# Supplementary material for: Engineering resilient gene drives for sustainable malaria control by predicting, testing and overcoming target site resistance in Anopheles gambiae
Source: PLoS Biol. 2026 Jul 6;24(7):e3003879. doi: 10.1371/journal.pbio.3003879 (PMC13395382; doi:10.1371/journal.pbio.3003879)
Supplement: S1 Data — (XLSX) [file pbio.3003879.s021.xlsx]

## Sheet: ResistanceScreenData-ModParams
Resistance screen data
	Number	Frequency
Τotal number of individuals interrogated	10083
of which Intersex	9052	0.897749
of which sequenced (pooled amplicon seq)	3300	0.36456
of which WT		0.029
of which non-WT		0.971
of which confirmed R1 (G->T)		0.012
of which majority R2		0.952
of which confirmed R3 (C->T)		0.007
of which Νormal females	1031	0.102251
of which sequenced (Sanger seq)	852	0.826382
of which WT	808	0.948357
of which non-WT	44	0.0516432
of which confirmed R1 (G->T)	9	0.0105634
of which majority R2	0	0
of which confirmed R3 (C->T)	19	0.0223005
of which non-verified R1	3	0.00352113
of which unclassified/mixed modified	13	0.0152582
	Frequency (total)	Frequency (amongst non-WT)
WT	0.123005
non-WT	0.876995
of which confirmed R1 (G->T)	0.0118531	0.0135156
of which majority R2	0.854657	0.974529
of which confirmed R3 (C->T)	0.00856449	0.00976573
of which non-verified R1	0.00036004	0.000410538
of which unclassified/mixed modified	0.00156017	0.001779
All	1	1
	Frequency in germline (total)	Frequency in germline (amongst non-WT) - values used in modelling
WT	0.0969707
non-WT	0.901469
of which confirmed R1 (G->T)	0.00108012	0.00119818
of which majority R2	0.897749	0.995873
of which confirmed R3 (C->T)	0.00228025	0.00252948
of which non-verified R1	0.00036004	0.000399392
of which unclassified/mixed modified	0.00156017	excluded
All	1	1
Gene drive data
Homing rate, relative fertility, fertility cost, and fertility-weighted homing rate are calculated for drive carrying males and females that have inherited the drive allele maternally (F->M, F->F) and paternally (M->M, M->F)
where D=Ag(QFS)1 gene drive
D/W	Homing rate	Relative fertility to WT	Fertility cost	Fertility-weighted homing rate
M->M	0.956	1	0	0.956
F->M	0.882	1	0	0.882
F->F	0.986	0.42	0.58	0.41412
M->F	1	0.065	0.935	0.065
Fertility-weighted average homing rate	0.932443
Average fertility cost in females	0.7575
Average female fertility	0.2425
D/R3	Homing rate	Relative fertility to WT	Fertility cost	Fertility-weighted homing rate
M->M	0.316	1	0	0.316
F->M	0.242	1	0	0.242
F->F	0.596	0.92	0.08	0.54832
M->F	0.61	0.56	0.44	0.3416
Fertility-weighted average homing rate	0.416069
Average fertility cost in females	0.26
Average female fertility	0.74
Modelling Parameters
Genotype	Fitness cost in females
W/W	0
W/R1	0
W/R2	0
W/R3	0
D/W	0.7575
D/R1	0
D/R2	1
D/R3	0.26
D/D	1
R1/R1	0
R2/R2	1
R3/R3	0
R1/R2	0
R1/R3	0
R2/R3	0
Description	Modelling parameters
Cleavage rate of WT that leads to non-WT allele	εW	0.966221
Frequency of unmodified WT allele after exposure to nuclease	1-εW	0.0337787
Frequency of WT conversion to EJ mutant allele	ν	0.0349596
Fraction of drive alleles amongst cleaved (that do not become WT)	1-ν	0.96504
Fraction of EJ mutations that become R3 allele	γ	0.00252948
Fraction of EJ mutations that become R1 allele	β	0.00119818
Fraction of EJ mutations that become R2 allele	1-β-γ	0.996272
Fraction of non-drive, cleaved WT that are converted to EJ		0.5
Frequency of EJ after exposure to nuclease		0.0337787
Fertility-weighted average homing rate		0.932443
Cleavage rate of R3	εR3	0.416069
Frequency of unmodified WT allele after exposure to nuclease	1-εR3	0.583931
Frequency of R3 conversion to EJ mutant allele	ν'	0
Fraction of drive alleles amongst cleaved (that do not become WT)	1-ν'	1
Fraction of EJ mutations that become WT allele	γ'	0
Fraction of EJ mutations that become R1 allele	β'	0
Fraction of EJ mutations that become R2 allele	1-β'-γ'	1
Fraction of non-drive, cleaved R3 that are converted to EJ		0
Frequency of EJ after exposure to nuclease		0
Fertility-weighted average homing rate		0.416069

## Sheet: Intersex PoolAmpSeq Summary
Aligned Sequence	Average Allele Frequency (%)	Allele Name		Allele Name	Average Allele Frequency (%)	Total females with intersex anatomy	Approx. Females per allele
TATGTTTAAC-----------GGTGGTCAACGAATACTCA	37.1778	65-ACAGGTCAAGC-76		65-ACAGGTCAAGC-76	37.1778	9052	3365
TATGTTTAACACAGGTCAA-----------CGAATACTCA	19.0867	74-GCGGTGGTCAA-85		74-GCGGTGGTCAA-85	19.0867		1728
TATGTTTAACACAGGT--------GGTCAACGAATACTCA	6.0324	71-CAAGCGGT-79		71-CAAGCGGT-79	6.0324		546
TATGTTTAACACAGGTC----GGTGGTCAACGAATACTCA	5.96342	72-AAGC-76		72-AAGC-76	5.96342		540
TATGTTTAACACAGGTCAA-CGGTGGTCAACGAATACTCA	3.69939	74-G-75		74-G-75	3.69939		335
TATGTTTAACACAGGTCAAG--GTGGTCAACGAATACTCA	2.95604	75-CG-77		75-CG-77	2.95604		268
TATGTTTAACACAGGTCAAGCGGTGGTCAACGAATACTCA	2.85403	WT		WT	2.85403		258
TATGTTTAACAC-------------------GAATACTCA	2.09408	67-AGGTCAAGCGGTGGTCAAC-86		75*T (G->T SNP)	1.17687		107
TATGTTTAACAC---------GGTGGTCAACGAATACTCA	1.49831	67-AGGTCAAGC-76		76*T (C->T SNP)	0.709636		64
TATGTTTAACACAGGTCAATCGGTGGTCAACGAATACTCA	1.17687	75*T (G->T SNP)		67-AGGTCAAGCGGTGGTCAAC-86	2.09408		190
TATGTTTAACACAGGTCA--CGGTGGTCAACGAATACTCA	1.14974	73-AG-75		67-AGGTCAAGC-76	1.49831		136
TATGTTTAACACAGGTCAACGGTGGTAACAGGTGGTCAAC	1.08241	74-GC-76, 74+CGGTGGTAACA+85		73-AG-75	1.14974		104
TATGTTTAACACAGGTCAAGCTGGTTAAACGGGCGGTGGT	0.880513	75+CTGGTTAAACGGG+88		Others			1411
TATGTTTAACACAGGTCAAGTGGTGGTCAACGAATACTCA	0.709636	76*T (C->T SNP)
TATGTTTAACACAGGTCAAGGTTTAACGGTGGTCAACGAA	0.662188	75+GTTTAA+81
TATGTTTAACACAGGTCAAG---TGGTCAACGAATACTCA	0.452578	75-CGG-78
TATGTTTAACACAGGTC---CGGTGGTCAACGAATACTCA	0.442642	72-AAG-75
TATGTTTAACACAGGTCAACGAATTTATGTCGGTGGTCAA	0.414326	74-GC-76, 75+CGAATTTATGT+85
TATGTTTAACAC--------CGGTGGTCAACGAATACTCA	0.403363	67-AGGTCAAG-75
TATGTTTAACACAGGTCAATGTTTAACACGGTGGTCAACG	0.389877	74-GC-76, 74+TGTTTAACA+83
TATGTTTAACACAGGTCAAG-----------GAATACTCA	0.346847	75-CGGTGGTCAAC-86
TATGTTTAACACAGGTCAACGAACGGTGGTCAACGAATAC	0.336835	74-GC-76, 74+CGAAC+78
TATGTTTAACACAGG-----CGGTGGTCAACGAATACTCA	0.317451	70-TCAAG-75
TATGTTTAACACAGGTCAAG-----GTCAACGAATACTCA	0.270485	75-CGGTG-80
TATGTTTAACACAGGTCGCGTGGTCAACAATAACAATACA	0.242549	72-AA-74, 78-G-79, 86-G-87
TATGTTAAA--------------------ACGAATACTCA	0.21292	64-CACAGGTCAAGCGGTGGTCA-84
TATGTTTAACACAGGTCAAGGTGTTTAACACGGTGGTCAA	0.209749	75+GTGTTTAACA+85
TATGTTTAACACAGGTCAACGGTGGTTTAACGGTGGTCAA	0.208058	74-GC-76, 74+CGGTGGTTTAA+85
TATGTTTAACACAGGTCAC-CGGTGGTCAACGAATACTCA	0.187496	73*C, 74-G-75
TATGTTTAACACAGGTCAAGAATGTTGGTCGGTGGTCAAC	0.172411	75+AATGTTGGT+84
TATGTTTAACACAGGAC----GGTGGTCAACGAATACTCA	0.163328	70*A, 72-AAGC-76
TATGTTTAACACAGGTCAAGTTTAACGGTGGTCAACGAAT	0.162307	75+TTTAA+80
TATGTTTAACAC-----------TGGTCAACGAATACTCA	0.158189	67-AGGTCAAGCGG-78
TATGTTTAACACAGGTCAAGGTCAACGGTGGTCAACGAAT	0.151542	75+GTCAA+80
TATGTTTAACACAGGTCAACGAAGGTCGGTGGTCAACGAA	0.139484	74-GC-76, 74+CGAAGGT+81
TATGTTTAACAA--------CGGTGGTCAACGAATACTCA	0.134464	67*A, 67-AGGTCAAG-75
TATGTTTAACACAGGTCAAG-GTCGGTCAACGAATACTCA	0.132958	74-GC-76, 79*C
TATGTTTAACACAGGTCAA-----------CGGATACTCA	0.120742	74-GCGGTGGTCAA-85, 88*G
TATGTTTAACACAGGTCAAGTTTAACGGTGGTCAACGAAC	0.118079	75+TTTAACGGTGGTCAACGAACATTTATGTTTAA+107
TATGTTTAACACAGGTCAACGGACGGTGGTCAACGAATAC	0.112862	74-G-75, 74+CGGA+78
TATGTTTAACACAGGTCAACGTGGTCAACGAATACGGTGG	0.0976138	74-G-75, 74+CGTGGTCAACGAATA+89
TATGTTTAACACAGGTTGA-CGGTGGTCAACGAATACTCA	0.0971181	71-CAAG-75, 71+TGA+74
TATGTTTAACACAGGTCAAGGTCAAGGTCAGGTGGTCAAC	0.0962287	75-C-76, 75+GTCAAGGTCA+85
ATGTTTAACACAGGGTTTAACGGTGGTCAACGAATACTCA	0.0932569	70-TCAAG-75, 70+GTTTAA+76
TATGTTTAACACAGGTCAACGTCAACGTCAACGGTGGTCA	0.0928435	74-G-75, 74+CGTCAACGTCAA+86
TATGTTTAACACAGGTCAAG-GCAGGTCAACGAATACTCA	0.0904764	75-C-76, 78*C, 79*A
TATGTTTAACACAG---------TGGTCAACGAATACTCA	0.0900682	69-GTCAAGCGG-78
TATGTTTAACACAGGTCAAGGTTAAACATAAGTCACCTTA	0.0899137	75+GTTAAACATAAGTCACCTTAA+96
TATGTTTAACACAGGTCAAGGTCGGTGGTCAACGAATACT	0.0893203	75+GT+77
TATGTTTAACACAGGTCAAGGTGGTCGGTGGTCAACGAAT	0.0891998	75+GTGGT+80
TATGTTTAACACAGGTCAACCTGTGGTGGTCAACGAATAC	0.0844286	74-GC-76, 74+CCTGT+79
TATGTTTAACACAGGTTAA-CGGTGGTCAACGAATACTCA	0.0831286	72*T, 74-G-75
TGGTT----------------GGTGGTCAACGAATACTCA	0.07975	56-ATGTTTAACACAGGTCAAGC-76, 56+GGTT+60
TGTTTAACACAGGTCAACTGTGGTGGTCAACGAATACTCA	0.0790497	74-GCG-76, 74+CT+76
TATGTTTAACACAGGTTGTTTATGGTCAACGGTGGTCAAC	0.0760184	71-CAAG-75,71+TGTTTATGGTCAA+84
TATGTTTAACACAGGGCAAAAGAGAGAGAGAGAGAGAAAG	0.0737831	84bp intron 5 sequence insertion
TATGTTTAACACAGGTCAAGTATGTTTAACACAGGTGGTC	0.070336	76*A, 75+TATGTTTAACAC+87
TATGTTTAACACAGGTCAAGTTAAATCGTTGGTCAACGAA	0.0676935	76-CGG-79, 76+TTAAATCGT+84
TATGTTTAACACAGGT-----GCCTGTCAACGAATACTCA	0.0673632	71-CAAGC-76
TATGTTTAACACAGGTCAAGACGGTGGTCAACGAATACTC	0.0668362	75+A+76
TATGTTTAACACAGGTCAAGGTTTAACAGGTTTAACGGTG	0.0630736	75+GTTTAACAGGTTTAA+90
TATGTTTAACACAG-TAACG---TGGTCAACGAATACTCA	0.0626554	69-GTCAAGCGG-78, 69+TAACG+74
TATGTT-AACACAGGT--------GGTCAACGAATACTCA	0.0625822	61-T-62, 71-CAAGCGGT-79
TATGTTTAACA-----------GTGGTCAACGAATACTCA	0.0625326	66-CAGGTCAAGCG-77
TATGTTTAACACAGGTCAAGGTCGTCAACAGGTGGTCAAC	0.061056	75*A*76, 75+GTCGTCAAC+84
TATGTTTAACACAGGTGT----GTGTTAAACATAAATGAA	0.0609527	complex indels
TATGTTTAACACAGGTT---CGGTGGTCAACGAATACTCA	0.0599036	72*T, 72-AAG-75
TATGTTTAACACAGGTCAAGACACAGGTGGTTGACAGGTG	0.0594944	75-C-76, 75+ACACAGGTGGTTGACA+91
TATGTTTAACACAT------CGGTGGTCAACGAATACTCA	0.0594447	68*T, 69-GTCAAG-75
TATGTTTAACACAGGTCACAGGTCAACACGGTGGTCAACG	0.0591702	73-AG-75, 73+CAGGTCAACA+85
TATGTTTAACACAGGTCAAGC---------CGAATACTCA	0.0587926	76-GGTGGTCAA-85
TATGTTTAACACAGGTCAACGAATACTCACAACTACAACT	0.0576951	74-GC-76, 74+GAATACTCACAACTACAACTCATACTACAACGAATACAA+113
TATGTTTAACACAGGTCAAGCTGGTGGTCAACGAATACTC	0.0550512	76+T+77
TATGTTTAACACAGGTCAAC--GTGGTCAACGAATACTCA	0.0543287	74*C*75, 75-CG-77
TATGTTTAACACAGGTCAAGGGAGGTGGTCAACGAATACT	0.0529589	76*A, 75+GG+77
TATGTTTAACACAGGTCAACGGTGGTGACACAGGTGGTCA	0.0529528	74-GC-76, 74+CGGTGGTGACACA+87
TATGTTTAACACAGGTCAAGGTGGTCAACGGTGGTCAACG	0.0518453	75+GTGGTCAA+83
TATGTTTAACACAGGTCCTGTATTGGTGGTCAACGAATAC	0.0509651	72-AAGC-76, 72+CTGTATT+79
TATGTTTAACACAGGTCAAGGTGCTCAACACGGTGGTCAA	0.0504376	75+GTGCTCAACA+85
TATGTTTAACACAGGTCACAGGTTTATGTTTAACGGTGGT	0.0485163	73-AG-75, 73+CAGGTTTATGTTTAA+88
TATGTTTAACACAGGTCCTG--GTGGTCAACGAATACTCA	0.0485006	72-AAGC-76, 72+CT+74
TTAACACAGGTCATCAACACAGGTGGTCAACGAATACTCA	0.0480183	74-GC-76, 74+CACA+78
TATGTTTAACACAGGTCAACGGTGGTCAATAGGTGGTCAA	0.0476134	74-GC-76, 74+CGGTGGTCAATA+86
TATGTTTAACACAGGTCAAGTTAACGGTGGTCCGTTAACG	0.0457868	75+TTAACGGTGGTCCGTTAA+93
TATGTTTAACACAGGTCAAC-------------ATACTCA	0.0442827	74*C, 75-CGGTGGTCAACGA-88
TATGTTTAACACAGGTCAACGAATACTCACGGTGGTCAAC	0.0440713	74-GC-76, 74+CGAATACTCA+84
TATGTTTAACACAGGTCAACGGACCGGTGGTCAACGAATA	0.0426452	75+GGAC+79
TATGTTTAACACAGGTCACCTGGTTAAACAGGTTTAACAC	0.0413762	73*CC*75, 75+TGGTTAAACAGGTTTAACA+94
TATGTTTAACACAGGTC-----------------------	0.0407747	72-AAGCGGTGGTCAACGAATACTCACGATTGCATAATCTGAA-112
TATGTTTAACACAGGTCAACGAATGGAATTTAACGGTGGT	0.0377492	74-G-75, 74+CGAATGGAATTTAA+88
TATGTTTAACACAGGTCAACGAATGGTCGGTGGTCAACGA	0.0371383	74-GC-76, 74+CGAATGGT+82
TATGTTTAACACAGGTCAACGGGTTTAACGGTGGTCAACG	0.0370385	74-GC-76, 74+CGGGTTTAA+83
TTTAACACAGGTCAACTTTGTGGTGGTCAACGAATACTCA	0.0356605	74-GC-76, 74+CTTTGT+80
TATGTTTAACACAGGTGGTGGCGGTGGTCAACGAATACTC	0.0351137	71-CAA-73, 71+GGTG+75
TATGTTTAACACAGGTCAAGCTGAGCCACCATCATCGGTG	0.0348968	75+CTGAGCCACCATCAT+90
TATGTTTAACACAGGTCAGC-----GTCAACGAATACTCA	0.0343169	73-A-74, 77-GGTG-81
TATGTTTAACACAGGTCAAGGTCAAGGTGGTCAACGAATA	0.034086	75-C-76, 75+GTCAA+80
TATGTTTAACACAGGTTAACACCGTGGTCAACGAATACTC	0.0338659	71*T*72, 74*C*75, 75+A+76, 76*C*77
TATGTTTAACACAGGTCAA-CGCTGGTCAACGAATACTCA	0.0335217	74-G-75, 78*C
#NAME?	0.0334731	31-CAAAGCCTTACCTTTCCATTCATTTATGTTTAACACAGGTCAAGCGGTG-80
TATGTTTAACACAGGTCAAGTCACACGGTGGTCAACGAAT	0.0334267	75+TCACA+80
GTTTAACACACGGTTTAACACGGTGGTCAACGAATACTCA	0.0332138	66-CAGGTCAAG-75
TATGTTTAACACAGGTCAACGAATTCGGTTTAACACAGGT	0.0329186	75*C, 75+GAATTCGGTTTAACACAGGT+95
TATGTTTAACACAGGTCAATAGTGCAACGGTGCACGGTGG	0.0327991	75*T, 75+AGTGCAACGGTGCA+89
TATGTTTAACACAGGTCAACGTGTGTGTCAACGAATACTC	0.0326012	74-GCGGTG-80, 74+CGTGTGT+81
TTTAACCTTTTCATTTATTTATGTGGTCAACGAATACTCA	0.0325007	65-ACAGGTCAAGCG-77, 65+CTTTTCATTTATTTAT+81
TATGTTTAACACAGGTCGTGTTTAACGTGGTCAACGAATA	0.0324979	72-AAGCG-77, 72+GTGTTTAAC+81
TATGTTTAACACAGGTCA---GGTGGTCAACGAATACTCA	0.0323186	73-AGC-76
TATGTTTAACACAGGTCAAGGTCAGGTTAACGGTGGTCAA	0.0322177	75+GTCAGGTTAA+85
TATGTTTAACACAGATCAA-CGGTGGTCAACGAATACTCA	0.032106	69*A, 74-G-75
TATGTTTAACACAGGTCAACGAAGGTGGTCAACGAATACT	0.0317004	74-GC-76, 74+CGAA+79
TATGTTTAACACAGGTCAACGAATACTCGGGTCAATAATA	0.0314443	74-GC-76, 74+CGAATACTCGGGTCAATAATA+95
TATGTTTAACACAGGTCAAGTTAAACGGTGGTCAACGAAT	0.0305228	75+TTAAA+80
TATGTTTAACACAGGTCAACGAATACTCCGAAACGGCACC	0.0300722	74-G-75, 74+CGAATACTCCGAAACGGCAC+94
TATGTTTAACAC----------GTGGTCAACGAATACTCA	0.0295265	67-AGGTCAAGCG-77
TATGTTTAACACAGGTCAAGGCCAACGTCAAGGTGGTCAA	0.0295043	75-C-76, 75+GCCAACGTCAA+86
TATGTTTAACACAGGTCAACGGTGGTCGGTGGTCAACGAA	0.0295043	74-G-75, 74+CGGTGGT+81
TATGTTTAACACAGGTCCAG--GTGGTCAACGAATACTCA	0.0294074	73*C, 74-GC-76
TATGTTTAACACAGGTCAACAATACTGGTCAACGAATACT	0.0291877	74-GCGG-78, 74+CAATAC+80
TATGTTTAACACAGGTCA---GGTGGTCAAAGAATACTCA	0.0291458	73-AGC-76, 86*A
TATGTTTAACACAGGTCAACGAATTAAGGTTTAACTGTGG	0.0286491	74-GCG-77, 74+CGAATTAAGGTTTAACT+91
TATGTTTAACAC--------CTGTGGTCAACGAATACTCA	0.0284407	67-AGGTCAAGCG-77, 67+CT+69
TATGTTTAACACAGGTCAAGGTGTCAACGGTGGTCAACGA	0.0283623	75+GTGTCAA+82
TATGTTTAACACAGGTCAAACGAATACTCATGGTGGTCAA	0.0283307	74-GC-76, 74+ACGAATACTCAT+86
TATGTTTAACACAGGTCGGTCAACATTCGGGGTGGTCAAC	0.0280846	72-AAGC-76, 72+GGTCAACATTCGG+85
TATGTTTAACAC--GACGACGGACTTATCATTTATGTTTA	0.0280202	complex indels
TATGTTTAACACAGGTCAAGTCACGGTGGTCAACGAATAC	0.0275324	75+TCA+78
TATGTT--------------CGGTGGTCAACGAATACTCA	0.0272987	61-TAACACAGGTCAAG-75
TATGTTTAACACAGGTCAACACGGTGGTCAACGAATACTC	0.0272581	74-GC-76, 74+CA+76
TATGTTTAACACAGGTCAATTTAACACAGGTAACACAGGT	0.0272552	75+TTAACACAGGTAACACAGGTTTAACAC+102
TATGTTTAACACAGGTCAAGTGTTAAACACAGGTGGTCAA	0.0271306	75-C-76, 75+TGTTAAACACA+86
#NAME?	0.0269765	38-TTACCTTTCCATTCATTTATGTTTAACACAGGTCAAGC-76
TATGTTTAACACAGGTCAAGTCAACGGTGAACGGTGGTCA	0.0268467	75+TCAACGGTGAA+86
TATGTTTAACACAGGTTC--CGGTGGTCAACGAATACTCA	0.0267953	71-CAAG-75, 72+TC+74
T---------------------------------------	0.026721	56-ATGTTTAACACAGGTCAAGCGGTGGTCAACGAATACTCACGATTGCATAATCTGAACATGTTT-119
TATGTTTAACACAGGTCAAGACCTGTGTTATGTTTAACGG	0.0266682	75+ACCTGTGTTATGTTTAA+92
TATGTTTAACACAGGTCAAGGTTGACCGGTGGTCAACGAA	0.0265431	75+GTTGAC+81
TATGTTTAACACTGGT--------GGTCAACGAATACTCA	0.026542	68*T, 71-CAAGCGGT-79
TATGTTTAACACAGGTCAAGTTTATTTATTATAACGTTTA	0.0264181	75+TTTATTTATTATAACGTTTATTAACGGTTTATTTATGTTTAA+117
TATGTTTAACACAGGTCAAGGACAGG---ACGAATACTCA	0.0263629	76-CGGTGGTCA-85, 76+GACAGG+82
TATGTTTAACACAGGTCC-------GTCAACGAATACTCA	0.026231	72-AAGCGGTG-80, 72+C+73
TATGTTTAACACAGGT-AAGACACGGTGGTCAACGAATAC	0.026128	75+ACA+78
TATGTTTAACACAGGTCAACACAGGTTTAACGGTGGTCAA	0.0256728	74-G-75, 74+CACAGGTTTAA+84
TATGTTTAACACAGGTCAACGTGTTAAGGTGGTCAACGAA	0.0254168	74-GC-76, 74+CGTGTTAA+82
TATGTTTAACACAGGTCGGTAACACATAACATTTATGTTT	0.0251427	72-AAG-75, 75+GGTAACACATAACATTTATGTTTAA+100
TATGTTTAACACAGGTCAACGGTCGGTGGTCAACGAATAC	0.0250838	74-GC-75, 74+CGGT+78
TATGTTTAACACAGGTCAAGTGTTAAAGTGTGGTCAGGTG	0.0248487	75+TGTTAAAGTGTGGTCAGGTGTTTAA+100
ACACAGGTCGGTCGGTTTAACGGTGGTCAACGAATACTCA	0.0246586	72-AA-74, 72+GGTC+76
TATGTTTAACACAGGTCAAGGTTTAACGGTTTAACGGTGG	0.0245699	75+GTTTAACGGTTTAA+89
TATGTTTAACACAG------CGGTGGTCAACGAATACTCA	0.0244289	69-GTCAAG-75
TG--------ACAGGT--------GGTCAACGAATACTCA	0.0238697	complex indels
TATGTTTAACACAGGTCAAGGTCACAGGTGGTCAACGAAT	0.0233631	75-C-76, 75+GTCACA+81
TATGTTTAACACAGGTCAACGGTGACGGTGGTCAACGAAT	0.0231453	75+GGTGA+80
TATGTTTAACACAGGTCGTGGTCAACGTGGTCAACGGTTT	0.0231059	72-AAG-75, 75+GTGGTCAACGTGGTCAACGGTTTA+99
GCCGTTTAACACAGGTCAAGCGGTGGGGTCTCTCAACGAA	0.0229748	complex indel
TATGTTTAACACAGGTCATTCATTTATGTTTAACGGTGGT	0.0225541	73-AG-75, 73+TTCATTTATGTTTAA+90
TATGTTTAACACAGGTCAACAGGTCATAAGCGGTGGTCAA	0.0221511	75*C, 75+AGGTCATAAG+85
TATGTTTAACACAGGTCAACGGTCAAAGGTCAAGGTCAAG	0.0218842	74-G-75, 74+CGGTCAAAGGTCAAGGTCAAGTTTAA+99
TATGTTTAACACAGGTCAAGGTGTG-TCAACGAATACTCA	0.0217202	75-CGGTGG, 75+GTGTG+80
TATGTTTAACACAGGTCAAGTTAAACATGTTTAACGGTGG	0.0216806	75+TTAAACATGTTTAA+89
TATGTTTAACACCTG-------GTGGTCAACGAATACTCA	0.0209681	67-AGGTCAAGCG-77, 67+CTG+70
TATGTTTAACACAGGTCAAGGTTGGTGCGGTGGTCAACGA	0.0208144	75+GTTGGTG+82
TATGTTTAACACAGGTCAACGACCACAGGTGGTCAACGAA	0.0207209	74-GC-76, 74+CGACCACA+82
TATGTTTAACACAGGTCAA-----------CGAATGCTCA	0.019735	74-GCGGTGGTCAA-85, 91*G
TATGTTTAACACAGGTCAAGCACCGTGGTCAACGAATACT	0.019468	75+CA+77
TATGTTTAACACAGGTCAAGGTATTGTATTGGTATGTAAT	0.0187539	75+GTATTGTATTGGTATGTAATTGGTATTGTATTGTATTGTATGAG+119
TATGTTTAACACAGGTCGGTGGTTTCGGTGGTCAACGAAT	0.0176729	72-AAG-75, 72+GGTGGTTT+80
TATGTTTAACACAGGTCAA----TGGTTAACACA------	0.0153201	complex indels
TATGTTTAACACAGGTCAAGCAGTGGTCAACGAATACTCA	0	77*A (G->A SNP)
TATGTTTAAC----------CGGTGGTCAACGAATACTCA	0	65-ACAGGTCAAG-75
TATGTTTAACACAGGTC-----GTGGTCAACGAATACTCA	0	72-AAGCG-77
TATGTTTAACACAGGTCAACGAATGGTCAACGTGGTCAAC	0	74-GC-76, 74+CGAATGGTCAACG+87
TATGTTTAACACAGGTCAAGTCAACGGTGGTCAACGAATA	0	75+TCAA+79
TATGTTTAACACAG-TCA--CGGTGGTCAACGAATACTCA	0	69-G-70, 73-AG-75
TATGTTTAACACAGGTCAACGAATGGTCAAGTGGTCAACG	0	74-GC-76, 74+CGAATGGTCAAG+86
TATGTTTAACACAGGTCAACACAGGACGGTGGTCAACGAA	0	74-G-75, 74+CACAGGA+81
TATGTTTAACACAGGTCAGCCGGTGGTCAACGAATACTCA	0	73-AG-75, 73+GC+75
TATGTTTAACACAGGTCAAGTCAACGAATGGTCAACGAAT	0	76-CGG-79, 76+TCAACGAA+84
#NAME?	0	29-TTCAAAGCCTTACCTTTCCATTCATTTATGTTTAACACAGGTCAAGCG-77
TATGTTTAACACAGGTT---------TCAACGAATACTCA	0	71*T, 72-AAGCGGTGG-81
TATGTTTAACACAGGTTAAATAACAGGTCAACGAATACTC	0	71-CAAGCGGT-79, 71+TAAATAACA+80
TATGTTTAACACAGGTCAACGGTCCCACGGTCCCGGTGGT	0	74-G-75, 74+CGGTCCCACGGTCC+88

## Sheet: Fig 1 - Sankey Data Input
Source	Target	Count	Colour
GFP+ Chromosomal females	Female anatomy	1031	#FF9999
GFP+ Chromosomal females	Intersex anatomy	9052	#CCCCFF
Female anatomy	wild-type	970	#4C4C4B
Female anatomy	C->T SNP (R3)	23	#FFCC99
Female anatomy	G->T SNP (R1)	11	#FB0106
Female anatomy	Others	19	#B3B3B2
Intersex anatomy	65-ACAGGTCAAGC-76	3365	#0000FF
Intersex anatomy	74-GCGGTGGTCAA-85	1728	#6666FF
Intersex anatomy	71-CAAGCGGT-79	546	#0066CC
Intersex anatomy	72-AAGC-76	540	#6699FF
Intersex anatomy	74-G-75	335	#0099CC
Intersex anatomy	75-CG-77	268	#99CCFF
Intersex anatomy	wild-type	258	#4C4C4B
Intersex anatomy	G->T SNP (R1)	107	#FB0106
Intersex anatomy	C->T SNP (R3)	64	#FFCC99
Intersex anatomy	others	1842	#B3B3B2
Level 1: GFP+ → Anatomy
Level 2: Anatomy → Allele

## Sheet: S5 Fig
Cross:	[50] U6::gRNA(Dsx-T1) DsRed+ males	X	[50] vas2::Cas9 YFP+ females
Offspring genotype:	True female		Full or mosaic intersex females	Males	Total (per genotype)	PLOTTED (Intersex amongst all females)	DsRed+ Intersex Females	amongst all DsRed+ females	DsRed– Intersex Females	amongst all DsRed– females
DsRed+ YFP+	0		52	51	103	1	117	1	6	0.0714286
DsRed– YFP+	35		3	25	63	0.0789474
DsRed+ YFP–	0		65	44	109	1
DsRed– YFP–	43		3	53	99	0.0652174
Total (per sex)	78		123	173	374

## Sheet: S7 Fig
Raw counts
Sample	65-ACAGGTCAAGC-76	74-GCGGTGGTCAA-85	74-G-75	71-CAAGCGGT-79	49-TCCATTCATTTATGTTTAACACAGGTCAAG-79	Wild-type	65-ACAGGTCAA-74	G->T SNP	72-AAGCGG-78, 72+CACAGGTTTTTAACACAGGTTT+94	72-AAGC-76	74-GC-76, 74+CGTTTAA+81	74-G-75, 74+TTTATGTTTAA+85	71-CAAGC-76
2		5	1		1	3
4	7						2
5	5	2						2	1
6										8	1	1
8	6		2
10		2		6									1
12		8	1										1
13	10
Allele frequencies (plotted)
2		0.5	0.1		0.1	0.3
4	0.777778						0.222222
5	0.5	0.2						0.2	0.1
6										0.8	0.1	0.1
8	0.75		0.25
10		0.222222		0.666667									0.111111
12		0.8	0.1										0.1
13	1
NOTE	Alleles collectively classified as insertions:		Alleles collectively classified as other deletions:
	72-AAGCGG-78, 72+CACAGGTTTTTAACACAGGTTT+94		74-G-75
	74-GC-76, 74+CGTTTAA+81		49-TCCATTCATTTATGTTTAACACAGGTCAAG-79
	74-G-75, 74+TTTATGTTTAA+85		71-CAAGC-76
			65-ACAGGTCAA-74

## Sheet: S10 Fig
	PLOTTED						X28						77065		Allele frequency	3.60864	91.8757	0.875884	3.63978		X22						83507		Allele frequency	4.2715	93.082	0.403559	2.24293		X20						87628		Allele frequency	5.6329	91.8017	0.607112	1.95828		X7
		Allele Frequency														G->T SNP reads	C->T SNP reads	Ref Reads	Other											G->T SNP reads	C->T SNP reads	Ref Reads	Other											G->T SNP reads	C->T SNP reads	Ref Reads	Other
	ID	G->T SNP	C->T SNP	Wild-type	Others (<1%)		Aligned_Sequence	Reference_Sequence	Unedited	n_deleted	n_inserted	n_mutated	#Reads	%Reads		2781	70804	675	2805		Aligned_Sequence	Reference_Sequence	Unedited	n_deleted	n_inserted	n_mutated	#Reads	%Reads		3567	77730	337	1873		Aligned_Sequence	Reference_Sequence	Unedited	n_deleted	n_inserted	n_mutated	#Reads	%Reads		4936	80444	532	1716		Aligned_Sequence
	E20-42	0.00590036	0.977229	0.00464248	0.0122286		TATGTTTAACACAGGTCAAGTGGTGGTCAACGAATACTCA	TATGTTTAACACAGGTCAAGCGGTGGTCAACGAATACTCA	FALSE	0	0	1	65161	84.5533	C->T SNP	0	65161	0			TATGTTTAACACAGGTCAAGTGGTGGTCAACGAATACTCA	TATGTTTAACACAGGTCAAGCGGTGGTCAACGAATACTCA	FALSE	0	0	1	71460	85.5737	C->T SNP	0	71460	0			TATGTTTAACACAGGTCAAGTGGTGGTCAACGAATACTCA	TATGTTTAACACAGGTCAAGCGGTGGTCAACGAATACTCA	FALSE	0	0	1	74479	84.9945	C->T SNP	0	74479	0			TATGTTTAACACAGGTCAAGTGGTGGTCAACGAATACTCA
	X28	0.0360864	0.918757	0.00875884	0.0363978		TATGTTTAACACAGGTCAATCGGTGGTCAACGAATACTCA	TATGTTTAACACAGGTCAAGCGGTGGTCAACGAATACTCA	FALSE	0	0	1	2555	3.31538	G->T SNP	2555	0	0			TATGTTTAACACAGGTCAATCGGTGGTCAACGAATACTCA	TATGTTTAACACAGGTCAAGCGGTGGTCAACGAATACTCA	FALSE	0	0	1	3310	3.96374	G->T SNP	3310	0	0			TATGTTTAACACAGGTCAATCGGTGGTCAACGAATACTCA	TATGTTTAACACAGGTCAAGCGGTGGTCAACGAATACTCA	FALSE	0	0	1	4538	5.17871	G->T SNP	4538	0	0			TATGTTTAACACAGGTCAATCGGTGGTCAACGAATACTCA
	E20-11	0.0425762	0.908524	0.032949	0.0159504		TATGTTTAACACAGGTCAAGCGGTGGTCAACGAATACTCA	TATGTTTAACACAGGTCAAGCGGTGGTCAACGAATACTCA	TRUE	0	0	0	656	0.851229		0	0	656			TATGTTTAAC-----------GGTGGTCAACGAATACTCA	TATGTTTAACACAGGTCAAGCGGTGGTCAACGAATACTCA	FALSE	11	0	0	328	0.392781		0	0	0			TATGTTTAACACAGGTCAAGCGGTGGTCAACGAATACTCA	TATGTTTAACACAGGTCAAGCGGTGGTCAACGAATACTCA	TRUE	0	0	0	509	0.580865		0	0	509			TATGTTTAACACAGGTCAAGCGGTGGTCAACGAATACTCA
	X22	0.042715	0.93082	0.00403559	0.0224293		TATGCTTAACACAGGTCAAGTGGTGGTCAACGAATACTCA	TATGTTTAACACAGGTCAAGCGGTGGTCAACGAATACTCA	FALSE	0	0	1	293	0.380199		0	293	0			TATGTTTAACACAGGTCAAGCGGTGGTCAACGAATACTCA	TATGTTTAACACAGGTCAAGCGGTGGTCAACGAATACTCA	TRUE	0	0	0	318	0.380806		0	0	318			TATGCTTAACACAGGTCAAGTGGTGGTCAACGAATACTCA	TATGTTTAACACAGGTCAAGCGGTGGTCAACGAATACTCA	FALSE	0	0	1	274	0.312685		0	274	0			TATGTTTAACACAGGTCAAGTGGTGGTCAACGAATACCCA
	E20-4	0.0459584	0.916026	0.0118085	0.0262075		TATGTTTAACACAGGTCAAGTGGTGGTCAACGAATACCCA	TATGTTTAACACAGGTCAAGCGGTGGTCAACGAATACTCA	FALSE	0	0	1	253	0.328294		0	253	0			TATGTTTAACACAGGTCAAGTGGTGGTCAACGAGTACTCA	TATGTTTAACACAGGTCAAGCGGTGGTCAACGAATACTCA	FALSE	0	0	1	270	0.323326		0	270	0			TATGTTTAACACGGGTCAAGTGGTGGTCAACGAATACTCA	TATGTTTAACACAGGTCAAGCGGTGGTCAACGAATACTCA	FALSE	0	0	1	261	0.29785		0	261	0			TATGCTTAACACAGGTCAAGTGGTGGTCAACGAATACTCA
	X7	0.0554522	0.902573	0.00938892	0.0325858		TATGTTTAACACAGGCCAAGTGGTGGTCAACGAATACTCA	TATGTTTAACACAGGTCAAGCGGTGGTCAACGAATACTCA	FALSE	0	0	1	247	0.320509		0	247	0			TATGCTTAACACAGGTCAAGTGGTGGTCAACGAATACTCA	TATGTTTAACACAGGTCAAGCGGTGGTCAACGAATACTCA	FALSE	0	0	1	266	0.318536		0	266	0			TATGTTTAACACAGGCCAAGTGGTGGTCAACGAATACTCA	TATGTTTAACACAGGTCAAGCGGTGGTCAACGAATACTCA	FALSE	0	0	1	236	0.26932		0	236	0			TATGTTTAACACGGGTCAAGTGGTGGTCAACGAATACTCA
	X20	0.056329	0.918017	0.00607112	0.0195828		TATGTTTAAC-----------GGTGGTCAACGAATACTCA	TATGTTTAACACAGGTCAAGCGGTGGTCAACGAATACTCA	FALSE	11	0	0	236	0.306235		0	0	0			TATGTTTAACACAGGTCAAGTGGTGGTCAGCGAATACTCA	TATGTTTAACACAGGTCAAGCGGTGGTCAACGAATACTCA	FALSE	0	0	1	251	0.300574		0	251	0			TATGTTTAACACAGGTCAAGTGGTGGTCAGCGAATACTCA	TATGTTTAACACAGGTCAAGCGGTGGTCAACGAATACTCA	FALSE	0	0	1	229	0.261332		0	229	0			TATGTTTAACACAGGTCAAGTGGTGGTCAGCGAATACTCA
	E20-44	0.079561	0.901329	0.00415551	0.0149548		TATGTTTAACACAGGTCGAGTGGTGGTCAACGAATACTCA	TATGTTTAACACAGGTCAAGCGGTGGTCAACGAATACTCA	FALSE	0	0	1	224	0.290664		0	0	0			TATGTTTAACACGGGTCAAGTGGTGGTCAACGAATACTCA	TATGTTTAACACAGGTCAAGCGGTGGTCAACGAATACTCA	FALSE	0	0	1	248	0.296981		0	248	0			TATGTTTAACACAGGTCAAGTGGTGGTCAACGGATACTCA	TATGTTTAACACAGGTCAAGCGGTGGTCAACGAATACTCA	FALSE	0	0	1	229	0.261332		0	229	0			TATGTTTAACACAGGCCAAGTGGTGGTCAACGAATACTCA
	P33	0.921948	0.0339858	0.0238272	0.020239		TATGTTTAGCACAGGTCAAGTGGTGGTCAACGAATACTCA	TATGTTTAACACAGGTCAAGCGGTGGTCAACGAATACTCA	FALSE	0	0	1	219	0.284176		0	219	0			TATGTTTAACACAGGTCAAGTGGTGGTCAACGAATACCCA	TATGTTTAACACAGGTCAAGCGGTGGTCAACGAATACTCA	FALSE	0	0	1	247	0.295784		0	247	0			TATGTTTAACACAGGTCAAGTGGTGGTCAACGAATACCCA	TATGTTTAACACAGGTCAAGCGGTGGTCAACGAATACTCA	FALSE	0	0	1	226	0.257908		0	226	0			TATGTTTAACACAGGTCGAGTGGTGGTCAACGAATACTCA
	P39	0.92523	0.0382007	0.0142504	0.0223188		TATGTTTAACACGGGTCAAGTGGTGGTCAACGAATACTCA	TATGTTTAACACAGGTCAAGCGGTGGTCAACGAATACTCA	FALSE	0	0	1	215	0.278985		0	215	0			TATGTTTAACACAGGTCAAGTGGTGGCCAACGAATACTCA	TATGTTTAACACAGGTCAAGCGGTGGTCAACGAATACTCA	FALSE	0	0	1	247	0.295784		0	247	0			TATGTTTAGCACAGGTCAAGTGGTGGTCAACGAATACTCA	TATGTTTAACACAGGTCAAGCGGTGGTCAACGAATACTCA	FALSE	0	0	1	220	0.251061		0	220	0			TATGTTTAACACAGGTCAAGTGGTGGTCAACGAGTACTCA
	P5	0.931067	0.0358715	0.0132264	0.0198353		TATGTTTAACACAGGTCAAGTGGTGGTCAACGGATACTCA	TATGTTTAACACAGGTCAAGCGGTGGTCAACGAATACTCA	FALSE	0	0	1	213	0.27639		0	213	0			TATGTTTAACACAGGTCGAGTGGTGGTCAACGAATACTCA	TATGTTTAACACAGGTCAAGCGGTGGTCAACGAATACTCA	FALSE	0	0	1	234	0.280216		0	0	0			TATGTTTAACGCAGGTCAAGTGGTGGTCAACGAATACTCA	TATGTTTAACACAGGTCAAGCGGTGGTCAACGAATACTCA	FALSE	0	0	1	214	0.244214		0	214	0			TATGTTTAACACAGGTCAAGTGGTGGCCAACGAATACTCA
	P9	0.932451	0.0416691	0.00327325	0.0226066		TATGTTTAACACAGGTCAAGTGGTGGCCAACGAATACTCA	TATGTTTAACACAGGTCAAGCGGTGGTCAACGAATACTCA	FALSE	0	0	1	211	0.273795		0	211	0			TACGTTTAACACAGGTCAAGTGGTGGTCAACGAATACTCA	TATGTTTAACACAGGTCAAGCGGTGGTCAACGAATACTCA	FALSE	0	0	1	232	0.277821		0	232	0			TATGTTTAACACAGGTCAAGTGGTGGCCAACGAATACTCA	TATGTTTAACACAGGTCAAGCGGTGGTCAACGAATACTCA	FALSE	0	0	1	214	0.244214		0	214	0			TATGTTTAACACAGGTCAGGTGGTGGTCAACGAATACTCA
	P42	0.933558	0.0321775	0.0112581	0.0230067		TATGTTTAACACAGGTCAAGTGGTGGTCAACGAGTACTCA	TATGTTTAACACAGGTCAAGCGGTGGTCAACGAATACTCA	FALSE	0	0	1	208	0.269902		0	208	0			TATGTTTAACACAGGCCAAGTGGTGGTCAACGAATACTCA	TATGTTTAACACAGGTCAAGCGGTGGTCAACGAATACTCA	FALSE	0	0	1	229	0.274229		0	229	0			TACGTTTAACACAGGTCAAGTGGTGGTCAACGAATACTCA	TATGTTTAACACAGGTCAAGCGGTGGTCAACGAATACTCA	FALSE	0	0	1	205	0.233943		0	205	0			TATGTTTAACGCAGGTCAAGTGGTGGTCAACGAATACTCA
	P87	0.937988	0.0275782	0.0132091	0.0212247		TATGTTTAACGCAGGTCAAGTGGTGGTCAACGAATACTCA	TATGTTTAACACAGGTCAAGCGGTGGTCAACGAATACTCA	FALSE	0	0	1	199	0.258224		0	199	0			TATGTTTAACACAGGTCAGGTGGTGGTCAACGAATACTCA	TATGTTTAACACAGGTCAAGCGGTGGTCAACGAATACTCA	FALSE	0	0	1	219	0.262253		0	0	0			TATGTTTAACACAGGTCAAGTGGTGGTCAACGAGTACTCA	TATGTTTAACACAGGTCAAGCGGTGGTCAACGAATACTCA	FALSE	0	0	1	196	0.223673		0	196	0			TATGTTTAGCACAGGTCAAGTGGTGGTCAACGAATACTCA
	P6	0.945278	0.029053	0.00269408	0.0229751		TATGTTTAACACAGGTCAAGTGGTGGTCGACGAATACTCA	TATGTTTAACACAGGTCAAGCGGTGGTCAACGAATACTCA	FALSE	0	0	1	189	0.245248		0	189	0			TATGTTTAGCACAGGTCAAGTGGTGGTCAACGAATACTCA	TATGTTTAACACAGGTCAAGCGGTGGTCAACGAATACTCA	FALSE	0	0	1	212	0.253871		0	212	0			TATGTTTAACACAGGTCAGGTGGTGGTCAACGAATACTCA	TATGTTTAACACAGGTCAAGCGGTGGTCAACGAATACTCA	FALSE	0	0	1	191	0.217967		0	0	0			TATGTTTAACACAGGTCAAGTGGTGGTCGACGAATACTCA
	P58	0.948192	0.0247185	0.00659242	0.0204973		TATGTTTAACACAGGT-----GGTGGTCAACGAATACTCA	TATGTTTAACACAGGTCAAGCGGTGGTCAACGAATACTCA	FALSE	5	0	0	184	0.238759		0	0	0			TATGTTTAACACAGGTCAAGTGGTGGTCGACGAATACTCA	TATGTTTAACACAGGTCAAGCGGTGGTCAACGAATACTCA	FALSE	0	0	1	208	0.249081		0	208	0			TATGTTTAACACAGGTCAAGTGGTGGTCAACGAATACTCG	TATGTTTAACACAGGTCAAGCGGTGGTCAACGAATACTCA	FALSE	0	0	1	184	0.209979		0	184	0			TATGTCTAACACAGGTCAAGTGGTGGTCAACGAATACTCA
	P94	0.957813	0.0111982	0.00814417	0.0228449		TATGTTTAACACAGGTCAAGTGGTGGTCAACGAATACTCG	TATGTTTAACACAGGTCAAGCGGTGGTCAACGAATACTCA	FALSE	0	0	1	179	0.232271		0	179	0			TATGTTTAACGCAGGTCAAGTGGTGGTCAACGAATACTCA	TATGTTTAACACAGGTCAAGCGGTGGTCAACGAATACTCA	FALSE	0	0	1	207	0.247883		0	207	0			TATGTTTAACACAGGTCAAGTGGCGGTCAACGAATACTCA	TATGTTTAACACAGGTCAAGCGGTGGTCAACGAATACTCA	FALSE	0	0	1	183	0.208837		0	183	0			TATGTTTAACACAGGTCAAGTGGCGGTCAACGAATACTCA
	F20-1 (control)	0.0056102	0.00253959	0.962506	0.0293439		TATGTTTAACACAGGTCAAGTGGCGGTCAACGAATACTCA	TATGTTTAACACAGGTCAAGCGGTGGTCAACGAATACTCA	FALSE	0	0	1	176	0.228379		0	176	0			TATGTCTAACACAGGTCAAGTGGTGGTCAACGAATACTCA	TATGTTTAACACAGGTCAAGCGGTGGTCAACGAATACTCA	FALSE	0	0	1	199	0.238303		0	199	0			TATGTTTAACACAGGTCAAGTGGTGGTCGACGAATACTCA	TATGTTTAACACAGGTCAAGCGGTGGTCAACGAATACTCA	FALSE	0	0	1	176	0.200849		0	176	0			TACGTTTAACACAGGTCAAGTGGTGGTCAACGAATACTCA
	F20-2 (control)	0.0165922	0.00491831	0.927808	0.0506812		TATGTTTAACACAGGTCAGGTGGTGGTCAACGAATACTCA	TATGTTTAACACAGGTCAAGCGGTGGTCAACGAATACTCA	FALSE	0	0	1	170	0.220593		0	0	0			TATGTTTAACACAGGTCAAGTGGTGGTCAACGGATACTCA	TATGTTTAACACAGGTCAAGCGGTGGTCAACGAATACTCA	FALSE	0	0	1	197	0.235908		0	197	0			TATGTTTAACACAGGTCGAGTGGTGGTCAACGAATACTCA	TATGTTTAACACAGGTCAAGCGGTGGTCAACGAATACTCA	FALSE	0	0	1	175	0.199708		0	0	0			TATGTTTAACACAGGTCAAGTGGTGGTCAACGGATACTCA
	WT1	0.0125878	0.00319622	0.980232	0.00398433		TATGTTTAACACAGGTCAAGTGGTGGTCAGCGAATACTCA	TATGTTTAACACAGGTCAAGCGGTGGTCAACGAATACTCA	FALSE	0	0	1	168	0.217998		0	168	0			TATGTTTAACACAGGTCAAGTGGCGGTCAACGAATACTCA	TATGTTTAACACAGGTCAAGCGGTGGTCAACGAATACTCA	FALSE	0	0	1	182	0.217946		0	182	0			TATGTCTAACACAGGTCAAGTGGTGGTCAACGAATACTCA	TATGTTTAACACAGGTCAAGCGGTGGTCAACGAATACTCA	FALSE	0	0	1	164	0.187155		0	164	0			TATGTTTGACACAGGTCAAGTGGTGGTCAACGAATACTCA
	WT2	0.00576121	0.00316409	0.957605	0.0334699		TACGTTTAACACAGGTCAAGTGGTGGTCAACGAATACTCA	TATGTTTAACACAGGTCAAGCGGTGGTCAACGAATACTCA	FALSE	0	0	1	161	0.208915		0	161	0			TATGTTTAACACAGGTCAAGTGGTGGTCAACGAATACTCG	TATGTTTAACACAGGTCAAGCGGTGGTCAACGAATACTCA	FALSE	0	0	1	170	0.203576		0	170	0			TATGTTTAACACAGGTCAA-----------CGAATACTCA	TATGTTTAACACAGGTCAAGCGGTGGTCAACGAATACTCA	FALSE	11	0	0	159	0.181449		0	0	0			TATGTTTAACACAGGTCAAGTGGTGGTCAACGAATACTCG
							TATGTCTAACACAGGTCAAGTGGTGGTCAACGAATACTCA	TATGTTTAACACAGGTCAAGCGGTGGTCAACGAATACTCA	FALSE	0	0	1	154	0.199831		0	154	0			TGTGTTTAACACAGGTCAAGTGGTGGTCAACGAATACTCA	TATGTTTAACACAGGTCAAGCGGTGGTCAACGAATACTCA	FALSE	0	0	1	164	0.196391		0	164	0			TATGTTTAACACAGGTCAAGTGGTAGTCAACGAATACTCA	TATGTTTAACACAGGTCAAGCGGTGGTCAACGAATACTCA	FALSE	0	0	1	143	0.16319		0	143	0			TATGTTTAACACAGGTCAATAGGTGGTCAACGAATACTCA
							TGTGTTTAACACAGGTCAAGTGGTGGTCAACGAATACTCA	TATGTTTAACACAGGTCAAGCGGTGGTCAACGAATACTCA	FALSE	0	0	1	143	0.185558		0	143	0			TATGTTTGACACAGGTCAAGTGGTGGTCAACGAATACTCA	TATGTTTAACACAGGTCAAGCGGTGGTCAACGAATACTCA	FALSE	0	0	1	155	0.185613		0	155	0			TATGTTTAACACAGGTCAAGTGGTGGTCAACGAATGCTCA	TATGTTTAACACAGGTCAAGCGGTGGTCAACGAATACTCA	FALSE	0	0	1	141	0.160907		0	141	0			TATGTTTAACACTGGT--------GGTCAACGAATACTCA
							TATGTTTGACACAGGTCAAGTGGTGGTCAACGAATACTCA	TATGTTTAACACAGGTCAAGCGGTGGTCAACGAATACTCA	FALSE	0	0	1	141	0.182962		0	141	0			TATGTTTAACACAGGTCAAGTGGTGGTCAACGAATGCTCA	TATGTTTAACACAGGTCAAGCGGTGGTCAACGAATACTCA	FALSE	0	0	1	147	0.176033		0	147	0			TATGTTTAACACAGGTCAAGAGGTGGTCAACGAATACTCA	TATGTTTAACACAGGTCAAGCGGTGGTCAACGAATACTCA	FALSE	0	0	1	140	0.159766		0	0	0			TGTGTTTAACACAGGTCAAGTGGTGGTCAACGAATACTCA
							CATGTTTAACACAGGTCAAGTGGTGGTCAACGAATACTCA	TATGTTTAACACAGGTCAAGCGGTGGTCAACGAATACTCA	FALSE	0	0	1	131	0.169986		0	131	0			TATGTTCAACACAGGTCAAGTGGTGGTCAACGAATACTCA	TATGTTTAACACAGGTCAAGCGGTGGTCAACGAATACTCA	FALSE	0	0	1	132	0.158071		0	132	0			TATGTTCAACACAGGTCAAGTGGTGGTCAACGAATACTCA	TATGTTTAACACAGGTCAAGCGGTGGTCAACGAATACTCA	FALSE	0	0	1	138	0.157484		0	138	0			TATGTTCAACACAGGTCAAGTGGTGGTCAACGAATACTCA
							TATGTTCAACACAGGTCAAGTGGTGGTCAACGAATACTCA	TATGTTTAACACAGGTCAAGCGGTGGTCAACGAATACTCA	FALSE	0	0	1	127	0.164796		0	127	0			TATGTTTAACACAGGTCAAGAGGTGGTCAACGAATACTCA	TATGTTTAACACAGGTCAAGCGGTGGTCAACGAATACTCA	FALSE	0	0	1	128	0.153281		0	0	0			TGTGTTTAACACAGGTCAAGTGGTGGTCAACGAATACTCA	TATGTTTAACACAGGTCAAGCGGTGGTCAACGAATACTCA	FALSE	0	0	1	138	0.157484		0	138	0			TATGTTTAACACAGGTCAAGAGGTGGTCAACGAATACTCA
							TATGTTTAACACAGGTCAAGTGGTGGTCAACGAACACTCA	TATGTTTAACACAGGTCAAGCGGTGGTCAACGAATACTCA	FALSE	0	0	1	121	0.15701		0	121	0			TATGTTTAACACAGGTCAAGTGGTGGTCAACAAATACTCA	TATGTTTAACACAGGTCAAGCGGTGGTCAACGAATACTCA	FALSE	0	0	1	119	0.142503		0	119	0			TATGTTTAAC-----------GGTGGTCAACGAATACTCA	TATGTTTAACACAGGTCAAGCGGTGGTCAACGAATACTCA	FALSE	11	0	0	131	0.149496		0	0	0			TATGTTTAACACAGGTCAAGTGGTGGTCAACGAATGCTCA
							TATGTTTAACACAGGTCAAGAGGTGGTCAACGAATACTCA	TATGTTTAACACAGGTCAAGCGGTGGTCAACGAATACTCA	FALSE	0	0	1	117	0.15182		0	0	0			TATGTTTAACACAGGTCAAGTGGTGGTCAACGAACACTCA	TATGTTTAACACAGGTCAAGCGGTGGTCAACGAATACTCA	FALSE	0	0	1	109	0.130528		0	109	0			TATGTTTAACACAGGTCAATAGGTGGTCAACGAATACTCA	TATGTTTAACACAGGTCAAGCGGTGGTCAACGAATACTCA	FALSE	0	0	2	126	0.14379		0	0	0			TATGTTTAACACAGGT-----GGTGGTCAACGAATACTCA
							TATGTTTAACACAGGTT----GGTGGTCAACGAATACTCA	TATGTTTAACACAGGTCAAGCGGTGGTCAACGAATACTCA	FALSE	4	0	0	114	0.147927		0	0	0			CATGTTTAACACAGGTCAAGTGGTGGTCAACGAATACTCA	TATGTTTAACACAGGTCAAGCGGTGGTCAACGAATACTCA	FALSE	0	0	1	104	0.12454		0	104	0			TATGTTTAACACAGGTCAAGTGGTGGTCAACGAACACTCA	TATGTTTAACACAGGTCAAGCGGTGGTCAACGAATACTCA	FALSE	0	0	1	123	0.140366		0	123	0			TATGTTTAACACAGGTT----GGTGGTCAACGAATACTCA
							TATGTTTAACACTGGT--------GGTCAACGAATACTCA	TATGTTTAACACAGGTCAAGCGGTGGTCAACGAATACTCA	FALSE	8	0	0	114	0.147927		0	0	0			TATGTTTAACACAGGTCAAGTGGTG-TCAACGAATACTCA	TATGTTTAACACAGGTCAAGCGGTGGTCAACGAATACTCA	FALSE	0	0	1	94	0.112565		0	94	0			TATGTTTAACACAGGTCAAGTGGTGGTCAATGAATACTCA	TATGTTTAACACAGGTCAAGCGGTGGTCAACGAATACTCA	FALSE	0	0	1	122	0.139225		0	122	0			CATGTTTAACACAGGTCAAGTGGTGGTCAACGAATACTCA
							TATGTTTAACACAGGTCAAGTGGTGGTCAACGAATGCTCA	TATGTTTAACACAGGTCAAGCGGTGGTCAACGAATACTCA	FALSE	0	0	1	113	0.146629		0	113	0			#NAME?	TATGTTTAACACAGGTCAAGCGGTGGTCAACGAATACTCA	FALSE	0	0	1	88	0.10538		0	0	0			TATGTTTGACACAGGTCAAGTGGTGGTCAACGAATACTCA	TATGTTTAACACAGGTCAAGCGGTGGTCAACGAATACTCA	FALSE	0	0	1	121	0.138084		0	121	0			TATGTTTAACACAGGTCAAGTGGTGGTCAACGAACACTCA
							TATGTTTAACACAGGTCT---GGTGGTCAACGAATACTCA	TATGTTTAACACAGGTCAAGCGGTGGTCAACGAATACTCA	FALSE	3	0	0	92	0.11938		0	0	0			TATGTTTAACACAGGTCAAGTGGTAGTCAACGAATACTCA	TATGTTTAACACAGGTCAAGCGGTGGTCAACGAATACTCA	FALSE	0	0	1	81	0.0969979		0	81	0			CATGTTTAACACAGGTCAAGTGGTGGTCAACGAATACTCA	TATGTTTAACACAGGTCAAGCGGTGGTCAACGAATACTCA	FALSE	0	0	1	103	0.117542		0	103	0			TATGTTTAACACAGGTCT---GGTGGTCAACGAATACTCA
							TATGTTTAACACAGGTCAAGTGGTGGTCAATGAATACTCA	TATGTTTAACACAGGTCAAGCGGTGGTCAACGAATACTCA	FALSE	0	0	1	90	0.116785		0	90	0			TATGTTTAACACAGGTCAAGTGGTGGTCAATGAATACTCA	TATGTTTAACACAGGTCAAGCGGTGGTCAACGAATACTCA	FALSE	0	0	1	81	0.0969979		0	81	0			TATGTTTAACACAGGTCAAGTGGTGATCAACGAATACTCA	TATGTTTAACACAGGTCAAGCGGTGGTCAACGAATACTCA	FALSE	0	0	1	91	0.103848		0	91	0			TATGTTTAAC-----------GGTGGTCAACGAATACTCA
							TATGTTTAACACAGGTCAAGTGGTAGTCAACGAATACTCA	TATGTTTAACACAGGTCAAGCGGTGGTCAACGAATACTCA	FALSE	0	0	1	85	0.110297		0	85	0			TATGTTTAACACAGGTCAAGTAGTGGTCAACGAATACTCA	TATGTTTAACACAGGTCAAGCGGTGGTCAACGAATACTCA	FALSE	0	0	1	78	0.0934053		0	0	0			TATGTTTAACACAGGTCAAGTGGTGGTCAACAAATACTCA	TATGTTTAACACAGGTCAAGCGGTGGTCAACGAATACTCA	FALSE	0	0	1	81	0.0924362		0	81	0			TATGTTTAACACAGGTCAAGTGGTG-TCAACGAATACTCA
							TATGTTTAACACAGGTCAAT-GGTGGTCAACGAATACTCA	TATGTTTAACACAGGTCAAGCGGTGGTCAACGAATACTCA	FALSE	1	0	1	85	0.110297		0	0	0			TATGTTTAACACAGGTCAATAGGTGGTCAACGAATACTCA	TATGTTTAACACAGGTCAAGCGGTGGTCAACGAATACTCA	FALSE	0	0	2	74	0.0886153		0	0	0			TATGTTTAACACAGGTCAAGTGGTG-TCAACGAATACTCA	TATGTTTAACACAGGTCAAGCGGTGGTCAACGAATACTCA	FALSE	0	0	1	75	0.0855891		0	75	0			#NAME?
							TATGTTTAACACAGGTCAAGTGGTGGTCAACAAATACTCA	TATGTTTAACACAGGTCAAGCGGTGGTCAACGAATACTCA	FALSE	0	0	1	82	0.106404		0	82	0			TATGTT-AACACAGGTCAAGTGGTGGTCAACGAATACTCA	TATGTTTAACACAGGTCAAGCGGTGGTCAACGAATACTCA	FALSE	0	0	1	72	0.0862203		0	72	0			TATGTTTAACACAGGTCAAGTGGTGGTTAACGAATACTCA	TATGTTTAACACAGGTCAAGCGGTGGTCAACGAATACTCA	FALSE	0	0	1	70	0.0798831		0	70	0			TATGTTTAACACAGGTCAAT-GGTGGTCAACGAATACTCA
							TATGTTTAACACTGGTCAAGTGGTGGTCAACGAATACTCA	TATGTTTAACACAGGTCAAGCGGTGGTCAACGAATACTCA	FALSE	0	0	1	72	0.0934276		0	72	0			TATGTTTAACATAGGTCAAGTGGTGGTCAACGAATACTCA	TATGTTTAACACAGGTCAAGCGGTGGTCAACGAATACTCA	FALSE	0	0	1	66	0.0790353		0	66	0			#NAME?	TATGTTTAACACAGGTCAAGCGGTGGTCAACGAATACTCA	FALSE	0	0	1	67	0.0764596		0	0	0			TATGTTTAACACAGGTCAAGTGGTGGTCAATGAATACTCA
							TATGTTTAACACAGGTCAATAGGTGGTCAACGAATACTCA	TATGTTTAACACAGGTCAAGCGGTGGTCAACGAATACTCA	FALSE	0	0	2	70	0.0908324		0	0	0			TATGTTTAACACTGGTCAAGTGGTGGTCAACGAATACTCA	TATGTTTAACACAGGTCAAGCGGTGGTCAACGAATACTCA	FALSE	0	0	1	65	0.0778378		0	65	0			TATGTTTAACACAGGTCAAGTGGTGGTCAACGAATACTTA	TATGTTTAACACAGGTCAAGCGGTGGTCAACGAATACTCA	FALSE	0	0	1	63	0.0718948		0	63	0			TATGTTTAACACAGGTCAAGTGGTGGTCAACAAATACTCA
							TATGTTTAACATAGGTCAAGTGGTGGTCAACGAATACTCA	TATGTTTAACACAGGTCAAGCGGTGGTCAACGAATACTCA	FALSE	0	0	1	66	0.085642		0	66	0			TATGTTTAACACAGGTCAAGTGGAGGTCAACGAATACTCA	TATGTTTAACACAGGTCAAGCGGTGGTCAACGAATACTCA	FALSE	0	0	1	63	0.0754428		0	63	0			TATGTT-AACACAGGTCAAGTGGTGGTCAACGAATACTCA	TATGTTTAACACAGGTCAAGCGGTGGTCAACGAATACTCA	FALSE	0	0	1	59	0.0673301		0	59	0			TATGTT-AACACAGGTCAAGTGGTGGTCAACGAATACTCA
							TATGTTTAACACAGGTCATG--GTGGTCAACGAATACTCA	TATGTTTAACACAGGTCAAGCGGTGGTCAACGAATACTCA	FALSE	2	0	0	64	0.0830468		0	0	0			TATGTTTAACACAGGTCAAGTGGTGGTCAACGAATACACA	TATGTTTAACACAGGTCAAGCGGTGGTCAACGAATACTCA	FALSE	0	0	1	61	0.0730478		0	61	0			TATGTTTAACACAGGTCAAGTAGTGGTCAACGAATACTCA	TATGTTTAACACAGGTCAAGCGGTGGTCAACGAATACTCA	FALSE	0	0	1	58	0.0661889		0	0	0			TATGTTTAACACAGGTCAA-----------CGAATACTCA
							TATGTTTAACACAGGTCAAGTGGTGATCAACGAATACTCA	TATGTTTAACACAGGTCAAGCGGTGGTCAACGAATACTCA	FALSE	0	0	1	63	0.0817492		0	63	0			TATGTTTAACACAGGTCAAGTGGTGGTCAACGAATACTTA	TATGTTTAACACAGGTCAAGCGGTGGTCAACGAATACTCA	FALSE	0	0	1	61	0.0730478		0	61	0			TATGTTTAACACAGGTCAATTGGTGGTCAACGAATACTCA	TATGTTTAACACAGGTCAAGCGGTGGTCAACGAATACTCA	FALSE	0	0	2	56	0.0639065		0	0	0			TATGTTTAACACAGT------GGTGGTCAACGAATACTCA
							TATGTTTAACACAGGTCAAGTGGTGGTTAACGAATACTCA	TATGTTTAACACAGGTCAAGCGGTGGTCAACGAATACTCA	FALSE	0	0	1	62	0.0804516		0	62	0			TATGTTTAACACAGGTTAAGTGGTGGTCAACGAATACTCA	TATGTTTAACACAGGTCAAGCGGTGGTCAACGAATACTCA	FALSE	0	0	1	61	0.0730478		0	61	0			TATGTTTAACACAGGTCAAGTGATGGTCAACGAATACTCA	TATGTTTAACACAGGTCAAGCGGTGGTCAACGAATACTCA	FALSE	0	0	1	54	0.0616241		0	0	0			TATGTTTAACACAGGTCATG--GTGGTCAACGAATACTCA
							TATGTTTAACACAGGTCAA-----------CGAATACTCA	TATGTTTAACACAGGTCAAGCGGTGGTCAACGAATACTCA	FALSE	11	0	0	60	0.0778564		0	0	0			TATGTTTAACACAGGTCAAGTGGTGGTTAACGAATACTCA	TATGTTTAACACAGGTCAAGCGGTGGTCAACGAATACTCA	FALSE	0	0	1	60	0.0718503		0	60	0			TATGTTTAACACAGATCAAGTGGTGGTCAACGAATACTCA	TATGTTTAACACAGGTCAAGCGGTGGTCAACGAATACTCA	FALSE	0	0	1	54	0.0616241		0	54	0			TATGTTTAACACAGGTCAAGTGGTAGTCAACGAATACTCA
							TATGTTTAACAT---------GGTGGTCAACGAATACTCA	TATGTTTAACACAGGTCAAGCGGTGGTCAACGAATACTCA	FALSE	9	0	0	59	0.0765587		0	0	0			TATGTTTAACACAGGTCAAGTGATGGTCAACGAATACTCA	TATGTTTAACACAGGTCAAGCGGTGGTCAACGAATACTCA	FALSE	0	0	1	59	0.0706528		0	0	0			TATGTTTAACATAGGTCAAGTGGTGGTCAACGAATACTCA	TATGTTTAACACAGGTCAAGCGGTGGTCAACGAATACTCA	FALSE	0	0	1	52	0.0593418		0	52	0			TATGTTTAACATAGGTCAAGTGGTGGTCAACGAATACTCA
							TATGTTTAACACAGGTTAAGTGGTGGTCAACGAATACTCA	TATGTTTAACACAGGTCAAGCGGTGGTCAACGAATACTCA	FALSE	0	0	1	59	0.0765587		0	59	0			TATGTTTAACACAGATCAAGTGGTGGTCAACGAATACTCA	TATGTTTAACACAGGTCAAGCGGTGGTCAACGAATACTCA	FALSE	0	0	1	56	0.0670602		0	56	0			TATGTTTAACACTGGTCAAGTGGTGGTCAACGAATACTCA	TATGTTTAACACAGGTCAAGCGGTGGTCAACGAATACTCA	FALSE	0	0	1	48	0.054777		0	48	0			TATGTTTAACACAGGTTAAGTGGTGGTCAACGAATACTCA
							TATGTTTAACACAAGTCAAGTGGTGGTCAACGAATACTCA	TATGTTTAACACAGGTCAAGCGGTGGTCAACGAATACTCA	FALSE	0	0	1	56	0.0726659		0	56	0			TATGTTTAACACAAGTCAAGTGGTGGTCAACGAATACTCA	TATGTTTAACACAGGTCAAGCGGTGGTCAACGAATACTCA	FALSE	0	0	1	50	0.0598752		0	50	0			TATGTTTAACACAGGTCAAGTGGAGGTCAACGAATACTCA	TATGTTTAACACAGGTCAAGCGGTGGTCAACGAATACTCA	FALSE	0	0	1	47	0.0536358		0	47	0			TATGTTTAACACAGGT--------GGTCAACGAATACTCA
							TATGTTTAACACAGGTCAAGTGGTG-TCAACGAATACTCA	TATGTTTAACACAGGTCAAGCGGTGGTCAACGAATACTCA	FALSE	0	0	1	56	0.0726659		0	56	0			TATGTTTAACACAGGT--------GGTCAACGAATACTCA	TATGTTTAACACAGGTCAAGCGGTGGTCAACGAATACTCA	FALSE	8	0	0	46	0.0550852		0	0	0			TATATTTAACACAGGTCAAGTGGTGGTCAACGAATACTCA	TATGTTTAACACAGGTCAAGCGGTGGTCAACGAATACTCA	FALSE	0	0	1	42	0.0479299		0	42	0			TATGTTTAACACAGGTCAAGTAGTGGTCAACGAATACTCA
							TATGTTTAACACAGGTCAAGTAGTGGTCAACGAATACTCA	TATGTTTAACACAGGTCAAGCGGTGGTCAACGAATACTCA	FALSE	0	0	1	55	0.0713683		0	0	0			TATGTTTAACACAGGTCAATTGGTGGTCAACGAATACTCA	TATGTTTAACACAGGTCAAGCGGTGGTCAACGAATACTCA	FALSE	0	0	2	44	0.0526902		0	0	0			TATGTTTAACACAGGTC----GGTGGTCAACGAATACTCA	TATGTTTAACACAGGTCAAGCGGTGGTCAACGAATACTCA	FALSE	4	0	0	42	0.0479299		0	0	0			TATGTTTAACACAGGTCAAGTGATGGTCAACGAATACTCA
							TATGTTTAACACAGGTCAAGTGGAGGTCAACGAATACTCA	TATGTTTAACACAGGTCAAGCGGTGGTCAACGAATACTCA	FALSE	0	0	1	51	0.0661779		0	51	0			TATGTTTAACACAGGTCAAGTGGTGATCAACGAATACTCA	TATGTTTAACACAGGTCAAGCGGTGGTCAACGAATACTCA	FALSE	0	0	1	43	0.0514927		0	43	0			TATGTTTAACACAGGTTAAGTGGTGGTCAACGAATACTCA	TATGTTTAACACAGGTCAAGCGGTGGTCAACGAATACTCA	FALSE	0	0	1	42	0.0479299		0	42	0			TATGTTTAACACAGGTCAAGTGGTGGTCAACGAATACTTA
							TATGTTTAAT-----------GGTGGTCAACGAATACTCA	TATGTTTAACACAGGTCAAGCGGTGGTCAACGAATACTCA	FALSE	11	0	0	48	0.0622851		0	0	0			TATGTTTAACACAGGTCAA-----------CGAATACTCA	TATGTTTAACACAGGTCAAGCGGTGGTCAACGAATACTCA	FALSE	11	0	0	42	0.0502952		0	0	0			TATGTTTAACACAGGTCAAGTGGTGGTCAACGAATACACA	TATGTTTAACACAGGTCAAGCGGTGGTCAACGAATACTCA	FALSE	0	0	1	39	0.0445063		0	39	0			TATGTTTAACACAGGTCAAGTGGTGATCAACGAATACTCA
							TATGTTTAACACAGGTCAAGGTGGTGGTCAACGAATACTC	TATGTTTAACACAGGTCAAG-CGGTGGTCAACGAATACTC	FALSE	0	1	1	44	0.0570947		0	0	0			TATGTTTAACACAGGTCAAGTGGTGGTCAACGAATACTCT	TATGTTTAACACAGGTCAAGCGGTGGTCAACGAATACTCA	FALSE	0	0	1	37	0.0443077		0	37	0			TATGTTTAACACAAGTCAAGTGGTGGTCAACGAATACTCA	TATGTTTAACACAGGTCAAGCGGTGGTCAACGAATACTCA	FALSE	0	0	1	38	0.0433651		0	38	0			TATGTTTAACACAGGTCAAGTGGAGGTCAACGAATACTCA
							TATGTTTAACACAGGTCAAGTGATGGTCAACGAATACTCA	TATGTTTAACACAGGTCAAGCGGTGGTCAACGAATACTCA	FALSE	0	0	1	44	0.0570947		0	0	0			TATGTTTAATACAGGTCAAGTGGTGGTCAACGAATACTCA	TATGTTTAACACAGGTCAAGCGGTGGTCAACGAATACTCA	FALSE	0	0	1	37	0.0443077		0	37	0			TATGTTAAACACAGGTCAAGTGGTGGTCAACGAATACTCA	TATGTTTAACACAGGTCAAGCGGTGGTCAACGAATACTCA	FALSE	0	0	1	36	0.0410828		0	36	0			TATGTTTAACACAGGTCAAGTGGTGGTTAACGAATACTCA
							TATGTT-AACACAGGTCAAGTGGTGGTCAACGAATACTCA	TATGTTTAACACAGGTCAAGCGGTGGTCAACGAATACTCA	FALSE	0	0	1	44	0.0570947		0	44	0			TATATTTAACACAGGTCAAGTGGTGGTCAACGAATACTCA	TATGTTTAACACAGGTCAAGCGGTGGTCAACGAATACTCA	FALSE	0	0	1	37	0.0443077		0	37	0			TATGTTTAACACAGGTCAAATGGTGGTCAACGAATACTCA	TATGTTTAACACAGGTCAAGCGGTGGTCAACGAATACTCA	FALSE	0	0	2	35	0.0399416		0	0	0			TATGTTTAACACAGGTCAA-CGGTGGTCAACGAATACTCA
							TATGTTTAACACAGGTCAAGTGGTGGTCAACGAATACACA	TATGTTTAACACAGGTCAAGCGGTGGTCAACGAATACTCA	FALSE	0	0	1	44	0.0570947		0	44	0			TATGTTTAACTCAGGTCAAGTGGTGGTCAACGAATACTCA	TATGTTTAACACAGGTCAAGCGGTGGTCAACGAATACTCA	FALSE	0	0	1	34	0.0407151		0	34	0			TATGTTTAACACAGGTCAAGTGGTGGACAACGAATACTCA	TATGTTTAACACAGGTCAAGCGGTGGTCAACGAATACTCA	FALSE	0	0	1	35	0.0399416		0	35	0			TATGTTTAACACAAGTCAAGTGGTGGTCAACGAATACTCA
							#NAME?	TATGTTTAACACAGGTCAAGCGGTGGTCAACGAATACTCA	FALSE	0	0	1	44	0.0570947		0	0	0			TATGTTTAACACAGGTCAAGTGGTGGTCAACGAATATTCA	TATGTTTAACACAGGTCAAGCGGTGGTCAACGAATACTCA	FALSE	0	0	1	33	0.0395176		0	33	0			TATGTTTAACACAGGACAAGTGGTGGTCAACGAATACTCA	TATGTTTAACACAGGTCAAGCGGTGGTCAACGAATACTCA	FALSE	0	0	1	34	0.0388004		0	34	0			TATGTTTAACACAGGTCAATTGGTGGTCAACGAATACTCA
							TATGTTTAACT----------GGTGGTCAACGAATACTCA	TATGTTTAACACAGGTCAAGCGGTGGTCAACGAATACTCA	FALSE	10	0	0	41	0.0532018		0	0	0			TATGTTTAACACAGGTCAAGTGGTGGACAACGAATACTCA	TATGTTTAACACAGGTCAAGCGGTGGTCAACGAATACTCA	FALSE	0	0	1	33	0.0395176		0	33	0			TATGTTTAACACAGGTCAAGTGGTGGTCAACGAATATTCA	TATGTTTAACACAGGTCAAGCGGTGGTCAACGAATACTCA	FALSE	0	0	1	28	0.0319533		0	28	0			TATGTTTAACACAGGTCAAGTGGTGGTCAACGAATACACA
							TATGTTTAACACAGGTCAAGTGGTGGTCAACGAATACTTA	TATGTTTAACACAGGTCAAGCGGTGGTCAACGAATACTCA	FALSE	0	0	1	41	0.0532018		0	41	0			TATGTTTAACACAGGTCTAGTGGTGGTCAACGAATACTCA	TATGTTTAACACAGGTCAAGCGGTGGTCAACGAATACTCA	FALSE	0	0	1	32	0.0383201		0	0	0			TATGTTTAACTCAGGTCAAGTGGTGGTCAACGAATACTCA	TATGTTTAACACAGGTCAAGCGGTGGTCAACGAATACTCA	FALSE	0	0	1	28	0.0319533		0	28	0			TATGTTTAACACTGGTCAAGTGGTGGTCAACGAATACTCA
							TATGTTTAACACAGGTCAAGTGGTGGTCAACGAATATTCA	TATGTTTAACACAGGTCAAGCGGTGGTCAACGAATACTCA	FALSE	0	0	1	40	0.0519042		0	40	0			TATGTTAAACACAGGTCAAGTGGTGGTCAACGAATACTCA	TATGTTTAACACAGGTCAAGCGGTGGTCAACGAATACTCA	FALSE	0	0	1	32	0.0383201		0	32	0			TATGTTTAACACAGGTCTAGTGGTGGTCAACGAATACTCA	TATGTTTAACACAGGTCAAGCGGTGGTCAACGAATACTCA	FALSE	0	0	1	28	0.0319533		0	0	0			TATGTTTAACT----------GGTGGTCAACGAATACTCA
							TATGTTTAACACAGATCAAGTGGTGGTCAACGAATACTCA	TATGTTTAACACAGGTCAAGCGGTGGTCAACGAATACTCA	FALSE	0	0	1	39	0.0506066		0	39	0			TATGTTTAACACAGGTCAAGGGGTGGTCAACGAATACTCA	TATGTTTAACACAGGTCAAGCGGTGGTCAACGAATACTCA	FALSE	0	0	1	31	0.0371226		0	0	0			TATGTTTAACAC---------GGTGGTCAACGAATACTCA	TATGTTTAACACAGGTCAAGCGGTGGTCAACGAATACTCA	FALSE	9	0	0	27	0.0308121		0	0	0			TATGTTTAACACAGATCAAGTGGTGGTCAACGAATACTCA
							TATGTTTAACACAGT------GGTGGTCAACGAATACTCA	TATGTTTAACACAGGTCAAGCGGTGGTCAACGAATACTCA	FALSE	6	0	0	37	0.0480114		0	0	0			TATGTTTAACACAGGACAAGTGGTGGTCAACGAATACTCA	TATGTTTAACACAGGTCAAGCGGTGGTCAACGAATACTCA	FALSE	0	0	1	31	0.0371226		0	31	0			TATGTTTAACACAGGTCAAGGGGTGGTCAACGAATACTCA	TATGTTTAACACAGGTCAAGCGGTGGTCAACGAATACTCA	FALSE	0	0	1	23	0.0262473		0	0	0			TATGTTT-------------------TCAACGAATACTCA
							TATGTTTAACACAGGT--------GGTCAACGAATACTCA	TATGTTTAACACAGGTCAAGCGGTGGTCAACGAATACTCA	FALSE	8	0	0	35	0.0454162		0	0	0			TATGTTTAACACAGG-----CGGTGGTCAACGAATACTCA	TATGTTTAACACAGGTCAAGCGGTGGTCAACGAATACTCA	FALSE	5	0	0	30	0.0359251		0	0	0			TATGTTTAACACAGGTCATGTGGTGGTCAACGAATACTCA	TATGTTTAACACAGGTCAAGCGGTGGTCAACGAATACTCA	FALSE	0	0	1	23	0.0262473		0	0	0			TATGTTTAACACAGGTCAAGTGGTGGTCAACGAATATTCA
							TATGTTTAACTCAGGTCAAGTGGTGGTCAACGAATACTCA	TATGTTTAACACAGGTCAAGCGGTGGTCAACGAATACTCA	FALSE	0	0	1	33	0.042821		0	33	0			TATGTTTAACACAGGTCATGTGGTGGTCAACGAATACTCA	TATGTTTAACACAGGTCAAGCGGTGGTCAACGAATACTCA	FALSE	0	0	1	26	0.0311351		0	0	0			TATGTTTAACACAGGTCAAGTGGTGGTCAACGAATACTCT	TATGTTTAACACAGGTCAAGCGGTGGTCAACGAATACTCA	FALSE	0	0	1	21	0.0239649		0	21	0			TATGTTTAACACAGGTC--GTGGTGGTCAACGAATACTCA
							#NAME?	TATGTTTAACACAGGTCAAGCGGTGGTCAACGAATACTCA	FALSE	41	0	0	32	0.0415234		0	0	0			TATGTTTAACACAGGTCAAATGGTGGTCAACGAATACTCA	TATGTTTAACACAGGTCAAGCGGTGGTCAACGAATACTCA	FALSE	0	0	2	26	0.0311351		0	0	0			TATGTTTAATACAGGTCAAGTGGTGGTCAACGAATACTCA	TATGTTTAACACAGGTCAAGCGGTGGTCAACGAATACTCA	FALSE	0	0	1	19	0.0216826		0	19	0			TATGTTTAACACAGGT---------GTCAACGAATACTCA
							TATGTTTAACACAGGTCAAATGGTGGTCAACGAATACTCA	TATGTTTAACACAGGTCAAGCGGTGGTCAACGAATACTCA	FALSE	0	0	2	32	0.0415234		0	0	0			AATGTTTAACACAGGTCAAGTGGTGGTCAACGAATACTCA	TATGTTTAACACAGGTCAAGCGGTGGTCAACGAATACTCA	FALSE	0	0	1	26	0.0311351		0	26	0			TATGTTTAACACAGGTCAAGTGGTGGTCAACGTATACTCA	TATGTTTAACACAGGTCAAGCGGTGGTCAACGAATACTCA	FALSE	0	0	1	19	0.0216826		0	19	0			TATGTTTAACACAGGTCAAATGGTGGTCAACGAATACTCA
							#NAME?	TATGTTTAACACAGGTCAAGCGGTGGTCAACGAATACTCA	FALSE	38	0	0	31	0.0402258		0	0	0			TATGTTTAACACAGGTCAAG-TGTGGTCAACGAATACTCA	TATGTTTAACACAGGTCAAGCGGTGGTCAACGAATACTCA	FALSE	1	0	0	24	0.0287401		0	0	0			TATGGTTAACACAGGTCAAGTGGTGGTCAACGAATACTCA	TATGTTTAACACAGGTCAAGCGGTGGTCAACGAATACTCA	FALSE	0	0	1	19	0.0216826		0	19	0			TATGTTTAAT-----------GGTGGTCAACGAATACTCA
							TATGTTTAACACAGGTCAATTGGTGGTCAACGAATACTCA	TATGTTTAACACAGGTCAAGCGGTGGTCAACGAATACTCA	FALSE	0	0	2	29	0.0376306		0	0	0			TATGTTTAACACAGGTCAA-CGGTGGTCAACGAATACTCA	TATGTTTAACACAGGTCAAGCGGTGGTCAACGAATACTCA	FALSE	1	0	0	23	0.0275426		0	0	0			TATGTTTAACACAGGTCACGTGGTGGTCAACGAATACTCA	TATGTTTAACACAGGTCAAGCGGTGGTCAACGAATACTCA	FALSE	0	0	1	18	0.0205414		0	0	0			TATGTTTAACACAGGTCAAGTGGTGGTCAACGAATACTCT
							TATGTTTAACACAGGTCTAGTGGTGGTCAACGAATACTCA	TATGTTTAACACAGGTCAAGCGGTGGTCAACGAATACTCA	FALSE	0	0	1	28	0.036333		0	0	0			TATGTTTAACACAGGTCAAGTGGGGGTCAACGAATACTCA	TATGTTTAACACAGGTCAAGCGGTGGTCAACGAATACTCA	FALSE	0	0	1	22	0.0263451		0	22	0			AATGTTTAACACAGGTCAAGTGGTGGTCAACGAATACTCA	TATGTTTAACACAGGTCAAGCGGTGGTCAACGAATACTCA	FALSE	0	0	1	17	0.0194002		0	17	0			TATGTTTAACACAGG-------GTGGTCAACGAATACTCA
							TATATTTAACACAGGTCAAGTGGTGGTCAACGAATACTCA	TATGTTTAACACAGGTCAAGCGGTGGTCAACGAATACTCA	FALSE	0	0	1	27	0.0350354		0	27	0			TATGTATAACACAGGTCAAGTGGTGGTCAACGAATACTCA	TATGTTTAACACAGGTCAAGCGGTGGTCAACGAATACTCA	FALSE	0	0	1	22	0.0263451		0	22	0			TATGTTTAACACAGGTCAAGTGGGGGTCAACGAATACTCA	TATGTTTAACACAGGTCAAGCGGTGGTCAACGAATACTCA	FALSE	0	0	1	17	0.0194002		0	17	0			TATGTTAAACACAGGTCAAGTGGTGGTCAACGAATACTCA
							TATGTTTAATACAGGTCAAGTGGTGGTCAACGAATACTCA	TATGTTTAACACAGGTCAAGCGGTGGTCAACGAATACTCA	FALSE	0	0	1	27	0.0350354		0	27	0			TATGGTTAACACAGGTCAAGTGGTGGTCAACGAATACTCA	TATGTTTAACACAGGTCAAGCGGTGGTCAACGAATACTCA	FALSE	0	0	1	21	0.0251476		0	21	0			TATGTTTAACACAGGTCAATCGGTGGTCAACGAATACTCG	TATGTTTAACACAGGTCAAGCGGTGGTCAACGAATACTCA	FALSE	0	0	1	16	0.018259		16	0	0			TATGTTTAACACAGGTCTAGTGGTGGTCAACGAATACTCA
							TATGTTTAACACAGGTCAAGGGGTGGTCAACGAATACTCA	TATGTTTAACACAGGTCAAGCGGTGGTCAACGAATACTCA	FALSE	0	0	1	27	0.0350354		0	0	0			GATGTTTAACACAGGTCAAGTGGTGGTCAACGAATACTCA	TATGTTTAACACAGGTCAAGCGGTGGTCAACGAATACTCA	FALSE	0	0	1	21	0.0251476		0	21	0			TATGTTTAACACAGGTCAGTCGGTGGTCAACGAATACTCA	TATGTTTAACACAGGTCAAGCGGTGGTCAACGAATACTCA	FALSE	0	0	1	16	0.018259		0	0	0			TATGCTTAACACAGGTCAATCGGTGGTCAACGAATACTCA
							TATGTTTAACACAGGTCAAGTGGTGGTCAACGAATACTCT	TATGTTTAACACAGGTCAAGCGGTGGTCAACGAATACTCA	FALSE	0	0	1	26	0.0337378		0	26	0			TATGTTTAACACAGGTCAAGTGGTGGTCAACGTATACTCA	TATGTTTAACACAGGTCAAGCGGTGGTCAACGAATACTCA	FALSE	0	0	1	19	0.0227526		0	19	0			TATGTTTAACACAGGTCAATCGGTGGTCAACGAATGCTCA	TATGTTTAACACAGGTCAAGCGGTGGTCAACGAATACTCA	FALSE	0	0	1	16	0.018259		16	0	0			#NAME?
							TATGTTTAACACAGGTCAAGTGGTGGACAACGAATACTCA	TATGTTTAACACAGGTCAAGCGGTGGTCAACGAATACTCA	FALSE	0	0	1	22	0.0285473		0	22	0			TATGTTTAACACAGGTCAAGTGGTGGTCATCGAATACTCA	TATGTTTAACACAGGTCAAGCGGTGGTCAACGAATACTCA	FALSE	0	0	1	19	0.0227526		0	19	0			TATGTTTAACACAGGTCAATCGGTGGTCAACGGATACTCA	TATGTTTAACACAGGTCAAGCGGTGGTCAACGAATACTCA	FALSE	0	0	1	16	0.018259		16	0	0			TATGTTTAACACAGGTCAAGTGGTGGACAACGAATACTCA
							TATGATTAACACAGGTCAAGTGGTGGTCAACGAATACTCA	TATGTTTAACACAGGTCAAGCGGTGGTCAACGAATACTCA	FALSE	0	0	1	21	0.0272497		0	21	0			TATGTTTAACACAGGTCAAGTGGTGGTCAACGAATTCTCA	TATGTTTAACACAGGTCAAGCGGTGGTCAACGAATACTCA	FALSE	0	0	1	18	0.0215551		0	18	0			TATGTATAACACAGGTCAAGTGGTGGTCAACGAATACTCA	TATGTTTAACACAGGTCAAGCGGTGGTCAACGAATACTCA	FALSE	0	0	1	15	0.0171178		0	15	0			TATATTTAACACAGGTCAAGTGGTGGTCAACGAATACTCA
							TATGTTAAACACAGGTCAAGTGGTGGTCAACGAATACTCA	TATGTTTAACACAGGTCAAGCGGTGGTCAACGAATACTCA	FALSE	0	0	1	21	0.0272497		0	21	0			TAAGTTTAACACAGGTCAAGTGGTGGTCAACGAATACTCA	TATGTTTAACACAGGTCAAGCGGTGGTCAACGAATACTCA	FALSE	0	0	1	17	0.0203576		0	17	0			TATGTTTAACACAGGTCAATCGGCGGTCAACGAATACTCA	TATGTTTAACACAGGTCAAGCGGTGGTCAACGAATACTCA	FALSE	0	0	1	15	0.0171178		15	0	0			TATGTTTAACACAGGACAAGTGGTGGTCAACGAATACTCA
							TATGTTTAACACAGGTCAAGTGGTGGTCAACGTATACTCA	TATGTTTAACACAGGTCAAGCGGTGGTCAACGAATACTCA	FALSE	0	0	1	20	0.0259521		0	20	0			TATGTTTAACACATGTCAAGTGGTGGTCAACGAATACTCA	TATGTTTAACACAGGTCAAGCGGTGGTCAACGAATACTCA	FALSE	0	0	1	17	0.0203576		0	17	0			TATGTTTAACACAGGTCAAGTGGTGGTCAACGAATTCTCA	TATGTTTAACACAGGTCAAGCGGTGGTCAACGAATACTCA	FALSE	0	0	1	15	0.0171178		0	15	0			TATGTTTAACACAGGTCATGTGGTGGTCAACGAATACTCA
							TATGTTTT-------------GGTGGTCAACGAATACTCA	TATGTTTAACACAGGTCAAGCGGTGGTCAACGAATACTCA	FALSE	13	0	0	20	0.0259521		0	0	0			TATGTTTAACACAGGTCACGTGGTGGTCAACGAATACTCA	TATGTTTAACACAGGTCAAGCGGTGGTCAACGAATACTCA	FALSE	0	0	1	17	0.0203576		0	0	0			TATGTTTAACACATGTCAAGTGGTGGTCAACGAATACTCA	TATGTTTAACACAGGTCAAGCGGTGGTCAACGAATACTCA	FALSE	0	0	1	14	0.0159766		0	14	0			TATGTTTAACAC--------CGGTGGTCAACGAATACTCA
							AATGTTTAACACAGGTCAAGTGGTGGTCAACGAATACTCA	TATGTTTAACACAGGTCAAGCGGTGGTCAACGAATACTCA	FALSE	0	0	1	19	0.0246545		0	19	0			TATGATTAACACAGGTCAAGTGGTGGTCAACGAATACTCA	TATGTTTAACACAGGTCAAGCGGTGGTCAACGAATACTCA	FALSE	0	0	1	16	0.0191601		0	16	0			TATGTTTAACACAGGTCAATCGGTGGTCAACGAATACCCA	TATGTTTAACACAGGTCAAGCGGTGGTCAACGAATACTCA	FALSE	0	0	1	14	0.0159766		14	0	0			TATGTTTAACACAGGTCAAGTGGGGGTCAACGAATACTCA
							TATGTTTTACACAGGTCAAGTGGTGGTCAACGAATACTCA	TATGTTTAACACAGGTCAAGCGGTGGTCAACGAATACTCA	FALSE	0	0	1	18	0.0233569		0	18	0			TATGTTTTACACAGGTCAAGTGGTGGTCAACGAATACTCA	TATGTTTAACACAGGTCAAGCGGTGGTCAACGAATACTCA	FALSE	0	0	1	16	0.0191601		0	16	0			TACGTTTAACACAGGTCAATCGGTGGTCAACGAATACTCA	TATGTTTAACACAGGTCAAGCGGTGGTCAACGAATACTCA	FALSE	0	0	1	14	0.0159766		14	0	0			TATGTTTATCACAGGTCAAGTGGTGGTCAACGAATACTCA
							TATGTTTAACACAGGTCATGTGGTGGTCAACGAATACTCA	TATGTTTAACACAGGTCAAGCGGTGGTCAACGAATACTCA	FALSE	0	0	1	18	0.0233569		0	0	0			TATGTTTAACACAGGTCAAGTGGTGGTCTACGAATACTCA	TATGTTTAACACAGGTCAAGCGGTGGTCAACGAATACTCA	FALSE	0	0	1	16	0.0191601		0	16	0			TATGTTTAACACGGGTCAATCGGTGGTCAACGAATACTCA	TATGTTTAACACAGGTCAAGCGGTGGTCAACGAATACTCA	FALSE	0	0	1	14	0.0159766		14	0	0			#NAME?
							TATT-----------------GGTGGTCAACGAATACTCA	TATGTTTAACACAGGTCAAGCGGTGGTCAACGAATACTCA	FALSE	17	0	0	17	0.0220593		0	0	0			TATGTTTAACACAGGTCA--CGGTGGTCAACGAATACTCA	TATGTTTAACACAGGTCAAGCGGTGGTCAACGAATACTCA	FALSE	2	0	0	15	0.0179626		0	0	0			TATGTTTAACACAGGTCAAGTGGTTGTCAACGAATACTCA	TATGTTTAACACAGGTCAAGCGGTGGTCAACGAATACTCA	FALSE	0	0	1	14	0.0159766		0	14	0			TATGTTTAATACAGGTCAAGTGGTGGTCAACGAATACTCA
							TATGTTTAACACAGGTCAAGTGGTGGTCTACGAATACTCA	TATGTTTAACACAGGTCAAGCGGTGGTCAACGAATACTCA	FALSE	0	0	1	17	0.0220593		0	17	0			TACGTTTAACACAGGTCAATCGGTGGTCAACGAATACTCA	TATGTTTAACACAGGTCAAGCGGTGGTCAACGAATACTCA	FALSE	0	0	1	15	0.0179626		15	0	0			TATGATTAACACAGGTCAAGTGGTGGTCAACGAATACTCA	TATGTTTAACACAGGTCAAGCGGTGGTCAACGAATACTCA	FALSE	0	0	1	14	0.0159766		0	14	0			TATGTTTAACACAGGTCAAG---TGGTCAACGAATACTCA
							TATGTTTAT------------GGTGGTCAACGAATACTCA	TATGTTTAACACAGGTCAAGCGGTGGTCAACGAATACTCA	FALSE	12	0	0	16	0.0207617		0	0	0			TATGCTTAACACAGGTCAATCGGTGGTCAACGAATACTCA	TATGTTTAACACAGGTCAAGCGGTGGTCAACGAATACTCA	FALSE	0	0	1	14	0.0167651		14	0	0			TATGTTTAACACAGGTCAAGTGGTGGTCAACGATTACTCA	TATGTTTAACACAGGTCAAGCGGTGGTCAACGAATACTCA	FALSE	0	0	1	14	0.0159766		0	14	0			TATGTTTAACACAGGTCAAGTGGTGGTCAACGTATACTCA
							TATGGTTAACACAGGTCAAGTGGTGGTCAACGAATACTCA	TATGTTTAACACAGGTCAAGCGGTGGTCAACGAATACTCA	FALSE	0	0	1	16	0.0207617		0	16	0			TATGTGTAACACAGGTCAAGTGGTGGTCAACGAATACTCA	TATGTTTAACACAGGTCAAGCGGTGGTCAACGAATACTCA	FALSE	0	0	1	14	0.0167651		0	14	0			TATGTTTAACACAGGTCAAGTGGTGGTCATCGAATACTCA	TATGTTTAACACAGGTCAAGCGGTGGTCAACGAATACTCA	FALSE	0	0	1	13	0.0148354		0	13	0			TATGTTTAACAT---------GGTGGTCAACGAATACTCA
							TATGTTTAACACAGGTCA-----TGGTCAACGAATACTCA	TATGTTTAACACAGGTCAAGCGGTGGTCAACGAATACTCA	FALSE	5	0	0	15	0.0194641		0	0	0			TATGTTTAACACAGGTCAAGTGGTTGTCAACGAATACTCA	TATGTTTAACACAGGTCAAGCGGTGGTCAACGAATACTCA	FALSE	0	0	1	14	0.0167651		0	14	0			GATGTTTAACACAGGTCAAGTGGTGGTCAACGAATACTCA	TATGTTTAACACAGGTCAAGCGGTGGTCAACGAATACTCA	FALSE	0	0	1	13	0.0148354		0	13	0			TATGTATAACACAGGTCAAGTGGTGGTCAACGAATACTCA
							#NAME?	TATGTTTAACACAGGTCAAGCGGTGGTCAACGAATACTCA	FALSE	26	0	0	15	0.0194641		0	0	0			TATGTTTATCACAGGTCAAGTGGTGGTCAACGAATACTCA	TATGTTTAACACAGGTCAAGCGGTGGTCAACGAATACTCA	FALSE	0	0	1	13	0.0155676		0	13	0			TATGTTTAACACAGGTCAATCGGTGGTCAGCGAATACTCA	TATGTTTAACACAGGTCAAGCGGTGGTCAACGAATACTCA	FALSE	0	0	1	13	0.0148354		13	0	0			TATGTTTAGCACAGGTCAATCGGTGGTCAACGAATACTCA
							TATGTTTAACACAGGTCAAGTGGTGGTCAACGATTACTCA	TATGTTTAACACAGGTCAAGCGGTGGTCAACGAATACTCA	FALSE	0	0	1	15	0.0194641		0	15	0			TATGTTTAACACAGGTCAACGGTGGTAACAGGTGGTCAAC	TATGTTTAACACAGGTCAAG---------CGGTGGTCAAC	FALSE	0	9	2	13	0.0155676		0	0	0			TATGTTTTACACAGGTCAAGTGGTGGTCAACGAATACTCA	TATGTTTAACACAGGTCAAGCGGTGGTCAACGAATACTCA	FALSE	0	0	1	13	0.0148354		0	13	0			TATGTTTAACTCAGGTCAAGTGGTGGTCAACGAATACTCA
							TATGTTTAACACAGGACAAGTGGTGGTCAACGAATACTCA	TATGTTTAACACAGGTCAAGCGGTGGTCAACGAATACTCA	FALSE	0	0	1	15	0.0194641		0	15	0			TATGTTTAACACAGGTCAATCGGTGGTCAACGAATACCCA	TATGTTTAACACAGGTCAAGCGGTGGTCAACGAATACTCA	FALSE	0	0	1	13	0.0155676		13	0	0			TATGTCTAACACAGGTCAATCGGTGGTCAACGAATACTCA	TATGTTTAACACAGGTCAAGCGGTGGTCAACGAATACTCA	FALSE	0	0	1	12	0.0136943		12	0	0			TATGTTTAACACAGGTCAACGGTGGTAACAGGTGGTCAAC
							TATGTTTAACACAGGTCCAGTGGTGGTCAACGAATACTCA	TATGTTTAACACAGGTCAAGCGGTGGTCAACGAATACTCA	FALSE	0	0	1	15	0.0194641		0	0	0			TATGTTTAACGCAGGTCAATCGGTGGTCAACGAATACTCA	TATGTTTAACACAGGTCAAGCGGTGGTCAACGAATACTCA	FALSE	0	0	1	13	0.0155676		13	0	0			TATGTTTAACACCGGTCAAGTGGTGGTCAACGAATACTCA	TATGTTTAACACAGGTCAAGCGGTGGTCAACGAATACTCA	FALSE	0	0	1	12	0.0136943		0	12	0			TATGTTTAACAC---------GGTGGTCAACGAATACTCA
							TATGTTTAACACAGGTCAAG-TGTGGTCAACGAATACTCA	TATGTTTAACACAGGTCAAGCGGTGGTCAACGAATACTCA	FALSE	1	0	0	15	0.0194641		0	0	0			TATGTTTAACACAGGTCAATCGGTGGTCGACGAATACTCA	TATGTTTAACACAGGTCAAGCGGTGGTCAACGAATACTCA	FALSE	0	0	1	13	0.0155676		13	0	0			TATGTTTAACACAGGCCAATCGGTGGTCAACGAATACTCA	TATGTTTAACACAGGTCAAGCGGTGGTCAACGAATACTCA	FALSE	0	0	1	12	0.0136943		12	0	0			TATGGTTAACACAGGTCAAGTGGTGGTCAACGAATACTCA
							TAAGTTTAACACAGGTCAAGTGGTGGTCAACGAATACTCA	TATGTTTAACACAGGTCAAGCGGTGGTCAACGAATACTCA	FALSE	0	0	1	15	0.0194641		0	15	0			TATGTTTAACACCGGTCAAGTGGTGGTCAACGAATACTCA	TATGTTTAACACAGGTCAAGCGGTGGTCAACGAATACTCA	FALSE	0	0	1	13	0.0155676		0	13	0			TATGTTTAGCACAGGTCAATCGGTGGTCAACGAATACTCA	TATGTTTAACACAGGTCAAGCGGTGGTCAACGAATACTCA	FALSE	0	0	1	12	0.0136943		12	0	0			TATGTTTAACACGGGTCAATCGGTGGTCAACGAATACTCA
							TATGTTTAACACAGG-------GTGGTCAACGAATACTCA	TATGTTTAACACAGGTCAAGCGGTGGTCAACGAATACTCA	FALSE	7	0	0	14	0.0181665		0	0	0			TATGTTTAACACAGGTCAACCGGTGGTCAACGAATACTCA	TATGTTTAACACAGGTCAAGCGGTGGTCAACGAATACTCA	FALSE	0	0	1	12	0.0143701		0	0	0			TATGTTTAACACAGGTCAAGTGGTGGTCAACGAAAACTCA	TATGTTTAACACAGGTCAAGCGGTGGTCAACGAATACTCA	FALSE	0	0	1	11	0.0125531		0	11	0			TATGTTTAACACAGGTCAAGTGGTGGTCATCGAATACTCA
							TATGTTTAACACAGGTCAAG-----GTCAACGAATACTCA	TATGTTTAACACAGGTCAAGCGGTGGTCAACGAATACTCA	FALSE	5	0	0	14	0.0181665		0	0	0			TATGTTTAGCACAGGTCAATCGGTGGTCAACGAATACTCA	TATGTTTAACACAGGTCAAGCGGTGGTCAACGAATACTCA	FALSE	0	0	1	12	0.0143701		12	0	0			TATGTTTAACGCAGGTCAATCGGTGGTCAACGAATACTCA	TATGTTTAACACAGGTCAAGCGGTGGTCAACGAATACTCA	FALSE	0	0	1	11	0.0125531		11	0	0			TATGTTTAA--------------TGGTCAACGAATACTCA
							TATGTTTAACACAGGT---------GTCAACGAATACTCA	TATGTTTAACACAGGTCAAGCGGTGGTCAACGAATACTCA	FALSE	9	0	0	13	0.0168689		0	0	0			TATGTTTAACAA--------CGGTGGTCAACGAATACTCA	TATGTTTAACACAGGTCAAGCGGTGGTCAACGAATACTCA	FALSE	8	0	0	11	0.0131725		0	0	0			TATGTTTAACACAGGTCAAGTGGTGGTCAACGAATACTAA	TATGTTTAACACAGGTCAAGCGGTGGTCAACGAATACTCA	FALSE	0	0	1	11	0.0125531		0	11	0			TATGTTTAACACAGGTCAAG-TGTGGTCAACGAATACTCA
							TATGTTTATCACAGGTCAAGTGGTGGTCAACGAATACTCA	TATGTTTAACACAGGTCAAGCGGTGGTCAACGAATACTCA	FALSE	0	0	1	13	0.0168689		0	13	0			TATGTTTAACACAGGTCAAGTGGTGGTCAACGAATACTAA	TATGTTTAACACAGGTCAAGCGGTGGTCAACGAATACTCA	FALSE	0	0	1	11	0.0131725		0	11	0			TATGTTTAACACAGGTCAATCGGTAGTCAACGAATACTCA	TATGTTTAACACAGGTCAAGCGGTGGTCAACGAATACTCA	FALSE	0	0	1	11	0.0125531		11	0	0			#NAME?
							TATGTTTAACACAGGTCAATCGGTGGCCAACGAATACTCA	TATGTTTAACACAGGTCAAGCGGTGGTCAACGAATACTCA	FALSE	0	0	1	12	0.0155713		12	0	0			TATGTTTAACACAGGTCAATCGGTGGTCAACGAGTACTCA	TATGTTTAACACAGGTCAAGCGGTGGTCAACGAATACTCA	FALSE	0	0	1	11	0.0131725		11	0	0			TATGTTTAACACAGGTCAAGTTGTGGTCAACGAATACTCA	TATGTTTAACACAGGTCAAGCGGTGGTCAACGAATACTCA	FALSE	0	0	1	11	0.0125531		0	0	0			TATGTTTAACACAGGTCACGTGGTGGTCAACGAATACTCA
							TATGTTTAACACAGGTCAAGTGGTGGTCATCGAATACTCA	TATGTTTAACACAGGTCAAGCGGTGGTCAACGAATACTCA	FALSE	0	0	1	12	0.0155713		0	12	0			TAGGTTTAACACAGGTCAAGTGGTGGTCAACGAATACTCA	TATGTTTAACACAGGTCAAGCGGTGGTCAACGAATACTCA	FALSE	0	0	1	11	0.0131725		0	11	0			TATGTTTAACACAGGTCAAGTGGTGGTCTACGAATACTCA	TATGTTTAACACAGGTCAAGCGGTGGTCAACGAATACTCA	FALSE	0	0	1	11	0.0125531		0	11	0			TATGTTTAACACAGGTCAAGTGGTGGTCAACGATTACTCA
							TATGTTTAACACAGGTCAAGTGGTGGTCAACGAATTCTCA	TATGTTTAACACAGGTCAAGCGGTGGTCAACGAATACTCA	FALSE	0	0	1	12	0.0155713		0	12	0			TATGTTTAACACAGGGCAAGTGGTGGTCAACGAATACTCA	TATGTTTAACACAGGTCAAGCGGTGGTCAACGAATACTCA	FALSE	0	0	1	11	0.0131725		0	11	0			TATGTTTAACACAGGTCAATCGGTGGTCAACGAGTACTCA	TATGTTTAACACAGGTCAAGCGGTGGTCAACGAATACTCA	FALSE	0	0	1	10	0.0114119		10	0	0			TATGTTTAACACAGGTCAAGGGGTGGTCAACGAATACTCA
							TACGTTTAACACAGGTCAATCGGTGGTCAACGAATACTCA	TATGTTTAACACAGGTCAAGCGGTGGTCAACGAATACTCA	FALSE	0	0	1	12	0.0155713		12	0	0			TATGTTTAACACAGGTCAAGTGGTGGTCAACGATTACTCA	TATGTTTAACACAGGTCAAGCGGTGGTCAACGAATACTCA	FALSE	0	0	1	11	0.0131725		0	11	0			TATGTTTAACACAGGTCAAGTGGTGGTCCACGAATACTCA	TATGTTTAACACAGGTCAAGCGGTGGTCAACGAATACTCA	FALSE	0	0	1	10	0.0114119		0	10	0			TATGTTTAACAC----------GTGGTCAACGAATACTCA
							TATGTTTAACACAGGTCAAGTGGGGGTCAACGAATACTCA	TATGTTTAACACAGGTCAAGCGGTGGTCAACGAATACTCA	FALSE	0	0	1	12	0.0155713		0	12	0			TATGTTTAACAC-----------TGGTCAACGAATACTCA	TATGTTTAACACAGGTCAAGCGGTGGTCAACGAATACTCA	FALSE	11	0	0	10	0.011975		0	0	0			TATGTTTAACACAGGTCAATCGGTGGTCAACGAACACTCA	TATGTTTAACACAGGTCAAGCGGTGGTCAACGAATACTCA	FALSE	0	0	1	10	0.0114119		10	0	0			TATGTTTAACACAGGTCAATCGGTGGTCAACGGATACTCA
							TATGTTTAACACAGGTCAAGTGGTGGTCAACGAAAACTCA	TATGTTTAACACAGGTCAAGCGGTGGTCAACGAATACTCA	FALSE	0	0	1	11	0.0142737		0	11	0			TATGTTTAACACAGGTCAATGGGTGGTCAACGAATACTCA	TATGTTTAACACAGGTCAAGCGGTGGTCAACGAATACTCA	FALSE	0	0	2	10	0.011975		0	0	0			TAAGTTTAACACAGGTCAAGTGGTGGTCAACGAATACTCA	TATGTTTAACACAGGTCAAGCGGTGGTCAACGAATACTCA	FALSE	0	0	1	10	0.0114119		0	10	0			TATGTTCAACACAGGTCAATCGGTGGTCAACGAATACTCA
							TATGTTTAACACAGGTCAA----TGGTCAACGAATACTCA	TATGTTTAACACAGGTCAAGCGGTGGTCAACGAATACTCA	FALSE	4	0	0	11	0.0142737		0	0	0			TATGTTTACCACAGGTCAAGTGGTGGTCAACGAATACTCA	TATGTTTAACACAGGTCAAGCGGTGGTCAACGAATACTCA	FALSE	0	0	1	10	0.011975		0	10	0			TATGTTTAACACAGGTCAAGTGGTGGTCAACGAATAATCA	TATGTTTAACACAGGTCAAGCGGTGGTCAACGAATACTCA	FALSE	0	0	1	9	0.0102707		0	9	0			TATGTTTAACAC-------GTGGTGGTCAACGAATACTCA
							TATGTTTAACCCAGGTCAAGTGGTGGTCAACGAATACTCA	TATGTTTAACACAGGTCAAGCGGTGGTCAACGAATACTCA	FALSE	0	0	1	11	0.0142737		0	11	0			TATGTTTAACACAGGTCCAGTGGTGGTCAACGAATACTCA	TATGTTTAACACAGGTCAAGCGGTGGTCAACGAATACTCA	FALSE	0	0	1	10	0.011975		0	0	0			TATGTGTAACACAGGTCAAGTGGTGGTCAACGAATACTCA	TATGTTTAACACAGGTCAAGCGGTGGTCAACGAATACTCA	FALSE	0	0	1	9	0.0102707		0	9	0			CATGTTTAACACAGGTCAATCGGTGGTCAACGAATACTCA
							TATGTTTAACACAGGT----------TCAACGAATACTCA	TATGTTTAACACAGGTCAAGCGGTGGTCAACGAATACTCA	FALSE	10	0	0	11	0.0142737		0	0	0			TATGTTTAACACAGGTCAGTCGGTGGTCAACGAATACTCA	TATGTTTAACACAGGTCAAGCGGTGGTCAACGAATACTCA	FALSE	0	0	1	9	0.0107775		0	0	0			TATGTTTAACACAGGTCAATGGGTGGTCAACGAATACTCA	TATGTTTAACACAGGTCAAGCGGTGGTCAACGAATACTCA	FALSE	0	0	2	9	0.0102707		0	0	0			TATGTGTAACACAGGTCAAGTGGTGGTCAACGAATACTCA
							TATGTATAACACAGGTCAAGTGGTGGTCAACGAATACTCA	TATGTTTAACACAGGTCAAGCGGTGGTCAACGAATACTCA	FALSE	0	0	1	11	0.0142737		0	11	0			TATGTTTAACACAGGTCAAG--GTGGTCAACGAATACTCA	TATGTTTAACACAGGTCAAGCGGTGGTCAACGAATACTCA	FALSE	2	0	0	8	0.00958004		0	0	0			TATGTTTAACCCAGGTCAAGTGGTGGTCAACGAATACTCA	TATGTTTAACACAGGTCAAGCGGTGGTCAACGAATACTCA	FALSE	0	0	1	9	0.0102707		0	9	0			TCTGTTTAACACAGGTCAAGTGGTGGTCAACGAATACTCA
							TATGTTTAACACAGGGCAAGTGGTGGTCAACGAATACTCA	TATGTTTAACACAGGTCAAGCGGTGGTCAACGAATACTCA	FALSE	0	0	1	10	0.0129761		0	10	0			TATGTTTAACACAGGTCAAGTGGTGGTCAACGACTACTCA	TATGTTTAACACAGGTCAAGCGGTGGTCAACGAATACTCA	FALSE	0	0	1	8	0.00958004		0	8	0			TATGTTTAACACAGGTCAATCGGTGGCCAACGAATACTCA	TATGTTTAACACAGGTCAAGCGGTGGTCAACGAATACTCA	FALSE	0	0	1	9	0.0102707		9	0	0			TAAGTTTAACACAGGTCAAGTGGTGGTCAACGAATACTCA
							TATGTTT-------------------TCAACGAATACTCA	TATGTTTAACACAGGTCAAGCGGTGGTCAACGAATACTCA	FALSE	19	0	0	10	0.0129761		0	0	0			TATGTTTAACACAGGTCAATCGGTGGTCAACGGATACTCA	TATGTTTAACACAGGTCAAGCGGTGGTCAACGAATACTCA	FALSE	0	0	1	8	0.00958004		8	0	0			TATGTTTAACACAGGTCGATCGGTGGTCAACGAATACTCA	TATGTTTAACACAGGTCAAGCGGTGGTCAACGAATACTCA	FALSE	0	0	1	9	0.0102707		0	0	0			TATGTTTAACACAGGTCAATCGGTGGTCGACGAATACTCA
							TATGTTTAACACAGGTCAAGTGGTGGTCAACGAATACTCC	TATGTTTAACACAGGTCAAGCGGTGGTCAACGAATACTCA	FALSE	0	0	1	10	0.0129761		0	10	0			TATGTTTAACACAGGTCAAGCAGTGGTCAACGAATACTCA	TATGTTTAACACAGGTCAAGCGGTGGTCAACGAATACTCA	TRUE	0	0	0	8	0.00958004		0	0	0			TGTGTTTAACACAGGTCAATCGGTGGTCAACGAATACTCA	TATGTTTAACACAGGTCAAGCGGTGGTCAACGAATACTCA	FALSE	0	0	1	9	0.0102707		9	0	0			TATGTT--------------CGGTGGTCAACGAATACTCA
							TATGTTTAACACAGGTCAAGTGGTTGTCAACGAATACTCA	TATGTTTAACACAGGTCAAGCGGTGGTCAACGAATACTCA	FALSE	0	0	1	10	0.0129761		0	10	0			TATGTTTAACACAGGTCAAGTGGTGGTCAACTAATACTCA	TATGTTTAACACAGGTCAAGCGGTGGTCAACGAATACTCA	FALSE	0	0	1	8	0.00958004		0	8	0			TATGCTTAACACAGGTCAATCGGTGGTCAACGAATACTCA	TATGTTTAACACAGGTCAAGCGGTGGTCAACGAATACTCA	FALSE	0	0	1	9	0.0102707		9	0	0			TATGTTTTACACAGGTCAAGTGGTGGTCAACGAATACTCA
							TATG------------------GTGGTCAACGAATACTCA	TATGTTTAACACAGGTCAAGCGGTGGTCAACGAATACTCA	FALSE	18	0	0	10	0.0129761		0	0	0			TATGTTTAACACAGGTCAAGTGGTGGGCAACGAATACTCA	TATGTTTAACACAGGTCAAGCGGTGGTCAACGAATACTCA	FALSE	0	0	1	8	0.00958004		0	8	0			TATGTTTAACACAGGTCAATCGGTGGTCGACGAATACTCA	TATGTTTAACACAGGTCAAGCGGTGGTCAACGAATACTCA	FALSE	0	0	1	9	0.0102707		9	0	0			TATGTCTAACACAGGTCAATCGGTGGTCAACGAATACTCA
							#NAME?	TATGTTTAACACAGGTCAAGCGGTGGTCAACGAATACTCA	FALSE	29	0	0	9	0.0116785		0	0	0			TATGTTTAACACAGGTCGATCGGTGGTCAACGAATACTCA	TATGTTTAACACAGGTCAAGCGGTGGTCAACGAATACTCA	FALSE	0	0	1	8	0.00958004		0	0	0			TATGTTTAACACAGGTCAAG--GTGGTCAACGAATACTCA	TATGTTTAACACAGGTCAAGCGGTGGTCAACGAATACTCA	FALSE	2	0	0	8	0.0091295		0	0	0			TATGTTTAAC----------CGGTGGTCAACGAATACTCA
							TATGTTTAACACAGGTC----GGTGGTCAACGAATACTCA	TATGTTTAACACAGGTCAAGCGGTGGTCAACGAATACTCA	FALSE	4	0	0	9	0.0116785		0	0	0			TATGTCTAACACAGGTCAATCGGTGGTCAACGAATACTCA	TATGTTTAACACAGGTCAAGCGGTGGTCAACGAATACTCA	FALSE	0	0	1	8	0.00958004		8	0	0			TATGTTTAACACGGGTCAAGTGGAGGTCAACGAATACTCA	TATGTTTAACACAGGTCAAGCGGTGGTCAACGAATACTCA	FALSE	0	0	1	8	0.0091295		0	8	0			TATGTTTAACACCGGTCAAGTGGTGGTCAACGAATACTCA
							TATGTTTAACACCGGTCAAGTGGTGGTCAACGAATACTCA	TATGTTTAACACAGGTCAAGCGGTGGTCAACGAATACTCA	FALSE	0	0	1	9	0.0116785		0	9	0			TATGTTTAACACAGGTCAAGTGGTGGTCCACGAATACTCA	TATGTTTAACACAGGTCAAGCGGTGGTCAACGAATACTCA	FALSE	0	0	1	8	0.00958004		0	8	0			TATGTTTAACACAGGTCAAGTGGTGGTCAACTAATACTCA	TATGTTTAACACAGGTCAAGCGGTGGTCAACGAATACTCA	FALSE	0	0	1	8	0.0091295		0	8	0			TATGTTTAACACAGGTCAATGGGTGGTCAACGAATACTCA
							TATGTTTAACACAGGTCAAGTGGTGGTCAACTAATACTCA	TATGTTTAACACAGGTCAAGCGGTGGTCAACGAATACTCA	FALSE	0	0	1	9	0.0116785		0	9	0			TATGTTTAACACAGGTCAAGTGGTGGTCAACGAAAACTCA	TATGTTTAACACAGGTCAAGCGGTGGTCAACGAATACTCA	FALSE	0	0	1	8	0.00958004		0	8	0			TATGTTTATCACAGGTCAAGTGGTGGTCAACGAATACTCA	TATGTTTAACACAGGTCAAGCGGTGGTCAACGAATACTCA	FALSE	0	0	1	8	0.0091295		0	8	0			TATGTTTAACGCAGGTCAATCGGTGGTCAACGAATACTCA
							TATGTTTAACACAGGT--AGTGGTGGTCAACGAATACTCA	TATGTTTAACACAGGTCAAGCGGTGGTCAACGAATACTCA	FALSE	0	0	1	9	0.0116785		0	0	0			TATGTTTAACACAGGTCAATCGGTGGTCAACGAACACTCA	TATGTTTAACACAGGTCAAGCGGTGGTCAACGAATACTCA	FALSE	0	0	1	7	0.00838253		7	0	0			TATGTTTAACACAGGTCAATCGGTGGTCAACAAATACTCA	TATGTTTAACACAGGTCAAGCGGTGGTCAACGAATACTCA	FALSE	0	0	1	8	0.0091295		8	0	0			TATGTTGAACACAGGTCAAGTGGTGGTCAACGAATACTCA
							TATGTTT--------------GGTGGTCAACGAATACTCA	TATGTTTAACACAGGTCAAGCGGTGGTCAACGAATACTCA	FALSE	14	0	0	9	0.0116785		0	0	0			TATGTTTGACACAGGTCAATCGGTGGTCAACGAATACTCA	TATGTTTAACACAGGTCAAGCGGTGGTCAACGAATACTCA	FALSE	0	0	1	7	0.00838253		7	0	0			TCTGTTTAACACAGGTCAAGTGGTGGTCAACGAATACTCA	TATGTTTAACACAGGTCAAGCGGTGGTCAACGAATACTCA	FALSE	0	0	1	8	0.0091295		0	8	0			TATGTTTAACACAGGTCAACGGACGGTGGTCAACGAATAC
							TATGTTTAACGCAGGTCAATCGGTGGTCAACGAATACTCA	TATGTTTAACACAGGTCAAGCGGTGGTCAACGAATACTCA	FALSE	0	0	1	9	0.0116785		9	0	0			TATGTTTAACCCAGGTCAAGTGGTGGTCAACGAATACTCA	TATGTTTAACACAGGTCAAGCGGTGGTCAACGAATACTCA	FALSE	0	0	1	7	0.00838253		0	7	0			TTTGTTTAACACAGGTCAAGTGGTGGTCAACGAATACTCA	TATGTTTAACACAGGTCAAGCGGTGGTCAACGAATACTCA	FALSE	0	0	1	8	0.0091295		0	8	0			TATGTTTAACACAGGTCAATCGGTGGTCAGCGAATACTCA
							TATGCTTAACACAGGTCAATCGGTGGTCAACGAATACTCA	TATGTTTAACACAGGTCAAGCGGTGGTCAACGAATACTCA	FALSE	0	0	1	9	0.0116785		9	0	0			CATGTTTAACACAGGTCAATCGGTGGTCAACGAATACTCA	TATGTTTAACACAGGTCAAGCGGTGGTCAACGAATACTCA	FALSE	0	0	1	7	0.00838253		7	0	0			TATGTTTAACACAGGTCAATCAGTGGTCAACGAATACTCA	TATGTTTAACACAGGTCAAGCGGTGGTCAACGAATACTCA	FALSE	0	0	1	8	0.0091295		0	0	0			TATGTTTAACACAGGTCAATCGGTGGTCAACGAATACTCG
							TATGTTTAACACAGGTC--------GTCAACGAATACTCA	TATGTTTAACACAGGTCAAGCGGTGGTCAACGAATACTCA	FALSE	8	0	0	8	0.0103808		0	0	0			TATGTTTAACACAGGTCAATCGGCGGTCAACGAATACTCA	TATGTTTAACACAGGTCAAGCGGTGGTCAACGAATACTCA	FALSE	0	0	1	7	0.00838253		7	0	0			TATGTTTAACACAGGTCAAGTGTTGGTCAACGAATACTCA	TATGTTTAACACAGGTCAAGCGGTGGTCAACGAATACTCA	FALSE	0	0	1	7	0.00798831		0	0	0			TATGTTTAACACAGGTCAAGTGGTGGTCTACGAATACTCA
							TATGTTTAACACAGGTCAATCGGTGGTCAACGAATACCCA	TATGTTTAACACAGGTCAAGCGGTGGTCAACGAATACTCA	FALSE	0	0	1	8	0.0103808		8	0	0			TATGTTTAACACAGGTCAAGTGGTGGTCAAAGAATACTCA	TATGTTTAACACAGGTCAAGCGGTGGTCAACGAATACTCA	FALSE	0	0	1	7	0.00838253		0	7	0			TATGTTTGACACAGGTCAATCGGTGGTCAACGAATACTCA	TATGTTTAACACAGGTCAAGCGGTGGTCAACGAATACTCA	FALSE	0	0	1	7	0.00798831		7	0	0			TATGTTTAACACAGGTCAATCGGTGGTCAACGAGTACTCA
							TATGTTTAACAAAGGTCAAGTGGTGGTCAACGAATACTCA	TATGTTTAACACAGGTCAAGCGGTGGTCAACGAATACTCA	FALSE	0	0	1	8	0.0103808		0	8	0			TATGTTTAACACAGGTCAAGTGGTGGTCAACGAATAATCA	TATGTTTAACACAGGTCAAGCGGTGGTCAACGAATACTCA	FALSE	0	0	1	7	0.00838253		0	7	0			TATGTTTAACACAGGTCCTGTATTGGTGGTCAACGAATAC	TATGTTTAACACAGGTCAAG---CGGTGGTCAACGAATAC	FALSE	0	3	1	7	0.00798831		0	0	0			TATGTTTAACACTTG-------GTGGTCAACGAATACTCA
							TATGTTCAACACAGGTCAATCGGTGGTCAACGAATACTCA	TATGTTTAACACAGGTCAAGCGGTGGTCAACGAATACTCA	FALSE	0	0	1	8	0.0103808		8	0	0			TATGTTTAACACAGGTCAAGGTAACGGATACGTTAACTGT	TATGTTTAACACAGGTCAAG--------------------	FALSE	0	193	0	7	0.00838253		0	0	0			TATGTTTAACACAGGTCAAGTGGTGGTCAACCAATACTCA	TATGTTTAACACAGGTCAAGCGGTGGTCAACGAATACTCA	FALSE	0	0	1	7	0.00798831		0	7	0			TATGTTTAACACAGGCCAATCGGTGGTCAACGAATACTCA
							TATGTTTAACA------------TGGTCAACGAATACTCA	TATGTTTAACACAGGTCAAGCGGTGGTCAACGAATACTCA	FALSE	12	0	0	8	0.0103808		0	0	0			TATGTTTAACACAGGTAAAGTGGTGGTCAACGAATACTCA	TATGTTTAACACAGGTCAAGCGGTGGTCAACGAATACTCA	FALSE	0	0	1	7	0.00838253		0	7	0			TATGTTTAACAAAGGTCAAGTGGTGGTCAACGAATACTCA	TATGTTTAACACAGGTCAAGCGGTGGTCAACGAATACTCA	FALSE	0	0	1	7	0.00798831		0	7	0			TATGTTTAACACAGGTCAGTCGGTGGTCAACGAATACTCA
							TATGTTTAACACAGGTCAATCGGTGGTCAACGAACACTCA	TATGTTTAACACAGGTCAAGCGGTGGTCAACGAATACTCA	FALSE	0	0	1	8	0.0103808		8	0	0			TATGTTTAACACGGGTCAATCGGTGGTCAACGAATACTCA	TATGTTTAACACAGGTCAAGCGGTGGTCAACGAATACTCA	FALSE	0	0	1	7	0.00838253		7	0	0			#NAME?	TATGTTTAACACAGGTCAAGCGGTGGTCAACGAATACTCA	FALSE	0	0	1	7	0.00798831		0	0	0			TACGTTTAACACAGGTCAATCGGTGGTCAACGAATACTCA
							TTTGTTTAACACAGGTCAAGTGGTGGTCAACGAATACTCA	TATGTTTAACACAGGTCAAGCGGTGGTCAACGAATACTCA	FALSE	0	0	1	8	0.0103808		0	8	0			TATGTTTAACACAGGCCAATCGGTGGTCAACGAATACTCA	TATGTTTAACACAGGTCAAGCGGTGGTCAACGAATACTCA	FALSE	0	0	1	7	0.00838253		7	0	0			TATGTTTAACACAGGTTAATCGGTGGTCAACGAATACTCA	TATGTTTAACACAGGTCAAGCGGTGGTCAACGAATACTCA	FALSE	0	0	1	7	0.00798831		7	0	0			TATGTTTAACACAGGTCAAGTGGTGGTCAACGAATACTAA
							TAGGTTTAACACAGGTCAAGTGGTGGTCAACGAATACTCA	TATGTTTAACACAGGTCAAGCGGTGGTCAACGAATACTCA	FALSE	0	0	1	8	0.0103808		0	8	0			TATGTTTAACACAGGTCAATCGGTGGCCAACGAATACTCA	TATGTTTAACACAGGTCAAGCGGTGGTCAACGAATACTCA	FALSE	0	0	1	6	0.00718503		6	0	0			TATGTTCAACACAGGTCAATCGGTGGTCAACGAATACTCA	TATGTTTAACACAGGTCAAGCGGTGGTCAACGAATACTCA	FALSE	0	0	1	6	0.00684713		6	0	0			TATGATTAACACAGGTCAAGTGGTGGTCAACGAATACTCA
							TATGTTTACCACAGGTCAAGTGGTGGTCAACGAATACTCA	TATGTTTAACACAGGTCAAGCGGTGGTCAACGAATACTCA	FALSE	0	0	1	8	0.0103808		0	8	0			TGTGTTTAACACAGGTCAATCGGTGGTCAACGAATACTCA	TATGTTTAACACAGGTCAAGCGGTGGTCAACGAATACTCA	FALSE	0	0	1	6	0.00718503		6	0	0			TATGTTTAACACAGTTCAAGTGGTGGTCAACGAATACTCA	TATGTTTAACACAGGTCAAGCGGTGGTCAACGAATACTCA	FALSE	0	0	1	6	0.00684713		0	6	0			TATGTTTAACACAGGTCAAG-------CAACGAATACTCA
							TATGTTTAAC---------GTGGTGGTCAACGAATACTCA	TATGTTTAACACAGGTCAAGCGGTGGTCAACGAATACTCA	FALSE	0	0	1	7	0.00908324		0	0	0			TATGTTGAACACAGGTCAAGTGGTGGTCAACGAATACTCA	TATGTTTAACACAGGTCAAGCGGTGGTCAACGAATACTCA	FALSE	0	0	1	6	0.00718503		0	6	0			TATGTTTAACACAGGTCAATCGGAGGTCAACGAATACTCA	TATGTTTAACACAGGTCAAGCGGTGGTCAACGAATACTCA	FALSE	0	0	1	6	0.00684713		6	0	0			TATGTTTAACACAGGTCAAG-----GTCAACGAATACTCA
							TATGTT---------------GGTGGTCAACGAATACTCA	TATGTTTAACACAGGTCAAGCGGTGGTCAACGAATACTCA	FALSE	15	0	0	7	0.00908324		0	0	0			TTTGTTTAACACAGGTCAAGTGGTGGTCAACGAATACTCA	TATGTTTAACACAGGTCAAGCGGTGGTCAACGAATACTCA	FALSE	0	0	1	6	0.00718503		0	6	0			TATGTTTAACACAGGTCAAG-TGTGGTCAACGAATACTCA	TATGTTTAACACAGGTCAAGCGGTGGTCAACGAATACTCA	FALSE	1	0	0	6	0.00684713		0	0	0			#NAME?
							#NAME?	TATGTTTAACACAGGTCAAGCGGTGGTCAACGAATACTCA	FALSE	45	0	0	7	0.00908324		0	0	0			TATGTTTAACACAGGTCAATCGGTGGTCAACAAATACTCA	TATGTTTAACACAGGTCAAGCGGTGGTCAACGAATACTCA	FALSE	0	0	1	5	0.00598752		5	0	0			TATGTTTAACACAGGTCAAGTGGTGGTCAACGAATACTCC	TATGTTTAACACAGGTCAAGCGGTGGTCAACGAATACTCA	FALSE	0	0	1	6	0.00684713		0	6	0			TATGTTTAACACAGGTCAAGTGGTGGTCAACGAATTCTCA
							TATGTTTAACACAGGTCAATCGGTGGTCAACGAGTACTCA	TATGTTTAACACAGGTCAAGCGGTGGTCAACGAATACTCA	FALSE	0	0	1	7	0.00908324		7	0	0			TATGTTTAACACAGGTCAATCGGTGGTCAGCGAATACTCA	TATGTTTAACACAGGTCAAGCGGTGGTCAACGAATACTCA	FALSE	0	0	1	5	0.00598752		5	0	0			TATGTTTAACACAGGTCAAGTGGTGGTCACCGAATACTCA	TATGTTTAACACAGGTCAAGCGGTGGTCAACGAATACTCA	FALSE	0	0	1	6	0.00684713		0	6	0			TGTGTTTAACACAGGTCAATCGGTGGTCAACGAATACTCA
							TATGTTTAACACAGGTCAAG---TGGTCAACGAATACTCA	TATGTTTAACACAGGTCAAGCGGTGGTCAACGAATACTCA	FALSE	3	0	0	7	0.00908324		0	0	0			TATGTTTAACACAGGTCAAGTGGTGGTCAACGAATACTCC	TATGTTTAACACAGGTCAAGCGGTGGTCAACGAATACTCA	FALSE	0	0	1	5	0.00598752		0	5	0			TATGTTTAACACAGGTCAACCGGTGGTCAACGAATACTCA	TATGTTTAACACAGGTCAAGCGGTGGTCAACGAATACTCA	FALSE	0	0	1	6	0.00684713		0	0	0			TATGTTTAACACAGGTCAATCGGTGGTCAACGAATACCCA
							TATGT----------------------CAACGAATACTCA	TATGTTTAACACAGGTCAAGCGGTGGTCAACGAATACTCA	FALSE	22	0	0	7	0.00908324		0	0	0			TATGTTTAACAC---------GGTGGTCAACGAATACTCA	TATGTTTAACACAGGTCAAGCGGTGGTCAACGAATACTCA	FALSE	9	0	0	5	0.00598752		0	0	0			TATGTTTAACACAGGTCAAGTGGTGGTCAACGACTACTCA	TATGTTTAACACAGGTCAAGCGGTGGTCAACGAATACTCA	FALSE	0	0	1	6	0.00684713		0	6	0			TATGTTTAACACAGG----GTGGTGGTCAACGAATACTCA
							TATGTTTAACACAGGTCAATCGGTGGTCAACGAATACTCG	TATGTTTAACACAGGTCAAGCGGTGGTCAACGAATACTCA	FALSE	0	0	1	7	0.00908324		7	0	0			TATGTTTAACACAGGTCAAGTGGTGGTCACCGAATACTCA	TATGTTTAACACAGGTCAAGCGGTGGTCAACGAATACTCA	FALSE	0	0	1	5	0.00598752		0	5	0			TATGTTTAACACAGGTCCAGTGGTGGTCAACGAATACTCA	TATGTTTAACACAGGTCAAGCGGTGGTCAACGAATACTCA	FALSE	0	0	1	6	0.00684713		0	0	0			TATGTTTAACACAG-------------CAACGAATACTCA
							TATGTTTAACACAGGTCAATCGGTGGTCAGCGAATACTCA	TATGTTTAACACAGGTCAAGCGGTGGTCAACGAATACTCA	FALSE	0	0	1	7	0.00908324		7	0	0			TATGTTTCACACAGGTCAAGTGGTGGTCAACGAATACTCA	TATGTTTAACACAGGTCAAGCGGTGGTCAACGAATACTCA	FALSE	0	0	1	5	0.00598752		0	5	0			TATGTTTAACACAGGTCAATCGGTG-TCAACGAATACTCA	TATGTTTAACACAGGTCAAGCGGTGGTCAACGAATACTCA	FALSE	0	0	1	6	0.00684713		6	0	0			TATGTTTAACACAGGTCAATCGGTGGTCAACGAACACTCA
							TATGTTTAACACAGGCCAATCGGTGGTCAACGAATACTCA	TATGTTTAACACAGGTCAAGCGGTGGTCAACGAATACTCA	FALSE	0	0	1	7	0.00908324		7	0	0			TATGTTTAACACAGGTCAATCAGTGGTCAACGAATACTCA	TATGTTTAACACAGGTCAAGCGGTGGTCAACGAATACTCA	FALSE	0	0	1	5	0.00598752		0	0	0			TATGTTTAACACAGGTCAACGGTGGTCAATAGGTGGTCAA	TATGTTTAACACAGGTCAAG----------CGGTGGTCAA	FALSE	0	10	2	6	0.00684713		0	0	0			TATGTTTAAC-----------------CAACGAATACTCA
							TATGTTTAACACA-----------------------CTCA	TATGTTTAACACAGGTCAAGCGGTGGTCAACGAATACTCA	FALSE	23	0	0	7	0.00908324		0	0	0			TATGTTTAACACAGGTCA-GTGGTGGTCAACGAATACTCA	TATGTTTAACACAGGTCAAGCGGTGGTCAACGAATACTCA	FALSE	0	0	1	5	0.00598752		0	0	0			TATGTTTAACACAGGTCAACGTCAACGTCAACGGTGGTCA	TATGTTTAACACAGGTCAAG-----------CGGTGGTCA	FALSE	0	11	1	6	0.00684713		0	0	0			TATGTTTAACACAGGTCAAGTGGTGGTCAACTAATACTCA
							TATGTTTAACACAGGTCACGTGGTGGTCAACGAATACTCA	TATGTTTAACACAGGTCAAGCGGTGGTCAACGAATACTCA	FALSE	0	0	1	7	0.00908324		0	0	0			TATGTTTAACACAG-TCAAGTGGTGGTCAACGAATACTCA	TATGTTTAACACAGGTCAAGCGGTGGTCAACGAATACTCA	FALSE	0	0	1	5	0.00598752		0	5	0			TATGTTTAACACAGGTCAAGGTGTCAACGGTGGTCAACGA	TATGTTTAACACAGGTCAAG-------CGGTGGTCAACGA	FALSE	0	7	0	6	0.00684713		0	0	0			TATGTTTAACACAGGTCGATCGGTGGTCAACGAATACTCA
							TATGTT-------------GTGGTGGTCAACGAATACTCA	TATGTTTAACACAGGTCAAGCGGTGGTCAACGAATACTCA	FALSE	0	0	1	7	0.00908324		0	0	0			TATGTTTAACACAGGTCAAGTGGTGTTCAACGAATACTCA	TATGTTTAACACAGGTCAAGCGGTGGTCAACGAATACTCA	FALSE	0	0	1	4	0.00479002		0	4	0			TATGTTTAACGCAGGTCAAGTGGTGGTCAACGAATACCCA	TATGTTTAACACAGGTCAAGCGGTGGTCAACGAATACTCA	FALSE	0	0	1	6	0.00684713		0	6	0			TATGTTTAACACAGGTCAAGGTGGTCGGTGGTCAACGAAT
							TATGTTTAACACAGGTCAAGTGGTGGTCAACGAATCCTCA	TATGTTTAACACAGGTCAAGCGGTGGTCAACGAATACTCA	FALSE	0	0	1	7	0.00908324		0	7	0			TATGTTTAACACTGGTCAATCGGTGGTCAACGAATACTCA	TATGTTTAACACAGGTCAAGCGGTGGTCAACGAATACTCA	FALSE	0	0	1	4	0.00479002		4	0	0			TATGTTTAACACAGGTCAAGTGGTGGTCAAGGAATACTCA	TATGTTTAACACAGGTCAAGCGGTGGTCAACGAATACTCA	FALSE	0	0	1	5	0.00570594		0	5	0			TATGTTTAACACAGGTCAATCGGTGGCCAACGAATACTCA
							TATGTTTAACACATG-------GTGGTCAACGAATACTCA	TATGTTTAACACAGGTCAAGCGGTGGTCAACGAATACTCA	FALSE	7	0	0	7	0.00908324		0	0	0			TATGTTTAACAAAGGTCAAGTGGTGGTCAACGAATACTCA	TATGTTTAACACAGGTCAAGCGGTGGTCAACGAATACTCA	FALSE	0	0	1	4	0.00479002		0	4	0			TATGTTTAACACAGGTCAATCGGTGATCAACGAATACTCA	TATGTTTAACACAGGTCAAGCGGTGGTCAACGAATACTCA	FALSE	0	0	1	5	0.00570594		5	0	0			TATGTTTAACACAGGTCAATCGGAGGTCAACGAATACTCA
							TATGTTGAACACAGGTCAAGTGGTGGTCAACGAATACTCA	TATGTTTAACACAGGTCAAGCGGTGGTCAACGAATACTCA	FALSE	0	0	1	7	0.00908324		0	7	0			TATGTTTAACACAGGTGAAGTGGTGGTCAACGAATACTCA	TATGTTTAACACAGGTCAAGCGGTGGTCAACGAATACTCA	FALSE	0	0	1	4	0.00479002		0	4	0			TATGTTTAACACAGGTCAATCTGTGGTCAACGAATACTCA	TATGTTTAACACAGGTCAAGCGGTGGTCAACGAATACTCA	FALSE	0	0	1	5	0.00570594		0	0	0			TATGTTTAACACAGGTCAAGTGGTGGTCAACGAAAACTCA
							TATGTTTAACACAGGTCAGTCGGTGGTCAACGAATACTCA	TATGTTTAACACAGGTCAAGCGGTGGTCAACGAATACTCA	FALSE	0	0	1	6	0.00778564		0	0	0			TATGTT-AACACAGGTCAATCGGTGGTCAACGAATACTCA	TATGTTTAACACAGGTCAAGCGGTGGTCAACGAATACTCA	FALSE	0	0	1	4	0.00479002		4	0	0			TATGTTTAACACAGGTCAAGTGGTGGTCAACGAATACGCA	TATGTTTAACACAGGTCAAGCGGTGGTCAACGAATACTCA	FALSE	0	0	1	5	0.00570594		0	5	0			AATGTTTAACACAGGTCAAGTGGTGGTCAACGAATACTCA
							TATGTTTAACACAGGTCGATCGGTGGTCAACGAATACTCA	TATGTTTAACACAGGTCAAGCGGTGGTCAACGAATACTCA	FALSE	0	0	1	6	0.00778564		0	0	0			TACGTTTAACACAGGTCAAGTGGTGGCCAACGAATACTCA	TATGTTTAACACAGGTCAAGCGGTGGTCAACGAATACTCA	FALSE	0	0	1	4	0.00479002		0	4	0			TATGTTTTACACAGGTCAATCGGTGGTCAACGAATACTCA	TATGTTTAACACAGGTCAAGCGGTGGTCAACGAATACTCA	FALSE	0	0	1	5	0.00570594		5	0	0			TATGTTTAACACAGGTCAAGTGGTTGTCAACGAATACTCA
							TATGTTTAACACAGGTCAAGTGGTGGTCCACGAATACTCA	TATGTTTAACACAGGTCAAGCGGTGGTCAACGAATACTCA	FALSE	0	0	1	6	0.00778564		0	6	0			TATGTTTAACACAGGTCAATCGGTGGTCAACGAATACTCG	TATGTTTAACACAGGTCAAGCGGTGGTCAACGAATACTCA	FALSE	0	0	1	4	0.00479002		4	0	0			TATGTTTAACA--GGTCAAGTGGTGGTCAACGAATACTCA	TATGTTTAACACAGGTCAAGCGGTGGTCAACGAATACTCA	FALSE	0	0	1	5	0.00570594		0	5	0			TATGTTTAACACAGGGCAAGTGGTGGTCAACGAATACTCA
							TATGTTTAA----------GTGGTGGTCAACGAATACTCA	TATGTTTAACACAGGTCAAGCGGTGGTCAACGAATACTCA	FALSE	0	0	1	6	0.00778564		0	0	0			TATGTTTAACACAGGTCAAGTGCTGGTCAACGAATACTCA	TATGTTTAACACAGGTCAAGCGGTGGTCAACGAATACTCA	FALSE	0	0	1	4	0.00479002		0	0	0			TATGTTTAACACAG-TCAAGTGGTGGTCAACGAATACTCA	TATGTTTAACACAGGTCAAGCGGTGGTCAACGAATACTCA	FALSE	0	0	1	5	0.00570594		0	5	0			TATGTTTAACACAGGTCATG--GCGGTCAACGAATACTCA
							TACGTTTAGCACAGGTCAAGTGGTGGTCAACGAATACTCA	TATGTTTAACACAGGTCAAGCGGTGGTCAACGAATACTCA	FALSE	0	0	1	6	0.00778564		0	6	0			TATGTTCAACACAGGTCAATCGGTGGTCAACGAATACTCA	TATGTTTAACACAGGTCAAGCGGTGGTCAACGAATACTCA	FALSE	0	0	1	4	0.00479002		4	0	0			TATGTT-AACACAGGTCAATCGGTGGTCAACGAATACTCA	TATGTTTAACACAGGTCAAGCGGTGGTCAACGAATACTCA	FALSE	0	0	1	5	0.00570594		5	0	0			TATGTTTAACACAGGTCAAGGTTTAACGGTGGTCAACGAA
							TATGTTTAACACAGGTCAAGTGGTGGTCAACGCATACTCA	TATGTTTAACACAGGTCAAGCGGTGGTCAACGAATACTCA	FALSE	0	0	1	6	0.00778564		0	6	0			TCTGTTTAACACAGGTCAAGTGGTGGTCAACGAATACTCA	TATGTTTAACACAGGTCAAGCGGTGGTCAACGAATACTCA	FALSE	0	0	1	4	0.00479002		0	4	0			TATGTTTAACACAGGTCAATCGGTGGTCAATGAATACTCA	TATGTTTAACACAGGTCAAGCGGTGGTCAACGAATACTCA	FALSE	0	0	1	5	0.00570594		5	0	0			TATGTTTAACACAGGTCAAGTTGTGGTCAACGAATACTCA
							TATGTTTAACACAGGTCAAGTGGTGGTCACCGAATACTCA	TATGTTTAACACAGGTCAAGCGGTGGTCAACGAATACTCA	FALSE	0	0	1	6	0.00778564		0	6	0			TATGTTTAACACAGGTCAAGTGGTGGTCAACGCATACTCA	TATGTTTAACACAGGTCAAGCGGTGGTCAACGAATACTCA	FALSE	0	0	1	4	0.00479002		0	4	0			TATGTTGAACACAGGTCAAGTGGTGGTCAACGAATACTCA	TATGTTTAACACAGGTCAAGCGGTGGTCAACGAATACTCA	FALSE	0	0	1	5	0.00570594		0	5	0			TATGTTTAACACAGGTCAAGTGGTGGTCAACGCATACTCA
							TATGTTTAACACAGGTCAAG-GGTGGTCAACGAATACTCA	TATGTTTAACACAGGTCAAGCGGTGGTCAACGAATACTCA	FALSE	1	0	0	6	0.00778564		0	0	0			TATGTTTAACACAGGTCAATCGGTGGTCAACGAATGCTCA	TATGTTTAACACAGGTCAAGCGGTGGTCAACGAATACTCA	FALSE	0	0	1	4	0.00479002		4	0	0			TATGTTTAACACTGGTCAATCGGTGGTCAACGAATACTCA	TATGTTTAACACAGGTCAAGCGGTGGTCAACGAATACTCA	FALSE	0	0	1	5	0.00570594		5	0	0			TATGTTTAACACAGGTCAAGTGGTGGTCCACGAATACTCA
							TATGTTTAACACAGGTCAAG------TCAACGAATACTCA	TATGTTTAACACAGGTCAAGCGGTGGTCAACGAATACTCA	FALSE	6	0	0	6	0.00778564		0	0	0			TATGTTTAACACAGGTCAAGTTGTGGTCAACGAATACTCA	TATGTTTAACACAGGTCAAGCGGTGGTCAACGAATACTCA	FALSE	0	0	1	4	0.00479002		0	0	0			TATGTTTAACAC--------CTGTGGTCAACGAATACTCA	TATGTTTAACACAGGTCAAGCGGTGGTCAACGAATACTCA	FALSE	8	0	0	5	0.00570594		0	0	0			TATGTTTAACACAGGTCAATCGGTGGTCAACGAATGCTCA
							TATGTTTAACACAGGTCAAGTGGTGGTAAACGAATACTCA	TATGTTTAACACAGGTCAAGCGGTGGTCAACGAATACTCA	FALSE	0	0	1	6	0.00778564		0	6	0			TATGTTTAATACAGGTCAATCGGTGGTCAACGAATACTCA	TATGTTTAACACAGGTCAAGCGGTGGTCAACGAATACTCA	FALSE	0	0	1	4	0.00479002		4	0	0			TATGTTTAACACAGGTCAACGGTGGTTTAACGGTGGTCAA	TATGTTTAACACAGGTCAAG----------CGGTGGTCAA	FALSE	0	10	1	5	0.00570594		0	0	0			TATGTTTAACACAGG-----CGGTGGTCAACGAATACTCA
							#NAME?	TATGTTTAACACAGGTCAAGCGGTGGTCAACGAATACTCA	FALSE	21	0	0	6	0.00778564		0	0	0			TATGTTTAACACAGGTCAACACAGGTTTAACGGTGGTCAA	TATGTTTAACACAGGTCAAG----------CGGTGGTCAA	FALSE	0	10	1	4	0.00479002		0	0	0			TATGTTTAACACAGGTCAAGACGGTGGTCAACGAATACTC	TATGTTTAACACAGGTCAAG-CGGTGGTCAACGAATACTC	FALSE	0	1	0	5	0.00570594		0	0	0			TATGTT-AACACAGGTCAATCGGTGGTCAACGAATACTCA
							TATGTTTAACACAGGTCAA---------------TACTCA	TATGTTTAACACAGGTCAAGCGGTGGTCAACGAATACTCA	FALSE	15	0	0	6	0.00778564		0	0	0			TATGTTTAGCACAGGTCAAGTGGTAGTCAACGAATACTCA	TATGTTTAACACAGGTCAAGCGGTGGTCAACGAATACTCA	FALSE	0	0	1	4	0.00479002		0	4	0			TATGTTTAACACAGGTCAA-CGGTGGTCAACGAATACTCA	TATGTTTAACACAGGTCAAGCGGTGGTCAACGAATACTCA	FALSE	1	0	0	4	0.00456475		0	0	0			TATTTTTAACACAGGTCAAGTGGTGGTCAACGAATACTCA
							TATGTTTAACACAGG--------------ACGAATACTCA	TATGTTTAACACAGGTCAAGCGGTGGTCAACGAATACTCA	FALSE	14	0	0	5	0.00648803		0	0	0			TATGTTTAACA--GGTCAAGTGGTGGTCAACGAATACTCA	TATGTTTAACACAGGTCAAGCGGTGGTCAACGAATACTCA	FALSE	0	0	1	4	0.00479002		0	4	0			TATGTTTAACACAGGGCAAGTGGTGGTCAACGAATACTCA	TATGTTTAACACAGGTCAAGCGGTGGTCAACGAATACTCA	FALSE	0	0	1	4	0.00456475		0	4	0			TATGTTTAACACAGGTCAATCGGTG-TCAACGAATACTCA
							TATGTTTAACACAGGTCAAGTTGTGGTCAACGAATACTCA	TATGTTTAACACAGGTCAAGCGGTGGTCAACGAATACTCA	FALSE	0	0	1	5	0.00648803		0	0	0			TATGTTTGACACAGGTCAAGTGGTGGTCAGCGAATACTCA	TATGTTTAACACAGGTCAAGCGGTGGTCAACGAATACTCA	FALSE	0	0	1	3	0.00359251		0	3	0			TATGTTTAACACAGGACAATCGGTGGTCAACGAATACTCA	TATGTTTAACACAGGTCAAGCGGTGGTCAACGAATACTCA	FALSE	0	0	1	4	0.00456475		4	0	0			TATGTTTAACACAGGTCAA----TGGTCAACGAATACTCA
							GATGTTTAACACAGGTCAAGTGGTGGTCAACGAATACTCA	TATGTTTAACACAGGTCAAGCGGTGGTCAACGAATACTCA	FALSE	0	0	1	5	0.00648803		0	5	0			TATGTTTAACACAGGTCAACGAATACTCCGAAACGGCACC	TATGTTTAACACAGGTCAAG-------------------C	FALSE	0	19	1	3	0.00359251		0	0	0			TATGTTTAACACAGGTCAATCGGTGGTCAACGAATACACA	TATGTTTAACACAGGTCAAGCGGTGGTCAACGAATACTCA	FALSE	0	0	1	4	0.00456475		4	0	0			#NAME?
							TATGTTTGACACAGGTCAATCGGTGGTCAACGAATACTCA	TATGTTTAACACAGGTCAAGCGGTGGTCAACGAATACTCA	FALSE	0	0	1	5	0.00648803		5	0	0			TATGTTTAACACAGGTCATG--GTGGTCAACGAATACTCA	TATGTTTAACACAGGTCAAGCGGTGGTCAACGAATACTCA	FALSE	2	0	0	3	0.00359251		0	0	0			TATGTTTAACACAGGTCA-GTGGTGGTCAACGAATACTCA	TATGTTTAACACAGGTCAAGCGGTGGTCAACGAATACTCA	FALSE	0	0	1	4	0.00456475		0	0	0			TATGTTTAACACAGGTTAA-CGGTGGTCAACGAATACTCA
							TATGTTTAACACAGGTCAATCGGTG-TCAACGAATACTCA	TATGTTTAACACAGGTCAAGCGGTGGTCAACGAATACTCA	FALSE	0	0	1	5	0.00648803		5	0	0			TATGTTCAACACAGGTCAAGTGGTGGTCAACGAATACTCG	TATGTTTAACACAGGTCAAGCGGTGGTCAACGAATACTCA	FALSE	0	0	1	3	0.00359251		0	3	0			TATGTTTAACACAGGTAAAGTGGTGGTCAACGAATACTCA	TATGTTTAACACAGGTCAAGCGGTGGTCAACGAATACTCA	FALSE	0	0	1	4	0.00456475		0	4	0			TATGTTTAACACAGGTCAAGTGGTGGTCAACGAATACGCA
							TATGTTTAACACAGGTCAATCGGTGGTCAACGAATACTTA	TATGTTTAACACAGGTCAAGCGGTGGTCAACGAATACTCA	FALSE	0	0	1	5	0.00648803		5	0	0			TATGTTCAACACAGGTCAAGTGGTGGTCAGCGAATACTCA	TATGTTTAACACAGGTCAAGCGGTGGTCAACGAATACTCA	FALSE	0	0	1	3	0.00359251		0	3	0			CATGTTTAACACAGGTCAATCGGTGGTCAACGAATACTCA	TATGTTTAACACAGGTCAAGCGGTGGTCAACGAATACTCA	FALSE	0	0	1	4	0.00456475		4	0	0			TATGTTTAACACAGGTCAAGTGGTGGGCAACGAATACTCA
							TATGTTTAACACAGGTCAATCGGTGGTTAACGAATACTCA	TATGTTTAACACAGGTCAAGCGGTGGTCAACGAATACTCA	FALSE	0	0	1	5	0.00648803		5	0	0			TATGTTCAGCACAGGTCAAGTGGTGGTCAACGAATACTCA	TATGTTTAACACAGGTCAAGCGGTGGTCAACGAATACTCA	FALSE	0	0	1	3	0.00359251		0	3	0			TATGTTTAACACAGGTCAAGTGGTGGTCAACGA-TACTCA	TATGTTTAACACAGGTCAAGCGGTGGTCAACGAATACTCA	FALSE	0	0	1	4	0.00456475		0	4	0			TATGTTTAACACAGGTCAAGTGGTGGTCAAAGAATACTCA
							TATGTTTAACA--------GTGGTGGTCAACGAATACTCA	TATGTTTAACACAGGTCAAGCGGTGGTCAACGAATACTCA	FALSE	0	0	1	5	0.00648803		0	0	0			TATGCTTAACACAGGTCAAGTGGTGGTCAACGGATACTCA	TATGTTTAACACAGGTCAAGCGGTGGTCAACGAATACTCA	FALSE	0	0	1	3	0.00359251		0	3	0			TATGTTTAACACAGGTCAATCGGTGGTCAACGTATACTCA	TATGTTTAACACAGGTCAAGCGGTGGTCAACGAATACTCA	FALSE	0	0	1	4	0.00456475		4	0	0			TAGGTTTAACACAGGTCAAGTGGTGGTCAACGAATACTCA
							TATGTTTAACACAGGTCAACCGGTGGTCAACGAATACTCA	TATGTTTAACACAGGTCAAGCGGTGGTCAACGAATACTCA	FALSE	0	0	1	5	0.00648803		0	0	0			TATGTTTAACACAGGTCAATCGGTGGTCAACGAATACTTA	TATGTTTAACACAGGTCAAGCGGTGGTCAACGAATACTCA	FALSE	0	0	1	3	0.00359251		3	0	0			TATGTTTAACACAGGTCAAGTGGTGGTAAACGAATACTCA	TATGTTTAACACAGGTCAAGCGGTGGTCAACGAATACTCA	FALSE	0	0	1	4	0.00456475		0	4	0			TATGTTTAT------------GGTGGTCAACGAATACTCA
							TATGTTTAACACAGGTAAAGTGGTGGTCAACGAATACTCA	TATGTTTAACACAGGTCAAGCGGTGGTCAACGAATACTCA	FALSE	0	0	1	5	0.00648803		0	5	0			TATGTTTAACACAGGTCAAGTGGTGGTCAACGAAGACTCA	TATGTTTAACACAGGTCAAGCGGTGGTCAACGAATACTCA	FALSE	0	0	1	3	0.00359251		0	3	0			TATGTTTAACACAGGTCAAGTTAAATCGTTGGTCAACGAA	TATGTTTAACACAGGTCAAG------CGGTGGTCAACGAA	FALSE	0	6	0	4	0.00456475		0	0	0			TATGTTTAACACAGGTC----GGTGGTCAACGAATACTCA
							TATGTTTAACACAGGTCAATCGGCGGTCAACGAATACTCA	TATGTTTAACACAGGTCAAGCGGTGGTCAACGAATACTCA	FALSE	0	0	1	5	0.00648803		5	0	0			ATGTTTTAACACAGGTCAAGTGGTGGTCAACGAATACTCA	ATGTTT-AACACAGGTCAAGCGGTGGTCAACGAATACTCA	FALSE	0	0	1	3	0.00359251		0	3	0			TAGGTTTAACACAGGTCAAGTGGTGGTCAACGAATACTCA	TATGTTTAACACAGGTCAAGCGGTGGTCAACGAATACTCA	FALSE	0	0	1	4	0.00456475		0	4	0			TATGTTTAACACAGGTCAAGGTGCTCAACACGGTGGTCAA
							TATGTTTAACACAGGTCAA--------------ATACTCA	TATGTTTAACACAGGTCAAGCGGTGGTCAACGAATACTCA	FALSE	14	0	0	5	0.00648803		0	0	0			TATGTTTAACACAGGTCAAGTGGTGGTCAACGAATGCCCA	TATGTTTAACACAGGTCAAGCGGTGGTCAACGAATACTCA	FALSE	0	0	1	3	0.00359251		0	3	0			TATGTTTAACACAGGTCAAGTGGTGTTCAACGAATACTCA	TATGTTTAACACAGGTCAAGCGGTGGTCAACGAATACTCA	FALSE	0	0	1	4	0.00456475		0	4	0			TATGTTTAACACCT------CGGTGGTCAACGAATACTCA
							TATGTTTAACACAGGTCAAGTGGTGGTCAACGACTACTCA	TATGTTTAACACAGGTCAAGCGGTGGTCAACGAATACTCA	FALSE	0	0	1	5	0.00648803		0	5	0			TATGTTTAACACAGGTCAATCGATGGTCAACGAATACTCA	TATGTTTAACACAGGTCAAGCGGTGGTCAACGAATACTCA	FALSE	0	0	1	3	0.00359251		0	0	0			TATGTTTAATACAGGTCAATCGGTGGTCAACGAATACTCA	TATGTTTAACACAGGTCAAGCGGTGGTCAACGAATACTCA	FALSE	0	0	1	4	0.00456475		4	0	0			TATGTTTAACACAGGTCAATCGGTGGTCAACGTATACTCA
							TATGTTTAACACAGGTCAAGTGGTGGTCAACGAATACTAA	TATGTTTAACACAGGTCAAGCGGTGGTCAACGAATACTCA	FALSE	0	0	1	5	0.00648803		0	5	0			TATGTTTAACACAGGTCAAGTGGTGCTCAACGAATACTCA	TATGTTTAACACAGGTCAAGCGGTGGTCAACGAATACTCA	FALSE	0	0	1	3	0.00359251		0	3	0			TATGTTTAACACAGGTCAAGTGGTGGGCAACGAATACTCA	TATGTTTAACACAGGTCAAGCGGTGGTCAACGAATACTCA	FALSE	0	0	1	4	0.00456475		0	4	0			TATGTTTAACACAGGTCAATCAGTGGTCAACGAATACTCA
							TATGTTTAACACAGGTCAAGTGGTGGTCAACGAATAATCA	TATGTTTAACACAGGTCAAGCGGTGGTCAACGAATACTCA	FALSE	0	0	1	5	0.00648803		0	5	0			TATGTTTAACAGAGGTCAAGTGGTGGTCAACGAATACTCA	TATGTTTAACACAGGTCAAGCGGTGGTCAACGAATACTCA	FALSE	0	0	1	3	0.00359251		0	3	0			TATGTTTAACACAGGTCAAGGTAACGGATACGTTAACTGT	TATGTTTAACACAGGTCAAG--------------------	FALSE	0	193	0	4	0.00456475		0	0	0			TATGTTTAACACGGGTCAAGTGGTGGTCAACGAATACCCA
							TATGTTTAGCACAGGTCAATCGGTGGTCAACGAATACTCA	TATGTTTAACACAGGTCAAGCGGTGGTCAACGAATACTCA	FALSE	0	0	1	5	0.00648803		5	0	0			TATGTTTAACGCAGGTCAAGTGGTGGTCAACGGATACTCA	TATGTTTAACACAGGTCAAGCGGTGGTCAACGAATACTCA	FALSE	0	0	1	3	0.00359251		0	3	0			TATGTTTAACACAGGTCAAGCTGAGCCACCATCATCGGTG	TATGTTTAACACAGGTCAAG---------------CGGTG	FALSE	0	15	0	4	0.00456475		0	0	0			TATGTTTAACACATGTCAAGTGGTGGTCAACGAATACTCA
							TATGTTTAACAC----------GTGGTCAACGAATACTCA	TATGTTTAACACAGGTCAAGCGGTGGTCAACGAATACTCA	FALSE	10	0	0	4	0.00519042		0	0	0			TATGTTTAACACAGGTCAATCGGTGGTTAACGAATACTCA	TATGTTTAACACAGGTCAAGCGGTGGTCAACGAATACTCA	FALSE	0	0	1	3	0.00359251		3	0	0			TATGTTTAACACAGGTCAAGTGGTGGTCAACGCATACTCA	TATGTTTAACACAGGTCAAGCGGTGGTCAACGAATACTCA	FALSE	0	0	1	4	0.00456475		0	4	0			TATGTTTAACACAGGTCAATCGGCGGTCAACGAATACTCA
							TATGTTTAACACAGGTCAAGTGGTGCTCAACGAATACTCA	TATGTTTAACACAGGTCAAGCGGTGGTCAACGAATACTCA	FALSE	0	0	1	4	0.00519042		0	4	0			TATGTTTAACACAGGTCAAGTGGTGGCCAACGGATACTCA	TATGTTTAACACAGGTCAAGCGGTGGTCAACGAATACTCA	FALSE	0	0	1	3	0.00359251		0	3	0			TATGTTTAAAACAGGTCAAGTGGTGGTCAACGAATACTCA	TATGTTTAACACAGGTCAAGCGGTGGTCAACGAATACTCA	FALSE	0	0	1	4	0.00456475		0	4	0			TATGTTTAACACAGGTCCAGTGGTGGTCAACGAATACTCA
							TATGTTTAACACAGG---------------------CTCA	TATGTTTAACACAGGTCAAGCGGTGGTCAACGAATACTCA	FALSE	21	0	0	4	0.00519042		0	0	0			TATGTTTAATGCAGGTCAAGTGGTGGTCAACGAATACTCA	TATGTTTAACACAGGTCAAGCGGTGGTCAACGAATACTCA	FALSE	0	0	1	3	0.00359251		0	3	0			TATGTTTAACACAGGTAAATCGGTGGTCAACGAATACTCA	TATGTTTAACACAGGTCAAGCGGTGGTCAACGAATACTCA	FALSE	0	0	1	3	0.00342356		3	0	0			TATGTTTAACACAGGTCAAGTGGTGGTCAACGACTACTCA
							TATGTTAAACACAGGTCAATCGGTGGTCAACGAATACTCA	TATGTTTAACACAGGTCAAGCGGTGGTCAACGAATACTCA	FALSE	0	0	1	4	0.00519042		4	0	0			TATGTTTAACACAGTTCAAGTGGTGGTCAACGAATACTCA	TATGTTTAACACAGGTCAAGCGGTGGTCAACGAATACTCA	FALSE	0	0	1	3	0.00359251		0	3	0			TATGTTTAACACAGGTCAAGTGGTGGTCAACAAACACTCA	TATGTTTAACACAGGTCAAGCGGTGGTCAACGAATACTCA	FALSE	0	0	1	3	0.00342356		0	3	0			TATGTTTAACACAGGTCAAGTGGTGGTCAACGAATAATCA
							TATGTTTAACACAGGTTAATCGGTGGTCAACGAATACTCA	TATGTTTAACACAGGTCAAGCGGTGGTCAACGAATACTCA	FALSE	0	0	1	4	0.00519042		4	0	0			#NAME?	TATGTTTAACACAGGTCAAGCGGTGGTCAACGAATACTCA	FALSE	0	0	1	3	0.00359251		0	0	0			TATGTTTAACACAGGTCAAGTGGTGGTCAAAGAATACTCA	TATGTTTAACACAGGTCAAGCGGTGGTCAACGAATACTCA	FALSE	0	0	1	3	0.00342356		0	3	0			TATGTTTAACACAGGTCAACCGGTGGTCAACGAATACTCA
							TATGTT-AACACAGGTCAATCGGTGGTCAACGAATACTCA	TATGTTTAACACAGGTCAAGCGGTGGTCAACGAATACTCA	FALSE	0	0	1	4	0.00519042		4	0	0			TATGTTTAACA--GGTCAAGTGGTGGTCAACGAGTACTCA	TATGTTTAACACAGGTCAAGCGGTGGTCAACGAATACTCA	FALSE	0	0	1	3	0.00359251		0	3	0			TATGTTTACCACAGGTCAAGTGGTGGTCAACGAATACTCA	TATGTTTAACACAGGTCAAGCGGTGGTCAACGAATACTCA	FALSE	0	0	1	3	0.00342356		0	3	0			TATGTTTAACACAGGTCAAGTGGTGGTCAACGAATACTCC
							TATGTTTAACACAGGTCAAGGTAACGGATACGTTAACTGT	TATGTTTAACACAGGTCAAG--------------------	FALSE	0	193	0	4	0.00519042		0	0	0			TATGTTTAACACAGGTCAATCGGTGGTCAATGAATACTCA	TATGTTTAACACAGGTCAAGCGGTGGTCAACGAATACTCA	FALSE	0	0	1	3	0.00359251		3	0	0			TATGTTTAACACAGGTCAAGTGGTGGT-AACGAATACTCA	TATGTTTAACACAGGTCAAGCGGTGGTCAACGAATACTCA	FALSE	0	0	1	3	0.00342356		0	3	0			TAAGTTTAACACAGGTCAATCGGTGGTCAACGAATACTCA
							TATGTTTAACACAGGTCAAGTGCTGGTCAACGAATACTCA	TATGTTTAACACAGGTCAAGCGGTGGTCAACGAATACTCA	FALSE	0	0	1	4	0.00519042		0	0	0			TATGTTTAACACAGGTCAAGTGGCGGTCGACGAATACTCA	TATGTTTAACACAGGTCAAGCGGTGGTCAACGAATACTCA	FALSE	0	0	1	3	0.00359251		0	3	0			TATGTTTAACACAGGTCAATCGGTGGTCAACGAATATTCA	TATGTTTAACACAGGTCAAGCGGTGGTCAACGAATACTCA	FALSE	0	0	1	3	0.00342356		3	0	0			TTTGTTTAACACAGGTCAAGTGGTGGTCAACGAATACTCA
							TATGTTTAACACAAGTCAATCGGTGGTCAACGAATACTCA	TATGTTTAACACAGGTCAAGCGGTGGTCAACGAATACTCA	FALSE	0	0	1	4	0.00519042		4	0	0			TATGTTTAACACAGGTCAAGTGGTGGTCAACGAATCCTCA	TATGTTTAACACAGGTCAAGCGGTGGTCAACGAATACTCA	FALSE	0	0	1	3	0.00359251		0	3	0			TATGTTTAACACAGGTCAATCGGGGGTCAACGAATACTCA	TATGTTTAACACAGGTCAAGCGGTGGTCAACGAATACTCA	FALSE	0	0	1	3	0.00342356		3	0	0			#NAME?
							TATGTTTAACACAGGTCAATCGGTGGTCAACGAATGCTCA	TATGTTTAACACAGGTCAAGCGGTGGTCAACGAATACTCA	FALSE	0	0	1	4	0.00519042		4	0	0			TATGTTTAACACAGGTCAAGTGGTGGTCAACGAATAGTCA	TATGTTTAACACAGGTCAAGCGGTGGTCAACGAATACTCA	FALSE	0	0	1	3	0.00359251		0	3	0			TACGTTTAACACAAGTCAAGTGGTGGTCAACGAATACTCA	TATGTTTAACACAGGTCAAGCGGTGGTCAACGAATACTCA	FALSE	0	0	1	3	0.00342356		0	3	0			TATGTTTAACACAGGTCAATCGGTGATCAACGAATACTCA
							TATGTGTAACACAGGTCAAGTGGTGGTCAACGAATACTCA	TATGTTTAACACAGGTCAAGCGGTGGTCAACGAATACTCA	FALSE	0	0	1	4	0.00519042		0	4	0			TATGTTTAAAACAGGTCAAGTGGTGGTCAACGAATACTCA	TATGTTTAACACAGGTCAAGCGGTGGTCAACGAATACTCA	FALSE	0	0	1	3	0.00359251		0	3	0			TATGTTTAACACAGGTCAAGTGGTGCTCAACGAATACTCA	TATGTTTAACACAGGTCAAGCGGTGGTCAACGAATACTCA	FALSE	0	0	1	3	0.00342356		0	3	0			TATGTTTAACACAGGTCAAGTGGTGGTCAACGAAGACTCA
							TATGTTTAATACAGGTCAATCGGTGGTCAACGAATACTCA	TATGTTTAACACAGGTCAAGCGGTGGTCAACGAATACTCA	FALSE	0	0	1	4	0.00519042		4	0	0			TATGTTTAACACAGGTCAAGAGGTGGTCAACGAATACCCA	TATGTTTAACACAGGTCAAGCGGTGGTCAACGAATACTCA	FALSE	0	0	1	2	0.00239501		0	0	0			TATGTTTAACACGGGTCAAGAGGTGGTCAACGAATACTCA	TATGTTTAACACAGGTCAAGCGGTGGTCAACGAATACTCA	FALSE	0	0	1	3	0.00342356		0	0	0			TATGTTTAACCCAGGTCAAGTGGTGGTCAACGAATACTCA
							TATGTTTAACACATGTCAAGTGGTGGTCAACGAATACTCA	TATGTTTAACACAGGTCAAGCGGTGGTCAACGAATACTCA	FALSE	0	0	1	4	0.00519042		0	4	0			CATGTTTAACACAGGTCAAGTGGTGGTCAACGAGTACTCA	TATGTTTAACACAGGTCAAGCGGTGGTCAACGAATACTCA	FALSE	0	0	1	2	0.00239501		0	2	0			TATGTTTAACACAGGTCAAGAGGTGGTCAGCGAATACTCA	TATGTTTAACACAGGTCAAGCGGTGGTCAACGAATACTCA	FALSE	0	0	1	3	0.00342356		0	0	0			TATGTTTAACACAGGTCTATCGGTGGTCAACGAATACTCA
							TATGTTTAACACAGGTC-----GTGGTCAACGAATACTCA	TATGTTTAACACAGGTCAAGCGGTGGTCAACGAATACTCA	FALSE	5	0	0	4	0.00519042		0	0	0			CATGTTTAACACAGGTCAAGTGGTGGTCAACGAACACTCA	TATGTTTAACACAGGTCAAGCGGTGGTCAACGAATACTCA	FALSE	0	0	1	2	0.00239501		0	2	0			TATGTTTAACACAGGTCAAGTGGTAGTCGACGAATACTCA	TATGTTTAACACAGGTCAAGCGGTGGTCAACGAATACTCA	FALSE	0	0	1	3	0.00342356		0	3	0			TATGTTTAACACAGGTCAAGTGGTGGTAAACGAATACTCA
							TATGTTTAACACAGGTCAATGGGTGGTCAACGAATACTCA	TATGTTTAACACAGGTCAAGCGGTGGTCAACGAATACTCA	FALSE	0	0	2	4	0.00519042		0	0	0			TATGTTTAACACAGGTCGAGTGGTGGCCAACGAATACTCA	TATGTTTAACACAGGTCAAGCGGTGGTCAACGAATACTCA	FALSE	0	0	1	2	0.00239501		0	0	0			TATGTTTAACACACGTCAAGTGGTGGTCAACGAATACTCA	TATGTTTAACACAGGTCAAGCGGTGGTCAACGAATACTCA	FALSE	0	0	1	3	0.00342356		0	3	0			TATGTTTAACACAGGTAAAGTGGTGGTCAACGAATACTCA
							TATGTTTAAAACAGGTCAAGTGGTGGTCAACGAATACTCA	TATGTTTAACACAGGTCAAGCGGTGGTCAACGAATACTCA	FALSE	0	0	1	4	0.00519042		0	4	0			TATGTTTAACACAGGTCAAG-TGTGGTCAACGAACACTCA	TATGTTTAACACAGGTCAAGCGGTGGTCAACGAATACTCA	FALSE	1	0	0	2	0.00239501		0	0	0			TATGTTTAACACAGGTCGAGTGGTGGTCAATGAATACTCA	TATGTTTAACACAGGTCAAGCGGTGGTCAACGAATACTCA	FALSE	0	0	1	3	0.00342356		0	0	0			TATGTTTAACACAGGTCA--CGGTGGTCAACGAATACTCA
							#NAME?	TATGTTTAACACAGGTCAAGCGGTGGTCAACGAATACTCA	FALSE	53	0	0	4	0.00519042		0	0	0			TATGTTTAACACAGGTCAAGTGGTGGTCAACGA-TACTCA	TATGTTTAACACAGGTCAAGCGGTGGTCAACGAATACTCA	FALSE	0	0	1	2	0.00239501		0	2	0			TATGTTTAACACAGGTCAATCGGTGGTCTACGAATACTCA	TATGTTTAACACAGGTCAAGCGGTGGTCAACGAATACTCA	FALSE	0	0	1	3	0.00342356		3	0	0			TATGTTTAACACAGGTCAAGTGGTGCTCAACGAATACTCA
							TATGTTTAACACAGGTCAATCGGTGGTCAACGGATACTCA	TATGTTTAACACAGGTCAAGCGGTGGTCAACGAATACTCA	FALSE	0	0	1	4	0.00519042		4	0	0			TATGTTTAACACAGGTCAAGTGGTAGTCAACGAATACTCG	TATGTTTAACACAGGTCAAGCGGTGGTCAACGAATACTCA	FALSE	0	0	1	2	0.00239501		0	2	0			AATGTTTAACACAGGTCAATCGGTGGTCAACGAATACTCA	TATGTTTAACACAGGTCAAGCGGTGGTCAACGAATACTCA	FALSE	0	0	1	3	0.00342356		3	0	0			TATGTTTAACACAGGCCAAGCGGTGGTCAACGAATACTCA
							TATGTTTAACACAGGTCAAGTGGTGGTCAACGAATGCCCA	TATGTTTAACACAGGTCAAGCGGTGGTCAACGAATACTCA	FALSE	0	0	1	3	0.00389282		0	3	0			TATGTTTAACACAGGTCAAGTGGTGGTCAAGGAATACTCA	TATGTTTAACACAGGTCAAGCGGTGGTCAACGAATACTCA	FALSE	0	0	1	2	0.00239501		0	2	0			TATGTTTAACACAGGTCAAGTGCTGGTCAACGAATACTCA	TATGTTTAACACAGGTCAAGCGGTGGTCAACGAATACTCA	FALSE	0	0	1	3	0.00342356		0	0	0			TATGTTTAAAACAGGTCAAGTGGTGGTCAACGAATACTCA
							CATGTTTAACACAGGTCAATCGGTGGTCAACGAATACTCA	TATGTTTAACACAGGTCAAGCGGTGGTCAACGAATACTCA	FALSE	0	0	1	3	0.00389282		3	0	0			TATGTTTAACACAGGTCAACAATACTGGTCAACGAATACT	TATGTTTAACACAGGTCAAG--CGGTGGTCAACGAATACT	FALSE	0	2	2	2	0.00239501		0	0	0			TATGTTTAACACAGGTCAATCGATGGTCAACGAATACTCA	TATGTTTAACACAGGTCAAGCGGTGGTCAACGAATACTCA	FALSE	0	0	1	3	0.00342356		0	0	0			TATGTTTAACACAGGTCAATCGGTGGTCAACGAATACACA
							TATGTTTAATACAGGTTAAGTGGTGGTCAACGAATACTCA	TATGTTTAACACAGGTCAAGCGGTGGTCAACGAATACTCA	FALSE	0	0	1	3	0.00389282		0	3	0			TATGTTTAACACAGGTCATTCATTTATGTTTAACGGTGGT	TATGTTTAACACAGGTCAAG-------------CGGTGGT	FALSE	0	13	1	2	0.00239501		0	0	0			TATGTTTAACACAGGTCAAGTGGTGGTCAACGAAGACTCA	TATGTTTAACACAGGTCAAGCGGTGGTCAACGAATACTCA	FALSE	0	0	1	3	0.00342356		0	3	0			AATGTTTAACACAGGTCAATCGGTGGTCAACGAATACTCA
							TATGTTTAACACAGGTCAAG----GGTCAACGAATACTCA	TATGTTTAACACAGGTCAAGCGGTGGTCAACGAATACTCA	FALSE	4	0	0	3	0.00389282		0	0	0			TATGTTTAACACAGGTTAATCGGTGGTCAACGAATACTCA	TATGTTTAACACAGGTCAAGCGGTGGTCAACGAATACTCA	FALSE	0	0	1	2	0.00239501		2	0	0			TATGTTTAACACAGGTCAAGTGGTCGTCAACGAATACTCA	TATGTTTAACACAGGTCAAGCGGTGGTCAACGAATACTCA	FALSE	0	0	1	3	0.00342356		0	3	0			TATGTTTAATACAGGTCAATCGGTGGTCAACGAATACTCA
							TATGTTTAACACAGGTCAAGTGGTGGGCAACGAATACTCA	TATGTTTAACACAGGTCAAGCGGTGGTCAACGAATACTCA	FALSE	0	0	1	3	0.00389282		0	3	0			TATGTTTAACACAGGTGGTGGCGGTGGTCAACGAATACTC	TATGTTTAACACAGGTCAAG-CGGTGGTCAACGAATACTC	FALSE	0	1	0	2	0.00239501		0	0	0			TATGTTTAACACAGGTCAAGTGGTGGTCAACGGACACTCA	TATGTTTAACACAGGTCAAGCGGTGGTCAACGAATACTCA	FALSE	0	0	1	3	0.00342356		0	3	0			TATGTTTAACACAGGTCAAG--GTGGTCAACGAATACTCA
							TATGTTTAACACAGGTCAAGTGGTGGTCAACGGATACCCA	TATGTTTAACACAGGTCAAGCGGTGGTCAACGAATACTCA	FALSE	0	0	1	3	0.00389282		0	3	0			TATGATTAACACAGGTCAATCGGTGGTCAACGAATACTCA	TATGTTTAACACAGGTCAAGCGGTGGTCAACGAATACTCA	FALSE	0	0	1	2	0.00239501		2	0	0			TATGTTTAACACAGGTCAAGCGGTGGTCAATGAATACTCA	TATGTTTAACACAGGTCAAGCGGTGGTCAACGAATACTCA	TRUE	0	0	0	3	0.00342356		0	0	3			TATGTTTAACACATG-------GTGGTCAACGAATACTCA
							TATGCTTAACGCAGGTCAAGTGGTGGTCAACGAATACTCA	TATGTTTAACACAGGTCAAGCGGTGGTCAACGAATACTCA	FALSE	0	0	1	3	0.00389282		0	3	0			TATGTTTAACATAGGCCAAGTGGTGGTCAACGAATACTCA	TATGTTTAACACAGGTCAAGCGGTGGTCAACGAATACTCA	FALSE	0	0	1	2	0.00239501		0	2	0			TATGTTTAACACAGGTCA---GGTGGTCAAAGAATACTCA	TATGTTTAACACAGGTCAAGCGGTGGTCAACGAATACTCA	FALSE	3	0	0	3	0.00342356		0	0	0			TATGTTTAACACAGGTCAAGTCGTGGTCAACGAATACTCA
							TATGTTTAACACAGGTCAAGTGGTGGTCAAGGAATACTCA	TATGTTTAACACAGGTCAAGCGGTGGTCAACGAATACTCA	FALSE	0	0	1	3	0.00389282		0	3	0			TATGTTTAACACAGGTCAAGTGGTGGTCAACGGATACCCA	TATGTTTAACACAGGTCAAGCGGTGGTCAACGAATACTCA	FALSE	0	0	1	2	0.00239501		0	2	0			TATGTTTAACGCAGGTCAGGTGGTGGTCAACGAATACTCA	TATGTTTAACACAGGTCAAGCGGTGGTCAACGAATACTCA	FALSE	0	0	1	3	0.00342356		0	0	0			TATGTTTAACACAGGTCAATCGATGGTCAACGAATACTCA
							TATGTTTAAC--------------------------CTCA	TATGTTTAACACAGGTCAAGCGGTGGTCAACGAATACTCA	FALSE	26	0	0	3	0.00389282		0	0	0			TATGTTTAACACGGGTCAAGTGGTAGTCAACGAATACTCA	TATGTTTAACACAGGTCAAGCGGTGGTCAACGAATACTCA	FALSE	0	0	1	2	0.00239501		0	2	0			TATGTTTAACACGGGTCAAGTGGTGGTCGACGAATACTCA	TATGTTTAACACAGGTCAAGCGGTGGTCAACGAATACTCA	FALSE	0	0	1	3	0.00342356		0	3	0			TATGTTTAACACAGGTCAAACGGTGGTCAACGAATACTCA
							TATGTTTAACACAGGTCAAGACACAGGTGGTTGACAGGTG	TATGTTTAACACAGGTCAAG---------------CGGTG	FALSE	0	15	1	3	0.00389282		0	0	0			TATGTTTAACACAGGTCAAGCGGTGGTCAATGAATACTCA	TATGTTTAACACAGGTCAAGCGGTGGTCAACGAATACTCA	TRUE	0	0	0	2	0.00239501		0	0	2			TATGTTTAACACAGGCCAAGTGGTGGTCAACGGATACTCA	TATGTTTAACACAGGTCAAGCGGTGGTCAACGAATACTCA	FALSE	0	0	1	2	0.00228238		0	2	0			TATGTTTAACACAGGTCAAGCGGTGGTCGACGAATACTCA
							CATGTTTAACACAGGTCAAGTGGTGGCCAACGAATACTCA	TATGTTTAACACAGGTCAAGCGGTGGTCAACGAATACTCA	FALSE	0	0	1	3	0.00389282		0	3	0			TATGCTTAACACAGGTCAAGTGGTGGTCAACGAATGCTCA	TATGTTTAACACAGGTCAAGCGGTGGTCAACGAATACTCA	FALSE	0	0	1	2	0.00239501		0	2	0			TATGTTTAACGCAGGTCAAGTGGTAGTCAACGAATACTCA	TATGTTTAACACAGGTCAAGCGGTGGTCAACGAATACTCA	FALSE	0	0	1	2	0.00228238		0	2	0			TATGCTTAACGCAGGTCAAGTGGTGGTCAACGAATACTCA
							TATGTTTAACACAGGTCAAGTGGTGGTCAACGAATAGTCA	TATGTTTAACACAGGTCAAGCGGTGGTCAACGAATACTCA	FALSE	0	0	1	3	0.00389282		0	3	0			TATGTTTAACACAGGTCGAGTGGTGGTCGACGAATACTCA	TATGTTTAACACAGGTCAAGCGGTGGTCAACGAATACTCA	FALSE	0	0	1	2	0.00239501		0	0	0			TATGTCTAACACAGGTCAAGTGGTGGTCAGCGAATACTCA	TATGTTTAACACAGGTCAAGCGGTGGTCAACGAATACTCA	FALSE	0	0	1	2	0.00228238		0	2	0			TATGTTTAACAC-------------------GAATACTCA
							TATGTTTAACACGGGTCAATCGGTGGTCAACGAATACTCA	TATGTTTAACACAGGTCAAGCGGTGGTCAACGAATACTCA	FALSE	0	0	1	3	0.00389282		3	0	0			TATGTTTAACACAGGTCAAGTGGCGGTCAACGAATGCTCA	TATGTTTAACACAGGTCAAGCGGTGGTCAACGAATACTCA	FALSE	0	0	1	2	0.00239501		0	2	0			TATGTCTAACACAGGTCAAGTGGTGGTCGACGAATACTCA	TATGTTTAACACAGGTCAAGCGGTGGTCAACGAATACTCA	FALSE	0	0	1	2	0.00228238		0	2	0			TATGTTTAACACAGATCAATCGGTGGTCAACGAATACTCA
							TATGTTTAAC-------------TGGTCAACGAATACTCA	TATGTTTAACACAGGTCAAGCGGTGGTCAACGAATACTCA	FALSE	13	0	0	3	0.00389282		0	0	0			TATGCTTAACACAGGTCAAGCGGTGGTCAACGAATACTCA	TATGTTTAACACAGGTCAAGCGGTGGTCAACGAATACTCA	TRUE	0	0	0	2	0.00239501		0	0	2			TATGTTTAACACAGGTCGAGTGGTGGCCAACGAATACTCA	TATGTTTAACACAGGTCAAGCGGTGGTCAACGAATACTCA	FALSE	0	0	1	2	0.00228238		0	0	0			TATGTTTAACACAGGCCAAGTGGTGGTCGACGAATACTCA
							TATGTTTAACACAGGT------GTGGTCAACGAATACTCA	TATGTTTAACACAGGTCAAGCGGTGGTCAACGAATACTCA	FALSE	6	0	0	3	0.00389282		0	0	0			TATGTTTAACACAGGTCAAGTGGTGGTCAACGAGTGCTCA	TATGTTTAACACAGGTCAAGCGGTGGTCAACGAATACTCA	FALSE	0	0	1	2	0.00239501		0	2	0			TATGTTTAACACAGGTCGAGTGGTGGTCAACGAATACTCG	TATGTTTAACACAGGTCAAGCGGTGGTCAACGAATACTCA	FALSE	0	0	1	2	0.00228238		0	0	0			TATGCTTAACACAGGTCAAGTGGCGGTCAACGAATACTCA
							TGTGTTTAACACGGGTCAAGTGGTGGTCAACGAATACTCA	TATGTTTAACACAGGTCAAGCGGTGGTCAACGAATACTCA	FALSE	0	0	1	3	0.00389282		0	3	0			TATGCTTAACACAGGTCAAGTGGTGGCCAACGAATACTCA	TATGTTTAACACAGGTCAAGCGGTGGTCAACGAATACTCA	FALSE	0	0	1	2	0.00239501		0	2	0			TATGTTTCACACAGGTCAAGTGGTGGTCAACGAATACTCA	TATGTTTAACACAGGTCAAGCGGTGGTCAACGAATACTCA	FALSE	0	0	1	2	0.00228238		0	2	0			TATGTTTAACACAGGACAATCGGTGGTCAACGAATACTCA
							CATGTTTAACACAGGTCAAGTGGTGGTCAACAAATACTCA	TATGTTTAACACAGGTCAAGCGGTGGTCAACGAATACTCA	FALSE	0	0	1	3	0.00389282		0	3	0			TATGCTTAACACAGGTCAAGTGGTGGTCAACGAATACCCA	TATGTTTAACACAGGTCAAGCGGTGGTCAACGAATACTCA	FALSE	0	0	1	2	0.00239501		0	2	0			TATGTTTAACACAGGTCAAGTGGTAGTCAATGAATACTCA	TATGTTTAACACAGGTCAAGCGGTGGTCAACGAATACTCA	FALSE	0	0	1	2	0.00228238		0	2	0			TATGTTTAACACAGGTCAATCGGTGGTCAACGAATATTCA
							TATGTTTAACACAGGTCAAGTGGTGGTCAAAGAATACTCA	TATGTTTAACACAGGTCAAGCGGTGGTCAACGAATACTCA	FALSE	0	0	1	3	0.00389282		0	3	0			TATGTTTAACACAGGTCAAGTGGGTGTCAACGAATACTCA	TATGTTTAACACAGGTCAAGCGGTGGTCAACGAATACTCA	FALSE	0	0	1	2	0.00239501		0	2	0			TATGTT-AACACAGGTCAAGTGATGGTCAACGAATACTCA	TATGTTTAACACAGGTCAAGCGGTGGTCAACGAATACTCA	FALSE	0	0	1	2	0.00228238		0	0	0			TATGTTTAACACAGGTCAAGTGGCGGTCAACGAATACTCG
							TATGTTTAACACAGGTCAAGTGGTGGTCAACGAATACGCA	TATGTTTAACACAGGTCAAGCGGTGGTCAACGAATACTCA	FALSE	0	0	1	3	0.00389282		0	3	0			TATGTTTAACACGGGTCAGGTGGTGGTCAACGAATACTCA	TATGTTTAACACAGGTCAAGCGGTGGTCAACGAATACTCA	FALSE	0	0	1	2	0.00239501		0	0	0			TATGTTTAACACAGGTCAAGTGGTGGTTAACGAGTACTCA	TATGTTTAACACAGGTCAAGCGGTGGTCAACGAATACTCA	FALSE	0	0	1	2	0.00228238		0	2	0			TATGTTTAACACAGGTTAATCGGTGGTCAACGAATACTCA
							#NAME?	TATGTTTAACACAGGTCAAGCGGTGGTCAACGAATACTCA	FALSE	32	0	0	3	0.00389282		0	0	0			TATGTTTAACACAGGTCGGGTGGTGGTCAACGAATACTCA	TATGTTTAACACAGGTCAAGCGGTGGTCAACGAATACTCA	FALSE	0	0	1	2	0.00239501		0	0	0			TATGTTTAACGCAGGTCAAGTGGTG-TCAACGAATACTCA	TATGTTTAACACAGGTCAAGCGGTGGTCAACGAATACTCA	FALSE	0	0	1	2	0.00228238		0	2	0			TATGTTTAACACAGGTCGAGAGGTGGTCAACGAATACTCA
							TATGTTTAACACAGTTCAAGTGGTGGTCAACGAATACTCA	TATGTTTAACACAGGTCAAGCGGTGGTCAACGAATACTCA	FALSE	0	0	1	3	0.00389282		0	3	0			TATGTTTAACACGGGTCAAGTGGTGGTCAACGAATACTCG	TATGTTTAACACAGGTCAAGCGGTGGTCAACGAATACTCA	FALSE	0	0	1	2	0.00239501		0	2	0			TATGTTTAACACAGGTCAAGTGGCGGTCAACGAATACTCG	TATGTTTAACACAGGTCAAGCGGTGGTCAACGAATACTCA	FALSE	0	0	1	2	0.00228238		0	2	0			TATGTTTAACACAGTTCAAGTGGTGGTCAACGAATACTCA
							TATGTTTAACACAGGTCAAGTGGTGGTCAACGAAGACTCA	TATGTTTAACACAGGTCAAGCGGTGGTCAACGAATACTCA	FALSE	0	0	1	3	0.00389282		0	3	0			TATGTTTAACACTGGTCAAGTGGTGGTCAACGGATACTCA	TATGTTTAACACAGGTCAAGCGGTGGTCAACGAATACTCA	FALSE	0	0	1	2	0.00239501		0	2	0			TATGTCTAACACAGGTCAAGTGGTGGTCAACGAGTACTCA	TATGTTTAACACAGGTCAAGCGGTGGTCAACGAATACTCA	FALSE	0	0	1	2	0.00228238		0	2	0			TATGTTTAACACAGGTCAAGTGGTGGTCAACGAATACTGA
							TATGTTTAACACAGGTCAAGTGGTGGTCAACGA-TACTCA	TATGTTTAACACAGGTCAAGCGGTGGTCAACGAATACTCA	FALSE	0	0	1	3	0.00389282		0	3	0			TATGTTTAACACAGGTCAAGTGGTGGTCAACGAATACGCA	TATGTTTAACACAGGTCAAGCGGTGGTCAACGAATACTCA	FALSE	0	0	1	2	0.00239501		0	2	0			TATGTTAAACACAGGTCAATCGGTGGTCAACGAATACTCA	TATGTTTAACACAGGTCAAGCGGTGGTCAACGAATACTCA	FALSE	0	0	1	2	0.00228238		2	0	0			TATGTTTGACACAGGTCAATCGGTGGTCAACGAATACTCA
							TATGTTTAACACGGGTCAGGTGGTGGTCAACGAATACTCA	TATGTTTAACACAGGTCAAGCGGTGGTCAACGAATACTCA	FALSE	0	0	1	3	0.00389282		0	0	0			TATGTTTAACACAGGTCAATCGGTGGTCAACGTATACTCA	TATGTTTAACACAGGTCAAGCGGTGGTCAACGAATACTCA	FALSE	0	0	1	2	0.00239501		2	0	0			TATGTTTAACACAGGTCAAGTGG-GGTCAACGAATACTCA	TATGTTTAACACAGGTCAAGCGGTGGTCAACGAATACTCA	FALSE	0	0	1	2	0.00228238		0	2	0			GATGTTTAACACAGGTCAAGTGGTGGTCAACGAATACTCA
							TATGTTTAACACAGGTCAAT-GGTGGCCAACGAATACTCA	TATGTTTAACACAGGTCAAGCGGTGGTCAACGAATACTCA	FALSE	1	0	1	3	0.00389282		0	0	0			TATGTTTAACACAGGTCA---GGTGGTCAACGAATACTCA	TATGTTTAACACAGGTCAAGCGGTGGTCAACGAATACTCA	FALSE	3	0	0	2	0.00239501		0	0	0			TATGTTTAACACAGGTCAATAGGAGGTCAACGAATACTCA	TATGTTTAACACAGGTCAAGCGGTGGTCAACGAATACTCA	FALSE	0	0	2	2	0.00228238		0	0	0			TATGTTTAACACAG-TCAAGTGGTGGTCAACGAATACTCA
							TATGTTTAACACAGGTCAATCGGTGGTCGACGAATACTCA	TATGTTTAACACAGGTCAAGCGGTGGTCAACGAATACTCA	FALSE	0	0	1	3	0.00389282		3	0	0			TATGTTTAACACAGGTCAATCGGTGATCAACGAATACTCA	TATGTTTAACACAGGTCAAGCGGTGGTCAACGAATACTCA	FALSE	0	0	1	2	0.00239501		2	0	0			TATGTTCAACACAGGTCAAGTGGTGGTCAACGAATACTCG	TATGTTTAACACAGGTCAAGCGGTGGTCAACGAATACTCA	FALSE	0	0	1	2	0.00228238		0	2	0			TATGTTTAACACAGGTCAAGTGGTGGTCACCGAATACTCA
							TATGTTTAACACAGGTCAATCGGTGGTCAACGTATACTCA	TATGTTTAACACAGGTCAAGCGGTGGTCAACGAATACTCA	FALSE	0	0	1	3	0.00389282		3	0	0			TATGTTTAACACAGGTCAATAGGTGGTAAACGAATACTCA	TATGTTTAACACAGGTCAAGCGGTGGTCAACGAATACTCA	FALSE	0	0	2	2	0.00239501		0	0	0			TATGTTTAACACAGGTCTATCGGTGGTCAACGAATACTCA	TATGTTTAACACAGGTCAAGCGGTGGTCAACGAATACTCA	FALSE	0	0	1	2	0.00228238		0	0	0			TATGTTTAACACAGGTCAATCGGTGGTCAACGAATACTCT
							TATGTTTAACACAG-TCAAGTGGTGGTCAACGAATACTCA	TATGTTTAACACAGGTCAAGCGGTGGTCAACGAATACTCA	FALSE	0	0	1	3	0.00389282		0	3	0			TACGTTTAGCACAGGTCAAGTGGTGGTCAACGAATACTCA	TATGTTTAACACAGGTCAAGCGGTGGTCAACGAATACTCA	FALSE	0	0	1	2	0.00239501		0	2	0			TATGTTTAACACAGGTCAATCGTTGGTCAACGAATACTCA	TATGTTTAACACAGGTCAAGCGGTGGTCAACGAATACTCA	FALSE	0	0	1	2	0.00228238		0	0	0			TATGTTTAACACAGGTCAAGTGGTGGT-AACGAATACTCA
							TATGTTCAACACAGGTCAAGTGGTGGTCAGCGAATACTCA	TATGTTTAACACAGGTCAAGCGGTGGTCAACGAATACTCA	FALSE	0	0	1	3	0.00389282		0	3	0			TATGTTTAACACAGGCCAAGTGGCGGTCAACGAATACTCA	TATGTTTAACACAGGTCAAGCGGTGGTCAACGAATACTCA	FALSE	0	0	1	2	0.00239501		0	2	0			TATGTTTAACACAGGTT----GGTGGTCAACGAATACTCA	TATGTTTAACACAGGTCAAGCGGTGGTCAACGAATACTCA	FALSE	4	0	0	2	0.00228238		0	0	0			TATGTTTAACACAGGTCAATCGGTGGTCTACGAATACTCA
							TATGTTTAACACAGGTCAAGTGG-GGTCAACGAATACTCA	TATGTTTAACACAGGTCAAGCGGTGGTCAACGAATACTCA	FALSE	0	0	1	3	0.00389282		0	3	0			TATGTTTAACACAGGTCAATAGGTGGTCATCGAATACTCA	TATGTTTAACACAGGTCAAGCGGTGGTCAACGAATACTCA	FALSE	0	0	2	2	0.00239501		0	0	0			TATGTTCAACACAGGTCAAGTGGTGGTCAACGAGTACTCA	TATGTTTAACACAGGTCAAGCGGTGGTCAACGAATACTCA	FALSE	0	0	1	2	0.00228238		0	2	0			TATGGTTAACACAGGTCAATCGGTGGTCAACGAATACTCA
							TATGTTTAACAC-----------TGGTCAACGAATACTCA	TATGTTTAACACAGGTCAAGCGGTGGTCAACGAATACTCA	FALSE	11	0	0	3	0.00389282		0	0	0			TATGTTTAACACAGGCCAAG-TGTGGTCAACGAATACTCA	TATGTTTAACACAGGTCAAGCGGTGGTCAACGAATACTCA	FALSE	1	0	0	2	0.00239501		0	0	0			TATGTTTAACACAGGTCAATCGGTTGTCAACGAATACTCA	TATGTTTAACACAGGTCAAGCGGTGGTCAACGAATACTCA	FALSE	0	0	1	2	0.00228238		2	0	0			TATGTTTCACACAGGTCAAGTGGTGGTCAACGAATACTCA
							TCTGTTTAACACAGGTCAAGTGGTGGTCAACGAATACTCA	TATGTTTAACACAGGTCAAGCGGTGGTCAACGAATACTCA	FALSE	0	0	1	3	0.00389282		0	3	0			TATGTTTAACACAGGACAATCGGTGGTCAACGAATACTCA	TATGTTTAACACAGGTCAAGCGGTGGTCAACGAATACTCA	FALSE	0	0	1	2	0.00239501		2	0	0			TATGTTTAACACAGGTCAATCGGTGGTTAACGAATACTCA	TATGTTTAACACAGGTCAAGCGGTGGTCAACGAATACTCA	FALSE	0	0	1	2	0.00228238		2	0	0			TATGTTTAACACAGGTCAGGTGGTGGCCAACGAATACTCA
							TATGTTTAACACAGGTCTGGTGGTGGTCAACGAATACTCA	TATGTTTAACACAGGTCAAGCGGTGGTCAACGAATACTCA	FALSE	0	0	1	3	0.00389282		0	0	0			TATGTTTGACACAGGTCAAGTGGTGGTCAACGAGTACTCA	TATGTTTAACACAGGTCAAGCGGTGGTCAACGAATACTCA	FALSE	0	0	1	2	0.00239501		0	2	0			TATGTTTAACACAGGTTC--CGGTGGTCAACGAATACTCA	TATGTTTAACACAGGTCAAGCGGTGGTCAACGAATACTCA	FALSE	2	0	0	2	0.00228238		0	0	0			TATGTTTAACACAGGTCAAGTGGTGGTCAACGA-TACTCA
							TATGCTTAACACAGGTCAAGTGGTGGTCAACGAGTACTCA	TATGTTTAACACAGGTCAAGCGGTGGTCAACGAATACTCA	FALSE	0	0	1	3	0.00389282		0	3	0			TATGTTTAACACAGATCAATCGGTGGTCAACGAATACTCA	TATGTTTAACACAGGTCAAGCGGTGGTCAACGAATACTCA	FALSE	0	0	1	2	0.00239501		2	0	0			TATGTTTAACACAGGTCCTG--GTGGTCAACGAATACTCA	TATGTTTAACACAGGTCAAGCGGTGGTCAACGAATACTCA	FALSE	2	0	0	2	0.00228238		0	0	0			TATGTTTAACACGTT------GGTGGTCAACGAATACTCA
							TATGTTTAACA--GGTCAAGTGGTGGTCAACGAATACTCA	TATGTTTAACACAGGTCAAGCGGTGGTCAACGAATACTCA	FALSE	0	0	1	3	0.00389282		0	3	0			TATGTTTAACACAGGTCAATCGGGGGTCAACGAATACTCA	TATGTTTAACACAGGTCAAGCGGTGGTCAACGAATACTCA	FALSE	0	0	1	2	0.00239501		2	0	0			TACGTTTAACACAGGTCAAGTGGTGGTCAACGAGTACTCA	TATGTTTAACACAGGTCAAGCGGTGGTCAACGAATACTCA	FALSE	0	0	1	2	0.00228238		0	2	0			TATGTTTAACACTGGTCAATCGGTGGTCAACGAATACTCA
							TATGTTTAA------------GGTGGTCAACGAATACTCA	TATGTTTAACACAGGTCAAGCGGTGGTCAACGAATACTCA	FALSE	12	0	0	3	0.00389282		0	0	0			TATGTTTAACACAGGTCAATCGGTAGTCAACGAATACTCA	TATGTTTAACACAGGTCAAGCGGTGGTCAACGAATACTCA	FALSE	0	0	1	2	0.00239501		2	0	0			TATGTTT-------------------TCAACGAATACTCA	TATGTTTAACACAGGTCAAGCGGTGGTCAACGAATACTCA	FALSE	19	0	0	2	0.00228238		0	0	0			TATGTTTAACGCAGGTCAAGTGGTGGTCAGCGAATACTCA
							TATGTTTAACAGAGGTCAAGTGGTGGTCAACGAATACTCA	TATGTTTAACACAGGTCAAGCGGTGGTCAACGAATACTCA	FALSE	0	0	1	3	0.00389282		0	3	0			TATGTTTAACACACGTCAAGTGGTGGTCAACGAATACTCA	TATGTTTAACACAGGTCAAGCGGTGGTCAACGAATACTCA	FALSE	0	0	1	2	0.00239501		0	2	0			TATGTTTAACACAGGTCATTCGGTGGTCAACGAATACTCA	TATGTTTAACACAGGTCAAGCGGTGGTCAACGAATACTCA	FALSE	0	0	1	2	0.00228238		0	0	0			TATGTTTAACACAGGTCAAGGTAACGGATACGTTAACTGT
							TATGTTTAACACAGGTCAATCGGTGGTCAACAAATACTCA	TATGTTTAACACAGGTCAAGCGGTGGTCAACGAATACTCA	FALSE	0	0	1	2	0.00259521		2	0	0			TATGTTTAGCGCAGGTCAAGTGGTGGTCAACGAATACTCA	TATGTTTAACACAGGTCAAGCGGTGGTCAACGAATACTCA	FALSE	0	0	1	2	0.00239501		0	2	0			TATGTTTAACACAGGTCAGGTGGTGGTTAACGAATACTCA	TATGTTTAACACAGGTCAAGCGGTGGTCAACGAATACTCA	FALSE	0	0	1	2	0.00228238		0	0	0			TATGTTTAACACAGGTCAAGTGCTGGTCAACGAATACTCA
							TATGTTTAACACAGGTCAAGTGGTGGTCAACGAGTACTCG	TATGTTTAACACAGGTCAAGCGGTGGTCAACGAATACTCA	FALSE	0	0	1	2	0.00259521		0	2	0			TATGTTTAACACAAGTCAAGTGGTGGTCAACGAGTACTCA	TATGTTTAACACAGGTCAAGCGGTGGTCAACGAATACTCA	FALSE	0	0	1	2	0.00239501		0	2	0			TATGCTTAACACAGGTCAAGCGGTGGTCAACGAATACTCA	TATGTTTAACACAGGTCAAGCGGTGGTCAACGAATACTCA	TRUE	0	0	0	2	0.00228238		0	0	2			TATGTTTGACACAGGTCAAGTGGTGGTCAACGAATACCCA
							TATGTTTAACACAGGTCAAGTGGTGATCAACGGATACTCA	TATGTTTAACACAGGTCAAGCGGTGGTCAACGAATACTCA	FALSE	0	0	1	2	0.00259521		0	2	0			TCTGTTTAACACAGGTCCAGTGGTGGTCAACGAATACTCA	TATGTTTAACACAGGTCAAGCGGTGGTCAACGAATACTCA	FALSE	0	0	1	2	0.00239501		0	0	0			TATGATTAGCACAGGTCAAGTGGTGGTCAACGAATACTCA	TATGTTTAACACAGGTCAAGCGGTGGTCAACGAATACTCA	FALSE	0	0	1	2	0.00228238		0	2	0			TGTGTTTAACACAGGTCAAGTGGTGGTCAACGAATGCTCA
							TATGTTTAACACAGGTCAGGTGGTGGTCAACGAATACTCT	TATGTTTAACACAGGTCAAGCGGTGGTCAACGAATACTCA	FALSE	0	0	1	2	0.00259521		0	0	0			TGTGCTTAACACAGGTCAAGTGGTGGTCAACGAATACTCA	TATGTTTAACACAGGTCAAGCGGTGGTCAACGAATACTCA	FALSE	0	0	1	2	0.00239501		0	2	0			TATGCTTAACACAGGTCAAGTGGTGGCCAACGAATACTCA	TATGTTTAACACAGGTCAAGCGGTGGTCAACGAATACTCA	FALSE	0	0	1	2	0.00228238		0	2	0			TATGTTTAACACAGGTCAAGTGG-GGTCAACGAATACTCA
							TATGTTTAACACAGGTCGAGTGGTGGTCAACGAGTACTCA	TATGTTTAACACAGGTCAAGCGGTGGTCAACGAATACTCA	FALSE	0	0	1	2	0.00259521		0	0	0			TACGTCTAACACAGGTCAAGTGGTGGTCAACGAATACTCA	TATGTTTAACACAGGTCAAGCGGTGGTCAACGAATACTCA	FALSE	0	0	1	2	0.00239501		0	2	0			TATGTTTAACACAGGTCAAGTGGTGGTCAACGAATAGTCA	TATGTTTAACACAGGTCAAGCGGTGGTCAACGAATACTCA	FALSE	0	0	1	2	0.00228238		0	2	0			TATGTT-AACACAGGTCAAGTGGCGGTCAACGAATACTCA
							TATGTTTAACACAGGTCAAGTGGTGGTCGACGAATACTCG	TATGTTTAACACAGGTCAAGCGGTGGTCAACGAATACTCA	FALSE	0	0	1	2	0.00259521		0	2	0			TGTGTTTAACACAGGTCAAGCGGTGGTCAACGAATACTCA	TATGTTTAACACAGGTCAAGCGGTGGTCAACGAATACTCA	TRUE	0	0	0	2	0.00239501		0	0	2			TATGCTTAACACAGGTCAAGTGGTGGTCAACGAACACTCA	TATGTTTAACACAGGTCAAGCGGTGGTCAACGAATACTCA	FALSE	0	0	1	2	0.00228238		0	2	0			TATGTGTAACACAGGTCAATCGGTGGTCAACGAATACTCA
							TATGTTTAACACAGGTCAATCGGTGGTCTACGAATACTCA	TATGTTTAACACAGGTCAAGCGGTGGTCAACGAATACTCA	FALSE	0	0	1	2	0.00259521		2	0	0			TATGTTCAACACAGGTCAGGTGGTGGTCAACGAATACTCA	TATGTTTAACACAGGTCAAGCGGTGGTCAACGAATACTCA	FALSE	0	0	1	2	0.00239501		0	0	0			TATGTTTAACACAGGTCAGTCGGTGGTCAACGAATACCCA	TATGTTTAACACAGGTCAAGCGGTGGTCAACGAATACTCA	FALSE	0	0	1	2	0.00228238		0	0	0			TATGTTTGACACAGGTCAGGTGGTGGTCAACGAATACTCA
							TATGTTTAACACAGGTCAAGTGGTGGT-AACGAATACTCA	TATGTTTAACACAGGTCAAGCGGTGGTCAACGAATACTCA	FALSE	0	0	1	2	0.00259521		0	2	0			TATGTTTAACACAGGTCAATCGGTGGTCAACGAATATTCA	TATGTTTAACACAGGTCAAGCGGTGGTCAACGAATACTCA	FALSE	0	0	1	2	0.00239501		2	0	0			TATGATTAACACAGGTCAATCGGTGGTCAACGAATACTCA	TATGTTTAACACAGGTCAAGCGGTGGTCAACGAATACTCA	FALSE	0	0	1	2	0.00228238		2	0	0			TATGTTTAACACAGGTCAAGTGGTGGTCAAGGAATACTCA
							TATGTTTAACACAGGTCAAGTGGCGGACAACGAATACTCA	TATGTTTAACACAGGTCAAGCGGTGGTCAACGAATACTCA	FALSE	0	0	1	2	0.00259521		0	2	0			TATGTTCAACACAGGTCAAGTGGTGGTCAACGAATACCCA	TATGTTTAACACAGGTCAAGCGGTGGTCAACGAATACTCA	FALSE	0	0	1	2	0.00239501		0	2	0			TATGCTTAACACAGGTCAAGTGGTGGTCAACGAATTCTCA	TATGTTTAACACAGGTCAAGCGGTGGTCAACGAATACTCA	FALSE	0	0	1	2	0.00228238		0	2	0			TATGTTTAACACAGGTGAAGTGGTGGTCAACGAATACTCA
							TATGTTTAACACAGGTCAAGTGGTGGTTAACGAATACCCA	TATGTTTAACACAGGTCAAGCGGTGGTCAACGAATACTCA	FALSE	0	0	1	2	0.00259521		0	2	0			TATGTTTAACACAGGTCAATCGGTGGTCAACGAATTCTCA	TATGTTTAACACAGGTCAAGCGGTGGTCAACGAATACTCA	FALSE	0	0	1	2	0.00239501		2	0	0			TATGTTTAACACAGGTCAAGTGGTGGTCAACGAATACTCA	#NAME?	FALSE	0	0	1	2	0.00228238		0	2	0			TATGTCTAACACAGGTCAAGTGGTGGTCAACGAATACTCA
							TATGTTTAACACAGGTCAAGCGGTGGTCAACGGATACTCA	TATGTTTAACACAGGTCAAGCGGTGGTCAACGAATACTCA	TRUE	0	0	0	2	0.00259521		0	0	2			TATGTTAAACGCAGGTCAAGTGGTGGTCAACGAATACTCA	TATGTTTAACACAGGTCAAGCGGTGGTCAACGAATACTCA	FALSE	0	0	1	2	0.00239501		0	2	0			TATGTTTAACACAGGTCAAGTGGTGGTCAACGAATACTC-	TATGTTTAACACAGGTCAAGCGGTGGTCAACGAATACTCA	FALSE	0	0	1	2	0.00228238		0	2	0			TATGTTTAGCACAGGTCAAGTGGTGGTCAACGAATACCCA
							TATGTTTAACACAGGTCAAGTCAACGGTGAACGGTGGTCA	TATGTTTAACACAGGTCAAG-----------CGGTGGTCA	FALSE	0	11	0	2	0.00259521		0	0	0			TATGTTTAACACAGGCCAAGTGGTGGTCAACGAGTACTCA	TATGTTTAACACAGGTCAAGCGGTGGTCAACGAATACTCA	FALSE	0	0	1	2	0.00239501		0	2	0			TATGTTTAATACAGGTCAAGTGGCGGTCAACGAATACTCA	TATGTTTAACACAGGTCAAGCGGTGGTCAACGAATACTCA	FALSE	0	0	1	2	0.00228238		0	2	0			TATGTTTTACACTGGT--------GGTCAACGAATACTCA
							TATGTTTAACACAGGTCAATCGGTGGTCAACTAATACTCA	TATGTTTAACACAGGTCAAGCGGTGGTCAACGAATACTCA	FALSE	0	0	1	2	0.00259521		2	0	0			TATGTTTAACACAGGTCAAGTGGTGGTAAACGAATACTCA	TATGTTTAACACAGGTCAAGCGGTGGTCAACGAATACTCA	FALSE	0	0	1	2	0.00239501		0	2	0			TATGCTTAACACAGGTCAGGTGGTGGTCAACGAATACTCA	TATGTTTAACACAGGTCAAGCGGTGGTCAACGAATACTCA	FALSE	0	0	1	2	0.00228238		0	0	0			TATGTTTAACACAGGTCAAGTGGTGGTCGGCGAATACTCA
							TATGTTTAACACAGGTTAAGTGGTGGTCAACAAATACTCA	TATGTTTAACACAGGTCAAGCGGTGGTCAACGAATACTCA	FALSE	0	0	1	2	0.00259521		0	2	0			TATGTTTAACACAGGTCAGGTGGTGGTCGACGAATACTCA	TATGTTTAACACAGGTCAAGCGGTGGTCAACGAATACTCA	FALSE	0	0	1	2	0.00239501		0	0	0			TATATTTAACACAGGTCAATCGGTGGTCAACGAATACTCA	TATGTTTAACACAGGTCAAGCGGTGGTCAACGAATACTCA	FALSE	0	0	1	2	0.00228238		2	0	0			TATGTTTAACACAGGTT----GGTGGTCAATGAATACTCA
							TATGTTTAACACAGGTT----GGTGGTCAACGAATGCTCA	TATGTTTAACACAGGTCAAGCGGTGGTCAACGAATACTCA	FALSE	4	0	0	2	0.00259521		0	0	0			TATGTTTAACACAGGCCAAGTGGTGGTCGACGAATACTCA	TATGTTTAACACAGGTCAAGCGGTGGTCAACGAATACTCA	FALSE	0	0	1	2	0.00239501		0	2	0			TATGCTTGACACAGGTCAAGTGGTGGTCAACGAATACTCA	TATGTTTAACACAGGTCAAGCGGTGGTCAACGAATACTCA	FALSE	0	0	1	2	0.00228238		0	2	0			TATGTATAACACAGGTCAATCGGTGGTCAACGAATACTCA
							TATGTTTAACACAGGTCAAGCGGTGGTCAACGAATACCCA	TATGTTTAACACAGGTCAAGCGGTGGTCAACGAATACTCA	TRUE	0	0	0	2	0.00259521		0	0	2			TATGTTTAACACAGGT-----GGTGGTCAACGAATACTCA	TATGTTTAACACAGGTCAAGCGGTGGTCAACGAATACTCA	FALSE	5	0	0	2	0.00239501		0	0	0			TATGTTTAACTCAGGTCAATCGGTGGTCAACGAATACTCA	TATGTTTAACACAGGTCAAGCGGTGGTCAACGAATACTCA	FALSE	0	0	1	2	0.00228238		2	0	0			TATGTTTAACACAGGTCAAGCGGTGGTCAACGAATACTCC
							TATGTTTAACACAGGTTAAGTGGTGGTCGACGAATACTCA	TATGTTTAACACAGGTCAAGCGGTGGTCAACGAATACTCA	FALSE	0	0	1	2	0.00259521		0	2	0			#NAME?	TATGTTTAACACAGGTCAAGCGGTGGTCAACGAATACTCA	FALSE	0	0	1	2	0.00239501		0	0	0			TATGTTTAACACAGGTCATG--GTGGTCAACGAATACTCA	TATGTTTAACACAGGTCAAGCGGTGGTCAACGAATACTCA	FALSE	2	0	0	2	0.00228238		0	0	0			TATGTTTAACACAGGTCAAGTGGTGGCCGACGAATACTCA
							TATGTTTAACACAGGTCAAT-GGTGGTCAACGAATACTCG	TATGTTTAACACAGGTCAAGCGGTGGTCAACGAATACTCA	FALSE	1	0	1	2	0.00259521		0	0	0			TATGTTTAACACAGGTCAATAGGTG-TCAACGAATACTCA	TATGTTTAACACAGGTCAAGCGGTGGTCAACGAATACTCA	FALSE	0	0	2	2	0.00239501		0	0	0			TATGTTTAACACAGGTCAAGTGGTGGTCAATGAATACTCG	TATGTTTAACACAGGTCAAGCGGTGGTCAACGAATACTCA	FALSE	0	0	1	2	0.00228238		0	2	0			TATGCTTAACACAGGCCAAGTGGTGGTCAACGAATACTCA
							TATGTTTAACACAGGTCAAGCAGTGGTCAACGAATACTCA	TATGTTTAACACAGGTCAAGCGGTGGTCAACGAATACTCA	TRUE	0	0	0	2	0.00259521		0	0	0			TATGTTTAACACAGGTCAGGTGGTGGTCAACGCATACTCA	TATGTTTAACACAGGTCAAGCGGTGGTCAACGAATACTCA	FALSE	0	0	1	2	0.00239501		0	0	0			TATGTATAACACAGGTCAATCGGTGGTCAACGAATACTCA	TATGTTTAACACAGGTCAAGCGGTGGTCAACGAATACTCA	FALSE	0	0	1	2	0.00228238		2	0	0			TATGTTTAACACAGGTTAGGTGGTGGTCAACGAATACTCA
							TATGTTTAACACAGGTCAAGGTGGTAGTCAACGAATACTC	TATGTTTAACACAGGTCAAG-CGGTGGTCAACGAATACTC	FALSE	0	1	1	2	0.00259521		0	0	0			TATGTTTAGCACAGGTCAAGTGGTGGTCGACGAATACTCA	TATGTTTAACACAGGTCAAGCGGTGGTCAACGAATACTCA	FALSE	0	0	1	2	0.00239501		0	2	0			TATGTTTAACACAGGCCAAGTGGTGGCCAACGAATACTCA	TATGTTTAACACAGGTCAAGCGGTGGTCAACGAATACTCA	FALSE	0	0	1	2	0.00228238		0	2	0			TATGTTTAGCACAGGT-----GGTGGTCAACGAATACTCA
							TATGTTTAACACAGGTCAATAGGTGGTCAGCGAATACTCA	TATGTTTAACACAGGTCAAGCGGTGGTCAACGAATACTCA	FALSE	0	0	2	2	0.00259521		0	0	0			TATGTTTAACACAGGTTAAGTGGTAGTCAACGAATACTCA	TATGTTTAACACAGGTCAAGCGGTGGTCAACGAATACTCA	FALSE	0	0	1	1	0.0011975		0	1	0			TACGTTTAACACAGGTCGAGTGGTGGTCAACGAATACTCA	TATGTTTAACACAGGTCAAGCGGTGGTCAACGAATACTCA	FALSE	0	0	1	2	0.00228238		0	0	0			TATGTTTAACACAGGTCAAGTGTTGGTCAACGAATACTCA
							TATGTTTAACACAGGTCAAGTGGCGGTCAACGAATACCCA	TATGTTTAACACAGGTCAAGCGGTGGTCAACGAATACTCA	FALSE	0	0	1	2	0.00259521		0	2	0			TATGTTTAACACAGGTCAATTGGTGGTCAACGATTACTCA	TATGTTTAACACAGGTCAAGCGGTGGTCAACGAATACTCA	FALSE	0	0	2	1	0.0011975		0	0	0			TATGTTTAACCCAGGTCAATCGGTGGTCAACGAATACTCA	TATGTTTAACACAGGTCAAGCGGTGGTCAACGAATACTCA	FALSE	0	0	1	2	0.00228238		2	0	0			TACGTTTAACACAGG-------GTGGTCAACGAATACTCA
							TATGTTTAACACAGGTCAATCAGTGGTCAACGAATACTCA	TATGTTTAACACAGGTCAAGCGGTGGTCAACGAATACTCA	FALSE	0	0	1	2	0.00259521		0	0	0			TACGCTTAACACAGGTCAAGTGGTGGTCAACGAATACTCA	TATGTTTAACACAGGTCAAGCGGTGGTCAACGAATACTCA	FALSE	0	0	1	1	0.0011975		0	1	0			TATGTTTAACACAGGTCAAGTGGTGGTCAACGAGTACTTA	TATGTTTAACACAGGTCAAGCGGTGGTCAACGAATACTCA	FALSE	0	0	1	2	0.00228238		0	2	0			TATGTTTAACACAGGTCAAGTGGTGGTCAACGAATCCTCA
							TATGTTTAACACAGGTCAATCGATGGTCAACGAATACTCA	TATGTTTAACACAGGTCAAGCGGTGGTCAACGAATACTCA	FALSE	0	0	1	2	0.00259521		0	0	0			TATGTTTAACACAGGTCAATTGGTGGTCAACAAATACTCA	TATGTTTAACACAGGTCAAGCGGTGGTCAACGAATACTCA	FALSE	0	0	2	1	0.0011975		0	0	0			TATGTTTAACACGGGTCAAGTGGTGGCCAACGAATACTCA	TATGTTTAACACAGGTCAAGCGGTGGTCAACGAATACTCA	FALSE	0	0	1	2	0.00228238		0	2	0			TATGTTTAATACGGGTCAAGTGGTGGTCAACGAATACTCA
							TATGTTTAACACAGGTCAAGTGTTGGTCAACGAATACCCA	TATGTTTAACACAGGTCAAGCGGTGGTCAACGAATACTCA	FALSE	0	0	1	2	0.00259521		0	0	0			TATGTTTAACACAGGTCAATGGGTGGTCGACGAATACTCA	TATGTTTAACACAGGTCAAGCGGTGGTCAACGAATACTCA	FALSE	0	0	2	1	0.0011975		0	0	0			TATGTTTAACACAAGTCAATCGGTGGTCAACGAATACTCA	TATGTTTAACACAGGTCAAGCGGTGGTCAACGAATACTCA	FALSE	0	0	1	2	0.00228238		2	0	0			TATGTTTAACACAGGTCAAGTGGTGGTCAGCGAATACTCG
							TATGTTTAACACAGGTCAATCGGTGGTCAACGAATATTCA	TATGTTTAACACAGGTCAAGCGGTGGTCAACGAATACTCA	FALSE	0	0	1	2	0.00259521		2	0	0			TATGTTTAACACAGGTCAGGTGGTGGTCAACGGATACTCA	TATGTTTAACACAGGTCAAGCGGTGGTCAACGAATACTCA	FALSE	0	0	1	1	0.0011975		0	0	0			TATGTTTAACACAGGTCAATCGGTGGTCAACGAAAACTCA	TATGTTTAACACAGGTCAAGCGGTGGTCAACGAATACTCA	FALSE	0	0	1	2	0.00228238		2	0	0			TATGTTTAACACAGGTCACTCGGTGGTCAACGAATACTCA
							TATGTTTAACACAGGTCAGGTGGTGGTCAACGGATACTCA	TATGTTTAACACAGGTCAAGCGGTGGTCAACGAATACTCA	FALSE	0	0	1	2	0.00259521		0	0	0			TATGTTTAACACAGGTT----GGTGGTCAACGAATACTCA	TATGTTTAACACAGGTCAAGCGGTGGTCAACGAATACTCA	FALSE	4	0	0	1	0.0011975		0	0	0			TATGTTTAACACAGGTCAAG-GGTGGTCAACGAATACTCA	TATGTTTAACACAGGTCAAGCGGTGGTCAACGAATACTCA	FALSE	1	0	0	2	0.00228238		0	0	0			CATGTTTAACACAGGTCAAGTGGTGGTCAACGAATACCCA
							TATGTTTAACACAGGTCATTCGGTGGTCAACGAATACTCA	TATGTTTAACACAGGTCAAGCGGTGGTCAACGAATACTCA	FALSE	0	0	1	2	0.00259521		0	0	0			TATGTTTAACACAGGTCAATGGGTGGTAAACGAATACTCA	TATGTTTAACACAGGTCAAGCGGTGGTCAACGAATACTCA	FALSE	0	0	2	1	0.0011975		0	0	0			TGTGTTTAACACAGGTCAAGCGGTGGTCAACGAATACTCA	TATGTTTAACACAGGTCAAGCGGTGGTCAACGAATACTCA	TRUE	0	0	0	2	0.00228238		0	0	2			TATGTTTAACACGGGTCAAGTGGTGGTCGACGAATACTCA
							TATGTTTAACACAGGTCAAG--GTGGTCAACGAATACTCA	TATGTTTAACACAGGTCAAGCGGTGGTCAACGAATACTCA	FALSE	2	0	0	2	0.00259521		0	0	0			TATGTTTAACACAGGTTAAGAGGTGGTCAACGAATACTCA	TATGTTTAACACAGGTCAAGCGGTGGTCAACGAATACTCA	FALSE	0	0	1	1	0.0011975		0	0	0			TATGTTTAACACAGATCAATCGGTGGTCAACGAATACTCA	TATGTTTAACACAGGTCAAGCGGTGGTCAACGAATACTCA	FALSE	0	0	1	2	0.00228238		2	0	0			TATGTTTAACACAGGTCAAGAGGGGGTCAACGAATACTCA
							TATGTTTAACACAGGTCAAGTGGTGTTCAACGAATACTCA	TATGTTTAACACAGGTCAAGCGGTGGTCAACGAATACTCA	FALSE	0	0	1	2	0.00259521		0	2	0			CATGTTTAACGCAGGTCAATAGGTGGTCAACGAATACTCA	TATGTTTAACACAGGTCAAGCGGTGGTCAACGAATACTCA	FALSE	0	0	2	1	0.0011975		0	0	0			TATGTTTAACACGGGTCAAGTGGTGGTCAGCGAATACTCA	TATGTTTAACACAGGTCAAGCGGTGGTCAACGAATACTCA	FALSE	0	0	1	2	0.00228238		0	2	0			TATGTTCAACACAGGTCATG--GTGGTCAACGAATACTCA
							#NAME?	TATGTTTAACACAGGTCAAGCGGTGGTCAACGAATACTCA	FALSE	26	0	0	2	0.00259521		0	0	0			TATGTTTAACACAGGTCACGTGGTGGTCAACGGATACTCA	TATGTTTAACACAGGTCAAGCGGTGGTCAACGAATACTCA	FALSE	0	0	1	1	0.0011975		0	0	0			TATGTTTAACACAG-TCAATCGGTGGTCAACGAATACTCA	TATGTTTAACACAGGTCAAGCGGTGGTCAACGAATACTCA	FALSE	0	0	1	2	0.00228238		2	0	0			TATGTTTAACACAGGT-----GGCGGTCAACGAATACTCA
							TATGTTTAACTCAGGTCAATCGGTGGTCAACGAATACTCA	TATGTTTAACACAGGTCAAGCGGTGGTCAACGAATACTCA	FALSE	0	0	1	2	0.00259521		2	0	0			TATGTTTAACACAGGTTAAGTGGTGGCCAACGAATACTCA	TATGTTTAACACAGGTCAAGCGGTGGTCAACGAATACTCA	FALSE	0	0	1	1	0.0011975		0	1	0			TGTGCTTAACACAGGTCAAGTGGTGGTCAACGAATACTCA	TATGTTTAACACAGGTCAAGCGGTGGTCAACGAATACTCA	FALSE	0	0	1	2	0.00228238		0	2	0			TATGTTTAACACAGGTCAACTGGTGGTCAACGAATACTCA
							TATTTTTAACACAGGTCAAGTGGTGGTCAACGAATACTCA	TATGTTTAACACAGGTCAAGCGGTGGTCAACGAATACTCA	FALSE	0	0	1	2	0.00259521		0	2	0			TATGTTTAACACAGGTCATTCGGTGGTCAACGAATACTCA	TATGTTTAACACAGGTCAAGCGGTGGTCAACGAATACTCA	FALSE	0	0	1	1	0.0011975		0	0	0			TGGTT----------------GGTGGTCAACGAATACTCA	TATGTTTAACACAGGTCAAGCGGTGGTCAACGAATACTCA	FALSE	16	0	0	2	0.00228238		0	0	0			TATGTTTAACACAGGTCAATCGGTGGTTAACGAATACTCA
							TATGTTTAACACAGG----GTGGTGGTCAACGAATACTCA	TATGTTTAACACAGGTCAAGCGGTGGTCAACGAATACTCA	FALSE	0	0	1	2	0.00259521		0	0	0			TATGTTTAACACAGGTCAATCGGTGTTCAACGAATACTCA	TATGTTTAACACAGGTCAAGCGGTGGTCAACGAATACTCA	FALSE	0	0	1	1	0.0011975		1	0	0			TATGTTTAACACGGGTCAAGTGGTG-TCAACGAATACTCA	TATGTTTAACACAGGTCAAGCGGTGGTCAACGAATACTCA	FALSE	0	0	1	2	0.00228238		0	2	0			TATGTTTAACACGGGTCAAGTGGTGGTCAACGAATACTCG
							TATGTTTAACACTGGTCAAGTGGTGGTCAACGAATACACA	TATGTTTAACACAGGTCAAGCGGTGGTCAACGAATACTCA	FALSE	0	0	1	2	0.00259521		0	2	0			GATGTTTAACACAGGTCCAGTGGTGGTCAACGAATACTCA	TATGTTTAACACAGGTCAAGCGGTGGTCAACGAATACTCA	FALSE	0	0	1	1	0.0011975		0	0	0			TATGTTTAACACGGGCCAAGTGGTGGTCAACGAATACTCA	TATGTTTAACACAGGTCAAGCGGTGGTCAACGAATACTCA	FALSE	0	0	1	2	0.00228238		0	2	0			TATGTTTAACACAGGTCAATCGGTGGTCAACAAATACTCA
							TATGTTTGACACAGGTCAGGTGGTGGTCAACGAATACTCA	TATGTTTAACACAGGTCAAGCGGTGGTCAACGAATACTCA	FALSE	0	0	1	2	0.00259521		0	0	0			TATGTTTAACACAGGTTAAGTGGTGGTCAACGAGTACTCA	TATGTTTAACACAGGTCAAGCGGTGGTCAACGAATACTCA	FALSE	0	0	1	1	0.0011975		0	1	0			TATGTTTAACACGGGTCAAGTGGTGGTCAACGGATACTCA	TATGTTTAACACAGGTCAAGCGGTGGTCAACGAATACTCA	FALSE	0	0	1	2	0.00228238		0	2	0			TATGTTTAACACAGGTCAATCGGTGGTCAACGAAAACTCA
							TATGTTTAACACAGATCAATCGGTGGTCAACGAATACTCA	TATGTTTAACACAGGTCAAGCGGTGGTCAACGAATACTCA	FALSE	0	0	1	2	0.00259521		2	0	0			GATGTTTAACACAGGTCAAGTGGTGGTCAACGACTACTCA	TATGTTTAACACAGGTCAAGCGGTGGTCAACGAATACTCA	FALSE	0	0	1	1	0.0011975		0	1	0			TATGTTTAACACAGGTCAATCGGTGGTCCACGAATACTCA	TATGTTTAACACAGGTCAAGCGGTGGTCAACGAATACTCA	FALSE	0	0	1	2	0.00228238		2	0	0			TATGTTTAACACAGGCCAGGTGGTGGTCAACGAATACTCA
							TATGTTTGACACAGGTCAAGTGGTG-TCAACGAATACTCA	TATGTTTAACACAGGTCAAGCGGTGGTCAACGAATACTCA	FALSE	0	0	1	2	0.00259521		0	2	0			TATGTTTAACACAGGTTAAGTGGTGGTCAACGGATACTCA	TATGTTTAACACAGGTCAAGCGGTGGTCAACGAATACTCA	FALSE	0	0	1	1	0.0011975		0	1	0			TATGTTTAACACAGGTCAAG-----GTCAACGAATACTCA	TATGTTTAACACAGGTCAAGCGGTGGTCAACGAATACTCA	FALSE	5	0	0	2	0.00228238		0	0	0			TGTGTTTAACACATG-------GTGGTCAACGAATACTCA
							TATGTTTAACACACGTCAAGTGGTGGTCAACGAATACTCA	TATGTTTAACACAGGTCAAGCGGTGGTCAACGAATACTCA	FALSE	0	0	1	2	0.00259521		0	2	0			TATGTTTAACACAGGTCAATCGGTGGTCGACGAATACTCG	TATGTTTAACACAGGTCAAGCGGTGGTCAACGAATACTCA	FALSE	0	0	1	1	0.0011975		1	0	0			TATGTTTAACACTGGT--------GGTCAACGAATACTCA	TATGTTTAACACAGGTCAAGCGGTGGTCAACGAATACTCA	FALSE	8	0	0	2	0.00228238		0	0	0			#NAME?
							TATGTTTGACACAGGTCAAGCGGTGGTCAACGAATACTCA	TATGTTTAACACAGGTCAAGCGGTGGTCAACGAATACTCA	TRUE	0	0	0	2	0.00259521		0	0	2			TACGTTTAACACAG-TCAAGTGGTGGTCAACGAATACTCA	TATGTTTAACACAGGTCAAGCGGTGGTCAACGAATACTCA	FALSE	0	0	1	1	0.0011975		0	1	0			TATGTTTAACAC--------CGGTGGTCAACGAATACTCA	TATGTTTAACACAGGTCAAGCGGTGGTCAACGAATACTCA	FALSE	8	0	0	2	0.00228238		0	0	0			TATGTTTAACACAGGTCAATCGGTGGTCACCGAATACTCA
							TATGTTTAACAC-GGTCAAGTGGTGGTCAACGAATACTCA	TATGTTTAACACAGGTCAAGCGGTGGTCAACGAATACTCA	FALSE	0	0	1	2	0.00259521		0	2	0			TATGTTTAACACAGGTCATGTGGCGGTCAACGAATACTCA	TATGTTTAACACAGGTCAAGCGGTGGTCAACGAATACTCA	FALSE	0	0	1	1	0.0011975		0	0	0			TATGTTTAACACAGGTAAAGTGGTGGTCAACTAATACTCA	TATGTTTAACACAGGTCAAGCGGTGGTCAACGAATACTCA	FALSE	0	0	1	2	0.00228238		0	2	0			#NAME?
							TATGTTTAACATAGGTCAATCGGTGGTCAACGAATACTCA	TATGTTTAACACAGGTCAAGCGGTGGTCAACGAATACTCA	FALSE	0	0	1	2	0.00259521		2	0	0			TATGTTTAACACAGGTTAGGTGGTGGTCAACGAATACTCA	TATGTTTAACACAGGTCAAGCGGTGGTCAACGAATACTCA	FALSE	0	0	1	1	0.0011975		0	0	0			TATGTTTAACACAGGTCAATCGGTGGTCAACGAATACTTA	TATGTTTAACACAGGTCAAGCGGTGGTCAACGAATACTCA	FALSE	0	0	1	2	0.00228238		2	0	0			#NAME?
							TATGTTTAACAAAGGTCAATCGGTGGTCAACGAATACTCA	TATGTTTAACACAGGTCAAGCGGTGGTCAACGAATACTCA	FALSE	0	0	1	2	0.00259521		2	0	0			TACGATTAACACAGGTCAAGTGGTGGTCAACGAATACTCA	TATGTTTAACACAGGTCAAGCGGTGGTCAACGAATACTCA	FALSE	0	0	1	1	0.0011975		0	1	0			TATGTTTAACACAGGTCAATCGGTGGTCATCGAATACTCA	TATGTTTAACACAGGTCAAGCGGTGGTCAACGAATACTCA	FALSE	0	0	1	2	0.00228238		2	0	0			TATGTTTAACACAGGTCAATCGGTGGTCAACGAATTCTCA
							TATGTTTAACCCAGGTCAATCGGTGGTCAACGAATACTCA	TATGTTTAACACAGGTCAAGCGGTGGTCAACGAATACTCA	FALSE	0	0	1	2	0.00259521		2	0	0			TATGTTTAACACAGGTCACGTGGTGGTCAGCGAATACTCA	TATGTTTAACACAGGTCAAGCGGTGGTCAACGAATACTCA	FALSE	0	0	1	1	0.0011975		0	0	0			TATGTTTAACACAGGCCGAGTGGTGGTCAACGAATACTCA	TATGTTTAACACAGGTCAAGCGGTGGTCAACGAATACTCA	FALSE	0	0	1	2	0.00228238		0	0	0			#NAME?
							TATGTTTCACACAGGTCAAT-GGTGGTCAACGAATACTCA	TATGTTTAACACAGGTCAAGCGGTGGTCAACGAATACTCA	FALSE	1	0	1	2	0.00259521		0	0	0			TATGTTTAACACAGGTCCAATGGTGGTCAACGAATACTCA	TATGTTTAACACAGGTCAAGCGGTGGTCAACGAATACTCA	FALSE	0	0	2	1	0.0011975		0	0	0			TATGTTTAACACAGGCCAAGTGGTAGTCAACGAATACTCA	TATGTTTAACACAGGTCAAGCGGTGGTCAACGAATACTCA	FALSE	0	0	1	2	0.00228238		0	2	0			TATGTTTAACATAGGTCAATCGGTGGTCAACGAATACTCA
							TATGTTTCACACAGGTCAAGTGGTGGTCAACGAATACTCA	TATGTTTAACACAGGTCAAGCGGTGGTCAACGAATACTCA	FALSE	0	0	1	2	0.00259521		0	2	0			TATGTTTAACACAGGTCAGGTGGTG-TCAACGAATACTCA	TATGTTTAACACAGGTCAAGCGGTGGTCAACGAATACTCA	FALSE	0	0	1	1	0.0011975		0	0	0			TATGTTTAACACAGGCCAAGTGATGGTCAACGAATACTCA	TATGTTTAACACAGGTCAAGCGGTGGTCAACGAATACTCA	FALSE	0	0	1	2	0.00228238		0	0	0			TATGTTTAACACAGGTCAGGTGATGGTCAACGAATACTCA
							TATGTTTAA----------------GTCAACGAATACTCA	TATGTTTAACACAGGTCAAGCGGTGGTCAACGAATACTCA	FALSE	16	0	0	2	0.00259521		0	0	0			TATGTTTAACACAGGTCGAGTGGTGGTCAACGAATGCTCA	TATGTTTAACACAGGTCAAGCGGTGGTCAACGAATACTCA	FALSE	0	0	1	1	0.0011975		0	0	0			TGTGTTTAACACAGGTCAAGTGGTGGCCAACGAATACTCA	TATGTTTAACACAGGTCAAGCGGTGGTCAACGAATACTCA	FALSE	0	0	1	2	0.00228238		0	2	0			TATGTTTAACACAGGA-----GGTGGTCAACGAATACTCA
							TATGTTTA-CACAGGTCAAGTGGTGGTCAACGAATACTCA	TATGTTTAACACAGGTCAAGCGGTGGTCAACGAATACTCA	FALSE	0	0	1	2	0.00259521		0	2	0			TATGTTTAACACAGGTCGAGTGGTGGTCAATGAATACTCA	TATGTTTAACACAGGTCAAGCGGTGGTCAACGAATACTCA	FALSE	0	0	1	1	0.0011975		0	0	0			TATGTTTAACACAGGTCAAGCGGTAGTCAACGAATACTCA	TATGTTTAACACAGGTCAAGCGGTGGTCAACGAATACTCA	TRUE	0	0	0	2	0.00228238		0	0	2			TATGTTTAACACGGGTCAAGTGGCGGTCAACGAATACTCA
							TATGTTTAGCACTGGT--------GGTCAACGAATACTCA	TATGTTTAACACAGGTCAAGCGGTGGTCAACGAATACTCA	FALSE	8	0	0	2	0.00259521		0	0	0			TATGTTTAACACAGGTCAGGTGGTGGTCAACGAATACCCA	TATGTTTAACACAGGTCAAGCGGTGGTCAACGAATACTCA	FALSE	0	0	1	1	0.0011975		0	0	0			CATGTTTAGCACAGGTCAAGTGGTGGTCAACGAATACTCA	TATGTTTAACACAGGTCAAGCGGTGGTCAACGAATACTCA	FALSE	0	0	1	2	0.00228238		0	2	0			TATGTTTAACACAGGTCAATCGGTGGACAACGAATACTCA
							TATGCTTAACACAGGTCAAGTGGTGGTCAACGACTACTCA	TATGTTTAACACAGGTCAAGCGGTGGTCAACGAATACTCA	FALSE	0	0	1	2	0.00259521		0	2	0			TATGTTTAACACAGGTCGAGTGGTGGTCAGCGAATACTCA	TATGTTTAACACAGGTCAAGCGGTGGTCAACGAATACTCA	FALSE	0	0	1	1	0.0011975		0	0	0			TATGTTTAACACAGGTCAAGCAGTGGTCAACGAATACTCA	TATGTTTAACACAGGTCAAGCGGTGGTCAACGAATACTCA	TRUE	0	0	0	2	0.00228238		0	0	0			TATGTTTAACACACGTCAAGTGGTGGTCAACGAATACTCA
							TATGCTTAACACAGGTCAAGTGGTGGTCATCGAATACTCA	TATGTTTAACACAGGTCAAGCGGTGGTCAACGAATACTCA	FALSE	0	0	1	2	0.00259521		0	2	0			TATGTTTAACACAGGTCGAGTGGTGGTCAACGAATACTAA	TATGTTTAACACAGGTCAAGCGGTGGTCAACGAATACTCA	FALSE	0	0	1	1	0.0011975		0	0	0			TATGTTTAACACAGGTCAATCGGTGGACAACGAATACTCA	TATGTTTAACACAGGTCAAGCGGTGGTCAACGAATACTCA	FALSE	0	0	1	2	0.00228238		2	0	0			TATGTTTAACACGGGCCAAGTGGTGGTCAACGAATACTCA
							TATGTTTAGCACAGGTCAAGTGGTGGTCAGCGAATACTCA	TATGTTTAACACAGGTCAAGCGGTGGTCAACGAATACTCA	FALSE	0	0	1	2	0.00259521		0	2	0			TATGTTTAACACAGGTCAGGTGGTGGCCAACGAATACTCA	TATGTTTAACACAGGTCAAGCGGTGGTCAACGAATACTCA	FALSE	0	0	1	1	0.0011975		0	0	0			TATGTTTAACACAGGTCAAGAGGTGGTCGACGAATACTCA	TATGTTTAACACAGGTCAAGCGGTGGTCAACGAATACTCA	FALSE	0	0	1	2	0.00228238		0	0	0			TATGTTTAACACAGGTCAAGCGGTGGTCAACGAATACCCA
							TATGCTTAACACAGGTCGAGTGGTGGTCAACGAATACTCA	TATGTTTAACACAGGTCAAGCGGTGGTCAACGAATACTCA	FALSE	0	0	1	2	0.00259521		0	0	0			TATGTTTAACACAGGTCGAGTGGTGGTCAACAAATACTCA	TATGTTTAACACAGGTCAAGCGGTGGTCAACGAATACTCA	FALSE	0	0	1	1	0.0011975		0	0	0			TATGTTTAACACAGGTCAGGTGGCGGTCAACGAATACTCA	TATGTTTAACACAGGTCAAGCGGTGGTCAACGAATACTCA	FALSE	0	0	1	1	0.00114119		0	0	0			TATGTTTAACACAGG-------------AACGAATACTCA
							TATGTTTAGCACAGGTCAAGTGGTGGTCAACGAATGCTCA	TATGTTTAACACAGGTCAAGCGGTGGTCAACGAATACTCA	FALSE	0	0	1	2	0.00259521		0	2	0			TAAGTTTAACACAGGTCAATCGGTGGTCAACGAATACTCA	TATGTTTAACACAGGTCAAGCGGTGGTCAACGAATACTCA	FALSE	0	0	1	1	0.0011975		1	0	0			TATGTTTAACACAGGTCAGGTGGTGGCCAACGAATACTCA	TATGTTTAACACAGGTCAAGCGGTGGTCAACGAATACTCA	FALSE	0	0	1	1	0.00114119		0	0	0			TATGTTTAACACAGGTCAAGCGGTGGCCAACGAATACTCA
							TATGTT-AACACAGGTCAAGGGGTGGTCAACGAATACTCA	TATGTTTAACACAGGTCAAGCGGTGGTCAACGAATACTCA	FALSE	0	0	1	2	0.00259521		0	0	0			TATGTTTAACACAGGTCGAGTGGTGGCCAACGAATACTTA	TATGTTTAACACAGGTCAAGCGGTGGTCAACGAATACTCA	FALSE	0	0	1	1	0.0011975		0	0	0			TATGTTTAACACAGGTCAATCGGTGGTCAACGAATTCTCA	TATGTTTAACACAGGTCAAGCGGTGGTCAACGAATACTCA	FALSE	0	0	1	1	0.00114119		1	0	0			TATGTTTAACACAAGTCAATCGGTGGTCAACGAATACTCA
							TATGGTTAACACAGGTCAATCGGTGGTCAACGAATACTCA	TATGTTTAACACAGGTCAAGCGGTGGTCAACGAATACTCA	FALSE	0	0	1	2	0.00259521		2	0	0			CATGTTTAACACGGGTCAAGTGGTGGTCAACGAATACTCA	TATGTTTAACACAGGTCAAGCGGTGGTCAACGAATACTCA	FALSE	0	0	1	1	0.0011975		0	1	0			TATGTTTAGCACAGGTCGAGTGGTGGTCAACGAATACTCA	TATGTTTAACACAGGTCAAGCGGTGGTCAACGAATACTCA	FALSE	0	0	1	1	0.00114119		0	0	0			TATGTTTAACT----------GGTGGTCAACGAGTACTCA
							TATGTCTAACACAGGTCAATCGGTGGTCAACGAATACTCA	TATGTTTAACACAGGTCAAGCGGTGGTCAACGAATACTCA	FALSE	0	0	1	2	0.00259521		2	0	0			TATGTTTAACACAGGTCAGGTGGTGGTCAACGAGTACTCA	TATGTTTAACACAGGTCAAGCGGTGGTCAACGAATACTCA	FALSE	0	0	1	1	0.0011975		0	0	0			TGTGTTTAACACAGGTCAAGTGGTGGTCAACGAATTCTCA	TATGTTTAACACAGGTCAAGCGGTGGTCAACGAATACTCA	FALSE	0	0	1	1	0.00114119		0	1	0			TATGTTCAACACAGGCCAAGTGGTGGTCAACGAATACTCA
							TATGTCTAACACAGGTCAAGTGGTGGCCAACGAATACTCA	TATGTTTAACACAGGTCAAGCGGTGGTCAACGAATACTCA	FALSE	0	0	1	2	0.00259521		0	2	0			TATGTTTAACACAGGTCAGTCGGTGGTCAATGAATACTCA	TATGTTTAACACAGGTCAAGCGGTGGTCAACGAATACTCA	FALSE	0	0	1	1	0.0011975		0	0	0			TATTTTTAACACAGATCAAGTGGTGGTCAACGAAAACTCA	TATGTTTAACACAGGTCAAGCGGTGGTCAACGAATACTCA	FALSE	0	0	1	1	0.00114119		0	1	0			#NAME?
							TATGTTTTACACAGGTCAAGTGGTGGTCAACGAGTACTCA	TATGTTTAACACAGGTCAAGCGGTGGTCAACGAATACTCA	FALSE	0	0	1	2	0.00259521		0	2	0			TATGTTTAACACAGGTCGAGTGGTGGTCAACGAATACTCG	TATGTTTAACACAGGTCAAGCGGTGGTCAACGAATACTCA	FALSE	0	0	1	1	0.0011975		0	0	0			TATGTTTAACACAGGTCAGGTGGTGGTCAACGAATACCCA	TATGTTTAACACAGGTCAAGCGGTGGTCAACGAATACTCA	FALSE	0	0	1	1	0.00114119		0	0	0			TATGTTTAACACAGCTCAAGTGGTGGTCAACGAATACTCA
							TACGTTTAACACAGGTCAAGTGGTGGTCAACGAACACTCA	TATGTTTAACACAGGTCAAGCGGTGGTCAACGAATACTCA	FALSE	0	0	1	2	0.00259521		0	2	0			TATGTTTAACACAGGTCGAGTGGTG-TCAACGAATACTCA	TATGTTTAACACAGGTCAAGCGGTGGTCAACGAATACTCA	FALSE	0	0	1	1	0.0011975		0	0	0			TATGTTTAGCACAGGTCAATCGGTGGTCAACGAATACTAA	TATGTTTAACACAGGTCAAGCGGTGGTCAACGAATACTCA	FALSE	0	0	1	1	0.00114119		1	0	0			TATGTTTAACACAGGTCGATCGGTGGTCAACGAATACTCG
							AATGTTTAACACAGGTCAATCGGTGGTCAACGAATACTCA	TATGTTTAACACAGGTCAAGCGGTGGTCAACGAATACTCA	FALSE	0	0	1	2	0.00259521		2	0	0			CATGTTTAACACAGGTCATTCGGTGGTCAACGAATACTCA	TATGTTTAACACAGGTCAAGCGGTGGTCAACGAATACTCA	FALSE	0	0	1	1	0.0011975		0	0	0			TGTGTTTAACACAGGTCAAGTGGTGGTCAACGAGTACTCA	TATGTTTAACACAGGTCAAGCGGTGGTCAACGAATACTCA	FALSE	0	0	1	1	0.00114119		0	1	0			TATGTTTAACACAGGTCGAGTGGTGGTCGACGAATACTCA
							TATGTTTAACACGGGTCAAGTGGTGGTCGACGAATACTCA	TATGTTTAACACAGGTCAAGCGGTGGTCAACGAATACTCA	FALSE	0	0	1	2	0.00259521		0	2	0			TATGTTTAACACAGGTCGAGTGGCGGTCAACGAATACTCA	TATGTTTAACACAGGTCAAGCGGTGGTCAACGAATACTCA	FALSE	0	0	1	1	0.0011975		0	0	0			TATGTTTAACACAGGTCAGGTGGTGGTCAACGAACACTCA	TATGTTTAACACAGGTCAAGCGGTGGTCAACGAATACTCA	FALSE	0	0	1	1	0.00114119		0	0	0			TATTTTTAACACAGGTCAAGTGGTGGTCAACGAATAATCA
							#NAME?	TATGTTTAACACAGGTCAAGCGGTGGTCAACGAATACTCA	FALSE	0	0	1	2	0.00259521		0	0	0			TATGTTTAACACAGGTCAGGCGGTGGTCAACGAATACTCA	TATGTTTAACACAGGTCAAGCGGTGGTCAACGAATACTCA	TRUE	0	0	0	1	0.0011975		0	0	0			TATGTTTAGCACAGGTCAAGTGGTGGTCGACGAATACTCA	TATGTTTAACACAGGTCAAGCGGTGGTCAACGAATACTCA	FALSE	0	0	1	1	0.00114119		0	1	0			TGTGTTTGACACAGGTCAAGTGGTGGTCAACGAATACTCA
							TATGTTTAACACAGGT-----GGTGGTCAACGGATACTCA	TATGTTTAACACAGGTCAAGCGGTGGTCAACGAATACTCA	FALSE	5	0	0	2	0.00259521		0	0	0			TATGTTTAACACAGGTCGAGTAGTGGTCAACGAATACTCA	TATGTTTAACACAGGTCAAGCGGTGGTCAACGAATACTCA	FALSE	0	0	1	1	0.0011975		0	0	0			TATGTTTAGCACAGGTCAAGTGGTGGTCAGCGAATACTCA	TATGTTTAACACAGGTCAAGCGGTGGTCAACGAATACTCA	FALSE	0	0	1	1	0.00114119		0	1	0			TATGTTTTACACAGGTCAAGAGGTGGTCAACGAATACTCA
							#NAME?	TATGTTTAACACAGGTCAAGCGGTGGTCAACGAATACTCA	FALSE	0	0	1	2	0.00259521		0	0	0			TATGTTTAACACAGGTCAGG-TGTGGTCAACGAATACTCA	TATGTTTAACACAGGTCAAGCGGTGGTCAACGAATACTCA	FALSE	1	0	0	1	0.0011975		0	0	0			TGTGTTTAACACAGGTCAAGTGGTGGTCGACGAATACTCA	TATGTTTAACACAGGTCAAGCGGTGGTCAACGAATACTCA	FALSE	0	0	1	1	0.00114119		0	1	0			TATGTTTAACACAGGTCT---GGTGGTCAATGAATACTCA
							#NAME?	TATGTTTAACACAGGTCAAGCGGTGGTCAACGAATACTCA	FALSE	0	0	1	2	0.00259521		0	0	0			TATGTTTAACACAGGTCCATCGGTGGTCAACGAATACTCA	TATGTTTAACACAGGTCAAGCGGTGGTCAACGAATACTCA	FALSE	0	0	1	1	0.0011975		0	0	0			TGTGTTTAACACAGGTCAATCGGTG-TCAACGAATACTCA	TATGTTTAACACAGGTCAAGCGGTGGTCAACGAATACTCA	FALSE	0	0	1	1	0.00114119		1	0	0			TATGTTTAACACAGGTCAGGAGGTGGTCAACGAATACTCA
							TATGTTTAACACAGGT-------TGGTCAACGAATACTCA	TATGTTTAACACAGGTCAAGCGGTGGTCAACGAATACTCA	FALSE	7	0	0	2	0.00259521		0	0	0			G-TGTTTAACACAGGTCAAGTGGTGGTCAACGAATACTCA	TATGTTTAACACAGGTCAAGCGGTGGTCAACGAATACTCA	FALSE	0	0	1	1	0.0011975		0	1	0			TATGTTTAGCACAGGTCAAGTGGTGGTCAACGAATACTCG	TATGTTTAACACAGGTCAAGCGGTGGTCAACGAATACTCA	FALSE	0	0	1	1	0.00114119		0	1	0			TATGTTTAACACAGGTCGGGTGGTGGTCAACGAATACTCA
							TGTGTTTAACACAGGTCAATCGGTGGTCAACGAATACTCA	TATGTTTAACACAGGTCAAGCGGTGGTCAACGAATACTCA	FALSE	0	0	1	2	0.00259521		2	0	0			TATGTTTAACACAGGTCACTCGGTGGTCAACGAATACTCA	TATGTTTAACACAGGTCAAGCGGTGGTCAACGAATACTCA	FALSE	0	0	1	1	0.0011975		0	0	0			TATGTTTAGCACAGGTCAAGTGGTGGTCAACGAATACCCA	TATGTTTAACACAGGTCAAGCGGTGGTCAACGAATACTCA	FALSE	0	0	1	1	0.00114119		0	1	0			TATGTTTAACACAGGTCAGGTGGTGGTCAACGAATACCCA
							TGTGTTTAACACAGGTCAAGTGGTGGTCAACGAATACTTA	TATGTTTAACACAGGTCAAGCGGTGGTCAACGAATACTCA	FALSE	0	0	1	2	0.00259521		0	2	0			TATGTTTAACACAGGTCTAGTGGTGGTCAACGAGTACTCA	TATGTTTAACACAGGTCAAGCGGTGGTCAACGAATACTCA	FALSE	0	0	1	1	0.0011975		0	0	0			TGTGTTTAACACAGGTCGAGTGGTGGTCAACGAATACTCA	TATGTTTAACACAGGTCAAGCGGTGGTCAACGAATACTCA	FALSE	0	0	1	1	0.00114119		0	0	0			TATGTTTAACACAGGTCT---GGTGGTCAACGGATACTCA
							TATGTTTAATACAGGTCAAGTGGTGGTCAACGAATACCCA	TATGTTTAACACAGGTCAAGCGGTGGTCAACGAATACTCA	FALSE	0	0	1	2	0.00259521		0	2	0			TATGTTTAACACAGGTCTATCGGTGGTCAACGAATACTCA	TATGTTTAACACAGGTCAAGCGGTGGTCAACGAATACTCA	FALSE	0	0	1	1	0.0011975		0	0	0			TGTGTTTAACATAGGTCAAGTGGTGGTCAACGAATACTCA	TATGTTTAACACAGGTCAAGCGGTGGTCAACGAATACTCA	FALSE	0	0	1	1	0.00114119		0	1	0			TATGTTTAACACAGGTCT---GGTGGCCAACGAATACTCA
							TGTGCTTAACACAGGTCAATCGGTGGTCAACGAATACTCA	TATGTTTAACACAGGTCAAGCGGTGGTCAACGAATACTCA	FALSE	0	0	1	2	0.00259521		2	0	0			TATGTTTAACACAGGTCGTGGTCATCGTGGTCAACGGTTT	TATGTTTAACACAGGTCAAG--------------------	FALSE	0	21	1	1	0.0011975		0	0	0			TATGTTTAGCACAGGTCAAGTGGTGGCCAACGAATACTCA	TATGTTTAACACAGGTCAAGCGGTGGTCAACGAATACTCA	FALSE	0	0	1	1	0.00114119		0	1	0			TATGTTTTACACAGGTCAATCGGTGGTCAACGAATACTCA
							TGTGTTTAACACAGGTAAAGTGGTGGTCAACGAATACTCA	TATGTTTAACACAGGTCAAGCGGTGGTCAACGAATACTCA	FALSE	0	0	1	1	0.00129761		0	1	0			TATGTTAAACACAGGTCAAGTGGTGGTTAACGAATACTCA	TATGTTTAACACAGGTCAAGCGGTGGTCAACGAATACTCA	FALSE	0	0	1	1	0.0011975		0	1	0			TATGTTTAACACAGGTCAATCGGTGGTCAACGAATACTCT	TATGTTTAACACAGGTCAAGCGGTGGTCAACGAATACTCA	FALSE	0	0	1	1	0.00114119		1	0	0			TTTGTTTAACACAGGTCAAGAGGTGGTCAACGAATACTCA
							TCTGTTTAACACAGGTCACGCGGTGGTCAACGAATACTCA	TATGTTTAACACAGGTCAAGCGGTGGTCAACGAATACTCA	TRUE	0	0	0	1	0.00129761		0	0	0			TATGTTTAACACAGTTCAATCGGTGGTCAACGAATACTCA	TATGTTTAACACAGGTCAAGCGGTGGTCAACGAATACTCA	FALSE	0	0	1	1	0.0011975		1	0	0			TATGTTTAACACAGGTCAGGCGGTGGTCAACGAATACTCA	TATGTTTAACACAGGTCAAGCGGTGGTCAACGAATACTCA	TRUE	0	0	0	1	0.00114119		0	0	0			TATGTTTAACACAGGTCAGGTGGAGGTCAACGAATACTCA
							TATGTTTATCACAGGTCAATAGGTGGTCAACGAATACTCA	TATGTTTAACACAGGTCAAGCGGTGGTCAACGAATACTCA	FALSE	0	0	2	1	0.00129761		0	0	0			TATGTTTAGCACAGTTCAAGTGGTGGTCAACGAATACTCA	TATGTTTAACACAGGTCAAGCGGTGGTCAACGAATACTCA	FALSE	0	0	1	1	0.0011975		0	1	0			TGTGTTTAACACAGGTCAAGTGGTAGTCAACGAATACTCA	TATGTTTAACACAGGTCAAGCGGTGGTCAACGAATACTCA	FALSE	0	0	1	1	0.00114119		0	1	0			TATGTTTTACACAGGTCAAGTGGTGGCCAACGAATACTCA
							TATGTTTATCACAGGTCAAGTGGTGGCCAACGAATACTCA	TATGTTTAACACAGGTCAAGCGGTGGTCAACGAATACTCA	FALSE	0	0	1	1	0.00129761		0	1	0			TATGTTTGACACAGGTCAAGTGGTGGTCGACGAATACTCA	TATGTTTAACACAGGTCAAGCGGTGGTCAACGAATACTCA	FALSE	0	0	1	1	0.0011975		0	1	0			TATGTTTAGCGCAGGTCAAGTGGTGGTCAACGAATACTCA	TATGTTTAACACAGGTCAAGCGGTGGTCAACGAATACTCA	FALSE	0	0	1	1	0.00114119		0	1	0			TATGTTTTACACAGGTCAAGTGGTGGTCAACGAATACCCA
							TATGTTTAT------------GGTGGTCAACGAACACTCA	TATGTTTAACACAGGTCAAGCGGTGGTCAACGAATACTCA	FALSE	12	0	0	1	0.00129761		0	0	0			#NAME?	TATGTTTAACACAGGTCAAGCGGTGGTCAACGAATACTCA	FALSE	0	0	1	1	0.0011975		0	0	0			TATGTTTAACACAGGTCAATCTGTGGTCAACGGATACTCA	TATGTTTAACACAGGTCAAGCGGTGGTCAACGAATACTCA	FALSE	0	0	1	1	0.00114119		0	0	0			TATGTTTAACACAGGTCAGGTGGTGGTCAACGGATACTCA
							TATGTTTAGCGCAGGTCAAGTGGTGGTCAACGAATACTCA	TATGTTTAACACAGGTCAAGCGGTGGTCAACGAATACTCA	FALSE	0	0	1	1	0.00129761		0	1	0			TATGTTTGACACAGGTCAAGTGGTGGTCAACGAATACACA	TATGTTTAACACAGGTCAAGCGGTGGTCAACGAATACTCA	FALSE	0	0	1	1	0.0011975		0	1	0			TATGTTTGACACAGGTCAAGTGGTGGTCAACGAGTACTCA	TATGTTTAACACAGGTCAAGCGGTGGTCAACGAATACTCA	FALSE	0	0	1	1	0.00114119		0	1	0			TGTGTTTAACACAGGTCAGGTGGTGGTCAACGAATACTCA
							TATTTTTAACACAGGTCAAGTGGTGGTAAACGAATACTCA	TATGTTTAACACAGGTCAAGCGGTGGTCAACGAATACTCA	FALSE	0	0	1	1	0.00129761		0	1	0			TATGTTTGACACAGGTCAAG---TGGTCAACGAATACTCA	TATGTTTAACACAGGTCAAGCGGTGGTCAACGAATACTCA	FALSE	3	0	0	1	0.0011975		0	0	0			TATGTTTGACACAGT------GGTGGTCAACGAATACTCA	TATGTTTAACACAGGTCAAGCGGTGGTCAACGAATACTCA	FALSE	6	0	0	1	0.00114119		0	0	0			TATGTTTAACACAGGTCAGGTGGTGGTCGACGAATACTCA
							TGTGTTTAACACAGGTCT---GGTGGTCAACGAATACTCA	TATGTTTAACACAGGTCAAGCGGTGGTCAACGAATACTCA	FALSE	3	0	0	1	0.00129761		0	0	0			TATGTTTGACACAGGCCAAGTGGTGGTCAACGAATACTCA	TATGTTTAACACAGGTCAAGCGGTGGTCAACGAATACTCA	FALSE	0	0	1	1	0.0011975		0	1	0			TATGTTTGACGCAGGTCAAGTGGTGGTCAACGAATACTCA	TATGTTTAACACAGGTCAAGCGGTGGTCAACGAATACTCA	FALSE	0	0	1	1	0.00114119		0	1	0			TGTGTTTAGCACAGGTCAAGTGGTGGTCAACGAATACTCA
							TATGTTTAGCACAGGTCGAGTGGTGGTCAACGAATACTCA	TATGTTTAACACAGGTCAAGCGGTGGTCAACGAATACTCA	FALSE	0	0	1	1	0.00129761		0	0	0			TATGTTTATCACAGGTCAATCGGTGGTCAACGAATACTCA	TATGTTTAACACAGGTCAAGCGGTGGTCAACGAATACTCA	FALSE	0	0	1	1	0.0011975		1	0	0			TATGTTTAACACAGGTCAATCTGTGGTCAACGTATACTCA	TATGTTTAACACAGGTCAAGCGGTGGTCAACGAATACTCA	FALSE	0	0	1	1	0.00114119		0	0	0			TGTGTTTAACACAGGTCAATCGGTGGTCAACGAATACTCG
							TATGTTTAGCACAGGTCATG--GTGGTCAACGAATACTCA	TATGTTTAACACAGGTCAAGCGGTGGTCAACGAATACTCA	FALSE	2	0	0	1	0.00129761		0	0	0			TATGTTTATCACAGGTCAATAGGTGGTCAACGAATACTCA	TATGTTTAACACAGGTCAAGCGGTGGTCAACGAATACTCA	FALSE	0	0	2	1	0.0011975		0	0	0			TATGTTTAGCACAGGTCAAGAGGTGGTCAACGAATACTCA	TATGTTTAACACAGGTCAAGCGGTGGTCAACGAATACTCA	FALSE	0	0	1	1	0.00114119		0	0	0			TATGTTTGGCACAGGTCAAGTGGTGGTCAACGAATACTCA
							TATGTTTAGCACAGGTCAATTGGTGGTCAACGAATACTCA	TATGTTTAACACAGGTCAAGCGGTGGTCAACGAATACTCA	FALSE	0	0	2	1	0.00129761		0	0	0			#NAME?	TATGTTTAACACAGGTCAAGCGGTGGTCAACGAATACTCA	FALSE	0	0	1	1	0.0011975		0	0	0			TCTGTGTAACACAGGTCAAGTGGTGGTCAACGAATACTCA	TATGTTTAACACAGGTCAAGCGGTGGTCAACGAATACTCA	FALSE	0	0	1	1	0.00114119		0	1	0			TGTGTTTAACACAGGTCAAGTTGTGGTCAACGAATACTCA
							TATGTTTAACACAGGTCAGGTGGTGGTCAACGAATGCTCA	TATGTTTAACACAGGTCAAGCGGTGGTCAACGAATACTCA	FALSE	0	0	1	1	0.00129761		0	0	0			TATGTTTAGCACTGGTCAAGTGGTGGTCAACGAATACTCA	TATGTTTAACACAGGTCAAGCGGTGGTCAACGAATACTCA	FALSE	0	0	1	1	0.0011975		0	1	0			TATGTTTT-------------GGTGGTCAACGAATACTCA	TATGTTTAACACAGGTCAAGCGGTGGTCAACGAATACTCA	FALSE	13	0	0	1	0.00114119		0	0	0			TATGTTTAACACAGGTCATGGTGGTGGTCAACGAATACTC
							TATGTTTAACACAGGTCAATCGGTGGTCAATGAATACTCA	TATGTTTAACACAGGTCAAGCGGTGGTCAACGAATACTCA	FALSE	0	0	1	1	0.00129761		1	0	0			TATGTTTAGCACGGGTCAAGTGGTGGTCAACGAATACTCA	TATGTTTAACACAGGTCAAGCGGTGGTCAACGAATACTCA	FALSE	0	0	1	1	0.0011975		0	1	0			TGTGTTTAACACAGGTCAAGTGGTGGTCAACGAACACTCA	TATGTTTAACACAGGTCAAGCGGTGGTCAACGAATACTCA	FALSE	0	0	1	1	0.00114119		0	1	0			TATGTTTAACACAGGTCATGTGGTGATCAACGAATACTCA
							TATGTTTAGCACAGGTCAATAGGTGGTCAACGAATACTCA	TATGTTTAACACAGGTCAAGCGGTGGTCAACGAATACTCA	FALSE	0	0	2	1	0.00129761		0	0	0			TATGTTTAGCACAGGTCTAGTGGTGGTCAACGAATACTCA	TATGTTTAACACAGGTCAAGCGGTGGTCAACGAATACTCA	FALSE	0	0	1	1	0.0011975		0	0	0			TATGTTTAACACAGGTCAATCGGTGGTCAACTAATACTCA	TATGTTTAACACAGGTCAAGCGGTGGTCAACGAATACTCA	FALSE	0	0	1	1	0.00114119		1	0	0			TGTGTTTAACACAGGTCAAGTGGTGGTCAACGAACACTCA
							TATGTTTAGCACAGGTCAAGTGGTGGTCAACGAGTACTCA	TATGTTTAACACAGGTCAAGCGGTGGTCAACGAATACTCA	FALSE	0	0	1	1	0.00129761		0	1	0			TATGTTTGACACAGGTCAGGTGGTGGTCAACGAATACTCA	TATGTTTAACACAGGTCAAGCGGTGGTCAACGAATACTCA	FALSE	0	0	1	1	0.0011975		0	0	0			TATGTTTAACACAGGTCAATCGGTGGTCAAGGAATACTCA	TATGTTTAACACAGGTCAAGCGGTGGTCAACGAATACTCA	FALSE	0	0	1	1	0.00114119		1	0	0			TGTGTTTAACACAGGTCAAGTGGTGGTCAACAAATACTCA
							TATGTTTATCACAGGTCAATCGGTGGTCAACGAATACTCA	TATGTTTAACACAGGTCAAGCGGTGGTCAACGAATACTCA	FALSE	0	0	1	1	0.00129761		1	0	0			TATGTTTAGCACAGGTCGAGTGGTGGTCAACGAATACTCA	TATGTTTAACACAGGTCAAGCGGTGGTCAACGAATACTCA	FALSE	0	0	1	1	0.0011975		0	0	0			TATGTTTTACACAGGTCAAGTGGGGGTCAACGAATACTCA	TATGTTTAACACAGGTCAAGCGGTGGTCAACGAATACTCA	FALSE	0	0	1	1	0.00114119		0	1	0			TATGTTTAACACAGGTCATTCGGTGGTCAACGAATACTCA
							TATGTTTAACACAGGTCAATCGGTGGTCAACGAATACTCT	TATGTTTAACACAGGTCAAGCGGTGGTCAACGAATACTCA	FALSE	0	0	1	1	0.00129761		1	0	0			TATGTTTAGCACAGGTCAGGTGGTGGTCAACGAATACTCA	TATGTTTAACACAGGTCAAGCGGTGGTCAACGAATACTCA	FALSE	0	0	1	1	0.0011975		0	0	0			TCTGCTTAACACAGGTCAAGTGGTGGTCAACGAATACTCA	TATGTTTAACACAGGTCAAGCGGTGGTCAACGAATACTCA	FALSE	0	0	1	1	0.00114119		0	1	0			TATGTTTAACACAGGTCCAGTGGTGGACAACGAATACTCA
							TGTGTTTAACACTGGTCAAGTGGTGGTCAACGAATACTCA	TATGTTTAACACAGGTCAAGCGGTGGTCAACGAATACTCA	FALSE	0	0	1	1	0.00129761		0	1	0			TATGTTTAGCACAGGTCAATAGGTGGACAACGAATACTCA	TATGTTTAACACAGGTCAAGCGGTGGTCAACGAATACTCA	FALSE	0	0	2	1	0.0011975		0	0	0			TATTTTTAACACAGGTCAAGTTGTGGTCAACGAATACTCA	TATGTTTAACACAGGTCAAGCGGTGGTCAACGAATACTCA	FALSE	0	0	1	1	0.00114119		0	0	0			TGTGTTTAACACAGGTCAGTCGGTGGTCAACGAATACTCA
							TGTGTTTAGCACAGGTCAAGTGGTGGTCAACGAATACTCA	TATGTTTAACACAGGTCAAGCGGTGGTCAACGAATACTCA	FALSE	0	0	1	1	0.00129761		0	1	0			TATGTTTAGCACAGGTCAAGTGGTGGTCAGCGAATACTCA	TATGTTTAACACAGGTCAAGCGGTGGTCAACGAATACTCA	FALSE	0	0	1	1	0.0011975		0	1	0			TATGTTTTACACAGGTCAAGTGGTGGTCAACGAATGCTCA	TATGTTTAACACAGGTCAAGCGGTGGTCAACGAATACTCA	FALSE	0	0	1	1	0.00114119		0	1	0			TATGTTTAACACAGGTCATG--GCGGTCAGCGAATACTCA
							TATGTTTAGCACAGGTCAAGTGGTGGCCAACGAATACTCA	TATGTTTAACACAGGTCAAGCGGTGGTCAACGAATACTCA	FALSE	0	0	1	1	0.00129761		0	1	0			TATGTTTAGCACAGGTCAAGTGGTGGTCAACGAGTACTCA	TATGTTTAACACAGGTCAAGCGGTGGTCAACGAATACTCA	FALSE	0	0	1	1	0.0011975		0	1	0			TATGTTTGACACAGGTCAAGTGGTGGTCAACGAATACTTA	TATGTTTAACACAGGTCAAGCGGTGGTCAACGAATACTCA	FALSE	0	0	1	1	0.00114119		0	1	0			TGTGTTTAACACAGGTCATGTGGTGGTCAACGAATACTCA
							TATGTTTAACACAGGTCAGGTGGTGGTCGACGAATACTCA	TATGTTTAACACAGGTCAAGCGGTGGTCAACGAATACTCA	FALSE	0	0	1	1	0.00129761		0	0	0			AAAGTATAACACAGGTCAAGTGGTGGACAACGAAAACACA	TATGTTTAACACAGGTCAAGCGGTGGTCAACGAATACTCA	FALSE	0	0	1	1	0.0011975		0	1	0			TCTGTTTAACACCGGTCAAGTGGTGGTCAACGACTACTCA	TATGTTTAACACAGGTCAAGCGGTGGTCAACGAATACTCA	FALSE	0	0	1	1	0.00114119		0	1	0			TATGTTTAACACAGGTCATG--GCGGCCAACGAATACTCA
							TATGTTTAGCACAGGTCAAGGTGGTGGTCAACGAATACTC	TATGTTTAACACAGGTCAAG-CGGTGGTCAACGAATACTC	FALSE	0	1	1	1	0.00129761		0	0	0			TATGTTTAGCACAGGTCAAGTGGTGGTCAACGAATACCCA	TATGTTTAACACAGGTCAAGCGGTGGTCAACGAATACTCA	FALSE	0	0	1	1	0.0011975		0	1	0			TGTGTCTAACACAGGTCAAGTGGTGGTCAACAAATACTCA	TATGTTTAACACAGGTCAAGCGGTGGTCAACGAATACTCA	FALSE	0	0	1	1	0.00114119		0	1	0			TGTGTTTAACACAGGTCAAGTGGCGGTCAACGAATACTCA
							TATGTTTAGCACAGGTCAAGGGGTGGTCAACGAATACTCA	TATGTTTAACACAGGTCAAGCGGTGGTCAACGAATACTCA	FALSE	0	0	1	1	0.00129761		0	0	0			TATGTTTAGCACAGGTCAAGTGGTGACCAACGAATACTCA	TATGTTTAACACAGGTCAAGCGGTGGTCAACGAATACTCA	FALSE	0	0	1	1	0.0011975		0	1	0			TATGTTTAACACAGGTCAATTGGTGGTCAACAAATACTCA	TATGTTTAACACAGGTCAAGCGGTGGTCAACGAATACTCA	FALSE	0	0	2	1	0.00114119		0	0	0			TATGTTTAACACAGGTCGAGTGGCGGTCAACGAATACTCA
							TTTG------------------GTGGTCAACGAATACTCA	TATGTTTAACACAGGTCAAGCGGTGGTCAACGAATACTCA	FALSE	18	0	0	1	0.00129761		0	0	0			TATGTTTAGCACAGGTCAAGCGGTGGTCAACGAATACTCA	TATGTTTAACACAGGTCAAGCGGTGGTCAACGAATACTCA	TRUE	0	0	0	1	0.0011975		0	0	1			TATGTTTGACACAGGTCAAGTGGTGGTCAACGAATACCCA	TATGTTTAACACAGGTCAAGCGGTGGTCAACGAATACTCA	FALSE	0	0	1	1	0.00114119		0	1	0			TGTGTTTAACACAGGCCAAGTGGTGGTCAACGAATACTCA
							TTTGTTTAAAACAGGTCAAGTGGTGGTCAACGAATACTCA	TATGTTTAACACAGGTCAAGCGGTGGTCAACGAATACTCA	FALSE	0	0	1	1	0.00129761		0	1	0			TATGTTTAGCACAAGTCAAGTGGGGGTCAACGGATACTCA	TATGTTTAACACAGGTCAAGCGGTGGTCAACGAATACTCA	FALSE	0	0	1	1	0.0011975		0	1	0			TGTGTTTAAC-----------GGTGGTCAACGAATACTCA	TATGTTTAACACAGGTCAAGCGGTGGTCAACGAATACTCA	FALSE	11	0	0	1	0.00114119		0	0	0			TATGTTTAACACAGGTCAT-CGGTGGTCAACGAATACTCG
							TATGTTTAGCACAGGCCAATCGGTGGTCAACGAATACTCA	TATGTTTAACACAGGTCAAGCGGTGGTCAACGAATACTCA	FALSE	0	0	1	1	0.00129761		1	0	0			TATGTTTGACACAGGTCAATCGGTGGTTAACGAATACTCA	TATGTTTAACACAGGTCAAGCGGTGGTCAACGAATACTCA	FALSE	0	0	1	1	0.0011975		1	0	0			TGTGTTTAACACAGGTCAAGGGGTGGTCAACGAATACTCA	TATGTTTAACACAGGTCAAGCGGTGGTCAACGAATACTCA	FALSE	0	0	1	1	0.00114119		0	0	0			TATGTTTAACACAGGTCAT-CGGTGGTCAACGAATACTCA
							TATGTTTACCACAGGTCAATCGGTGGTCAACGAATACTCA	TATGTTTAACACAGGTCAAGCGGTGGTCAACGAATACTCA	FALSE	0	0	1	1	0.00129761		1	0	0			TATGTTTTACACAGGCCAAGTGGTGGTCAACGAATACTCA	TATGTTTAACACAGGTCAAGCGGTGGTCAACGAATACTCA	FALSE	0	0	1	1	0.0011975		0	1	0			TATGTTTCACACAGGTCAATCGGTGGTCAACGAATACTCA	TATGTTTAACACAGGTCAAGCGGTGGTCAACGAATACTCA	FALSE	0	0	1	1	0.00114119		1	0	0			TGTGTTTAACACAGCTCAAGTGGTGGTCAACGAATACTCA
							TATGTTTAACACAGGTCAATCGGTGGTCAACGAATACTAA	TATGTTTAACACAGGTCAAGCGGTGGTCAACGAATACTCA	FALSE	0	0	1	1	0.00129761		1	0	0			TATGTTTAACACATG-------GTGGTCAACGAATACTCA	TATGTTTAACACAGGTCAAGCGGTGGTCAACGAATACTCA	FALSE	7	0	0	1	0.0011975		0	0	0			TATGTTTAACACAGGTCAATTGGTGGTCAATGAATACTCA	TATGTTTAACACAGGTCAAGCGGTGGTCAACGAATACTCA	FALSE	0	0	2	1	0.00114119		0	0	0			TGTGTTTAACACAGT------GGTGGTCAACGAATACTCA
							TGTGTTTAACACAGGTCGAGTGGTGGTCAACGAATACTCA	TATGTTTAACACAGGTCAAGCGGTGGTCAACGAATACTCA	FALSE	0	0	1	1	0.00129761		0	0	0			TGTGTTTAACACAGGTCAAGTGGCGGTCAACGAATACTCA	TATGTTTAACACAGGTCAAGCGGTGGTCAACGAATACTCA	FALSE	0	0	1	1	0.0011975		0	1	0			TATGTTTAACACAGGTCAATCGGTGGTCAACGCATACTCA	TATGTTTAACACAGGTCAAGCGGTGGTCAACGAATACTCA	FALSE	0	0	1	1	0.00114119		1	0	0			TGTGTATAACACAGGTCAAGTGGTGGTCAACGAATACTCA
							TATGTTTATCACAGGTCT---GGTGGTCAACGAATACTCA	TATGTTTAACACAGGTCAAGCGGTGGTCAACGAATACTCA	FALSE	3	0	0	1	0.00129761		0	0	0			TTTGTTTAACACAGGTCAAGAGGTGGTCAACGAATACTCA	TATGTTTAACACAGGTCAAGCGGTGGTCAACGAATACTCA	FALSE	0	0	1	1	0.0011975		0	0	0			TATGTTTATCACAGGTCAATCGGTGGTCAACGAATACTCA	TATGTTTAACACAGGTCAAGCGGTGGTCAACGAATACTCA	FALSE	0	0	1	1	0.00114119		1	0	0			TATGTTTAACACAGGTCGAGTGGTGGTCAACGGATACTCA
							TATGTTTT-------------GGTGGCCAACGAATACTCA	TATGTTTAACACAGGTCAAGCGGTGGTCAACGAATACTCA	FALSE	13	0	0	1	0.00129761		0	0	0			TTTAACCTTTTCATTTATTTATGTGGTCAACGAATACTCA	TTTAACA----CAGGTCAAGCGGTGGTCAACGAATACTCA	FALSE	0	0	2	1	0.0011975		0	0	0			TATGTTTAACACAGGTCACGTGGTGGTCAGCGAATACTCA	TATGTTTAACACAGGTCAAGCGGTGGTCAACGAATACTCA	FALSE	0	0	1	1	0.00114119		0	0	0			TATGTTTAACACAGGTCGAGTGGTGGTCAGCGAATACTCA
							TATGTTTGACACAGGTCAAGAGGTGGTCAACGAACACTCA	TATGTTTAACACAGGTCAAGCGGTGGTCAACGAATACTCA	FALSE	0	0	1	1	0.00129761		0	0	0			TGTGTTTAACACTGGTCAAGTGGTGGTCAACGAATACTCA	TATGTTTAACACAGGTCAAGCGGTGGTCAACGAATACTCA	FALSE	0	0	1	1	0.0011975		0	1	0			TATGTTTATCACAGGTCAATAGGTGGTCAACGAATACTCA	TATGTTTAACACAGGTCAAGCGGTGGTCAACGAATACTCA	FALSE	0	0	2	1	0.00114119		0	0	0			TCTGTTTAACACAGGTCAAGTGGTGGTCAACGAATACCCA
							TATGTTTGACACTGGT--------GGTCAACGAATACTCA	TATGTTTAACACAGGTCAAGCGGTGGTCAACGAATACTCA	FALSE	8	0	0	1	0.00129761		0	0	0			TGTGTTTAACACAGGTCGAGTGGTGGTCAACGAATACTCA	TATGTTTAACACAGGTCAAGCGGTGGTCAACGAATACTCA	FALSE	0	0	1	1	0.0011975		0	0	0			TATGTTTAACACAGGTCACTCGGTGGTCAACGAATACTCA	TATGTTTAACACAGGTCAAGCGGTGGTCAACGAATACTCA	FALSE	0	0	1	1	0.00114119		0	0	0			TATGTTTAACACAGGTCATG--GTAGTCAACGAATACTCA
							TGTGTTTAACACAGGTCAAGAGGTGGTCAACGAATACTCA	TATGTTTAACACAGGTCAAGCGGTGGTCAACGAATACTCA	FALSE	0	0	1	1	0.00129761		0	0	0			TGTGTTTAACACAGGTCAATTGGTGGTCAATGAATACTCA	TATGTTTAACACAGGTCAAGCGGTGGTCAACGAATACTCA	FALSE	0	0	2	1	0.0011975		0	0	0			TATGTTTAACACAGGTCAGATGGTGGTCAACGAATACTCA	TATGTTTAACACAGGTCAAGCGGTGGTCAACGAATACTCA	FALSE	0	0	2	1	0.00114119		0	0	0			TGTGTTTAACGCAGGTCAAGTGGTGGTCAACGAATACTCA
							TGTGTTTAACACAGGTCAAGTGATGGTCAACGAATACTCA	TATGTTTAACACAGGTCAAGCGGTGGTCAACGAATACTCA	FALSE	0	0	1	1	0.00129761		0	0	0			#NAME?	TATGTTTAACACAGGTCAAGCGGTGGTCAACGAATACTCA	TRUE	0	0	0	1	0.0011975		0	0	0			TATGTTTATCACAGGTCAAGTAGTGGTCAACGAATACTCA	TATGTTTAACACAGGTCAAGCGGTGGTCAACGAATACTCA	FALSE	0	0	1	1	0.00114119		0	0	0			TATGTTTAACACAGGTCGAGTGGTGGTCCACGAATACTCA
							TATGTTTGACACAGGTCAAGTGGTGGTCAACGATTACTCA	TATGTTTAACACAGGTCAAGCGGTGGTCAACGAATACTCA	FALSE	0	0	1	1	0.00129761		0	1	0			TGTGTTTAACACAGGTCAAGTGGTGGTCAATGAATACTCA	TATGTTTAACACAGGTCAAGCGGTGGTCAACGAATACTCA	FALSE	0	0	1	1	0.0011975		0	1	0			TATGTTTAACACAGGTCAGC-----GTCAACGAATACTCA	TATGTTTAACACAGGTCAAGCGGTGGTCAACGAATACTCA	FALSE	5	0	1	1	0.00114119		0	0	0			TATGTTTAACACAGGTCAGTCAGTGGTCAACGAATACTCA
							TATGTTTGACACAGGTCAAGTGGTGGTCAACGAGTACTCA	TATGTTTAACACAGGTCAAGCGGTGGTCAACGAATACTCA	FALSE	0	0	1	1	0.00129761		0	1	0			#NAME?	TATGTTTAACACAGGTCAAGCGGTGGTCAACGAATACTCA	FALSE	0	0	1	1	0.0011975		0	0	0			TATGTTTGACGCAGGTCAAGTGGTGGTCAACGAATACTTA	TATGTTTAACACAGGTCAAGCGGTGGTCAACGAATACTCA	FALSE	0	0	1	1	0.00114119		0	1	0			TATGTTTAACACAGGTCAGTAGGTGGTCAACGAATACTCA
							TATGTTTGACACAGGTCAAGTGGTGGTCAACGAATATTCA	TATGTTTAACACAGGTCAAGCGGTGGTCAACGAATACTCA	FALSE	0	0	1	1	0.00129761		0	1	0			TGTGTTTAACACAGGTCAAGTGGTGGTCAACGA-TACTCA	TATGTTTAACACAGGTCAAGCGGTGGTCAACGAATACTCA	FALSE	0	0	1	1	0.0011975		0	1	0			TATGTTTAACTCAGGCCAAGTGGTGGTCAACGAATACTCA	TATGTTTAACACAGGTCAAGCGGTGGTCAACGAATACTCA	FALSE	0	0	1	1	0.00114119		0	1	0			TATGTTTTACACAGGTC--GTGGTGGTCAACGAATACTCA
							TGTGTTTAACACAGGTCAAGTGGTGGTCAACGAATACCCA	TATGTTTAACACAGGTCAAGCGGTGGTCAACGAATACTCA	FALSE	0	0	1	1	0.00129761		0	1	0			TGTGTTTAACACAGGTCAAGTGGTGGCCAACGAATACTCA	TATGTTTAACACAGGTCAAGCGGTGGTCAACGAATACTCA	FALSE	0	0	1	1	0.0011975		0	1	0			TATGTTTAACACAGGTCAGGTGGTGGTCAATGAATACTCA	TATGTTTAACACAGGTCAAGCGGTGGTCAACGAATACTCA	FALSE	0	0	1	1	0.00114119		0	0	0			TATGTTTAACATAGGTCAAGTGGTGGTCAACGAACACTCA
							TATGTTTAACACAGGTCAATCTGTGGTCAACGAATACTCA	TATGTTTAACACAGGTCAAGCGGTGGTCAACGAATACTCA	FALSE	0	0	1	1	0.00129761		0	0	0			TGTGTTTAACACAGGTCAAGTGGAGGTCAACGAATACTCA	TATGTTTAACACAGGTCAAGCGGTGGTCAACGAATACTCA	FALSE	0	0	1	1	0.0011975		0	1	0			TATGTTTAGCACAGGCCAAGTGGTGGTCAACGAATACTCA	TATGTTTAACACAGGTCAAGCGGTGGTCAACGAATACTCA	FALSE	0	0	1	1	0.00114119		0	1	0			TATGTTTAACACAGGTCTAGCGGTGGTCAACGAATACTCA
							TATGTTTAATGCAGGTCAAGTGGTGGTCAACGAATACTCA	TATGTTTAACACAGGTCAAGCGGTGGTCAACGAATACTCA	FALSE	0	0	1	1	0.00129761		0	1	0			TATGTTTTACACAGGTCAAGGGGTGGTCAACGAATACTCA	TATGTTTAACACAGGTCAAGCGGTGGTCAACGAATACTCA	FALSE	0	0	1	1	0.0011975		0	0	0			TATGTTTAACATAGGTCAAGTGGCGGTCAACGAATACTCA	TATGTTTAACACAGGTCAAGCGGTGGTCAACGAATACTCA	FALSE	0	0	1	1	0.00114119		0	1	0			TATGTTTAACACGGGTCAAGTGGTGGTCAACGAGTACTCA
							TATGTTTAACACAGGTCAATGGGGGGTCAACGAATACTCA	TATGTTTAACACAGGTCAAGCGGTGGTCAACGAATACTCA	FALSE	0	0	2	1	0.00129761		0	0	0			TGTGTTTAACACAGGTCAAATGGTGGTCAACGAATACTCA	TATGTTTAACACAGGTCAAGCGGTGGTCAACGAATACTCA	FALSE	0	0	2	1	0.0011975		0	0	0			TATGTTTAACATAGGTCAAGTGGTGGTCAGCGAATACTCA	TATGTTTAACACAGGTCAAGCGGTGGTCAACGAATACTCA	FALSE	0	0	1	1	0.00114119		0	1	0			TATGTTTAACGCAGGTCAAGTGGTGGCCAACGAATACTCA
							TATGTTTGACACAGGTCAAGTGG-GGTCAACGAATACTCA	TATGTTTAACACAGGTCAAGCGGTGGTCAACGAATACTCA	FALSE	0	0	1	1	0.00129761		0	1	0			TGTGTTTAACACAGGTAAAGTGGTGGTCAACGAATACTCA	TATGTTTAACACAGGTCAAGCGGTGGTCAACGAATACTCA	FALSE	0	0	1	1	0.0011975		0	1	0			TATGTTTAACATAGGTCAATAGGTGGTCAACGAATACTCA	TATGTTTAACACAGGTCAAGCGGTGGTCAACGAATACTCA	FALSE	0	0	2	1	0.00114119		0	0	0			TATGTTTAACACGGGTCAAGTGGTGGTTAACGAATACTCA
							TATGTTTAACACAGGTCAATCGGTGGTCAACGACTACTCA	TATGTTTAACACAGGTCAAGCGGTGGTCAACGAATACTCA	FALSE	0	0	1	1	0.00129761		1	0	0			TCTGTTTAAC-----------GGTGGTCAACGAATACTCA	TATGTTTAACACAGGTCAAGCGGTGGTCAACGAATACTCA	FALSE	11	0	0	1	0.0011975		0	0	0			TATGTTTAACACATGTCAAGTGGTGGTCAAAGAATACTCA	TATGTTTAACACAGGTCAAGCGGTGGTCAACGAATACTCA	FALSE	0	0	1	1	0.00114119		0	1	0			TATGTTTAACGCAGGTCAAGTGGTGGTCAACGAACACTCA
							TATGTTTAACACAGGTCAATCGGTGGTCAACGAATTCTCA	TATGTTTAACACAGGTCAAGCGGTGGTCAACGAATACTCA	FALSE	0	0	1	1	0.00129761		1	0	0			TATTTTTAACACAGGTCAAGTGGTGGTCAACGAATACTCA	TATGTTTAACACAGGTCAAGCGGTGGTCAACGAATACTCA	FALSE	0	0	1	1	0.0011975		0	1	0			TATGTTTAACACAGTTCAATCGGTGGTCAACGAATACTCA	TATGTTTAACACAGGTCAAGCGGTGGTCAACGAATACTCA	FALSE	0	0	1	1	0.00114119		1	0	0			TATGTTTAACACGGGTCAAGTGGTGGTCAGCGAATACTCA
							TATTTTTAACACAGGTCAAGAGGTGGTCAAAGAATACTCA	TATGTTTAACACAGGTCAAGCGGTGGTCAACGAATACTCA	FALSE	0	0	1	1	0.00129761		0	0	0			TATTTTTAAAACAGGTCAAGTGGTGGTCAACGAATACTCA	TATGTTTAACACAGGTCAAGCGGTGGTCAACGAATACTCA	FALSE	0	0	1	1	0.0011975		0	1	0			TATGTTTAACACAGTTCAAGTGGTGGTCAACGAATACTCG	TATGTTTAACACAGGTCAAGCGGTGGTCAACGAATACTCA	FALSE	0	0	1	1	0.00114119		0	1	0			TATGTTTAACGCAGGTCAAGTGGTGGTCAACGAATACACA
							TGTGTTTAACACAGGTCAAGTGGTGGTCAACGAATGCTCA	TATGTTTAACACAGGTCAAGCGGTGGTCAACGAATACTCA	FALSE	0	0	1	1	0.00129761		0	1	0			TATGTTTTACACAGGTCAAGTGGTGGTCGACGAATACTCA	TATGTTTAACACAGGTCAAGCGGTGGTCAACGAATACTCA	FALSE	0	0	1	1	0.0011975		0	1	0			TATGTTTAACATAGGTCAATCGGTGGTCAACGAATACTCA	TATGTTTAACACAGGTCAAGCGGTGGTCAACGAATACTCA	FALSE	0	0	1	1	0.00114119		1	0	0			TATGTTTAACACGGGTCAAGTGGTGGTCAACGGATACTCA
							TGTGTTTAACACAGGTCAAGTGGTGGTCAGCGAATACTCA	TATGTTTAACACAGGTCAAGCGGTGGTCAACGAATACTCA	FALSE	0	0	1	1	0.00129761		0	1	0			TATGTTTTACACAGGTCAAGTGGTGGTCAACGAATACTCG	TATGTTTAACACAGGTCAAGCGGTGGTCAACGAATACTCA	FALSE	0	0	1	1	0.0011975		0	1	0			TATGTTTAACATAGGTCAGGTGGTGGTCAACGAATACTCA	TATGTTTAACACAGGTCAAGCGGTGGTCAACGAATACTCA	FALSE	0	0	1	1	0.00114119		0	0	0			TATGTTTAACGCAGGTCAAGTGGTGGTCAACGAATACCCA
							TATGTTTGACACAGGT-----GGTGGTCAACGAATACTCA	TATGTTTAACACAGGTCAAGCGGTGGTCAACGAATACTCA	FALSE	5	0	0	1	0.00129761		0	0	0			#NAME?	TATGTTTAACACAGGTCAAGCGGTGGTCAACGAATACTCA	FALSE	0	0	1	1	0.0011975		0	0	0			TATGTTTAACACAGGTTGAGTGGTGGTCAACGAATACTCA	TATGTTTAACACAGGTCAAGCGGTGGTCAACGAATACTCA	FALSE	0	0	1	1	0.00114119		0	0	0			TATGTTTAACGCAGGTCAAGTGGTGGTCAACGAGTACTCA
							TATGTTTAACACAGGTCAATCGGTGGTCAGCGAGTACTCA	TATGTTTAACACAGGTCAAGCGGTGGTCAACGAATACTCA	FALSE	0	0	1	1	0.00129761		1	0	0			TATGTTTTACACAGGTCAAGTGGTGGTCAACGAATACACA	TATGTTTAACACAGGTCAAGCGGTGGTCAACGAATACTCA	FALSE	0	0	1	1	0.0011975		0	1	0			TATGTTTAACATTGGTCAAGTGGTGGTCAACGAATACTCA	TATGTTTAACACAGGTCAAGCGGTGGTCAACGAATACTCA	FALSE	0	0	1	1	0.00114119		0	1	0			TATGTTTAACACGGGTCAAGTGGTGGTCAACGAATATTCA
							TATGTTTGACACAGGCCAAGTGGTGGTCAACGAATACTCA	TATGTTTAACACAGGTCAAGCGGTGGTCAACGAATACTCA	FALSE	0	0	1	1	0.00129761		0	1	0			TATGTTTTACACAGGTCAAGTGGTGGCCAACGAATACTCG	TATGTTTAACACAGGTCAAGCGGTGGTCAACGAATACTCA	FALSE	0	0	1	1	0.0011975		0	1	0			TATGTTTAACACAGGTTCAGTGGTGGTCAACGAATACTCA	TATGTTTAACACAGGTCAAGCGGTGGTCAACGAATACTCA	FALSE	0	0	1	1	0.00114119		0	0	0			TATGTTTAACGCAGGTCAAGCGGTGGTCAACGAATACTCA
							TATGTTTAACACAGGTCAGGCGGT---CAACGAATACTCA	TATGTTTAACACAGGTCAAGCGGTGGTCAACGAATACTCA	TRUE	0	0	0	1	0.00129761		0	0	0			TATGTTTACCACAGGTCAATCGGTGGTCAACGAATACTCA	TATGTTTAACACAGGTCAAGCGGTGGTCAACGAATACTCA	FALSE	0	0	1	1	0.0011975		1	0	0			TATGTTTAACCCAGGTCACGTGGTGGGCAACGAATACTCA	TATGTTTAACACAGGTCAAGCGGTGGTCAACGAATACTCA	FALSE	0	0	1	1	0.00114119		0	0	0			TATGTTTAACGCAGGTCAAGTGGTGGTCAACGTATACTCA
							TATGTTTAACACAGGTCAGGCGGTGGTCAACGAATACTCA	TATGTTTAACACAGGTCAAGCGGTGGTCAACGAATACTCA	TRUE	0	0	0	1	0.00129761		0	0	0			AATGTTTAACACAGGTCAAGTGGTGGTCAACAAATACTCA	TATGTTTAACACAGGTCAAGCGGTGGTCAACGAATACTCA	FALSE	0	0	1	1	0.0011975		0	1	0			TATGTTTAACGCAAGTCAAGTGGTGGTCAACGAATACTCA	TATGTTTAACACAGGTCAAGCGGTGGTCAACGAATACTCA	FALSE	0	0	1	1	0.00114119		0	1	0			TATGTTTAACGCAGGTCAAGTGGTGGTTAACGAATACTCA
							TATGTTTCACACAGGTCAATCGGTGGTCAACGAATACTCA	TATGTTTAACACAGGTCAAGCGGTGGTCAACGAATACTCA	FALSE	0	0	1	1	0.00129761		1	0	0			TATGTTTAATACAGGTCAAGTGGTGGTCATCGAATACTCA	TATGTTTAACACAGGTCAAGCGGTGGTCAACGAATACTCA	FALSE	0	0	1	1	0.0011975		0	1	0			TATGTTTAACGCAGGTCAAGCGGTGGTCAACGAATACTCA	TATGTTTAACACAGGTCAAGCGGTGGTCAACGAATACTCA	TRUE	0	0	0	1	0.00114119		0	0	1			TATGTTTAACGCAGGTCT---GGTGGTCAACGAATACTCA
							TATTTTTAACAT---------GGTGGTCAACGAATACTCA	TATGTTTAACACAGGTCAAGCGGTGGTCAACGAATACTCA	FALSE	9	0	0	1	0.00129761		0	0	0			TATGTTTAACACGGGTCAATAGGTGGTCAACGAATACTCA	TATGTTTAACACAGGTCAAGCGGTGGTCAACGAATACTCA	FALSE	0	0	2	1	0.0011975		0	0	0			TATGTTTAACGCAGGTCAAGTAGTGGTCAACGAATACTCA	TATGTTTAACACAGGTCAAGCGGTGGTCAACGAATACTCA	FALSE	0	0	1	1	0.00114119		0	0	0			TATGTTTAACGCAGT------GGTGGTCAACGAATACTCA
							TATGTTTTACACAGGTCAATCGGTGGCCAACGAATACTCA	TATGTTTAACACAGGTCAAGCGGTGGTCAACGAATACTCA	FALSE	0	0	1	1	0.00129761		1	0	0			TATGTTTAACATAGGTCAAGTGGTGGTCAGCGAATACTCA	TATGTTTAACACAGGTCAAGCGGTGGTCAACGAATACTCA	FALSE	0	0	1	1	0.0011975		0	1	0			TATGTTTAACACAGGTGAAGTGGTGGTCAACGAATACTCA	TATGTTTAACACAGGTCAAGCGGTGGTCAACGAATACTCA	FALSE	0	0	1	1	0.00114119		0	1	0			TATGTTTAACGCTGGT--------GGTCAACGAATACTCA
							TATGTTTATCT----------GGTGGTCAACGAATACTCA	TATGTTTAACACAGGTCAAGCGGTGGTCAACGAATACTCA	FALSE	10	0	0	1	0.00129761		0	0	0			TATGTTTAACATAGGTCAAGTGGTGGTCAACGGATACTCA	TATGTTTAACACAGGTCAAGCGGTGGTCAACGAATACTCA	FALSE	0	0	1	1	0.0011975		0	1	0			TATGTTTAACACAGGTCTATAGGTGGTCAACGAATACTCA	TATGTTTAACACAGGTCAAGCGGTGGTCAACGAATACTCA	FALSE	0	0	2	1	0.00114119		0	0	0			TATGTTTAACGTAGGTCAAGTGGTGGTCAACGAATACTCA
							TATGTTTAACACAGGTCAGGTGGTGGCCAACGAATACTCA	TATGTTTAACACAGGTCAAGCGGTGGTCAACGAATACTCA	FALSE	0	0	1	1	0.00129761		0	0	0			TATGTTTAACATAGGTCAAGTGGTGGTCAACGAATACTCT	TATGTTTAACACAGGTCAAGCGGTGGTCAACGAATACTCA	FALSE	0	0	1	1	0.0011975		0	1	0			TATGTTTAACACATGTCAATCGGTGGTCAACGAATACTCA	TATGTTTAACACAGGTCAAGCGGTGGTCAACGAATACTCA	FALSE	0	0	1	1	0.00114119		1	0	0			TATGTTTAACACGGGTCAAGTGGAGGTCAACGAATACTCA
							TATGTTTAACACAGGTCAATCGGTGGTCAACGTATACTCG	TATGTTTAACACAGGTCAAGCGGTGGTCAACGAATACTCA	FALSE	0	0	1	1	0.00129761		1	0	0			TATGTTTAACACTGGTCAAGTGGTGGTCGACGAATACTCA	TATGTTTAACACAGGTCAAGCGGTGGTCAACGAATACTCA	FALSE	0	0	1	1	0.0011975		0	1	0			TATGTTTAACACATGTCGAGTGGTGTTCAACGAATACTCA	TATGTTTAACACAGGTCAAGCGGTGGTCAACGAATACTCA	FALSE	0	0	1	1	0.00114119		0	0	0			TATGTTTAACT----------GGTGGTCAACGTATACTCA
							TATGTTTAACACATGTCAAGTGGTGGTCAACTAATACTCA	TATGTTTAACACAGGTCAAGCGGTGGTCAACGAATACTCA	FALSE	0	0	1	1	0.00129761		0	1	0			CATGTTCAACACAGGTCAAGTGGTGGTCAACGAATACTCA	TATGTTTAACACAGGTCAAGCGGTGGTCAACGAATACTCA	FALSE	0	0	1	1	0.0011975		0	1	0			TATGTTTAACACCGGTCAAGCGGTGGTCAACGAATACTCA	TATGTTTAACACAGGTCAAGCGGTGGTCAACGAATACTCA	TRUE	0	0	0	1	0.00114119		0	0	1			TATGTTTAACACGGGTCAAGTGTTGGTCAACGAATACTCA
							TATGTTTAATACAGGTCAAGTGGTGGTCAACGGATACTCA	TATGTTTAACACAGGTCAAGCGGTGGTCAACGAATACTCA	FALSE	0	0	1	1	0.00129761		0	1	0			TATGTTTAACACTG-TCAAGTGGTGGTCAACGAATACTCA	TATGTTTAACACAGGTCAAGCGGTGGTCAACGAATACTCA	FALSE	0	0	1	1	0.0011975		0	1	0			TATGTTTAACACGGGTCAAGCGGTGGTCAACGAATACTCA	TATGTTTAACACAGGTCAAGCGGTGGTCAACGAATACTCA	TRUE	0	0	0	1	0.00114119		0	0	1			TATGTTTAACACGGGTCAATCGGTGGTCAGCGAATACTCA
							TATGTTTAACACGGGTCAAGTGGTGGTCAACGAATATCCA	TATGTTTAACACAGGTCAAGCGGTGGTCAACGAATACTCA	FALSE	0	0	1	1	0.00129761		0	1	0			TATGTTTAACACGGGTCGAGTGGTGGTCAACGAATACTCA	TATGTTTAACACAGGTCAAGCGGTGGTCAACGAATACTCA	FALSE	0	0	1	1	0.0011975		0	0	0			TATGTTTAACACGGGTCAAGTGGTGGTCAACGAATACTCG	TATGTTTAACACAGGTCAAGCGGTGGTCAACGAATACTCA	FALSE	0	0	1	1	0.00114119		0	1	0			TATGTTTGACGCAGGTCAAGTGGTGGTCAACGAATACTCA
							TATGTTTAACACAGGTTAAGTGGTGGTCAATGAATACTCA	TATGTTTAACACAGGTCAAGCGGTGGTCAACGAATACTCA	FALSE	0	0	1	1	0.00129761		0	1	0			TATGTTTAACACGGGTCAATCTGTGGTCAACGAATACTCA	TATGTTTAACACAGGTCAAGCGGTGGTCAACGAATACTCA	FALSE	0	0	1	1	0.0011975		0	0	0			TATGTTTAACACGGGTCAAGTGGTGGTCAACGAATACCCA	TATGTTTAACACAGGTCAAGCGGTGGTCAACGAATACTCA	FALSE	0	0	1	1	0.00114119		0	1	0			TATGTTTAACACTGGTCAAGTGGTGGCCAACGAATACTCA
							TATGTTTAACACGGGTCAAGTGGTGGTTAACGAATACTCA	TATGTTTAACACAGGTCAAGCGGTGGTCAACGAATACTCA	FALSE	0	0	1	1	0.00129761		0	1	0			TATGTTTAACACGGGTCAATCGGTGGTCAACGGATACTCA	TATGTTTAACACAGGTCAAGCGGTGGTCAACGAATACTCA	FALSE	0	0	1	1	0.0011975		1	0	0			TATGTTTAACACGGGTCAAGTGGTGGTCAACGAACACTCA	TATGTTTAACACAGGTCAAGCGGTGGTCAACGAATACTCA	FALSE	0	0	1	1	0.00114119		0	1	0			TATGTTTAACATAGGTCAAGTGGTGGTTAACGAATACTCA
							TATGTTTAACACAGGTTAAGTGGTGGTCAACGTATACTCA	TATGTTTAACACAGGTCAAGCGGTGGTCAACGAATACTCA	FALSE	0	0	1	1	0.00129761		0	1	0			CATGTTTAACAC-GGTCAAGTGGTGGTCAACGAATACTCA	TATGTTTAACACAGGTCAAGCGGTGGTCAACGAATACTCA	FALSE	0	0	1	1	0.0011975		0	1	0			TATGTTTAACACGGGTCAAGTGGTGGTCAACAAATACTCA	TATGTTTAACACAGGTCAAGCGGTGGTCAACGAATACTCA	FALSE	0	0	1	1	0.00114119		0	1	0			TATGTTTAACATAGGTCAAGTGATGGTCAACGAATACTCA
							TATGTTTAACACGGGTCATGTGGTGGTCAACGAATACTCA	TATGTTTAACACAGGTCAAGCGGTGGTCAACGAATACTCA	FALSE	0	0	1	1	0.00129761		0	0	0			TATGTTTAACACGGGTCAAGTGGTTGTCAACGAATACTCA	TATGTTTAACACAGGTCAAGCGGTGGTCAACGAATACTCA	FALSE	0	0	1	1	0.0011975		0	1	0			TATGTTTAACACGGGTCAAGTGGTGGTCAACGAATACTCT	TATGTTTAACACAGGTCAAGCGGTGGTCAACGAATACTCA	FALSE	0	0	1	1	0.00114119		0	1	0			TATGTTTAACATAGG-------GTGGTCAACGAATACTCA
							TATGTTTAACACGGGTCGAGTGGTGGTCAACGAATACTCA	TATGTTTAACACAGGTCAAGCGGTGGTCAACGAATACTCA	FALSE	0	0	1	1	0.00129761		0	0	0			TATGTTTAATACAGGTCAAGTGGTGGTCAACGGATACTCA	TATGTTTAACACAGGTCAAGCGGTGGTCAACGAATACTCA	FALSE	0	0	1	1	0.0011975		0	1	0			TTTGTTTAACACAGGTCAAGTGGTGGTCAACGAATTCTCA	TATGTTTAACACAGGTCAAGCGGTGGTCAACGAATACTCA	FALSE	0	0	1	1	0.00114119		0	1	0			TATGTTTAACAGAGGTCAAGTGGTGGTCAACGAATACTCA
							TATGTTTAACACTGGT--------GGTCAGCGAATACTCA	TATGTTTAACACAGGTCAAGCGGTGGTCAACGAATACTCA	FALSE	8	0	0	1	0.00129761		0	0	0			TATGTTTAACACGGGTCAAGTGGTGGTCAACGAGTACTCA	TATGTTTAACACAGGTCAAGCGGTGGTCAACGAATACTCA	FALSE	0	0	1	1	0.0011975		0	1	0			TATGTTTAACACGGGTCGAGTGGTGGTCAACGAATACTCA	TATGTTTAACACAGGTCAAGCGGTGGTCAACGAATACTCA	FALSE	0	0	1	1	0.00114119		0	0	0			TATGTTTAACATAGGTCAGGTGGTGGTCAACGAATACTCA
							TATGTTTAACACTGGT--------GGTCGACGAATACTCA	TATGTTTAACACAGGTCAAGCGGTGGTCAACGAATACTCA	FALSE	8	0	0	1	0.00129761		0	0	0			TATGTTTAACACGGGTCAAGTGGTGGTCAACGAATATTCA	TATGTTTAACACAGGTCAAGCGGTGGTCAACGAATACTCA	FALSE	0	0	1	1	0.0011975		0	1	0			TATGTTTAACACTGGTCAAGCGGTGGTCAACGAATACTCA	TATGTTTAACACAGGTCAAGCGGTGGTCAACGAATACTCA	TRUE	0	0	0	1	0.00114119		0	0	1			TATGTTTAACACTTG-------GTGGTCAACGAATACACA
							TATGTTTAACACTGGTCAAGTGGTGGCCAACGAATACTCA	TATGTTTAACACAGGTCAAGCGGTGGTCAACGAATACTCA	FALSE	0	0	1	1	0.00129761		0	1	0			CATGTTTAACACAGGTCAAGAGGTGGTCAACGAATACTCA	TATGTTTAACACAGGTCAAGCGGTGGTCAACGAATACTCA	FALSE	0	0	1	1	0.0011975		0	0	0			TATGTTTAACAT---------GGTGGTCAACGAATACTCA	TATGTTTAACACAGGTCAAGCGGTGGTCAACGAATACTCA	FALSE	9	0	0	1	0.00114119		0	0	0			TATGTTTAACATAGGTCTAGTGGTGGTCAACGAATACTCA
							TATGTTTAACACTGGTCAAGTGGTGGTCAAAGAATACTCA	TATGTTTAACACAGGTCAAGCGGTGGTCAACGAATACTCA	FALSE	0	0	1	1	0.00129761		0	1	0			TATGTTTAACACGGGTCAAGTGGTGGTCAACAAATACTCA	TATGTTTAACACAGGTCAAGCGGTGGTCAACGAATACTCA	FALSE	0	0	1	1	0.0011975		0	1	0			TATGTTTAACACGGGTCAAATGGTGGTCAACGAATACTCA	TATGTTTAACACAGGTCAAGCGGTGGTCAACGAATACTCA	FALSE	0	0	2	1	0.00114119		0	0	0			TATGTTTAACACTGGTCAATAGGTGGTCAACGAATACTCA
							TATGTTTAACACAGGTT----GGTGGTCAACGAATACCCA	TATGTTTAACACAGGTCAAGCGGTGGTCAACGAATACTCA	FALSE	4	0	0	1	0.00129761		0	0	0			TATGTTTAACACGGGTCAAGAGGTGGTCAACGAATACTCA	TATGTTTAACACAGGTCAAGCGGTGGTCAACGAATACTCA	FALSE	0	0	1	1	0.0011975		0	0	0			TATGTTTAACACGGGCCAAGTGGTGATCAACGAATACTCA	TATGTTTAACACAGGTCAAGCGGTGGTCAACGAATACTCA	FALSE	0	0	1	1	0.00114119		0	1	0			TATGTTTAACCCAGGTCAATCGGTGGTCAACGAATACCCA
							TATGTTTAACACAGGTGAAGTGGTGGTCAACGAATACTCA	TATGTTTAACACAGGTCAAGCGGTGGTCAACGAATACTCA	FALSE	0	0	1	1	0.00129761		0	1	0			TATGTTTAACACCGGTCGAGTGGTGGTCAACGAATACTCA	TATGTTTAACACAGGTCAAGCGGTGGTCAACGAATACTCA	FALSE	0	0	1	1	0.0011975		0	0	0			TATGTTTAACACTGGTCAAGTGGTGGTCAACAAATACTCA	TATGTTTAACACAGGTCAAGCGGTGGTCAACGAATACTCA	FALSE	0	0	1	1	0.00114119		0	1	0			TATGTTTAACACGGGTCAGGTGGTGGTCAACGAATACTCA
							TATGTTTAACACAGGTGA-----TGGTCAACGAATACTCA	TATGTTTAACACAGGTCAAGCGGTGGTCAACGAATACTCA	FALSE	5	0	0	1	0.00129761		0	0	0			TATGTTTAACACCGGTCACGTGGTGGTCAACGAATACTCA	TATGTTTAACACAGGTCAAGCGGTGGTCAACGAATACTCA	FALSE	0	0	1	1	0.0011975		0	0	0			TATGTTTAACACTGGTCAAGTGGTGGTCAACGAATACCCA	TATGTTTAACACAGGTCAAGCGGTGGTCAACGAATACTCA	FALSE	0	0	1	1	0.00114119		0	1	0			TATGTTTAACACTGGTCAAGGGGTGGTCAACGAATACTCA
							TATGTTTAACACTGGTCAAGTGGTGGTTAACGAATACTCA	TATGTTTAACACAGGTCAAGCGGTGGTCAACGAATACTCA	FALSE	0	0	1	1	0.00129761		0	1	0			TATGTTTAACACCGGTCACGTGATGGTCAACGACTACTCA	TATGTTTAACACAGGTCAAGCGGTGGTCAACGAATACTCA	FALSE	0	0	1	1	0.0011975		0	0	0			TATGTTTAACACTGGTCAAGTGGTGGTCAACGGATACTCA	TATGTTTAACACAGGTCAAGCGGTGGTCAACGAATACTCA	FALSE	0	0	1	1	0.00114119		0	1	0			TATGTTTAACACTGGT--------GGTCAGCGAATACTCA
							TATGTTTAACACTGGTCAATCGGTGGTCAACGAATACTCA	TATGTTTAACACAGGTCAAGCGGTGGTCAACGAATACTCA	FALSE	0	0	1	1	0.00129761		1	0	0			CATGTTTAACACAGGTCAAGTGGTGGTCAACGAATACGCA	TATGTTTAACACAGGTCAAGCGGTGGTCAACGAATACTCA	FALSE	0	0	1	1	0.0011975		0	1	0			TATGTTTAACACTGGTCAATCGGTGGTCGACGAATACTCA	TATGTTTAACACAGGTCAAGCGGTGGTCAACGAATACTCA	FALSE	0	0	1	1	0.00114119		1	0	0			TATGTTTAACCCAGGTCAATCGGTGGTCAACGAATACTCA
							TATGTTTAACACAGGTCTAGTGGTGGTCAACGAGTACTCA	TATGTTTAACACAGGTCAAGCGGTGGTCAACGAATACTCA	FALSE	0	0	1	1	0.00129761		0	0	0			TATGTTTAACACATGTCAAGTGGTGGCCAACGGATACTCA	TATGTTTAACACAGGTCAAGCGGTGGTCAACGAATACTCA	FALSE	0	0	1	1	0.0011975		0	1	0			TATGTTTAACACGGATCAAGTGGTGGTCAACGAATACTCA	TATGTTTAACACAGGTCAAGCGGTGGTCAACGAATACTCA	FALSE	0	0	1	1	0.00114119		0	1	0			TATGTTTAACCCAGGTCAGGTGGTGGTCAACGAATACTCA
							TATGTTTAACACAGGTCTAGCGGTGGTCAACGAATACTCA	TATGTTTAACACAGGTCAAGCGGTGGTCAACGAATACTCA	TRUE	0	0	0	1	0.00129761		0	0	0			TATGTTTAACATAGGTCAATCGGTGGTCAACGAATACTCA	TATGTTTAACACAGGTCAAGCGGTGGTCAACGAATACTCA	FALSE	0	0	1	1	0.0011975		1	0	0			TATGTTTAACGCAGGTCAAGTGATGGTCAACGAATACTCA	TATGTTTAACACAGGTCAAGCGGTGGTCAACGAATACTCA	FALSE	0	0	1	1	0.00114119		0	0	0			TATGTTTAACGCAGGCCAAGTGGTGGTCAACGAATACTCA
							TATGTTTAACACTGGTCAATGGGTGGTCAACGAATACTCA	TATGTTTAACACAGGTCAAGCGGTGGTCAACGAATACTCA	FALSE	0	0	2	1	0.00129761		0	0	0			TATGTTTAACATATGTCAAGTGGTGGTCAACGAATACTCA	TATGTTTAACACAGGTCAAGCGGTGGTCAACGAATACTCA	FALSE	0	0	1	1	0.0011975		0	1	0			TATGTTTAACACAGGTCTAGTGGTGGTCAACGAATACTTA	TATGTTTAACACAGGTCAAGCGGTGGTCAACGAATACTCA	FALSE	0	0	1	1	0.00114119		0	0	0			TATGTTTAACACTG---------TGGTCAACGAATACTCA
							TATGTTTAACACGGGTCAAGTGGTGGTCAGCGAATACTCA	TATGTTTAACACAGGTCAAGCGGTGGTCAACGAATACTCA	FALSE	0	0	1	1	0.00129761		0	1	0			AATGTTTAACACAGGTCGAGTGGTGGTCAACGAATACTCA	TATGTTTAACACAGGTCAAGCGGTGGTCAACGAATACTCA	FALSE	0	0	1	1	0.0011975		0	0	0			TATGTTTAACGCAGGTCAAGTGGCGGTCAACGAATACTCA	TATGTTTAACACAGGTCAAGCGGTGGTCAACGAATACTCA	FALSE	0	0	1	1	0.00114119		0	1	0			TATGTTTAACACGGGTT----GGTGGTCAACGAATACTCA
							TATGTTTAACACGGGTCAAGTGGTGGTCAACGAATACTCG	TATGTTTAACACAGGTCAAGCGGTGGTCAACGAATACTCA	FALSE	0	0	1	1	0.00129761		0	1	0			TATGTTTAACCCGGGTCAAGTGGTGGTCAACGAATACTCA	TATGTTTAACACAGGTCAAGCGGTGGTCAACGAATACTCA	FALSE	0	0	1	1	0.0011975		0	1	0			TATGTTTAAGACAGGTCAAGTGGTGGTCAACGAATACTCA	TATGTTTAACACAGGTCAAGCGGTGGTCAACGAATACTCA	FALSE	0	0	1	1	0.00114119		0	1	0			TATGTTTAACGCAGGT---------GTCAACGAATACTCA
							TATGTTTAAGACAGGTCAAGTGGTGGTCAACGAATACTCA	TATGTTTAACACAGGTCAAGCGGTGGTCAACGAATACTCA	FALSE	0	0	1	1	0.00129761		0	1	0			AATGTTTAACACAGGTCAAGTGGTGGTCAACGAATACTCG	TATGTTTAACACAGGTCAAGCGGTGGTCAACGAATACTCA	FALSE	0	0	1	1	0.0011975		0	1	0			TATGTTTAACGCAGGTCGAGTGGTGGTCAACGAATACTCA	TATGTTTAACACAGGTCAAGCGGTGGTCAACGAATACTCA	FALSE	0	0	1	1	0.00114119		0	0	0			TATGTTTAACACGGG-------GTGGTCAACGAATACTCA
							TATGTTTAACACAGGTTGAGTGGTGGTCAACGAATACTCA	TATGTTTAACACAGGTCAAGCGGTGGTCAACGAATACTCA	FALSE	0	0	1	1	0.00129761		0	0	0			TATGTTTAATACAGGTCAAGTGGTGGTCAACGAATACCCA	TATGTTTAACACAGGTCAAGCGGTGGTCAACGAATACTCA	FALSE	0	0	1	1	0.0011975		0	1	0			TATGTTTAACGCAGGTTAATCGGTGGTCAACGAATACTCA	TATGTTTAACACAGGTCAAGCGGTGGTCAACGAATACTCA	FALSE	0	0	1	1	0.00114119		1	0	0			TATGTTTAACTCAGGTCAAATGGTGGTCAACGAATACTCA
							TATGTTTAACACCGGTCAAGTGGTGGCCAACGAATACTCA	TATGTTTAACACAGGTCAAGCGGTGGTCAACGAATACTCA	FALSE	0	0	1	1	0.00129761		0	1	0			TATGTTTAATACAGGTCAAGTGGTGGCCAACGAATACTCA	TATGTTTAACACAGGTCAAGCGGTGGTCAACGAATACTCA	FALSE	0	0	1	1	0.0011975		0	1	0			TATGTTTAACT----------GGTGGTCAACGAATACTCA	TATGTTTAACACAGGTCAAGCGGTGGTCAACGAATACTCA	FALSE	10	0	0	1	0.00114119		0	0	0			TATGTTTAACACCGGTCACGTGGTGGTCAACGAATACTCA
							TATGTTTAACACAGTTCAAGCGGTGGTAAACGAATACTCA	TATGTTTAACACAGGTCAAGCGGTGGTCAACGAATACTCA	TRUE	0	0	0	1	0.00129761		0	0	1			TATGTTTAACTCAGGTCGAGTGGTGGTCAACGAATACTCA	TATGTTTAACACAGGTCAAGCGGTGGTCAACGAATACTCA	FALSE	0	0	1	1	0.0011975		0	0	0			TATGTTTAACTC-----------TGGTCAACGAATACTCA	TATGTTTAACACAGGTCAAGCGGTGGTCAACGAATACTCA	FALSE	11	0	0	1	0.00114119		0	0	0			TATGTTTAACACAGGTCTTG--GTGGTCAACGAATACTCA
							TATGTTTAACACCGGTCAAGTGGTGGTCACCGAATACTCA	TATGTTTAACACAGGTCAAGCGGTGGTCAACGAATACTCA	FALSE	0	0	1	1	0.00129761		0	1	0			TATGTTTAACTCAGGTCAAGTGGTGGTCAGCGAATACTCA	TATGTTTAACACAGGTCAAGCGGTGGTCAACGAATACTCA	FALSE	0	0	1	1	0.0011975		0	1	0			TATGTTTAACTCAGGTCAAGTGGTGGCCAACGAATACTCA	TATGTTTAACACAGGTCAAGCGGTGGTCAACGAATACTCA	FALSE	0	0	1	1	0.00114119		0	1	0			TATGTTTAGCACAGGTCAAGTGGTGGTCAACGAATACTTA
							TATGTTTAACACAGT------GGTGGTCAACGGATACTCA	TATGTTTAACACAGGTCAAGCGGTGGTCAACGAATACTCA	FALSE	6	0	0	1	0.00129761		0	0	0			TATGTTTAACTCAGGTCAAGTGGTGGTCAACGAATGCTCA	TATGTTTAACACAGGTCAAGCGGTGGTCAACGAATACTCA	FALSE	0	0	1	1	0.0011975		0	1	0			TATGTTTAACTCAGGTCAAGTGGTGGTTAACGAATACTCA	TATGTTTAACACAGGTCAAGCGGTGGTCAACGAATACTCA	FALSE	0	0	1	1	0.00114119		0	1	0			TATGTTTAACACAGGTT----GGTGGCCAACGAATACTCA
							TATGTTTAACACAGT------GGTGGTCAACGAGTACTCA	TATGTTTAACACAGGTCAAGCGGTGGTCAACGAATACTCA	FALSE	6	0	0	1	0.00129761		0	0	0			AATGTTTAACACAGGTCAATAGGTGGTCAACGAATACTCA	TATGTTTAACACAGGTCAAGCGGTGGTCAACGAATACTCA	FALSE	0	0	2	1	0.0011975		0	0	0			TATGTTTAACACAGGTCAT-CGGTGGTCAACGAATACTCA	TATGTTTAACACAGGTCAAGCGGTGGTCAACGAATACTCA	FALSE	1	0	0	1	0.00114119		0	0	0			TATGTTTAACACAGGTT----GGGGGTCAACGAATACTCA
							TATGTTTAACACCGGTCAATCGGTGGTCAACGAATACTCA	TATGTTTAACACAGGTCAAGCGGTGGTCAACGAATACTCA	FALSE	0	0	1	1	0.00129761		1	0	0			TATGTTTAACT----------GGTGGTCAACGAATACTCA	TATGTTTAACACAGGTCAAGCGGTGGTCAACGAATACTCA	FALSE	10	0	0	1	0.0011975		0	0	0			TATGTTTAAT-----------GGTGGTCAACGAATACTCA	TATGTTTAACACAGGTCAAGCGGTGGTCAACGAATACTCA	FALSE	11	0	0	1	0.00114119		0	0	0			TATGTTTAGCACAGGTCAAGTGGTGGTCAACGAGTACTCA
							TATGTTTAACACGGGT-----GGTGGTCAACGAATACTCA	TATGTTTAACACAGGTCAAGCGGTGGTCAACGAATACTCA	FALSE	5	0	0	1	0.00129761		0	0	0			TATGTTTAACT-----------GTGGTCAACGAATACTCA	TATGTTTAACACAGGTCAAGCGGTGGTCAACGAATACTCA	FALSE	11	0	0	1	0.0011975		0	0	0			TATGTTTAACACAGGTCATTAGGTGGTCAACGAATACTCA	TATGTTTAACACAGGTCAAGCGGTGGTCAACGAATACTCA	FALSE	0	0	2	1	0.00114119		0	0	0			TATGTTTAGCACAGGTCAAGTGGTGGTCAACGGATACTCA
							TATGTTTAACACAGT------GGTGGTCAACGAATACTTA	TATGTTTAACACAGGTCAAGCGGTGGTCAACGAATACTCA	FALSE	6	0	0	1	0.00129761		0	0	0			TATGTTTAACGTAGGTCAAGTGGTGGTCAACGAATACTCA	TATGTTTAACACAGGTCAAGCGGTGGTCAACGAATACTCA	FALSE	0	0	1	1	0.0011975		0	1	0			TATGTTTAATACAGGCCAAGTGGTGGTCAACGAATACTCA	TATGTTTAACACAGGTCAAGCGGTGGTCAACGAATACTCA	FALSE	0	0	1	1	0.00114119		0	1	0			TATGTTTAGCACAGGTCAAGTGGTGGTCGACGAATACTCA
							TATGTTTAACACGGGTCAAG------TCAACGAATACTCA	TATGTTTAACACAGGTCAAGCGGTGGTCAACGAATACTCA	FALSE	6	0	0	1	0.00129761		0	0	0			TATGTTTAACGCAGGTCATGTGGTGGTCAACGAATACTCA	TATGTTTAACACAGGTCAAGCGGTGGTCAACGAATACTCA	FALSE	0	0	1	1	0.0011975		0	0	0			TATGTTTAATACAGGTCAAGTGATGGTCAACGAATACTCA	TATGTTTAACACAGGTCAAGCGGTGGTCAACGAATACTCA	FALSE	0	0	1	1	0.00114119		0	0	0			TATGTTTAGCACTGGTCAAGTGGTGGTCAACGAATACTCA
							TATGTTTAACACGGGTCAAGAGGTGGTCAACGAATACTCA	TATGTTTAACACAGGTCAAGCGGTGGTCAACGAATACTCA	FALSE	0	0	1	1	0.00129761		0	0	0			AATGTTTAACACAGGTCAATCGGTGGTCAACGAATACTCA	TATGTTTAACACAGGTCAAGCGGTGGTCAACGAATACTCA	FALSE	0	0	1	1	0.0011975		1	0	0			TATGTTTAATACAGGTCAAGTGGTGATCAACGAATACTCA	TATGTTTAACACAGGTCAAGCGGTGGTCAACGAATACTCA	FALSE	0	0	1	1	0.00114119		0	1	0			TATGTTTATCACAGGTCAATAGGTGGTCAACGAATACTCA
							TATGTTTAACACGGGTCAAGTAGTGGTCAACGAATACTCA	TATGTTTAACACAGGTCAAGCGGTGGTCAACGAATACTCA	FALSE	0	0	1	1	0.00129761		0	0	0			TATGTTTAACGCAGGTCAAGTGTTGGTCAACGAATACTCA	TATGTTTAACACAGGTCAAGCGGTGGTCAACGAATACTCA	FALSE	0	0	1	1	0.0011975		0	0	0			TATGTTTAATACAGGTCAAGTGGTGGTCAACGAGTACTCA	TATGTTTAACACAGGTCAAGCGGTGGTCAACGAATACTCA	FALSE	0	0	1	1	0.00114119		0	1	0			TATGTTTC-------------------CAACGAATACTCA
							TATGTTTAACACGGGTCAAGTGATGGTCAACGAATACTCA	TATGTTTAACACAGGTCAAGCGGTGGTCAACGAATACTCA	FALSE	0	0	1	1	0.00129761		0	0	0			TATGTTTAACGCAGGTCAAGTGGTGGTTAACGAATACTCA	TATGTTTAACACAGGTCAAGCGGTGGTCAACGAATACTCA	FALSE	0	0	1	1	0.0011975		0	1	0			TATGTTTAATGCAGGTCAAGTGGTGGTCAACGAATACTCA	TATGTTTAACACAGGTCAAGCGGTGGTCAACGAATACTCA	FALSE	0	0	1	1	0.00114119		0	1	0			TATGTTTAACTCAGGTCAAGAGGTGGTCAACGAATACTCA
							TATGTTTAACACGGGTCAAGTGGTGGCCAACGAATACTCA	TATGTTTAACACAGGTCAAGCGGTGGTCAACGAATACTCA	FALSE	0	0	1	1	0.00129761		0	1	0			TATGTTTAACGCAGGTCAAGTGGTGGTCGACGAATACTCA	TATGTTTAACACAGGTCAAGCGGTGGTCAACGAATACTCA	FALSE	0	0	1	1	0.0011975		0	1	0			TATGTTTAACACAGGTCAGTAGGTGGTCTACGAATACTCA	TATGTTTAACACAGGTCAAGCGGTGGTCAACGAATACTCA	FALSE	0	0	2	1	0.00114119		0	0	0			TATGTTTCACACAGGTCAATCGGTGGTCAACGAATACTCA
							TATGTTTAACACGGGTCAAGTGGTGGTCAACAAATACTCA	TATGTTTAACACAGGTCAAGCGGTGGTCAACGAATACTCA	FALSE	0	0	1	1	0.00129761		0	1	0			TATGTTTAACGCAGGTCAAGTGGTGGTCAACGTATACTCA	TATGTTTAACACAGGTCAAGCGGTGGTCAACGAATACTCA	FALSE	0	0	1	1	0.0011975		0	1	0			TATGTTTACCACAGGTCAATCGGTGGTCAACGAATACTCA	TATGTTTAACACAGGTCAAGCGGTGGTCAACGAATACTCA	FALSE	0	0	1	1	0.00114119		1	0	0			TATGTTTAACACAGGTCTATAGGTGGTCAACGAATACTCA
							TATGTTTAACACAGT------GGTGGCCAACGAATACTCA	TATGTTTAACACAGGTCAAGCGGTGGTCAACGAATACTCA	FALSE	6	0	0	1	0.00129761		0	0	0			TATGTTTAACGCAGGTCAAGTGGTGGTCAACGAGTACTCA	TATGTTTAACACAGGTCAAGCGGTGGTCAACGAATACTCA	FALSE	0	0	1	1	0.0011975		0	1	0			TATGTTTAACACAGGTCATGTGGTGGTCAGCGAATACTCA	TATGTTTAACACAGGTCAAGCGGTGGTCAACGAATACTCA	FALSE	0	0	1	1	0.00114119		0	0	0			TATGTTTGACACAGGTCAAG-TGTGGTCAACGAATACTCA
							TATGTTTAACACAGGTTTAGTGGTGGTCAACGAATACTCA	TATGTTTAACACAGGTCAAGCGGTGGTCAACGAATACTCA	FALSE	0	0	1	1	0.00129761		0	0	0			TATGTTTAACGCAGGTCAAGTGGTGGTCAACGAATGCCCA	TATGTTTAACACAGGTCAAGCGGTGGTCAACGAATACTCA	FALSE	0	0	1	1	0.0011975		0	1	0			TATGTTTAACGCAGGTCAATTGGTGGTCAACGAATACTCA	TATGTTTAACACAGGTCAAGCGGTGGTCAACGAATACTCA	FALSE	0	0	2	1	0.00114119		0	0	0			TATGTTTGACACAGGTCAAGCGGTGGTCAACGAATACTCA
							TATGTTTAACACGGGTCAAGTGGTGGTCAACGAACACTCA	TATGTTTAACACAGGTCAAGCGGTGGTCAACGAATACTCA	FALSE	0	0	1	1	0.00129761		0	1	0			TATGTTTAACGCAGGTCAAGTGGTGGTCAACGAATACTTA	TATGTTTAACACAGGTCAAGCGGTGGTCAACGAATACTCA	FALSE	0	0	1	1	0.0011975		0	1	0			TATGTTTAACGCAGGTCAAGTGGTAGTCAACGAATACCCA	TATGTTTAACACAGGTCAAGCGGTGGTCAACGAATACTCA	FALSE	0	0	1	1	0.00114119		0	1	0			TATGTTTGACACAGGTCAAGTGGTGGCCAACGAATACTCA
							TATGTTTAACACTGGTCAGGTGGTGGTCAACGAATACTCA	TATGTTTAACACAGGTCAAGCGGTGGTCAACGAATACTCA	FALSE	0	0	1	1	0.00129761		0	0	0			AATGTTTAACACAGGTCAGGTGGTGGTCAACGAATACTCA	TATGTTTAACACAGGTCAAGCGGTGGTCAACGAATACTCA	FALSE	0	0	1	1	0.0011975		0	0	0			TATGTTTAACGCAGGTCAAGTGGTGGTCAACGAATACTTA	TATGTTTAACACAGGTCAAGCGGTGGTCAACGAATACTCA	FALSE	0	0	1	1	0.00114119		0	1	0			TATGTTTAACACAGGTCTAGGTGGTCGGTGGTCAACGAAT
							TATGTTTAACACAGGTCT---GGTGGTCAACGAATATTCA	TATGTTTAACACAGGTCAAGCGGTGGTCAACGAATACTCA	FALSE	3	0	0	1	0.00129761		0	0	0			TATGTTTAACGCAGGTCAAGTGGCGGTCAACGAATACTCA	TATGTTTAACACAGGTCAAGCGGTGGTCAACGAATACTCA	FALSE	0	0	1	1	0.0011975		0	1	0			TATGTTTAACACAGGTCTAGTGGTAGTCAACGAATACTCA	TATGTTTAACACAGGTCAAGCGGTGGTCAACGAATACTCA	FALSE	0	0	1	1	0.00114119		0	0	0			TATGTTTGACACAGGTCAATCGGTGGTCTACGAATACTCA
							TATGTTTAACACAGGTCT---GGTGGTCAACGAATACTCG	TATGTTTAACACAGGTCAAGCGGTGGTCAACGAATACTCA	FALSE	3	0	0	1	0.00129761		0	0	0			TATGTTTAACACTGGTCAAGTGGTGGTCAACGAATACTCT	TATGTTTAACACAGGTCAAGCGGTGGTCAACGAATACTCA	FALSE	0	0	1	1	0.0011975		0	1	0			TATGTTTAACACAGGTCTAGGGGTGGTCAACGAATACTCA	TATGTTTAACACAGGTCAAGCGGTGGTCAACGAATACTCA	FALSE	0	0	1	1	0.00114119		0	0	0			TATGTTTGACACGGGTCAAGCGGTGGTCAACGAATACTCA
							TATGTTTAACAGAGGTCAATTGGTGGTCAACGAATACTCA	TATGTTTAACACAGGTCAAGCGGTGGTCAACGAATACTCA	FALSE	0	0	2	1	0.00129761		0	0	0			TATGTTTAACACAGGTCAAGTTGTGGTCAACGGATACTCA	TATGTTTAACACAGGTCAAGCGGTGGTCAACGAATACTCA	FALSE	0	0	1	1	0.0011975		0	0	0			TATGTTTAACACAGGTCTA-----------CGAATACTCA	TATGTTTAACACAGGTCAAGCGGTGGTCAACGAATACTCA	FALSE	11	0	0	1	0.00114119		0	0	0			TATGTTTAGCACAGGTCAAGTGGTGGTCAACGAATACTCG
							TATGTTTAACACAGGTCGAATGGTGGTCAACGAATACTCA	TATGTTTAACACAGGTCAAGCGGTGGTCAACGAATACTCA	FALSE	0	0	2	1	0.00129761		0	0	0			TACGTTTAACACAGGCCAAGTGGTGGTCAACGAATACTCA	TATGTTTAACACAGGTCAAGCGGTGGTCAACGAATACTCA	FALSE	0	0	1	1	0.0011975		0	1	0			TATGTTTAACACAGGTCT---GGTGGTCAACGAATACTCA	TATGTTTAACACAGGTCAAGCGGTGGTCAACGAATACTCA	FALSE	3	0	0	1	0.00114119		0	0	0			TATGTTTAGCACAGGTCAAGTGGTGGTCAACAAATACTCA
							TATGTTTAACGCAGGTCAAGTGGTGGTCGACGAATACTCA	TATGTTTAACACAGGTCAAGCGGTGGTCAACGAATACTCA	FALSE	0	0	1	1	0.00129761		0	1	0			TATGTATAACACAGGTCAATCGGAGGTCAACGAATACTCA	TATGTTTAACACAGGTCAAGCGGTGGTCAACGAATACTCA	FALSE	0	0	1	1	0.0011975		1	0	0			TATGTTTAACACAGGTCGAGTGGTGGTCATCGAATACTCA	TATGTTTAACACAGGTCAAGCGGTGGTCAACGAATACTCA	FALSE	0	0	1	1	0.00114119		0	0	0			TATGTTTAGCACAGGTCAAGTGGAGGTCAACGAATACTCA
							TATGTTTAACACAGGTCCAGTGGTGGTCAACGAATACCCA	TATGTTTAACACAGGTCAAGCGGTGGTCAACGAATACTCA	FALSE	0	0	1	1	0.00129761		0	0	0			TATGTCTAACACAGGTCAAGTGATGGTCAACGAATACTCA	TATGTTTAACACAGGTCAAGCGGTGGTCAACGAATACTCA	FALSE	0	0	1	1	0.0011975		0	0	0			TATGTTTAACACAGGTCGAGTGGTGGTCAGCGAATACTCA	TATGTTTAACACAGGTCAAGCGGTGGTCAACGAATACTCA	FALSE	0	0	1	1	0.00114119		0	0	0			TATGTTTAACACAGGTTAAATGGTGGTCAACGAATACTCA
							TATGTTTAACGCAGGTCAATAGGTGGTCAACGAATACTCA	TATGTTTAACACAGGTCAAGCGGTGGTCAACGAATACTCA	FALSE	0	0	2	1	0.00129761		0	0	0			TATGTTTAACACAGGTCAAG-GGTGGTCAACGAATACTCA	TATGTTTAACACAGGTCAAGCGGTGGTCAACGAATACTCA	FALSE	1	0	0	1	0.0011975		0	0	0			TATGTTTAACGCAGGTCAAGTGGTGGCCAACGAATACTCA	TATGTTTAACACAGGTCAAGCGGTGGTCAACGAATACTCA	FALSE	0	0	1	1	0.00114119		0	1	0			TATGTTTAACACCGGTCAAGTAGTGGTCAACGAATACTCA
							TATGTTTAACGCAGGTCAATTGGTGGTCAACGAATACTCA	TATGTTTAACACAGGTCAAGCGGTGGTCAACGAATACTCA	FALSE	0	0	2	1	0.00129761		0	0	0			TATGTCTAACACAGGTCAAGTGGTG-TCAACGAATACTCA	TATGTTTAACACAGGTCAAGCGGTGGTCAACGAATACTCA	FALSE	0	0	1	1	0.0011975		0	1	0			TATGTTTAACGCAGGTCAAGTGGTGGTCAATGAATACTCA	TATGTTTAACACAGGTCAAGCGGTGGTCAACGAATACTCA	FALSE	0	0	1	1	0.00114119		0	1	0			TATGTTTAACTCAGGTCAATCGGTGGTCAACGAATACTCA
							TATGTTTAACGCATGTCAAGTGGTGGTCAACGAATACTCA	TATGTTTAACACAGGTCAAGCGGTGGTCAACGAATACTCA	FALSE	0	0	1	1	0.00129761		0	1	0			TATGTTTAACACAGGTCAAG-----------GAATACTCA	TATGTTTAACACAGGTCAAGCGGTGGTCAACGAATACTCA	FALSE	11	0	0	1	0.0011975		0	0	0			TATGTTTAACACAGGTCCAGTGGTGGTCAACGAATACTTA	TATGTTTAACACAGGTCAAGCGGTGGTCAACGAATACTCA	FALSE	0	0	1	1	0.00114119		0	0	0			TATGTTTAACTCAGGTCT---GGTGGTCAACGAATACTCA
							TATGTTTAACGCCGGTCAAGTGGTGGTCAACGAATACTCA	TATGTTTAACACAGGTCAAGCGGTGGTCAACGAATACTCA	FALSE	0	0	1	1	0.00129761		0	1	0			TATGTCTAACACAGGTCAAGTGGTGGACAACGAATACTCA	TATGTTTAACACAGGTCAAGCGGTGGTCAACGAATACTCA	FALSE	0	0	1	1	0.0011975		0	1	0			TATGTTTAACGCAGGTCAAGTGGTGGTCAGCGAATACCCA	TATGTTTAACACAGGTCAAGCGGTGGTCAACGAATACTCA	FALSE	0	0	1	1	0.00114119		0	1	0			TATGTTTAAGACAGGTCAATAGGTGGTCAACGAATACTCA
							TATGTTTAACGCGGGTCAATCGGTGGTCAACGAATACTCA	TATGTTTAACACAGGTCAAGCGGTGGTCAACGAATACTCA	FALSE	0	0	1	1	0.00129761		1	0	0			TATGTCTAACACAGGTCAAGTGGTGGCCAACGAATACTCA	TATGTTTAACACAGGTCAAGCGGTGGTCAACGAATACTCA	FALSE	0	0	1	1	0.0011975		0	1	0			TATGTTTAACACAGGTCGAGTGGTGGTCAACGAATACTCC	TATGTTTAACACAGGTCAAGCGGTGGTCAACGAATACTCA	FALSE	0	0	1	1	0.00114119		0	0	0			TATGTTTAACACCGGCCAAGTGGTGGTCAACGAATACTCA
							TATGTTTAACGGTGGTCAAGTGGTGGTCAACGAATACTCA	TATGTTTAACACAGGTCAAGCGGTGGTCAACGAATACTCA	FALSE	0	0	1	1	0.00129761		0	1	0			TATGTCTAACACAGGTCAAGTGGTGGTCAACGAATACCCA	TATGTTTAACACAGGTCAAGCGGTGGTCAACGAATACTCA	FALSE	0	0	1	1	0.0011975		0	1	0			TATGTTTAACGCAGGTCAAGTGGTGGTCTACGAATACTCA	TATGTTTAACACAGGTCAAGCGGTGGTCAACGAATACTCA	FALSE	0	0	1	1	0.00114119		0	1	0			TATGTTTAAGTCAGGTCAAGAGGTGGTCAACGAATACTCA
							TATGTTTAACT-----------GTGGTCAACGAATACTCA	TATGTTTAACACAGGTCAAGCGGTGGTCAACGAATACTCA	FALSE	11	0	0	1	0.00129761		0	0	0			TATGTTTAACACAGGTCAAACGGTGGTCAACGAATACTCA	TATGTTTAACACAGGTCAAGCGGTGGTCAACGAATACTCA	FALSE	0	0	1	1	0.0011975		0	0	0			TATGTTTAACGCAGGTCAAGTGGTGGTTAACGAATACTCA	TATGTTTAACACAGGTCAAGCGGTGGTCAACGAATACTCA	FALSE	0	0	1	1	0.00114119		0	1	0			TATGTTTAACACATGTCATGTGGTGGTCAACGAATACTCA
							TATGTTTAACT----------GGTGGTCAACGAATGCTCA	TATGTTTAACACAGGTCAAGCGGTGGTCAACGAATACTCA	FALSE	10	0	0	1	0.00129761		0	0	0			TATGTCTAACACAGGTCAAGTGGTGGTCAACGAATACTCG	TATGTTTAACACAGGTCAAGCGGTGGTCAACGAATACTCA	FALSE	0	0	1	1	0.0011975		0	1	0			TATGTTTAACACAGGTCGAGTGGTGATCAACGAATACTCA	TATGTTTAACACAGGTCAAGCGGTGGTCAACGAATACTCA	FALSE	0	0	1	1	0.00114119		0	0	0			TATGTTTAAT-----------GGTGGGCAACGAATACTCA
							TATGTTTAACTCAGGTCAA-----------CGAATACTCA	TATGTTTAACACAGGTCAAGCGGTGGTCAACGAATACTCA	FALSE	11	0	0	1	0.00129761		0	0	0			TATGTTTAACACAGGTCAA----TGGTCAACGAATACTCA	TATGTTTAACACAGGTCAAGCGGTGGTCAACGAATACTCA	FALSE	4	0	0	1	0.0011975		0	0	0			TATGTTTAACGCAGGTCAATCGGCGGTCAACGAATACTCA	TATGTTTAACACAGGTCAAGCGGTGGTCAACGAATACTCA	FALSE	0	0	1	1	0.00114119		1	0	0			TATGTTTAAT-----------GGTGGTCAACGAATACACA
							TATGTTTAACACAGGTCATG--GTGGCCAACGAATACTCA	TATGTTTAACACAGGTCAAGCGGTGGTCAACGAATACTCA	FALSE	2	0	0	1	0.00129761		0	0	0			TATGTTTAACACAGGTCAA-----------CGGATACTCA	TATGTTTAACACAGGTCAAGCGGTGGTCAACGAATACTCA	FALSE	11	0	0	1	0.0011975		0	0	0			TATGTTTAACACAGGTCGAGTAGTGGTCAACGAATACTCA	TATGTTTAACACAGGTCAAGCGGTGGTCAACGAATACTCA	FALSE	0	0	1	1	0.00114119		0	0	0			TATGTTTAACACAGTTCAATCGGTGGTCAACGAATACTCA
							TATGTTTAACACAGTTCAATCGGTGGTCAACGAATACTCA	TATGTTTAACACAGGTCAAGCGGTGGTCAACGAATACTCA	FALSE	0	0	1	1	0.00129761		1	0	0			TATGTCTAACACAGGTCAAGTGGTGGTCAACGAATGCTCA	TATGTTTAACACAGGTCAAGCGGTGGTCAACGAATACTCA	FALSE	0	0	1	1	0.0011975		0	1	0			TTTGTTTAACACAGGTCAATCGGTGGTCAACGAATACTCA	TATGTTTAACACAGGTCAAGCGGTGGTCAACGAATACTCA	FALSE	0	0	1	1	0.00114119		1	0	0			TATGTTTAACACAGTTCAAGTGGCGGTCAACGAATACTCA
							TATGTTTAACACAGGTCAGTCGGTGGTCAACGAATGCTCA	TATGTTTAACACAGGTCAAGCGGTGGTCAACGAATACTCA	FALSE	0	0	1	1	0.00129761		0	0	0			TATGTTTAACACAGGTCA-GTGGTGGTCGACGAATACTCA	TATGTTTAACACAGGTCAAGCGGTGGTCAACGAATACTCA	FALSE	0	0	1	1	0.0011975		0	0	0			#NAME?	TATGTTTAACACAGGTCAAGCGGTGGTCAACGAATACTCA	FALSE	21	0	0	1	0.00114119		0	0	0			TATGTTTAAT-----------GGTGGTCAACGAATACTCG
							TATGTTTAACTCAGGTCATGTGGTGGTCAACGAATACTCA	TATGTTTAACACAGGTCAAGCGGTGGTCAACGAATACTCA	FALSE	0	0	1	1	0.00129761		0	0	0			TATGTCTAACACAGGTCAAGTGGTGGTCAACGGATACTCA	TATGTTTAACACAGGTCAAGCGGTGGTCAACGAATACTCA	FALSE	0	0	1	1	0.0011975		0	1	0			TATGTTTAACACAGGTCAATCGGTGGTCAACGAATACTAA	TATGTTTAACACAGGTCAAGCGGTGGTCAACGAATACTCA	FALSE	0	0	1	1	0.00114119		1	0	0			TATGTTTAAT-----------GGTGGTCGACGAATACTCA
							TATGTTTAACTCTGGTCAAGTGGTGGTCAACGAATACTTA	TATGTTTAACACAGGTCAAGCGGTGGTCAACGAATACTCA	FALSE	0	0	1	1	0.00129761		0	1	0			TATGTTTAACACAGGTATAGTGGTGGTCAACGAATACTCA	TATGTTTAACACAGGTCAAGCGGTGGTCAACGAATACTCA	FALSE	0	0	1	1	0.0011975		0	0	0			TATGTTTAACAC---------GGTGGTCAACGAAAACTCA	TATGTTTAACACAGGTCAAGCGGTGGTCAACGAATACTCA	FALSE	9	0	0	1	0.00114119		0	0	0			TATGTTTAACACAGT------GGTGGTCAACGAATACCCA
							TATGTTTAACGCAGGTCAAGTGGTGGTCAACGAGTACTCA	TATGTTTAACACAGGTCAAGCGGTGGTCAACGAATACTCA	FALSE	0	0	1	1	0.00129761		0	1	0			TATGTCTAACACAGGTCAATAGGTGGTCAACGAATACTCA	TATGTTTAACACAGGTCAAGCGGTGGTCAACGAATACTCA	FALSE	0	0	2	1	0.0011975		0	0	0			TATGTCTAACACAGGTCAAGTGGTGGTCAACGAATACACA	TATGTTTAACACAGGTCAAGCGGTGGTCAACGAATACTCA	FALSE	0	0	1	1	0.00114119		0	1	0			TATGTTTAACACAGGTTAAGTGGTGGTCAACGAATACTCT
							TATGTTTAACGCAGGTCAAGTGGTGGTCAACGAATGCTCA	TATGTTTAACACAGGTCAAGCGGTGGTCAACGAATACTCA	FALSE	0	0	1	1	0.00129761		0	1	0			TATGTTTAACACAGGTAAAGTGGTGGTCAACGAACACTCA	TATGTTTAACACAGGTCAAGCGGTGGTCAACGAATACTCA	FALSE	0	0	1	1	0.0011975		0	1	0			TATGTCTAACACAGGTCAAGTGGTGGTCAACGAACACTCA	TATGTTTAACACAGGTCAAGCGGTGGTCAACGAATACTCA	FALSE	0	0	1	1	0.00114119		0	1	0			TATGTTTAGCACAGGCCAAGTGGTGGTCAACGAATACTCA
							TATGTTTAACACAGGTCGAATGGTGGTCAACGAGTACTCA	TATGTTTAACACAGGTCAAGCGGTGGTCAACGAATACTCA	FALSE	0	0	2	1	0.00129761		0	0	0			TATGTTTAACACAGGTAAAGTAGTGGTCAACGAATACTCA	TATGTTTAACACAGGTCAAGCGGTGGTCAACGAATACTCA	FALSE	0	0	1	1	0.0011975		0	0	0			TATGTCTAACACAGGTCAAGTGGTGGTCAACAAATACTCA	TATGTTTAACACAGGTCAAGCGGTGGTCAACGAATACTCA	FALSE	0	0	1	1	0.00114119		0	1	0			TATGTTTAACACAGGTTAAGTGGTGGTCAACGAATAAACA
							TATGTTTAACGCAGGTCAACTGGTGGTCAACGAATACTCA	TATGTTTAACACAGGTCAAGCGGTGGTCAACGAATACTCA	FALSE	0	0	2	1	0.00129761		0	0	0			TATGTTTAACACAGGT-AAGTGGTGGTCAACGAATACTCA	TATGTTTAACACAGGTCAAGCGGTGGTCAACGAATACTCA	FALSE	0	0	1	1	0.0011975		0	1	0			TATGTCTAACACAGGTCAAGCGGTGGTCAACGAATACTCA	TATGTTTAACACAGGTCAAGCGGTGGTCAACGAATACTCA	TRUE	0	0	0	1	0.00114119		0	0	1			TATGTTTAACACAGGTTA----GTGGTCAACGAATACTCA
							TATGTTTAACACAGGTCT---GGTGGTCAACGAATACCCA	TATGTTTAACACAGGTCAAGCGGTGGTCAACGAATACTCA	FALSE	3	0	0	1	0.00129761		0	0	0			TATGTTTAACACAGGT-AAGACACGGTGGTCAACGAATAC	TATGTTTAACACAGGTCAAG---CGGTGGTCAACGAATAC	FALSE	0	3	0	1	0.0011975		0	0	0			TATGTCTAACACAGGCCAATCGGTGGTCAACGAATACTCA	TATGTTTAACACAGGTCAAGCGGTGGTCAACGAATACTCA	FALSE	0	0	1	1	0.00114119		1	0	0			----------------------------------------
							TATGTTTAACACAGGTCT---GGTGGTCAAAGAATACTCA	TATGTTTAACACAGGTCAAGCGGTGGTCAACGAATACTCA	FALSE	3	0	0	1	0.00129761		0	0	0			TATGTCTAACACATGTCAAGTGGTGGTCAACGAATACTCA	TATGTTTAACACAGGTCAAGCGGTGGTCAACGAATACTCA	FALSE	0	0	1	1	0.0011975		0	1	0			TATGTCTAACACAGGCCAAGTGGTGGTCAACGAATACTCA	TATGTTTAACACAGGTCAAGCGGTGGTCAACGAATACTCA	FALSE	0	0	1	1	0.00114119		0	1	0			TATGTTTAACACAGGTCACGTGGAGGTCAACGAATACTCA
							TATGTTTAACATAGGTCAAGTGGTGGTCAACGAGTACTCA	TATGTTTAACACAGGTCAAGCGGTGGTCAACGAATACTCA	FALSE	0	0	1	1	0.00129761		0	1	0			TATGTTTAACACAGGTCAAGACGGTGGTCAACGAATACTC	TATGTTTAACACAGGTCAAG-CGGTGGTCAACGAATACTC	FALSE	0	1	0	1	0.0011975		0	0	0			TATGTCTAACACAAGTCAAGTGGTGGTCAACGAGTACTCA	TATGTTTAACACAGGTCAAGCGGTGGTCAACGAATACTCA	FALSE	0	0	1	1	0.00114119		0	1	0			TATGTTAAACACAGGTCAATCGGTGGTCAACGAATACTCA
							TATGTTTAACACAGGTCGGGTGGTGGTCAACGAATACTCA	TATGTTTAACACAGGTCAAGCGGTGGTCAACGAATACTCA	FALSE	0	0	1	1	0.00129761		0	0	0			TATGTTTAACACAGGTCAAGAGGCGGTCAACGAATACTCA	TATGTTTAACACAGGTCAAGCGGTGGTCAACGAATACTCA	FALSE	0	0	1	1	0.0011975		0	0	0			TATGTCTAAC-----------GGTGGTCAACGAATACTCA	TATGTTTAACACAGGTCAAGCGGTGGTCAACGAATACTCA	FALSE	11	0	0	1	0.00114119		0	0	0			TATGTTAAACACAGGCCAAGTGGTGGTCGACGAATACTCA
							TATGTTTAACATTGGTCAAGTGGTGGTCAACGAATACTCA	TATGTTTAACACAGGTCAAGCGGTGGTCAACGAATACTCA	FALSE	0	0	1	1	0.00129761		0	1	0			TATGTTTAACACAGGTCAAGAGGTGGCCAACGAATACTCA	TATGTTTAACACAGGTCAAGCGGTGGTCAACGAATACTCA	FALSE	0	0	1	1	0.0011975		0	0	0			TATGTATAACACAGGTCAAGTGGTGGTCAACGAGTACTCA	TATGTTTAACACAGGTCAAGCGGTGGTCAACGAATACTCA	FALSE	0	0	1	1	0.00114119		0	1	0			TATGTTAAACACAGGACAAGCGGTGGTCAACGAATACTCA
							TATGTTTAACGCAGGCCAAGTGGTGGTCAACGAATACTCA	TATGTTTAACACAGGTCAAGCGGTGGTCAACGAATACTCA	FALSE	0	0	1	1	0.00129761		0	1	0			TATGTTTAACACAGGTCAAGCGGTGGTCAACGGATACTCA	TATGTTTAACACAGGTCAAGCGGTGGTCAACGAATACTCA	TRUE	0	0	0	1	0.0011975		0	0	1			TATGTATAACACAGGTCAAGAGGTGGTCAACGAATACTCA	TATGTTTAACACAGGTCAAGCGGTGGTCAACGAATACTCA	FALSE	0	0	1	1	0.00114119		0	0	0			TATGTT-AACACAGGTCAAGTGGTGGTCAATGAATACTCA
							TATGTTTAACGCAGGTCA-----TGGTCAACGAATACTCA	TATGTTTAACACAGGTCAAGCGGTGGTCAACGAATACTCA	FALSE	5	0	0	1	0.00129761		0	0	0			TATGTTTAACACAGGTCAAGTAGTGGTCAACGAATACTCG	TATGTTTAACACAGGTCAAGCGGTGGTCAACGAATACTCA	FALSE	0	0	1	1	0.0011975		0	0	0			TATGTATAACACAGGTCAACTGGTTGTCAACGAATACTCA	TATGTTTAACACAGGTCAAGCGGTGGTCAACGAATACTCA	FALSE	0	0	2	1	0.00114119		0	0	0			TATGTT-AACACAGGTCAAGTGGTGGTCAACGGATACTCA
							TATGTTTAACACAGGTCGAGTGGTGGTCAACGAATACCCA	TATGTTTAACACAGGTCAAGCGGTGGTCAACGAATACTCA	FALSE	0	0	1	1	0.00129761		0	0	0			TATGTATAACACAGGTCAATCGGTGGTCAACGAATACTCA	TATGTTTAACACAGGTCAAGCGGTGGTCAACGAATACTCA	FALSE	0	0	1	1	0.0011975		1	0	0			TATGGTTAACACAGGTCAATCGGTGGTCAACGAATACTCA	TATGTTTAACACAGGTCAAGCGGTGGTCAACGAATACTCA	FALSE	0	0	1	1	0.00114119		1	0	0			TATGTT-AACACAGGTCAAGTGGTGGTCAACGAGTACTCA
							TATGTTTAACGCAGGTCAAGTGGTGGTCAACGAATACACA	TATGTTTAACACAGGTCAAGCGGTGGTCAACGAATACTCA	FALSE	0	0	1	1	0.00129761		0	1	0			TATGTTTAACACAGGTCAAGTAGTGGTCAACGAATACACA	TATGTTTAACACAGGTCAAGCGGTGGTCAACGAATACTCA	FALSE	0	0	1	1	0.0011975		0	0	0			TATGGTTAACACAGGTCAAGCGGTGGTCAACGAATACTCA	TATGTTTAACACAGGTCAAGCGGTGGTCAACGAATACTCA	TRUE	0	0	0	1	0.00114119		0	0	1			TATGTT-AACACAGGTCAAGTGGTGGTCAACGAATACCCA
							TATGTTTAACACAGGTCGAGTGGTGGTCAACGAATACACA	TATGTTTAACACAGGTCAAGCGGTGGTCAACGAATACTCA	FALSE	0	0	1	1	0.00129761		0	0	0			TATGTTTAACACAGGTCAAGGTGGTGGTCAACGAATACTC	TATGTTTAACACAGGTCAAG-CGGTGGTCAACGAATACTC	FALSE	0	1	1	1	0.0011975		0	0	0			TATGCTTGACACAGGTCAAGTGGTGGTCAGCGAATACTCA	TATGTTTAACACAGGTCAAGCGGTGGTCAACGAATACTCA	FALSE	0	0	1	1	0.00114119		0	1	0			TATGTT-AACACAGGCCAAGTGGTGGTCAACGAATACTCA
							TATGTTTAACGCAGGTCAAGAGGTGGTCAACGAATACTCA	TATGTTTAACACAGGTCAAGCGGTGGTCAACGAATACTCA	FALSE	0	0	1	1	0.00129761		0	0	0			TATGTATAACACCGGTCAAGTGGTGGTCAACGAATACTCA	TATGTTTAACACAGGTCAAGCGGTGGTCAACGAATACTCA	FALSE	0	0	1	1	0.0011975		0	1	0			TATGCTTAACGCAGGTCAAGTGGTGGTCAACGAATACTCA	TATGTTTAACACAGGTCAAGCGGTGGTCAACGAATACTCA	FALSE	0	0	1	1	0.00114119		0	1	0			TATGTGTAACACCGGTCAAGTGGTGGTCAACGAATACTCA
							TATGTTTAACGCAGGTCAAGTGATGGTCAACGAATACCCA	TATGTTTAACACAGGTCAAGCGGTGGTCAACGAATACTCA	FALSE	0	0	1	1	0.00129761		0	0	0			TATGTTTAACACAGGTCAAGGTAACGGATACGTTAACTGT	TATGTTTAACACAGGTCAAG--------------------	FALSE	0	190	0	1	0.0011975		0	0	0			TATGCTTAACACGGGTCAAGTGGTGGTCAACGAATACTCA	TATGTTTAACACAGGTCAAGCGGTGGTCAACGAATACTCA	FALSE	0	0	1	1	0.00114119		0	1	0			TATGTGTAACACAGGTCAAACGGTGGTCAACGAATACTCA
							TATGTTTAACACAGGTCGAGTGGTGGTCAACGAACACTCA	TATGTTTAACACAGGTCAAGCGGTGGTCAACGAATACTCA	FALSE	0	0	1	1	0.00129761		0	0	0			TATGTTTAACACAGGTCAAGGGGTGGTCGACGAAAACTCA	TATGTTTAACACAGGTCAAGCGGTGGTCAACGAATACTCA	FALSE	0	0	1	1	0.0011975		0	0	0			TATGCTTAACACAGGTCAATCGGTGGTCAACGAATACTCG	TATGTTTAACACAGGTCAAGCGGTGGTCAACGAATACTCA	FALSE	0	0	1	1	0.00114119		1	0	0			TATGTCTAACACGAGTCAAGTGGTGGTCAACGAATACTCA
							TATGTTTAACACAGGTCGAGTGGCGGTCAACGAATACTCA	TATGTTTAACACAGGTCAAGCGGTGGTCAACGAATACTCA	FALSE	0	0	1	1	0.00129761		0	0	0			TATGTCCAACACAGGTCAAGTGGTGGTCAACGAATACTCA	TATGTTTAACACAGGTCAAGCGGTGGTCAACGAATACTCA	FALSE	0	0	1	1	0.0011975		0	1	0			TATGCTTAACACAGGTCAATCGGTGATCAACGAATACTCA	TATGTTTAACACAGGTCAAGCGGTGGTCAACGAATACTCA	FALSE	0	0	1	1	0.00114119		1	0	0			TATGTCTAACACAGGTCGAGTGGTGGTCAACGAATACTCA
							TATGTTTAACACAGGTCGAGCGGTGGTCAACGAATACTCA	TATGTTTAACACAGGTCAAGCGGTGGTCAACGAATACTCA	TRUE	0	0	0	1	0.00129761		0	0	0			TATGTTTAACACAGGTCAAGCGGTGGTTAACGAATACTCA	TATGTTTAACACAGGTCAAGCGGTGGTCAACGAATACTCA	TRUE	0	0	0	1	0.0011975		0	0	1			TATGCTTAACACAGGTCAAGTGGTGGTCAACGGATACTCA	TATGTTTAACACAGGTCAAGCGGTGGTCAACGAATACTCA	FALSE	0	0	1	1	0.00114119		0	1	0			TATGTCTAACACAGGTCAAGTGGTGGTCAACGGATACTCA
							TATGTTTAACACAGGTCGAG-TGTGGTCAACGAATACTCA	TATGTTTAACACAGGTCAAGCGGTGGTCAACGAATACTCA	FALSE	1	0	0	1	0.00129761		0	0	0			TATGTTTAACACAGGTCAAGCGGTGGTCAACGAGTACTCA	TATGTTTAACACAGGTCAAGCGGTGGTCAACGAATACTCA	TRUE	0	0	0	1	0.0011975		0	0	1			TATGCTTAACACAGGTCAAGTGGTGGTCAACGAATATTCA	TATGTTTAACACAGGTCAAGCGGTGGTCAACGAATACTCA	FALSE	0	0	1	1	0.00114119		0	1	0			TATGTCTAACACAGGTCAAGTGGTGGTCAACGAATACTTA
							TATGTTTAACACGGGTCAAGTGGTGGTCAACGAGTACTCA	TATGTTTAACACAGGTCAAGCGGTGGTCAACGAATACTCA	FALSE	0	0	1	1	0.00129761		0	1	0			TATGTTTAACACAGGTCAAGAGGTGGTCAACGAATACACA	TATGTTTAACACAGGTCAAGCGGTGGTCAACGAATACTCA	FALSE	0	0	1	1	0.0011975		0	0	0			TATGCTTAACACAGGTCAAGTGGTGGTCAACGAATACTCG	TATGTTTAACACAGGTCAAGCGGTGGTCAACGAATACTCA	FALSE	0	0	1	1	0.00114119		0	1	0			TATGTCTAACACAGGTCAAGTGGTGGTCAACAAATACTCA
							TATGTTTAACACAGGTCAAGTGGTGGCCAACGAGTACTCA	TATGTTTAACACAGGTCAAGCGGTGGTCAACGAATACTCA	FALSE	0	0	1	1	0.00129761		0	1	0			TATGTTTAACACAGGTCAAGCGGTGGTCAACGAATTCTCA	TATGTTTAACACAGGTCAAGCGGTGGTCAACGAATACTCA	TRUE	0	0	0	1	0.0011975		0	0	1			TATGCTTAACACAGGTCAAGTGGTGGTCAACGAATACCCA	TATGTTTAACACAGGTCAAGCGGTGGTCAACGAATACTCA	FALSE	0	0	1	1	0.00114119		0	1	0			TATGTCTAACACAGGTCAAGTGGTGATCAACGAATACTCA
							TATGTTTAACACAGGTCAATCGGTGGTCAACGAATAATCA	TATGTTTAACACAGGTCAAGCGGTGGTCAACGAATACTCA	FALSE	0	0	1	1	0.00129761		1	0	0			TATGTCTAACACAGGCCAAGTGGTGGTCAACGAATACTCA	TATGTTTAACACAGGTCAAGCGGTGGTCAACGAATACTCA	FALSE	0	0	1	1	0.0011975		0	1	0			TATGCTTAACACAGGTCAAGTGGTGGTCAACGAATAATCG	TATGTTTAACACAGGTCAAGCGGTGGTCAACGAATACTCA	FALSE	0	0	1	1	0.00114119		0	1	0			TATGTCTAACACAGGCCAAGTGGTGGTCAACGAATACTCA
							TATGTATAACAT---------GGTGGTCAACGAATACTCA	TATGTTTAACACAGGTCAAGCGGTGGTCAACGAATACTCA	FALSE	9	0	0	1	0.00129761		0	0	0			TATGTTTAACACAGGTCAAGCGGAGGTCAACGAATACTCA	TATGTTTAACACAGGTCAAGCGGTGGTCAACGAATACTCA	TRUE	0	0	0	1	0.0011975		0	0	1			TATGCTTAACACAGGTCAAGTGGTAGTCAACGAATACTCA	TATGTTTAACACAGGTCAAGCGGTGGTCAACGAATACTCA	FALSE	0	0	1	1	0.00114119		0	1	0			TATGTCTAACACAGG-------GTGGTCAACGAATACTCA
							TATGTT-AACACAGGTCAAGTGGTGGTCAACGAATACCCA	TATGTTTAACACAGGTCAAGCGGTGGTCAACGAATACTCA	FALSE	0	0	1	1	0.00129761		0	1	0			TATGTCTAACACAGGTCAAGAGGTGGTCAACGAATACTCA	TATGTTTAACACAGGTCAAGCGGTGGTCAACGAATACTCA	FALSE	0	0	1	1	0.0011975		0	0	0			TATGCTTAACACAGGACAAGTGGTGGTCAACGAATACTCA	TATGTTTAACACAGGTCAAGCGGTGGTCAACGAATACTCA	FALSE	0	0	1	1	0.00114119		0	1	0			TATGTATAACAT---------GGTGGTCAACGAATACTCA
							TATGTT-------------GTGGTGGTCAACGAATGCTCA	TATGTTTAACACAGGTCAAGCGGTGGTCAACGAATACTCA	FALSE	0	0	1	1	0.00129761		0	0	0			TATGTTTAACACAGGTCAAGAGGTGGTCATCGAATACTCA	TATGTTTAACACAGGTCAAGCGGTGGTCAACGAATACTCA	FALSE	0	0	1	1	0.0011975		0	0	0			TATGTCTAACACGGGTCAAGTGGTGGTCAACGAATACTCA	TATGTTTAACACAGGTCAAGCGGTGGTCAACGAATACTCA	FALSE	0	0	1	1	0.00114119		0	1	0			TATGTATAACACAGGTCAGGTGGTGGTCAACGAATACTCA
							TATGTT-------------GTGGTGGCCAACGAATACTCA	TATGTTTAACACAGGTCAAGCGGTGGTCAACGAATACTCA	FALSE	0	0	1	1	0.00129761		0	0	0			TATGTTTAACACAGGTCAAGAGGTGGTCAGCGAATACTCA	TATGTTTAACACAGGTCAAGCGGTGGTCAACGAATACTCA	FALSE	0	0	1	1	0.0011975		0	0	0			TATGTCTGACACAGGTCAAGTGGTGGCCAACGAATACTCA	TATGTTTAACACAGGTCAAGCGGTGGTCAACGAATACTCA	FALSE	0	0	1	1	0.00114119		0	1	0			TATGTATAACACAGGTCAATTGGTGGTCAACGAATACTCA
							TATGTGTAACACAGGTCAAGTGGTGGTCAACGAGTACTCA	TATGTTTAACACAGGTCAAGCGGTGGTCAACGAATACTCA	FALSE	0	0	1	1	0.00129761		0	1	0			TATGTTTAACACAGGTCAAGAGGTGGTCAAGGAATACTCA	TATGTTTAACACAGGTCAAGCGGTGGTCAACGAATACTCA	FALSE	0	0	1	1	0.0011975		0	0	0			TATGTGTAACACAGGTCAAGTGGGGGTCAACGAATACTCA	TATGTTTAACACAGGTCAAGCGGTGGTCAACGAATACTCA	FALSE	0	0	1	1	0.00114119		0	1	0			TATGTATAACACAGGTCAATCGGTGGTCAACGAGAACTCA
							TATGTCTAACACAGGTT----GGTGGTCAACGAATACTCA	TATGTTTAACACAGGTCAAGCGGTGGTCAACGAATACTCA	FALSE	4	0	0	1	0.00129761		0	0	0			TATGTTTAACACAGGTCAAGAGGTGGTCAACGAATACTCT	TATGTTTAACACAGGTCAAGCGGTGGTCAACGAATACTCA	FALSE	0	0	1	1	0.0011975		0	0	0			TATGTTCAACACAGGTCGAGTGGCGGTCAACGAATACTCA	TATGTTTAACACAGGTCAAGCGGTGGTCAACGAATACTCA	FALSE	0	0	1	1	0.00114119		0	0	0			TATGGTTAACACAGGTCAAGTGGTGGTCAACGAATACCCA
							TATGTCTAACACAGGTCAAGTGGTGGTCAACGAATACACA	TATGTTTAACACAGGTCAAGCGGTGGTCAACGAATACTCA	FALSE	0	0	1	1	0.00129761		0	1	0			TATGTCTAACACAGGTCAAGGGGTGGTCAACGAATACTCA	TATGTTTAACACAGGTCAAGCGGTGGTCAACGAATACTCA	FALSE	0	0	1	1	0.0011975		0	0	0			TATGTTTAACAAAGGTCAAGTGGTTGTCAACGAATACTCA	TATGTTTAACACAGGTCAAGCGGTGGTCAACGAATACTCA	FALSE	0	0	1	1	0.00114119		0	1	0			TATGCTTAACCCAGGTCAAGTGGTGGTCAACGAATACTCA
							TATGTCTAACACAGGTCAAGTGGTGGTCAACAAATACTCA	TATGTTTAACACAGGTCAAGCGGTGGTCAACGAATACTCA	FALSE	0	0	1	1	0.00129761		0	1	0			TATGTTTAACACAGGGCAATCGGTGGTCAACGAATACTCA	TATGTTTAACACAGGTCAAGCGGTGGTCAACGAATACTCA	FALSE	0	0	1	1	0.0011975		1	0	0			TATGTTTAAC-----------GNTGGTCAACGAATACTCA	TATGTTTAACACAGGTCAAGCGGTGGTCAACGAATACTCA	FALSE	11	0	0	1	0.00114119		0	0	0			TATGTTAAACACAGGTCAATAGGTGGTCAACGAATACTCA
							TATGTCTAACACAGGTCAAGTGGTGATCAACGAATACTCA	TATGTTTAACACAGGTCAAGCGGTGGTCAACGAATACTCA	FALSE	0	0	1	1	0.00129761		0	1	0			TATGTTTAACACAGGGCAAGTGGTGGTCCACGCATACTCA	TATGTTTAACACAGGTCAAGCGGTGGTCAACGAATACTCA	FALSE	0	0	1	1	0.0011975		0	1	0			TATGTTTAAC-----------GGTGGTCAACGAATGCTCA	TATGTTTAACACAGGTCAAGCGGTGGTCAACGAATACTCA	FALSE	11	0	0	1	0.00114119		0	0	0			TATGTTAAGCACAGGTCAAGTGGTGGTCAACGAATACTCA
							TATGTCTAACACAGGTCAAGTGGCGGTCAACGAATACTCA	TATGTTTAACACAGGTCAAGCGGTGGTCAACGAATACTCA	FALSE	0	0	1	1	0.00129761		0	1	0			TATGTCTATCACAGGTCAATCGGTGGTCAACGAATACTCA	TATGTTTAACACAGGTCAAGCGGTGGTCAACGAATACTCA	FALSE	0	0	1	1	0.0011975		1	0	0			TATGTTTAAC-----------GATGGTCAACGAATACTCA	TATGTTTAACACAGGTCAAGCGGTGGTCAACGAATACTCA	FALSE	11	0	0	1	0.00114119		0	0	0			TATGTTTAACACAGGTCAATTGGTTGTCAACGAATACTCA
							TATGTCTAACACAGGTCAAGTGGAGGTCAACGAATACTCA	TATGTTTAACACAGGTCAAGCGGTGGTCAACGAATACTCA	FALSE	0	0	1	1	0.00129761		0	1	0			TATGTTCCACACAGGTCAAGTGGTGGTCAACGAATACTCA	TATGTTTAACACAGGTCAAGCGGTGGTCAACGAATACTCA	FALSE	0	0	1	1	0.0011975		0	1	0			TATGTTTAAAACAGGTCAATAGGTGGTCAACGAATACTCA	TATGTTTAACACAGGTCAAGCGGTGGTCAACGAATACTCA	FALSE	0	0	2	1	0.00114119		0	0	0			TATGTTCAACACAGGTCAAGTGGTGGTCAACGAACACTCA
							TATGTCTAACACAGGTCAAGCGGTGGTCAACGAATACTCG	TATGTTTAACACAGGTCAAGCGGTGGTCAACGAATACTCA	TRUE	0	0	0	1	0.00129761		0	0	1			TATGTTTAACAAATGTCAAGTGGTGGTCAACGAATACTCA	TATGTTTAACACAGGTCAAGCGGTGGTCAACGAATACTCA	FALSE	0	0	1	1	0.0011975		0	1	0			TATGTTTAAAACAGGTCAAGTGGTGGTCAACGTATACTCA	TATGTTTAACACAGGTCAAGCGGTGGTCAACGAATACTCA	FALSE	0	0	1	1	0.00114119		0	1	0			TATGTTTAACACAAGTCAAGTGGTGGTCAACGAGTACTCG
							TATGTCTAACACAGGCCAAGTGGTGGTCAACGAATACTCA	TATGTTTAACACAGGTCAAGCGGTGGTCAACGAATACTCA	FALSE	0	0	1	1	0.00129761		0	1	0			TATGTTTAACAAAGGTCAATCGGTGGTCAACGAATACTCA	TATGTTTAACACAGGTCAAGCGGTGGTCAACGAATACTCA	FALSE	0	0	1	1	0.0011975		1	0	0			TATGTTTA-CACAGGTCAAGTGGTGGTCAACGAATACTCA	TATGTTTAACACAGGTCAAGCGGTGGTCAACGAATACTCA	FALSE	0	0	1	1	0.00114119		0	1	0			TATGTTTAACACAAGTCAAGTGGTGGTCAACGAGTACTCA
							TATGTATAACACAGGTCAATCGGTGGTCAACGAATACTCA	TATGTTTAACACAGGTCAAGCGGTGGTCAACGAATACTCA	FALSE	0	0	1	1	0.00129761		1	0	0			TATGTT-AACGCAGGTCAAGTGGTGGTCAACGAATACTCA	TATGTTTAACACAGGTCAAGCGGTGGTCAACGAATACTCA	FALSE	0	0	1	1	0.0011975		0	1	0			TATGTTTA-----------GCGGTGGTCAACGAATACTCA	TATGTTTAACACAGGTCAAGCGGTGGTCAACGAATACTCA	TRUE	0	0	0	1	0.00114119		0	0	0			TATGTTTAACACAAGTCAAGTGGTGGTCAACGAATACTCG
							TATGCTTAACACAGGTCAAGTGGTGGTCAACGGATACTCA	TATGTTTAACACAGGTCAAGCGGTGGTCAACGAATACTCA	FALSE	0	0	1	1	0.00129761		0	1	0			TATGTTTAAC-----------GGTGGTCAAGGAATACTCA	TATGTTTAACACAGGTCAAGCGGTGGTCAACGAATACTCA	FALSE	11	0	0	1	0.0011975		0	0	0			TATGTTCAACGCAGGTCAAGTGGTGGTCAACGAATACTCA	TATGTTTAACACAGGTCAAGCGGTGGTCAACGAATACTCA	FALSE	0	0	1	1	0.00114119		0	1	0			TATGTTTAACACAAGTCAAGTGGTAGTCAACGAATACTCA
							TATGTATAACACAGGT-----GGTGGTCAACGAATACTCA	TATGTTTAACACAGGTCAAGCGGTGGTCAACGAATACTCA	FALSE	5	0	0	1	0.00129761		0	0	0			TATGTTAAACACAGGTCAAGAGGTGGTCAACGAATACTCA	TATGTTTAACACAGGTCAAGCGGTGGTCAACGAATACTCA	FALSE	0	0	1	1	0.0011975		0	0	0			TATGTTCAACACAGGTCTAGTGGTGGTCAACGAATACTCA	TATGTTTAACACAGGTCAAGCGGTGGTCAACGAATACTCA	FALSE	0	0	1	1	0.00114119		0	0	0			TATGTTTAACAC--------CAGTGGTCAACGAATACTCA
							TATGT----------------------CAACGAATATTCA	TATGTTTAACACAGGTCAAGCGGTGGTCAACGAATACTCA	FALSE	22	0	0	1	0.00129761		0	0	0			TATGTTT-------------------TCAACGAATACTCA	TATGTTTAACACAGGTCAAGCGGTGGTCAACGAATACTCA	FALSE	19	0	0	1	0.0011975		0	0	0			TATGTTCAACACAGGTCGAGTGGTGGTCAACGAATACTCA	TATGTTTAACACAGGTCAAGCGGTGGTCAACGAATACTCA	FALSE	0	0	1	1	0.00114119		0	0	0			TATGTTTAACAC----------GTGGTCAACGAATATTCA
							TATGGTTATCACAGGTCAATCGGTGGTCAACGAATACTCA	TATGTTTAACACAGGTCAAGCGGTGGTCAACGAATACTCA	FALSE	0	0	1	1	0.00129761		1	0	0			TATGTTAAACACAGGTCAAGTGGTG-TCAACGAATACTCA	TATGTTTAACACAGGTCAAGCGGTGGTCAACGAATACTCA	FALSE	0	0	1	1	0.0011975		0	1	0			TATGTTCAACACAGGTCAGGTGGTGGTCAACGAATACTCA	TATGTTTAACACAGGTCAAGCGGTGGTCAACGAATACTCA	FALSE	0	0	1	1	0.00114119		0	0	0			TATGTTTAACAAAGGTCAATCGGTGGTCAACGAATACTCA
							TATGGTTAACACAGGTCAATAGGTGGTCAACGAATACTCA	TATGTTTAACACAGGTCAAGCGGTGGTCAACGAATACTCA	FALSE	0	0	2	1	0.00129761		0	0	0			TATGTTGAACACAGGTCAAGTGGGGGTCAACGAATACTCA	TATGTTTAACACAGGTCAAGCGGTGGTCAACGAATACTCA	FALSE	0	0	1	1	0.0011975		0	1	0			TATGTGTAACACAGGTCAAGTGGTGGTCGACGAATACTCA	TATGTTTAACACAGGTCAAGCGGTGGTCAACGAATACTCA	FALSE	0	0	1	1	0.00114119		0	1	0			TATGTTTAACAAAGGTCAAGTGGTGGTCAACGAATACTCA
							TATGGTTAACACAGGTCAAGCGGTGGTCAACGAATACTCA	TATGTTTAACACAGGTCAAGCGGTGGTCAACGAATACTCA	TRUE	0	0	0	1	0.00129761		0	0	1			TATGTTCGACACAGGTCAAGTGGTGGTCAACGAATACTCA	TATGTTTAACACAGGTCAAGCGGTGGTCAACGAATACTCA	FALSE	0	0	1	1	0.0011975		0	1	0			TATGTTCAACACAGGTCAAGTGGTGGTCGACGAATACTCA	TATGTTTAACACAGGTCAAGCGGTGGTCAACGAATACTCA	FALSE	0	0	1	1	0.00114119		0	1	0			TATGTTTAACA--GGTCAAGTGGTGGTCAACGAATACTCA
							TATGCTTAACT----------GGTGGTCAACGAATACTCA	TATGTTTAACACAGGTCAAGCGGTGGTCAACGAATACTCA	FALSE	10	0	0	1	0.00129761		0	0	0			TATGTTCAACACAGGTCTAGTGGTGGTCAACGAATACTCA	TATGTTTAACACAGGTCAAGCGGTGGTCAACGAATACTCA	FALSE	0	0	1	1	0.0011975		0	0	0			TATGTTCAACACAGGTCAAGTGGTGGCCAACGAATACTCA	TATGTTTAACACAGGTCAAGCGGTGGTCAACGAATACTCA	FALSE	0	0	1	1	0.00114119		0	1	0			TATGTTTAACA--------GTGGTGGTCAATGAATACTCA
							TATGCTTAACACTGGTCAAGTGGTGGTCAACGAATACTCA	TATGTTTAACACAGGTCAAGCGGTGGTCAACGAATACTCA	FALSE	0	0	1	1	0.00129761		0	1	0			TATGTTTAACACAAGTCAAGTGGTGGTCAACAAATACTCA	TATGTTTAACACAGGTCAAGCGGTGGTCAACGAATACTCA	FALSE	0	0	1	1	0.0011975		0	1	0			TATGTTCAACACAGGCCAAGTGGTGGTCAACGATTACTCA	TATGTTTAACACAGGTCAAGCGGTGGTCAACGAATACTCA	FALSE	0	0	1	1	0.00114119		0	1	0			TATGTTTAAAACAGGTCAATTGGTGGTCAACGAATACTCA
							TATGCTTAACACGGGTCAAGTGGTGGTCAACGAATACTCA	TATGTTTAACACAGGTCAAGCGGTGGTCAACGAATACTCA	FALSE	0	0	1	1	0.00129761		0	1	0			TATGTTCAACACAGGTCAAGTGGTGGTCAACGAGTACTCA	TATGTTTAACACAGGTCAAGCGGTGGTCAACGAATACTCA	FALSE	0	0	1	1	0.0011975		0	1	0			TATGTTCAACACAGGCCAAGTGGTGGTCAACGAATACTCA	TATGTTTAACACAGGTCAAGCGGTGGTCAACGAATACTCA	FALSE	0	0	1	1	0.00114119		0	1	0			TATGTTTAAAACAGGTCAAGTGGTGTTCAACGAATACTCA
							TATGCTTAACACAGGTCCAGTGGTGGTCAACGAATACTCA	TATGTTTAACACAGGTCAAGCGGTGGTCAACGAATACTCA	FALSE	0	0	1	1	0.00129761		0	0	0			TATGTTCAACACAGGTCAAGTGGTGGTCAACGAATACTCC	TATGTTTAACACAGGTCAAGCGGTGGTCAACGAATACTCA	FALSE	0	0	1	1	0.0011975		0	1	0			TATGTTAAACACAGGTCAATAGGTGGTCAACGAATACTCA	TATGTTTAACACAGGTCAAGCGGTGGTCAACGAATACTCA	FALSE	0	0	2	1	0.00114119		0	0	0			TATGTTTAA----------GTGGTGGTCAACGAATACTCA
							TATGCTTAACACAGGTCAGGTGGTGGTCAACGAATACTCA	TATGTTTAACACAGGTCAAGCGGTGGTCAACGAATACTCA	FALSE	0	0	1	1	0.00129761		0	0	0			TATGTTAAACACAGGTCAAGTGGTGGCCAACGAATACTCA	TATGTTTAACACAGGTCAAGCGGTGGTCAACGAATACTCA	FALSE	0	0	1	1	0.0011975		0	1	0			TATGTTAAACACAGGTCAAGTGATGGTCAACGAATACTCA	TATGTTTAACACAGGTCAAGCGGTGGTCAACGAATACTCA	FALSE	0	0	1	1	0.00114119		0	0	0			TATGTTTAA----------------GTCAACGAATACTCA
							TATGCTTAACACAGGTCAATCGGTGGTCAACGAGTACTCA	TATGTTTAACACAGGTCAAGCGGTGGTCAACGAATACTCA	FALSE	0	0	1	1	0.00129761		1	0	0			TATGTTCAACACAGGTCAAGTGGTG-TCAACGAATACTCA	TATGTTTAACACAGGTCAAGCGGTGGTCAACGAATACTCA	FALSE	0	0	1	1	0.0011975		0	1	0			TATGTT-AACACAGGTCAAGTGGTGGTTAACGAATACTCA	TATGTTTAACACAGGTCAAGCGGTGGTCAACGAATACTCA	FALSE	0	0	1	1	0.00114119		0	1	0			TATGTTTA-CACAGGTCAAGTGGTGGTCAACGAATACTCA
							TATGCTTAACACAGGTCAATCAGTGGTCAACGAATACTCA	TATGTTTAACACAGGTCAAGCGGTGGTCAACGAATACTCA	FALSE	0	0	1	1	0.00129761		0	0	0			TATGTTCAACACAGGTCAAGTGGCGGTCAACGAATACTCA	TATGTTTAACACAGGTCAAGCGGTGGTCAACGAATACTCA	FALSE	0	0	1	1	0.0011975		0	1	0			TATGTT-AACACAGGTCAAGTGGTGGTCAGCGAATACTCA	TATGTTTAACACAGGTCAAGCGGTGGTCAACGAATACTCA	FALSE	0	0	1	1	0.00114119		0	1	0			TATGTTGAACACAGGTCAAGGGGTGGTCAACGAATACTCA
							TATGTT-AACACAGGTCAAGTGGTGGTCAACGAATACTAA	TATGTTTAACACAGGTCAAGCGGTGGTCAACGAATACTCA	FALSE	0	0	1	1	0.00129761		0	1	0			TATGTTCAACACAGGTCAAGCGGTGGTCAACGAATACTCA	TATGTTTAACACAGGTCAAGCGGTGGTCAACGAATACTCA	TRUE	0	0	0	1	0.0011975		0	0	1			TATGTT-AACACAGGTCAAGTGGTGGTCAACGAATGCTCA	TATGTTTAACACAGGTCAAGCGGTGGTCAACGAATACTCA	FALSE	0	0	1	1	0.00114119		0	1	0			TATGTTGAACACAGGTCAAGAGGTGGTCAACGAATACTCA
							TATGTT-AACACAGGTCAAGTGGTGGTCAACGGATACTCA	TATGTTTAACACAGGTCAAGCGGTGGTCAACGAATACTCA	FALSE	0	0	1	1	0.00129761		0	1	0			TATGTTCAACACAGGTCAAGCGGAGGTCAACGAATACTCA	TATGTTTAACACAGGTCAAGCGGTGGTCAACGAATACTCA	TRUE	0	0	0	1	0.0011975		0	0	1			TATGTT-AACACACGTCAAGTGGTGGCCAACTAATACTCA	TATGTTTAACACAGGTCAAGCGGTGGTCAACGAATACTCA	FALSE	0	0	1	1	0.00114119		0	1	0			TATGTTCAACAT---------GGTGGTCAACGAATACTCA
							TATGTT-AACACAGGTCAAGTGGTGGTCGACGAATACTCA	TATGTTTAACACAGGTCAAGCGGTGGTCAACGAATACTCA	FALSE	0	0	1	1	0.00129761		0	1	0			TATGTTCAACACAGGTCAAG-TGTGGTCAACGAATACTCA	TATGTTTAACACAGGTCAAGCGGTGGTCAACGAATACTCA	FALSE	1	0	0	1	0.0011975		0	0	0			TATGTGTAACACTGGTCAAGTGGTGGTCAACGGATACTCA	TATGTTTAACACAGGTCAAGCGGTGGTCAACGAATACTCA	FALSE	0	0	1	1	0.00114119		0	1	0			TATGTTCAACACTGGT--------GGTCAACGAATACTCA
							TATGTT-AACACAGGTCAATCGGTGGTCAACGAACACTCA	TATGTTTAACACAGGTCAAGCGGTGGTCAACGAATACTCA	FALSE	0	0	1	1	0.00129761		1	0	0			TATGTTCAACACAGGACAAGTGGTGGTCAACGAATACTCA	TATGTTTAACACAGGTCAAGCGGTGGTCAACGAATACTCA	FALSE	0	0	1	1	0.0011975		0	1	0			TATGCTTAACACAGATCAAGTGGTGGTCAACGAATACTCA	TATGTTTAACACAGGTCAAGCGGTGGTCAACGAATACTCA	FALSE	0	0	1	1	0.00114119		0	1	0			TATGTTCAACACAGGTCACGTGGTGGTCAACGAATACTCA
							TATGTTTAACACAGATCAAGTGGTGGTCAACGAATACTCG	TATGTTTAACACAGGTCAAGCGGTGGTCAACGAATACTCA	FALSE	0	0	1	1	0.00129761		0	1	0			TATGTTTAACACAAGTCAAGCGGTGGTCAACGAATACTCA	TATGTTTAACACAGGTCAAGCGGTGGTCAACGAATACTCA	TRUE	0	0	0	1	0.0011975		0	0	1			TATGATTAACACAGGTCAATTGGTGGTCAACGAATACTCA	TATGTTTAACACAGGTCAAGCGGTGGTCAACGAATACTCA	FALSE	0	0	2	1	0.00114119		0	0	0			TATGTTCAACACAGGTCAAGTGGTGGTCAGCGAATACTCA
							TATGTTTAACACAGATAAAGTGGTGGTCAACGAATACTCA	TATGTTTAACACAGGTCAAGCGGTGGTCAACGAATACTCA	FALSE	0	0	1	1	0.00129761		0	1	0			TATGTT-AACACAGGTCAAGTGGTGGTCAATGAATACTCA	TATGTTTAACACAGGTCAAGCGGTGGTCAACGAATACTCA	FALSE	0	0	1	1	0.0011975		0	1	0			TATGATTAACACAGGTCAAGTGGAGTTCAACGAATACTCA	TATGTTTAACACAGGTCAAGCGGTGGTCAACGAATACTCA	FALSE	0	0	1	1	0.00114119		0	1	0			TATGTTCAACACAGGTCAAGTGGTGGTCAACTAATACTCA
							TATGTTTAACACAG-TCGAGTGGTGGTCAACGAATACTCA	TATGTTTAACACAGGTCAAGCGGTGGTCAACGAATACTCA	FALSE	0	0	1	1	0.00129761		0	0	0			TATGTTTAACACAGGCTAAGTGGTGGTCAACGAATACTCA	TATGTTTAACACAGGTCAAGCGGTGGTCAACGAATACTCA	FALSE	0	0	1	1	0.0011975		0	1	0			ATGTTTTAACACAGGTCAAGTGGTGGTCAACGAATACTCA	ATGTTT-AACACAGGTCAAGCGGTGGTCAACGAATACTCA	FALSE	0	0	1	1	0.00114119		0	1	0			TATGTTCAACACAGGTCAAGTGGTGGTCAACGGATACTCA
							TATGTTTAACACACGTCAATCGGTGGTCAACGAATACTCA	TATGTTTAACACAGGTCAAGCGGTGGTCAACGAATACTCA	FALSE	0	0	1	1	0.00129761		1	0	0			TATGTTTAACACAGG-------GTGGTCAACGAATACTCA	TATGTTTAACACAGGTCAAGCGGTGGTCAACGAATACTCA	FALSE	7	0	0	1	0.0011975		0	0	0			CCTGTTTAACACAGGTCAAGTGGTGGTCAACGAATACTCA	TATGTTTAACACAGGTCAAGCGGTGGTCAACGAATACTCA	FALSE	0	0	1	1	0.00114119		0	1	0			TATGCTTAACAT---------GGTGGTCAACGAATACTCA
							TATGTTTAACACACGTCAAGTGGTGATCAACGAATACTCA	TATGTTTAACACAGGTCAAGCGGTGGTCAACGAATACTCA	FALSE	0	0	1	1	0.00129761		0	1	0			TATGTCTGACACAGGTCAAGTGGTGGTCAACGAATACTCA	TATGTTTAACACAGGTCAAGCGGTGGTCAACGAATACTCA	FALSE	0	0	1	1	0.0011975		0	1	0			CATGTTTAACACAGGTCAATCGGTGGTCAACGAATAATCA	TATGTTTAACACAGGTCAAGCGGTGGTCAACGAATACTCA	FALSE	0	0	1	1	0.00114119		1	0	0			TATGCTTAACACGGGTCAAGTGGTGGTCAACGAATACTCA
							TATGTTTAACACAAGTCGAGTGGTGGTCAACGAATACTCA	TATGTTTAACACAGGTCAAGCGGTGGTCAACGAATACTCA	FALSE	0	0	1	1	0.00129761		0	0	0			TATGTTTAACACAGGCCAAGTGGTGGTCAGCGAATACTCA	TATGTTTAACACAGGTCAAGCGGTGGTCAACGAATACTCA	FALSE	0	0	1	1	0.0011975		0	1	0			CATGTTTAACACAGGTCAATCGGTGGTCAACGAACACTCA	TATGTTTAACACAGGTCAAGCGGTGGTCAACGAATACTCA	FALSE	0	0	1	1	0.00114119		1	0	0			TATGCTTAACACAGGTCGAGTGGTGGTCAACGAATACTCA
							TATGTTTAACAC------------GGTCAACGAATACTCA	TATGTTTAACACAGGTCAAGCGGTGGTCAACGAATACTCA	FALSE	12	0	0	1	0.00129761		0	0	0			TATGTTTAACACAGGCCAAGTGGTGGTCAACGAATACTCG	TATGTTTAACACAGGTCAAGCGGTGGTCAACGAATACTCA	FALSE	0	0	1	1	0.0011975		0	1	0			CATGTTTAACACAGGTCAAGTGGTGGTCGACGAATACTCA	TATGTTTAACACAGGTCAAGCGGTGGTCAACGAATACTCA	FALSE	0	0	1	1	0.00114119		0	1	0			TATGCTTAACACAGGTCAATCGGTGGTCATCGAATACTCA
							TATGTTTAACAAAGGTCAA-----------CGAATACTCA	TATGTTTAACACAGGTCAAGCGGTGGTCAACGAATACTCA	FALSE	11	0	0	1	0.00129761		0	0	0			TATGTGTAACACAGGTCAAGCGGTGGTCAACGAATACTCA	TATGTTTAACACAGGTCAAGCGGTGGTCAACGAATACTCA	TRUE	0	0	0	1	0.0011975		0	0	1			CATGTTTAACACAGGTCAAGTGGTGGTCAGCGAATACTCA	TATGTTTAACACAGGTCAAGCGGTGGTCAACGAATACTCA	FALSE	0	0	1	1	0.00114119		0	1	0			TAAGTTTAACACAGGTCAAGTGGTTGTCAACGAATACTCA
							TATGTTTAAC-----------GGTGGTTAACGAATACCCA	TATGTTTAACACAGGTCAAGCGGTGGTCAACGAATACTCA	FALSE	11	0	0	1	0.00129761		0	0	0			TATGTTTAACACAGGCCAAGTGGTGGCCAACGAATACTCA	TATGTTTAACACAGGTCAAGCGGTGGTCAACGAATACTCA	FALSE	0	0	1	1	0.0011975		0	1	0			CATGTTTAACACAGGTCAAGTGGTGGTCAACGAATGCTCA	TATGTTTAACACAGGTCAAGCGGTGGTCAACGAATACTCA	FALSE	0	0	1	1	0.00114119		0	1	0			TAAGTTTAACACAGGTCAAGTGGTGGTCGACGAATACTCA
							TATGTTTAAC-----------GGTGGTCGACGAATACTCA	TATGTTTAACACAGGTCAAGCGGTGGTCAACGAATACTCA	FALSE	11	0	0	1	0.00129761		0	0	0			TATGTTTAACACAGGCCAAGTGGGGGTCAACGAATACTCA	TATGTTTAACACAGGTCAAGCGGTGGTCAACGAATACTCA	FALSE	0	0	1	1	0.0011975		0	1	0			CATGTTTAACACAGGTCAAGTGGTGGTCAACGAACACTCA	TATGTTTAACACAGGTCAAGCGGTGGTCAACGAATACTCA	FALSE	0	0	1	1	0.00114119		0	1	0			TAAGTTTAACACAGGTCAAGTGGTGGTCAGCGAATACTCA
							TATGTTTAAC-----------GGTGATCAACGAATACTCA	TATGTTTAACACAGGTCAAGCGGTGGTCAACGAATACTCA	FALSE	11	0	0	1	0.00129761		0	0	0			TATGTTTAACACAGGCCAAGCGGTGGTCAACGAATACTCA	TATGTTTAACACAGGTCAAGCGGTGGTCAACGAATACTCA	TRUE	0	0	0	1	0.0011975		0	0	1			CATGTTTAACACAGGTCAAGTAGTGGTCAACGAATACTCA	TATGTTTAACACAGGTCAAGCGGTGGTCAACGAATACTCA	FALSE	0	0	1	1	0.00114119		0	0	0			TAAGTTTAACACAGGTCAAGAGGTGGTCAACGAATACTCA
							TATGTTTAAC------------GTGGTCAACGAATACTCA	TATGTTTAACACAGGTCAAGCGGTGGTCAACGAATACTCA	FALSE	12	0	0	1	0.00129761		0	0	0			TATGTGTAACACAGGTCAATCGGTGGTCAACGAATACTCA	TATGTTTAACACAGGTCAAGCGGTGGTCAACGAATACTCA	FALSE	0	0	1	1	0.0011975		1	0	0			CATGTTTAACACAGGCCAAGTGGTGGTCAACGAATACTCA	TATGTTTAACACAGGTCAAGCGGTGGTCAACGAATACTCA	FALSE	0	0	1	1	0.00114119		0	1	0			T-TGTTTAACACAGGTCAAGTGGTGGTCAACGAATACTCA
							TATGTTTAAAACGGGTCAAGTGGTGGTCAACGAATACTCA	TATGTTTAACACAGGTCAAGCGGTGGTCAACGAATACTCA	FALSE	0	0	1	1	0.00129761		0	1	0			TATGTT-AACACAGGTCAAGTGGTGGTCAACGAATACTCG	TATGTTTAACACAGGTCAAGCGGTGGTCAACGAATACTCA	FALSE	0	0	1	1	0.0011975		0	1	0			CATGTCTAACACAGGTCAAGTGGTGGTCAACGAATACTCA	TATGTTTAACACAGGTCAAGCGGTGGTCAACGAATACTCA	FALSE	0	0	1	1	0.00114119		0	1	0			GCTGTTTACCACAGGTCAAGTGGTGGTCAACGAATACTCA
							TATGTTTAAAACAGGTT----GGTGGTCAACGAATACTCA	TATGTTTAACACAGGTCAAGCGGTGGTCAACGAATACTCA	FALSE	4	0	0	1	0.00129761		0	0	0			TATGTTTAACACAGCTCAAGTGGTGGTCAACGAATACTCA	TATGTTTAACACAGGTCAAGCGGTGGTCAACGAATACTCA	FALSE	0	0	1	1	0.0011975		0	1	0			CACGTTTAACACAGGTCAAGTGGTGGTCAACGAATACTCA	TATGTTTAACACAGGTCAAGCGGTGGTCAACGAATACTCA	FALSE	0	0	1	1	0.00114119		0	1	0			GATGTTTAACACAGGTCAAGGGGTGGTCAACGAATACTCA
							TATGTTTAAAACAGGTCAAGTGGTGGTCAACGAATATTCA	TATGTTTAACACAGGTCAAGCGGTGGTCAACGAATACTCA	FALSE	0	0	1	1	0.00129761		0	1	0			TATGTTTAACACAAGTCAAGTGGTGGTCAACGAATGCTCA	TATGTTTAACACAGGTCAAGCGGTGGTCAACGAATACTCA	FALSE	0	0	1	1	0.0011975		0	1	0			AATGTTTAACACAGGTCAATAGGTGGTCAACGAATACTCA	TATGTTTAACACAGGTCAAGCGGTGGTCAACGAATACTCA	FALSE	0	0	2	1	0.00114119		0	0	0			GATGTTTAACACAGGTCAAGCGGTGGTCAACGAATACTCA
							TATGTTCAACACAGGTCAAGTGGTGGTCAATGAATACTCA	TATGTTTAACACAGGTCAAGCGGTGGTCAACGAATACTCA	FALSE	0	0	1	1	0.00129761		0	1	0			TATGTTTAACACAGATCGAGTGGTGGTCAACGAATACTCA	TATGTTTAACACAGGTCAAGCGGTGGTCAACGAATACTCA	FALSE	0	0	1	1	0.0011975		0	0	0			GATGTTTAACACAGGTCAAGCGGTGGTCAACGAATACTCA	TATGTTTAACACAGGTCAAGCGGTGGTCAACGAATACTCA	TRUE	0	0	0	1	0.00114119		0	0	1			CATGTTTAACACAGGTCGAGTGGTGGTCAACGAATACTCA
							TATGTTCAACACAGGTCAAGTGGTGGTCAACGGATACTCA	TATGTTTAACACAGGTCAAGCGGTGGTCAACGAATACTCA	FALSE	0	0	1	1	0.00129761		0	1	0			TATGTTTAACACAGATCAAGTGGTGGTCGACGAATACTCA	TATGTTTAACACAGGTCAAGCGGTGGTCAACGAATACTCA	FALSE	0	0	1	1	0.0011975		0	1	0			AATGTTTAACACAGGTCAAGTGGTGGTCAACGAATACTCG	TATGTTTAACACAGGTCAAGCGGTGGTCAACGAATACTCA	FALSE	0	0	1	1	0.00114119		0	1	0			CATGTTTAACACAGGTCAAGTTGTGGTCAACGAATACTCA
							TATGTTCAACACAGGTCAAGTGGTGGTCAACGAATGCTCA	TATGTTTAACACAGGTCAAGCGGTGGTCAACGAATACTCA	FALSE	0	0	1	1	0.00129761		0	1	0			TATGTTTAACACAGATCAAGTGGTGGTCAACGAATGCTCA	TATGTTTAACACAGGTCAAGCGGTGGTCAACGAATACTCA	FALSE	0	0	1	1	0.0011975		0	1	0			AATGTTTAACACAGGTCAAGTGGTGGCCAACGAATACTCA	TATGTTTAACACAGGTCAAGCGGTGGTCAACGAATACTCA	FALSE	0	0	1	1	0.00114119		0	1	0			CATGTTTAACACAGGTCAAGTGGTGGTCTACGAATACTCA
							TATGTTCAACACAGGTCAAGTGGTGGTCAACGAATACTCG	TATGTTTAACACAGGTCAAGCGGTGGTCAACGAATACTCA	FALSE	0	0	1	1	0.00129761		0	1	0			TATGTT-AACACAGGTCAAGTGGTGGTCAACGAGTACTCA	TATGTTTAACACAGGTCAAGCGGTGGTCAACGAATACTCA	FALSE	0	0	1	1	0.0011975		0	1	0			AATGTTTAACACAGGTCAAGTGGTGATCAACGAATACTCA	TATGTTTAACACAGGTCAAGCGGTGGTCAACGAATACTCA	FALSE	0	0	1	1	0.00114119		0	1	0			CATGTTTAACACAGGTCAAGTGGTGGTCAGCGAATACTCA
							TATGTTCAACACAGGTCAAGTGATGGTCAACGAATACTCA	TATGTTTAACACAGGTCAAGCGGTGGTCAACGAATACTCA	FALSE	0	0	1	1	0.00129761		0	0	0			TATGTTTAACACAGATCAAGTGGTG-TCAACGAATACTCA	TATGTTTAACACAGGTCAAGCGGTGGTCAACGAATACTCA	FALSE	0	0	1	1	0.0011975		0	1	0			AATGTTTAACACAGGTCAAGTGGTAGTCAACGAATACTCA	TATGTTTAACACAGGTCAAGCGGTGGTCAACGAATACTCA	FALSE	0	0	1	1	0.00114119		0	1	0			CATGTTTAACACAGGTCAAGTGGTAGTCAACGAATACTCA
							TATGTTCAACACAGGT-----GGTGGTCAACGAATACTCA	TATGTTTAACACAGGTCAAGCGGTGGTCAACGAATACTCA	FALSE	5	0	0	1	0.00129761		0	0	0			TATGTTTAACACAGATCAAGTGGTAGTCAACGAATACTCA	TATGTTTAACACAGGTCAAGCGGTGGTCAACGAATACTCA	FALSE	0	0	1	1	0.0011975		0	1	0			AATGTATAACACAGGTCAAGTGGTGGTCAACGAATACTCA	TATGTTTAACACAGGTCAAGCGGTGGTCAACGAATACTCA	FALSE	0	0	1	1	0.00114119		0	1	0			CATGTTTAACACAGGT-----GGTGGTCAACGAATACTCA
							TATGTTCAACACAAGTCAAGTGGTGGTCAACGAATACTCA	TATGTTTAACACAGGTCAAGCGGTGGTCAACGAATACTCA	FALSE	0	0	1	1	0.00129761		0	1	0			TATGTTTAACACAGAT-----GGTGGTCAACGAATACTCA	TATGTTTAACACAGGTCAAGCGGTGGTCAACGAATACTCA	FALSE	5	0	0	1	0.0011975		0	0	0			#NAME?	TATGTTTAACACAGGTCAAGCGGTGGTCAACGAATACTCA	FALSE	0	0	1	1	0.00114119		0	0	0			CATGTTTAA--------------TGGTCAACGAATACTCA
							TATGTTAAACACAGGTCGAGTGGTGGTCAACGAATACTCA	TATGTTTAACACAGGTCAAGCGGTGGTCAACGAATACTCA	FALSE	0	0	1	1	0.00129761		0	0	0			TATGTTTAACACAAGTCAATCGGTGGTCAACGAATACTCA	TATGTTTAACACAGGTCAAGCGGTGGTCAACGAATACTCA	FALSE	0	0	1	1	0.0011975		1	0	0			#NAME?	TATGTTTAACACAGGTCAAGCGGTGGTCAACGAATACTCA	FALSE	0	0	1	1	0.00114119		0	0	0			CATGTTCAACACAGGTCAATCGGTGGTCAACGAATACTCA
							TATGTTAAACACAGGTCAAGTGGTGGTCAATGAATACTCA	TATGTTTAACACAGGTCAAGCGGTGGTCAACGAATACTCA	FALSE	0	0	1	1	0.00129761		0	1	0			TATGTTTAACACAAGTCAAGTGGTGGTCGACGAATACTCA	TATGTTTAACACAGGTCAAGCGGTGGTCAACGAATACTCA	FALSE	0	0	1	1	0.0011975		0	1	0			#NAME?	TATGTTTAACACAGGTCAAGCGGTGGTCAACGAATACTCA	FALSE	0	0	1	1	0.00114119		0	0	0			AATGTTTAACACAGGTCAAGTGGTGGTCAACGAATACTTA
							TATGTTAAACACAGGTCAAGCGGTGGTCAACGAATACTCA	TATGTTTAACACAGGTCAAGCGGTGGTCAACGAATACTCA	TRUE	0	0	0	1	0.00129761		0	0	1			TATGTTTAACACAGGTCAAGTGATGGTCAACGAATACCCA	TATGTTTAACACAGGTCAAGCGGTGGTCAACGAATACTCA	FALSE	0	0	1	1	0.0011975		0	0	0			#NAME?	TATGTTTAACACAGGTCAAGCGGTGGTCAACGAATACTCA	FALSE	0	0	1	1	0.00114119		0	0	0			#NAME?
							TATGCTTAACACAGGTCAAGTGGTGGTCAGCGAATACTCA	TATGTTTAACACAGGTCAAGCGGTGGTCAACGAATACTCA	FALSE	0	0	1	1	0.00129761		0	1	0			TATGTTTAACACAGGTCAAGTGATGGTCAATGAATACTCA	TATGTTTAACACAGGTCAAGCGGTGGTCAACGAATACTCA	FALSE	0	0	1	1	0.0011975		0	0	0			#NAME?	TATGTTTAACACAGGTCAAGCGGTGGTCAACGAATACTCA	FALSE	0	0	1	1	0.00114119		0	0	0			#NAME?
							TATGCTTAACACAGGTCAAGTGGTGGTCAACGGATACCCA	TATGTTTAACACAGGTCAAGCGGTGGTCAACGAATACTCA	FALSE	0	0	1	1	0.00129761		0	1	0			TATGTTTAACACAGGTCAATCGGTGGTCAACGCATACTCA	TATGTTTAACACAGGTCAAGCGGTGGTCAACGAATACTCA	FALSE	0	0	1	1	0.0011975		1	0	0			#NAME?	TATGTTTAACACAGGTCAAGCGGTGGTCAACGAATACTCA	FALSE	0	0	1	1	0.00114119		0	0	0			#NAME?
							TATGTTTAACACAGCTCAATCGGTGGTCAACGAATACTCA	TATGTTTAACACAGGTCAAGCGGTGGTCAACGAATACTCA	FALSE	0	0	1	1	0.00129761		1	0	0			TATGTTTAACACAGGTCAAGTGG-GGTCAACGAATACTCA	TATGTTTAACACAGGTCAAGCGGTGGTCAACGAATACTCA	FALSE	0	0	1	1	0.0011975		0	1	0			GATGTTTAACACAGGGCAAGTGGTGGTCAACGAATACTCA	TATGTTTAACACAGGTCAAGCGGTGGTCAACGAATACTCA	FALSE	0	0	1	1	0.00114119		0	1	0			#NAME?
							CATGTTTAACACAGGTCAAG-----GTCAACGAATACTCA	TATGTTTAACACAGGTCAAGCGGTGGTCAACGAATACTCA	FALSE	5	0	0	1	0.00129761		0	0	0			TATGTTTAACACAGGTCAAGTGGTTGTAAACGAATACTCA	TATGTTTAACACAGGTCAAGCGGTGGTCAACGAATACTCA	FALSE	0	0	1	1	0.0011975		0	1	0			GATGTTTAACACAGGTCAAGTGGTGGTCAACGACTACTCA	TATGTTTAACACAGGTCAAGCGGTGGTCAACGAATACTCA	FALSE	0	0	1	1	0.00114119		0	1	0			#NAME?
							CATGTTTAGCGCAGGTCAAGTGGTGGTCAACGAATACTCA	TATGTTTAACACAGGTCAAGCGGTGGTCAACGAATACTCA	FALSE	0	0	1	1	0.00129761		0	1	0			TATATTTAACACAGGTCAAGTGGTGGTCAGCGAATACTCA	TATGTTTAACACAGGTCAAGCGGTGGTCAACGAATACTCA	FALSE	0	0	1	1	0.0011975		0	1	0			TATCATTAACACAGGTCAATCGGTGGTCAACGAATACTCA	TATGTTTAACACAGGTCAAGCGGTGGTCAACGAATACTCA	FALSE	0	0	1	1	0.00114119		1	0	0			#NAME?
							CATGTTTAGCACAGGTCAAGTGGTGGTCAACGAATACTCA	TATGTTTAACACAGGTCAAGCGGTGGTCAACGAATACTCA	FALSE	0	0	1	1	0.00129761		0	1	0			TATGTTTAACACAGGTCAAGTGGTGGTGAACGAATACTCA	TATGTTTAACACAGGTCAAGCGGTGGTCAACGAATACTCA	FALSE	0	0	1	1	0.0011975		0	1	0			TACGTTTAACACAGGTCAAGTGGTGGCCAACGAATACTCA	TATGTTTAACACAGGTCAAGCGGTGGTCAACGAATACTCA	FALSE	0	0	1	1	0.00114119		0	1	0			TAAGTTTAACACAGGTCGAGTGGTGGTCAACGAATACTCA
							CATGTTTAACT----------GGTGGTCAACGAATACTCA	TATGTTTAACACAGGTCAAGCGGTGGTCAACGAATACTCA	FALSE	10	0	0	1	0.00129761		0	0	0			TATATTTAACACAGGTCAATCGGTGGTCAACGAATACTCA	TATGTTTAACACAGGTCAAGCGGTGGTCAACGAATACTCA	FALSE	0	0	1	1	0.0011975		1	0	0			TATATTTAACACAGGTCGAGTGGTGGTCAACGAATACTCA	TATGTTTAACACAGGTCAAGCGGTGGTCAACGAATACTCA	FALSE	0	0	1	1	0.00114119		0	0	0			TACGTTTAACACAAGTCAATCGGTGGTCAACGAATACTCA
							CATGTTTAACAT---------GGTGGTCAACGAATACTCA	TATGTTTAACACAGGTCAAGCGGTGGTCAACGAATACTCA	FALSE	9	0	0	1	0.00129761		0	0	0			TATGTTTAACACAGGTCAAGTGGTGGTCGACGAGTACTCA	TATGTTTAACACAGGTCAAGCGGTGGTCAACGAATACTCA	FALSE	0	0	1	1	0.0011975		0	1	0			TATATTTAACACAGGTCAAGTGGTGGTCAACGAATGCTCA	TATGTTTAACACAGGTCAAGCGGTGGTCAACGAATACTCA	FALSE	0	0	1	1	0.00114119		0	1	0			TACGTTTAACACAGGTCAAGCGGTGGTCAACGAATACTCA
							CATGTTTAACACAGT------GGTGGTCAACGAATACTCA	TATGTTTAACACAGGTCAAGCGGTGGTCAACGAATACTCA	FALSE	6	0	0	1	0.00129761		0	0	0			TATATTTAACACAGGTCAATCGGTGGTCAACGAATACTCG	TATGTTTAACACAGGTCAAGCGGTGGTCAACGAATACTCA	FALSE	0	0	1	1	0.0011975		1	0	0			TATATTTAACACAGGTCAAGTGGTGGTCAACGAATACCCA	TATGTTTAACACAGGTCAAGCGGTGGTCAACGAATACTCA	FALSE	0	0	1	1	0.00114119		0	1	0			TATGATTAACACAGGTCAAGTGGTGGTCAACGAACACTCA
							CATGTTTAACACAGGTCT---GGTGGTCAACGAATACTCA	TATGTTTAACACAGGTCAAGCGGTGGTCAACGAATACTCA	FALSE	3	0	0	1	0.00129761		0	0	0			TATGTTTAACACAGGTCAAGTGGTGGTCGACAAATACTCA	TATGTTTAACACAGGTCAAGCGGTGGTCAACGAATACTCA	FALSE	0	0	1	1	0.0011975		0	1	0			TAGGTTTAACACAGGTCAATCGGTGGTCAACGAATACTCA	TATGTTTAACACAGGTCAAGCGGTGGTCAACGAATACTCA	FALSE	0	0	1	1	0.00114119		1	0	0			TATGCTTAACACAGGTCAATAGGTGGTCAACGAATACTCA
							CATGTTTAACACAGGTCAGGTGGTGGTCAACGAATACTCA	TATGTTTAACACAGGTCAAGCGGTGGTCAACGAATACTCA	FALSE	0	0	1	1	0.00129761		0	0	0			TATGTTTAACACAGGTCAAGTGGTGGTCCACGAGTACTCA	TATGTTTAACACAGGTCAAGCGGTGGTCAACGAATACTCA	FALSE	0	0	1	1	0.0011975		0	1	0			TACGTTTAGCACAGGTCAAGTGGTGGTCAACGAATACTCA	TATGTTTAACACAGGTCAAGCGGTGGTCAACGAATACTCA	FALSE	0	0	1	1	0.00114119		0	1	0			TATGCTTAACACAGGTCAAGTGGTGGTTAACGAATACTCA
							CATGTTTAACACAGGTCAAGTGGTGGTCTACGAATACTCA	TATGTTTAACACAGGTCAAGCGGTGGTCAACGAATACTCA	FALSE	0	0	1	1	0.00129761		0	1	0			TATGATAAACACAGGACAAGTGGTGGTCAACGAATACTCA	TATGTTTAACACAGGTCAAGCGGTGGTCAACGAATACTCA	FALSE	0	0	1	1	0.0011975		0	1	0			TACGTTTAACACAGGTCAGGTGGTGGTCAACGAATACTCA	TATGTTTAACACAGGTCAAGCGGTGGTCAACGAATACTCA	FALSE	0	0	1	1	0.00114119		0	0	0			TATGCTTAACACAGGTCAAGTGGTGGTCAACGAATAGTCA
							CATGTTTAACACAGGTCAAGTGGTGGTCAACGAATACCCA	TATGTTTAACACAGGTCAAGCGGTGGTCAACGAATACTCA	FALSE	0	0	1	1	0.00129761		0	1	0			TATGATCAACACAGGTCAAGTGGTGGTCAACGAATACTCA	TATGTTTAACACAGGTCAAGCGGTGGTCAACGAATACTCA	FALSE	0	0	1	1	0.0011975		0	1	0			TACGTTTAACACAGGTCAAGTGGTGGTCAACGGATACTCA	TATGTTTAACACAGGTCAAGCGGTGGTCAACGAATACTCA	FALSE	0	0	1	1	0.00114119		0	1	0			TATGCTTAACACAGGTCAAGTGGTGGTCAACGAATACTCG
							CATGTTTAACACAGGTCAAGTGGTGGTCAACGAACACTCA	TATGTTTAACACAGGTCAAGCGGTGGTCAACGAATACTCA	FALSE	0	0	1	1	0.00129761		0	1	0			TATGTTTAACACAGGTCAAGTGGTGGTCAGCGGATACTCA	TATGTTTAACACAGGTCAAGCGGTGGTCAACGAATACTCA	FALSE	0	0	1	1	0.0011975		0	1	0			TACGTTTAACACAGGTCAAGTGGTGGTCAACGAATACTCG	TATGTTTAACACAGGTCAAGCGGTGGTCAACGAATACTCA	FALSE	0	0	1	1	0.00114119		0	1	0			TATGCTTAACACAGGTCAAGTGGTGATCAACGAATACTCA
							CATGTTTAACACAGGTCAAGTGGTG-TCAACGAATACTCA	TATGTTTAACACAGGTCAAGCGGTGGTCAACGAATACTCA	FALSE	0	0	1	1	0.00129761		0	1	0			TATGTTTAACACAGGTCAAGTGGTGGTCAGCGAGTACTCA	TATGTTTAACACAGGTCAAGCGGTGGTCAACGAATACTCA	FALSE	0	0	1	1	0.0011975		0	1	0			TACGTTTAACACAGGTCAAGTGGTGGTCAACGAATACTCA	#NAME?	FALSE	0	0	1	1	0.00114119		0	1	0			TATGCTTAACACAGG-------------AACGAATACTCA
							CATGTTTAACACAGGTCAAGTGGCGGTCAACGAATACTCA	TATGTTTAACACAGGTCAAGCGGTGGTCAACGAATACTCA	FALSE	0	0	1	1	0.00129761		0	1	0			TATGATTAACACAGGTCAAGAGGTGGTCAACGAATACTCA	TATGTTTAACACAGGTCAAGCGGTGGTCAACGAATACTCA	FALSE	0	0	1	1	0.0011975		0	0	0			TACGTTTAACACAGGTCAAGTGGTGGTCAACGAATACCCA	TATGTTTAACACAGGTCAAGCGGTGGTCAACGAATACTCA	FALSE	0	0	1	1	0.00114119		0	1	0			TATGCCCAACACAGGTCAGGCCGTGGCCAACACAGGTCAG
							CATGTTTAACACAGGCCAAGTGGTGGTCAACGAATACTCA	TATGTTTAACACAGGTCAAGCGGTGGTCAACGAATACTCA	FALSE	0	0	1	1	0.00129761		0	1	0			TATGTTTAACACAGGTCAAGTGGTGGTCAGCGAATACCCA	TATGTTTAACACAGGTCAAGCGGTGGTCAACGAATACTCA	FALSE	0	0	1	1	0.0011975		0	1	0			TACGTTTAACACAGGTCAAGTGGTGGTCAACAAATACTCA	TATGTTTAACACAGGTCAAGCGGTGGTCAACGAATACTCA	FALSE	0	0	1	1	0.00114119		0	1	0			TATGCATAACACAGGTCAAGTGGTGGTCAACGAATACTCA
							TATGCTTAACACAGGTCAAGTGGTGGTCAACGAATACCCA	TATGTTTAACACAGGTCAAGCGGTGGTCAACGAATACTCA	FALSE	0	0	1	1	0.00129761		0	1	0			TATGTTTAACACAGGTCAAGTGGTGGTCACCGAATACCCA	TATGTTTAACACAGGTCAAGCGGTGGTCAACGAATACTCA	FALSE	0	0	1	1	0.0011975		0	1	0			TACGTTTAACACAGGTCAAGAGGTGGTCAACGAATACTCA	TATGTTTAACACAGGTCAAGCGGTGGTCAACGAATACTCA	FALSE	0	0	1	1	0.00114119		0	0	0			TATGATTAACACAGGTCAATCGGTGGTCAACGAATACTCA
							CATGTCTAACACAGGTCAAGTGGTGGTCAACGAATACTCA	TATGTTTAACACAGGTCAAGCGGTGGTCAACGAATACTCA	FALSE	0	0	1	1	0.00129761		0	1	0			TATGTTTAACACAGGTCAAGTGGTGGTCAATGAGTACTCA	TATGTTTAACACAGGTCAAGCGGTGGTCAACGAATACTCA	FALSE	0	0	1	1	0.0011975		0	1	0			GATGTTTAACACAGGTCAATCGGTGGTCAACGAATACTCA	TATGTTTAACACAGGTCAAGCGGTGGTCAACGAATACTCA	FALSE	0	0	1	1	0.00114119		1	0	0			TATGATTAACACAGGTCAATAGGTGGTCAACGAATACTCA
							CACGTTTAACACAGGTCAAGTGGTGGTCAACGAATACTCA	TATGTTTAACACAGGTCAAGCGGTGGTCAACGAATACTCA	FALSE	0	0	1	1	0.00129761		0	1	0			TATGCCTAACACAGGTCAAGTGGTGGTCAACGAATACTCA	TATGTTTAACACAGGTCAAGCGGTGGTCAACGAATACTCA	FALSE	0	0	1	1	0.0011975		0	1	0			TACGTTTAACACAGGCCGAGTGGTGGTCAACGAATACTCA	TATGTTTAACACAGGTCAAGCGGTGGTCAACGAATACTCA	FALSE	0	0	1	1	0.00114119		0	0	0			TATCTTTAACACAGGTCAAGTGGTGGTCAACGAATACTCA
							ATGTTTTAACACAGGTCAAGTGGTGGTCAACGAATACTCA	ATGTTT-AACACAGGTCAAGCGGTGGTCAACGAATACTCA	FALSE	0	0	1	1	0.00129761		0	1	0			TATGCTTAACACAGGACAAGTGGTGGTCAACGAATACTCA	TATGTTTAACACAGGTCAAGCGGTGGTCAACGAATACTCA	FALSE	0	0	1	1	0.0011975		0	1	0			TACGTTTAACACAGGCCAAGTGGTGGTCAACGAATACTCA	TATGTTTAACACAGGTCAAGCGGTGGTCAACGAATACTCA	FALSE	0	0	1	1	0.00114119		0	1	0			TACGTTTAACACAGGTCAAGTGGTG-TCAACGAATACTCA
							AATGTTTAACGCAGGTCAAGTGGTGGTCAACGAATACTCA	TATGTTTAACACAGGTCAAGCGGTGGTCAACGAATACTCA	FALSE	0	0	1	1	0.00129761		0	1	0			TATGTTTAACACAGGTCAAGTGGTGGTCAACGGATACTCG	TATGTTTAACACAGGTCAAGCGGTGGTCAACGAATACTCA	FALSE	0	0	1	1	0.0011975		0	1	0			TACGTTTAACACAGGACAAGTGGTGGTCAACGAATACTCA	TATGTTTAACACAGGTCAAGCGGTGGTCAACGAATACTCA	FALSE	0	0	1	1	0.00114119		0	1	0			TATATTTAACACAGGTCAATCGGTGGTCAACGAATACTCA
							#NAME?	TATGTTTAACACAGGTCAAGCGGTGGTCAACGAATACTCA	FALSE	0	0	1	1	0.00129761		0	0	0			TATGCTTAACACAGGCCAAGTGGTGGTCAACGAATACTCA	TATGTTTAACACAGGTCAAGCGGTGGTCAACGAATACTCA	FALSE	0	0	1	1	0.0011975		0	1	0			TACGTTCAACACAGGTCAAGTGGTGGTCAACGAATACTCA	TATGTTTAACACAGGTCAAGCGGTGGTCAACGAATACTCA	FALSE	0	0	1	1	0.00114119		0	1	0			TATATTTAACACAGGCCT---GGTGGTCAACGAATACTCA
							#NAME?	TATGTTTAACACAGGTCAAGCGGTGGTCAACGAATACTCA	FALSE	0	0	1	1	0.00129761		0	0	0			TATGTTTAACACAGGTCAAGTGGTGGTCAACGGACACTCA	TATGTTTAACACAGGTCAAGCGGTGGTCAACGAATACTCA	FALSE	0	0	1	1	0.0011975		0	1	0			TACGTT-AACACAGGTCAAGTGGTGGTCAACGAATACTCA	TATGTTTAACACAGGTCAAGCGGTGGTCAACGAATACTCA	FALSE	0	0	1	1	0.00114119		0	1	0			TAGGTTTAACACGGGTCAAGTGGTGGTCAACGAATACTCA
							#NAME?	TATGTTTAACACAGGTCAAGCGGTGGTCAACGAATACTCA	FALSE	0	0	1	1	0.00129761		0	0	0			TATATT-AACACAGGTCAAGTGGTGGTCAACGAATACTCA	TATGTTTAACACAGGTCAAGCGGTGGTCAACGAATACTCA	FALSE	0	0	1	1	0.0011975		0	1	0			TACGCTTAACACAGGTCAAGTGGTGGTCAACGAATACTCA	TATGTTTAACACAGGTCAAGCGGTGGTCAACGAATACTCA	FALSE	0	0	1	1	0.00114119		0	1	0			TAGGTTTAACACAGGTCAATTGGTGGTCAACGAATACTCA
							#NAME?	TATGTTTAACACAGGTCAAGCGGTGGTCAACGAATACTCA	FALSE	0	0	1	1	0.00129761		0	0	0			TATGTTTAACACAGGTCAAGTGGTTGTCAACGAGTACTCA	TATGTTTAACACAGGTCAAGCGGTGGTCAACGAATACTCA	FALSE	0	0	1	1	0.0011975		0	1	0			TAAGTTTAACGCAGGTCAAGTGGTGGTCAACGAATACTCA	TATGTTTAACACAGGTCAAGCGGTGGTCAACGAATACTCA	FALSE	0	0	1	1	0.00114119		0	1	0			TACGTTTAACGCAGGTCAAGTGGTGGTCAACGAATACTCA
							#NAME?	TATGTTTAACACAGGTCAAGCGGTGGTCAACGAATACTCA	FALSE	60	0	0	1	0.00129761		0	0	0			TATGTTTAACACAGGTCAAGTGTTGGTCAACGAATACTCA	TATGTTTAACACAGGTCAAGCGGTGGTCAACGAATACTCA	FALSE	0	0	1	1	0.0011975		0	0	0			TAAGTTTAACACAGGTCAATAGGTGGTCAACGAATACTCA	TATGTTTAACACAGGTCAAGCGGTGGTCAACGAATACTCA	FALSE	0	0	2	1	0.00114119		0	0	0			TACGTTTAACACGGGTT----GGTGGTCAACGAATACTCA
							#NAME?	TATGTTTAACACAGGTCAAGCGGTGGTCAACGAATACTCA	FALSE	41	0	0	1	0.00129761		0	0	0			TATGTTTAACACAGGTCAATCGGTGGTAAACGAATACTCA	TATGTTTAACACAGGTCAAGCGGTGGTCAACGAATACTCA	FALSE	0	0	1	1	0.0011975		1	0	0			TAAGTTTAACACAGGTCAAGTGGTGGTCAACGAATACTTA	TATGTTTAACACAGGTCAAGCGGTGGTCAACGAATACTCA	FALSE	0	0	1	1	0.00114119		0	1	0			TACGTTTAACACAGGTCAGGTGGTGGTCAACGAATACTCA
							#NAME?	TATGTTTAACACAGGTCAAGCGGTGGTCAACGAATACTCA	FALSE	41	0	0	1	0.00129761		0	0	0			TATGTTTAACACAGGTCAATCGGTGGTCAACGATTACTCA	TATGTTTAACACAGGTCAAGCGGTGGTCAACGAATACTCA	FALSE	0	0	1	1	0.0011975		1	0	0			TAAGTTTAACACAGGTCAAGCGGTGGTCAACGAATACTCA	TATGTTTAACACAGGTCAAGCGGTGGTCAACGAATACTCA	TRUE	0	0	0	1	0.00114119		0	0	1			TACGTTTAACACAGGTCAATCGGTGGTCAACGAATACACA
							#NAME?	TATGTTTAACACAGGTCAAGCGGTGGTCAACGAATACTCA	FALSE	26	0	0	1	0.00129761		0	0	0			TACGTTTAACACAGGTCAAGCGGTGGTCAACGAATACTCA	TATGTTTAACACAGGTCAAGCGGTGGTCAACGAATACTCA	TRUE	0	0	0	1	0.0011975		0	0	1			GATGTTTAACACAGGTCCAGTGGTGGTCAACGAATACTCA	TATGTTTAACACAGGTCAAGCGGTGGTCAACGAATACTCA	FALSE	0	0	1	1	0.00114119		0	0	0			TACGTTTAACACAGGTCAATAGGTGGTCAACGAATACTCA
							GATGTTTAACACAGGTCAAGCGGTGGTCAACGAATACTCA	TATGTTTAACACAGGTCAAGCGGTGGTCAACGAATACTCA	TRUE	0	0	0	1	0.00129761		0	0	1			TATGTTTAACACAGGTCAATCGGTGGTCAACGAATCCTCA	TATGTTTAACACAGGTCAAGCGGTGGTCAACGAATACTCA	FALSE	0	0	1	1	0.0011975		1	0	0			TATGTTTAACAC-------------------GAATACTCA	TATGTTTAACACAGGTCAAGCGGTGGTCAACGAATACTCA	FALSE	19	0	0	1	0.00114119		0	0	0			TACGTTTAACACAGGTCAAGTGGTGGTCCACGAATACTCA
							GATGTTTAACACGGGTCACGTGGTGGTCAACGAATACTCA	TATGTTTAACACAGGTCAAGCGGTGGTCAACGAATACTCA	FALSE	0	0	1	1	0.00129761		0	0	0			TATGTTTAACACAGGTCAATCGGTGGTCAACGAATACTCC	TATGTTTAACACAGGTCAAGCGGTGGTCAACGAATACTCA	FALSE	0	0	1	1	0.0011975		1	0	0			TATGTTTAACACAAGTCAAGTGGCGGTCAACGAATACTCA	TATGTTTAACACAGGTCAAGCGGTGGTCAACGAATACTCA	FALSE	0	0	1	1	0.00114119		0	1	0			TATGTTTAACACAAGTCAAGTGGTGGTCAATGGATACTCA
							TAAGTTTAACACAGGTCAATCGGTGGTCAACGAATACTCA	TATGTTTAACACAGGTCAAGCGGTGGTCAACGAATACTCA	FALSE	0	0	1	1	0.00129761		1	0	0			TATGTTTAACACAGGTCAATCGGTGGTCAACGAATACTAA	TATGTTTAACACAGGTCAAGCGGTGGTCAACGAATACTCA	FALSE	0	0	1	1	0.0011975		1	0	0			TATGTTTAACACAGGTCAATCGGTGGTCAACGAATACGCA	TATGTTTAACACAGGTCAAGCGGTGGTCAACGAATACTCA	FALSE	0	0	1	1	0.00114119		1	0	0			TATGTTTAACACAGATCAAGTGGTAGTCAACGAATACTCA
							TAAGTTTAACACAGGTCAATTGGTGGTCAACGAATACTCA	TATGTTTAACACAGGTCAAGCGGTGGTCAACGAATACTCA	FALSE	0	0	2	1	0.00129761		0	0	0			TACGTTTAACACAGGTCAAGTGGTGGTCAGCGAATACTCA	TATGTTTAACACAGGTCAAGCGGTGGTCAACGAATACTCA	FALSE	0	0	1	1	0.0011975		0	1	0			TATGTTTAACACAAGTCAAGTGGTGGTCGACGAATACTCA	TATGTTTAACACAGGTCAAGCGGTGGTCAACGAATACTCA	FALSE	0	0	1	1	0.00114119		0	1	0			TATGTTTAACACAGATCAAGTGGTGGTCAACGAACACTCA
							TATGCTTAACACAGGTCAAGTGGTGGTCAACGAACACTCA	TATGTTTAACACAGGTCAAGCGGTGGTCAACGAATACTCA	FALSE	0	0	1	1	0.00129761		0	1	0			TATGTTTAACACAGGTCAATCGGTGGTCAACGAATACACA	TATGTTTAACACAGGTCAAGCGGTGGTCAACGAATACTCA	FALSE	0	0	1	1	0.0011975		1	0	0			TATGTTTAACACAGGTCAAGTGGTGGTCGACGAATACTCG	TATGTTTAACACAGGTCAAGCGGTGGTCAACGAATACTCA	FALSE	0	0	1	1	0.00114119		0	1	0			TATGTTTAACACAGGTCAAGTGGTGCTCGACGAATACTCA
							TATGCTTAACACAGGTCAAGTAGTGGTCAACGAATACTCA	TATGTTTAACACAGGTCAAGCGGTGGTCAACGAATACTCA	FALSE	0	0	1	1	0.00129761		0	0	0			TACGTTTAACACAGGTCAAGTGGTGGTCGACGAATACTCA	TATGTTTAACACAGGTCAAGCGGTGGTCAACGAATACTCA	FALSE	0	0	1	1	0.0011975		0	1	0			TATGTTTAACACAGGTCAAGTGGTGGTCGACGAATACCCA	TATGTTTAACACAGGTCAAGCGGTGGTCAACGAATACTCA	FALSE	0	0	1	1	0.00114119		0	1	0			TATGTTTAACACAGGTCAAGTGGTGTTCAACGAATACTCA
							TATGCTTAACACAGGCCAAGTGGTGGTCAACGAATACTCA	TATGTTTAACACAGGTCAAGCGGTGGTCAACGAATACTCA	FALSE	0	0	1	1	0.00129761		0	1	0			TATGTTTAACACAGGTCAATCGGTGGTCAACGAAAACTCA	TATGTTTAACACAGGTCAAGCGGTGGTCAACGAATACTCA	FALSE	0	0	1	1	0.0011975		1	0	0			TATGTTTAACACAGGTCAAGTGGTGGTCAGCGAATACTCG	TATGTTTAACACAGGTCAAGCGGTGGTCAACGAATACTCA	FALSE	0	0	1	1	0.00114119		0	1	0			TATGTTTAACACAGGTCAAGTGGTGGTTAGCGAATACTCA
							TATGCTTAACACAGG-------GTGGTCAACGAATACTCA	TATGTTTAACACAGGTCAAGCGGTGGTCAACGAATACTCA	FALSE	7	0	0	1	0.00129761		0	0	0			TACGTTTAACACAGGTCATGTGGTGGTCAACGAATACTCA	TATGTTTAACACAGGTCAAGCGGTGGTCAACGAATACTCA	FALSE	0	0	1	1	0.0011975		0	0	0			TATGTTTAACACAGGTCAAGTGGTGGTCAGCGAATACCCA	TATGTTTAACACAGGTCAAGCGGTGGTCAACGAATACTCA	FALSE	0	0	1	1	0.00114119		0	1	0			TATGTTTAACACAGGTCAAGTGGTGGTCTACGAATACTCG
							TATGCTTAAC---------GTGGTGGTCAACGAATACTCA	TATGTTTAACACAGGTCAAGCGGTGGTCAACGAATACTCA	FALSE	0	0	1	1	0.00129761		0	0	0			TATGTTTAACACAGGTCAAGTTGTG-TCAACGAATACTCA	TATGTTTAACACAGGTCAAGCGGTGGTCAACGAATACTCA	FALSE	0	0	1	1	0.0011975		0	0	0			TATGTTTAACACAGGTCAAGTGGTGGTCAATGAATGCTCA	TATGTTTAACACAGGTCAAGCGGTGGTCAACGAATACTCA	FALSE	0	0	1	1	0.00114119		0	1	0			TATGTTTAACACAGGTCAAGTGGTGGTCGACGAATACTCG
							TATGCT-AACACAGGTCAATCGGTGGTCAACGAATACTCA	TATGTTTAACACAGGTCAAGCGGTGGTCAACGAATACTCA	FALSE	0	0	1	1	0.00129761		1	0	0			TATGTTTAACACAGGTCAATCGGTGGACAACGAGTACTCA	TATGTTTAACACAGGTCAAGCGGTGGTCAACGAATACTCA	FALSE	0	0	1	1	0.0011975		1	0	0			TATGTTTAACACAGGTCAAGTGGTGGTCAATGAATACACA	TATGTTTAACACAGGTCAAGCGGTGGTCAACGAATACTCA	FALSE	0	0	1	1	0.00114119		0	1	0			TATGTTTAACACAGGTCAAGTGGTGGTCGACGAATACCCA
							TATGATTAACACGGGTCAAGTGGTGGTCAACGAATACTCA	TATGTTTAACACAGGTCAAGCGGTGGTCAACGAATACTCA	FALSE	0	0	1	1	0.00129761		0	1	0			TATGTTTAACACAGGTCAATCGGTGCTCAACGAATACTCA	TATGTTTAACACAGGTCAAGCGGTGGTCAACGAATACTCA	FALSE	0	0	1	1	0.0011975		1	0	0			TATGTTTAACACAGGTCAAGTGGTGGTCAACGGATACTCG	TATGTTTAACACAGGTCAAGCGGTGGTCAACGAATACTCA	FALSE	0	0	1	1	0.00114119		0	1	0			TATGTTTAACACAGGTCAAGTGGTGGTCGACGAACACTCA
							TATATTTAACACAGGTCAATCGGTGGTCAACGAATACTCA	TATGTTTAACACAGGTCAAGCGGTGGTCAACGAATACTCA	FALSE	0	0	1	1	0.00129761		1	0	0			TATGTTTAACACAGGTCAATCGGTCGTCAACGAATACTCA	TATGTTTAACACAGGTCAAGCGGTGGTCAACGAATACTCA	FALSE	0	0	1	1	0.0011975		1	0	0			TATGTTTAACACAGGTCAAGTGGTGGTCAACGGATACTCC	TATGTTTAACACAGGTCAAGCGGTGGTCAACGAATACTCA	FALSE	0	0	1	1	0.00114119		0	1	0			TATGTTTAACACAGGTCAAGTGGTGGTCGACAAATACTCA
							TATATTTAACACAGGTCAAGTGGTGGTCAACGAATGCTCA	TATGTTTAACACAGGTCAAGCGGTGGTCAACGAATACTCA	FALSE	0	0	1	1	0.00129761		0	1	0			TACGTTTAACACAGGTT----GGTGGTCAACGAATACTCA	TATGTTTAACACAGGTCAAGCGGTGGTCAACGAATACTCA	FALSE	4	0	0	1	0.0011975		0	0	0			TATGTTTAACACAGGTCAAGTGGTGGTCAACGAGTACCCA	TATGTTTAACACAGGTCAAGCGGTGGTCAACGAATACTCA	FALSE	0	0	1	1	0.00114119		0	1	0			TATGTTTAACACAGGTCAAGTGGTGGTCATCGAATACTCT
							TATATTTAACACAGGTCAAGCGGTGGTCAACGAATACTCA	TATGTTTAACACAGGTCAAGCGGTGGTCAACGAATACTCA	TRUE	0	0	0	1	0.00129761		0	0	1			TATGTTTAACACAGGTCAATCGGAGGTCAACGAATACTCA	TATGTTTAACACAGGTCAAGCGGTGGTCAACGAATACTCA	FALSE	0	0	1	1	0.0011975		1	0	0			TATGTTTAACACAGGTCAAGTGGTGGTCAACGAATTCTCG	TATGTTTAACACAGGTCAAGCGGTGGTCAACGAATACTCA	FALSE	0	0	1	1	0.00114119		0	1	0			TATGTTTAACACAGGTCAAGTGGTGGTCAGTGAATACTCA
							TAT--------------------TGGTCAACGAATACTCA	TATGTTTAACACAGGTCAAGCGGTGGTCAACGAATACTCA	FALSE	20	0	0	1	0.00129761		0	0	0			TATGTTTAACACAGGTCAATAGGTGGTCAACAAATACTCA	TATGTTTAACACAGGTCAAGCGGTGGTCAACGAATACTCA	FALSE	0	0	2	1	0.0011975		0	0	0			TATGTTTAACACAGGTCAAGTGGTGGTCAACGAATCCTCA	TATGTTTAACACAGGTCAAGCGGTGGTCAACGAATACTCA	FALSE	0	0	1	1	0.00114119		0	1	0			TATGTTTAACACAGGTCAAGTGGTGGTCAGCGAATGCTCA
							TAGGTTTAACACAGGTCAATCGGTGGTCAACGAATACTCA	TATGTTTAACACAGGTCAAGCGGTGGTCAACGAATACTCA	FALSE	0	0	1	1	0.00129761		1	0	0			TATGTTTAACACAGGTCAATAGGTGGACAACGAATACTCA	TATGTTTAACACAGGTCAAGCGGTGGTCAACGAATACTCA	FALSE	0	0	2	1	0.0011975		0	0	0			TATGTTTAACACAGGTCAAGTGGTGGTCAACGAATACTGA	TATGTTTAACACAGGTCAAGCGGTGGTCAACGAATACTCA	FALSE	0	0	1	1	0.00114119		0	1	0			TATGTTTAACACAGGTCAAGTGGTGGTCAGCGAATATTCA
							TACGTTTAACACGGGTCAAGTGGTGGTCAACGAATACTCA	TATGTTTAACACAGGTCAAGCGGTGGTCAACGAATACTCA	FALSE	0	0	1	1	0.00129761		0	1	0			TATGTTAAACACAGGTCAATCGGTGGTCAACGAATACTCA	TATGTTTAACACAGGTCAAGCGGTGGTCAACGAATACTCA	FALSE	0	0	1	1	0.0011975		1	0	0			#NAME?	TATGTTTAACACAGGTCAAGCGGTGGTCAACGAATACTCA	FALSE	35	0	0	1	0.00114119		0	0	0			TATGTTTAACACAGGTCAAGTGGTGGTCAACGGATGCTCA
							TACGTTTAACACAGGTCAGGTGGTGGTCAACGAATACTCA	TATGTTTAACACAGGTCAAGCGGTGGTCAACGAATACTCA	FALSE	0	0	1	1	0.00129761		0	0	0			TATGTTTAACACAGGTCAAGTTGTGGACAACGAATACTCA	TATGTTTAACACAGGTCAAGCGGTGGTCAACGAATACTCA	FALSE	0	0	1	1	0.0011975		0	0	0			TATGTTTAACACAGGTCAAGTGGTGGTCAACGAAAACTCG	TATGTTTAACACAGGTCAAGCGGTGGTCAACGAATACTCA	FALSE	0	0	1	1	0.00114119		0	1	0			TATGTTTAACACAGGTCAAGTGGTGGTCAACGAGTACCCA
							TACGTTTAACACAGGTCAAGTGGTGGTCGACGAATACTCA	TATGTTTAACACAGGTCAAGCGGTGGTCAACGAATACTCA	FALSE	0	0	1	1	0.00129761		0	1	0			TATGTTTAACACAGGTCAAGTGGTGGTCAACGCATACTAA	TATGTTTAACACAGGTCAAGCGGTGGTCAACGAATACTCA	FALSE	0	0	1	1	0.0011975		0	1	0			TATGTTTAACACAGGTCAAGTGGTGGTCAACGAAAACACA	TATGTTTAACACAGGTCAAGCGGTGGTCAACGAATACTCA	FALSE	0	0	1	1	0.00114119		0	1	0			TATGTTTAACACAGGTCAAGTGGTGGTCAACGAGTACACA
							TACGTTTAACACAGGTCAAGTGGTGGTCAGCGAATACTCA	TATGTTTAACACAGGTCAAGCGGTGGTCAACGAATACTCA	FALSE	0	0	1	1	0.00129761		0	1	0			TATGTTTAACACAGGTCAAGTGGTGGTCAACGAGCACTCA	TATGTTTAACACAGGTCAAGCGGTGGTCAACGAATACTCA	FALSE	0	0	1	1	0.0011975		0	1	0			TATGTTTAACACAGGTCAAGTGGTGGTCAACAAATGCTCA	TATGTTTAACACAGGTCAAGCGGTGGTCAACGAATACTCA	FALSE	0	0	1	1	0.00114119		0	1	0			TATGTTTAACACAGGTCAAGTGGTGGTCAACGAATAGTCA
							TACGTTTAACACAGGTCAAGTGGTGGTCAACGGATACTCA	TATGTTTAACACAGGTCAAGCGGTGGTCAACGAATACTCA	FALSE	0	0	1	1	0.00129761		0	1	0			TATGCTTAACACAGGTCAAGTGGTGGTCAACGAATACTCG	TATGTTTAACACAGGTCAAGCGGTGGTCAACGAATACTCA	FALSE	0	0	1	1	0.0011975		0	1	0			TATGTTTAACACAGGTCAAGTGGTGGGCAACGAATACTCC	TATGTTTAACACAGGTCAAGCGGTGGTCAACGAATACTCA	FALSE	0	0	1	1	0.00114119		0	1	0			#NAME?
							TACGTTTAACACAGGTCAAGTGGTG-TCAACGAATACTCA	TATGTTTAACACAGGTCAAGCGGTGGTCAACGAATACTCA	FALSE	0	0	1	1	0.00129761		0	1	0			TATGTATAACAAAGGTCAAGTGGTGGTCAACGAATACTCA	TATGTTTAACACAGGTCAAGCGGTGGTCAACGAATACTCA	FALSE	0	0	1	1	0.0011975		0	1	0			TATGTTTAACACAGGTCAAGTGGTGGCTAACGAATACTCA	TATGTTTAACACAGGTCAAGCGGTGGTCAACGAATACTCA	FALSE	0	0	1	1	0.00114119		0	1	0			TATGTTTAACACAGGTCAAGTGGTGGTCAACGAATACT-A
							TACGTTTAACACAGGTCAAGTGGCGGTTAACGAATACTCA	TATGTTTAACACAGGTCAAGCGGTGGTCAACGAATACTCA	FALSE	0	0	1	1	0.00129761		0	1	0			TATGGTTAACACAGGTCAATAGGTGGTCAACGAATACTCA	TATGTTTAACACAGGTCAAGCGGTGGTCAACGAATACTCA	FALSE	0	0	2	1	0.0011975		0	0	0			TATGTTTAACACAGGTCAAGTGGTGGCCAACGGATACTCA	TATGTTTAACACAGGTCAAGCGGTGGTCAACGAATACTCA	FALSE	0	0	1	1	0.00114119		0	1	0			TATGTTTAACACAGGTCAAGTGGTGGTCAACGAATACCCC
							TACGTTTAACACAGGTCAAGAGGTGGTCAACGAATACTCA	TATGTTTAACACAGGTCAAGCGGTGGTCAACGAATACTCA	FALSE	0	0	1	1	0.00129761		0	0	0			TATGTTTAACACAGGTCAAGTGGTG-TCAACGAATACTTA	TATGTTTAACACAGGTCAAGCGGTGGTCAACGAATACTCA	FALSE	0	0	1	1	0.0011975		0	1	0			TATGTTTAACACAGGTCAAGTGGTGGCCAACGAGTACTCA	TATGTTTAACACAGGTCAAGCGGTGGTCAACGAATACTCA	FALSE	0	0	1	1	0.00114119		0	1	0			TATGTTTAACACAGGTCAAGTGGTGGTCAACGAACACGCA
							TACGTTTAACACAGGTCA-----TGGTCAACGAATACTCA	TATGTTTAACACAGGTCAAGCGGTGGTCAACGAATACTCA	FALSE	5	0	0	1	0.00129761		0	0	0			TATGGTTAACACAGGTCAATGGGTGGTCAACGAATACTCA	TATGTTTAACACAGGTCAAGCGGTGGTCAACGAATACTCA	FALSE	0	0	2	1	0.0011975		0	0	0			TATGTTTAACACAGGTCAAGTGGTGGCCAACGAATGCTCA	TATGTTTAACACAGGTCAAGCGGTGGTCAACGAATACTCA	FALSE	0	0	1	1	0.00114119		0	1	0			TATGTTTAACACAGGTCAAGTGGTGGTCAACGAAAGCTCA
							TACGTTTAACACAGGT-----GGTGGTCAACGAATACTCA	TATGTTTAACACAGGTCAAGCGGTGGTCAACGAATACTCA	FALSE	5	0	0	1	0.00129761		0	0	0			TATGTTTAACACAGGTCAAGTGGTG-TCAACGAATACACA	TATGTTTAACACAGGTCAAGCGGTGGTCAACGAATACTCA	FALSE	0	0	1	1	0.0011975		0	1	0			TATGTTTAACACAGGTCAAGTGGTGGACAATGAATACTCA	TATGTTTAACACAGGTCAAGCGGTGGTCAACGAATACTCA	FALSE	0	0	1	1	0.00114119		0	1	0			TATGTTTAACACAGGTCAAGTGGTGGTCAACCAATACTCA
							TACGTTTAAC---------GTGGTGGTCAACGAATACTCA	TATGTTTAACACAGGTCAAGCGGTGGTCAACGAATACTCA	FALSE	0	0	1	1	0.00129761		0	0	0			TATGTTTAACACAGGTCAAGTGGTCGTCAACGAATACTCA	TATGTTTAACACAGGTCAAGCGGTGGTCAACGAATACTCA	FALSE	0	0	1	1	0.0011975		0	1	0			TATGTTTAACACAGGTCAAGTGGTGGACAACGAATGCTCA	TATGTTTAACACAGGTCAAGCGGTGGTCAACGAATACTCA	FALSE	0	0	1	1	0.00114119		0	1	0			TATGTTTAACACAGGTCAAGTGGTGGTCAACAAATACTCG
							TACGTCTAACACAGGTCAAGTGGTGGTCAACGAATACTCA	TATGTTTAACACAGGTCAAGCGGTGGTCAACGAATACTCA	FALSE	0	0	1	1	0.00129761		0	1	0			TATGTTTAACACAGGTCAAGTGGTAGTCAATGAATACTCA	TATGTTTAACACAGGTCAAGCGGTGGTCAACGAATACTCA	FALSE	0	0	1	1	0.0011975		0	1	0			TATGTTTAACACAGGTCAAGTGGTGG-CAACGAATACTCA	TATGTTTAACACAGGTCAAGCGGTGGTCAACGAATACTCA	FALSE	0	0	1	1	0.00114119		0	1	0			TATGTTTAACACAGGTCAAGTGGTGGTAGACGAATACTCA
							TACGCTTAACACAGGTCAAGTGGTGGTCAACGAATACTCA	TATGTTTAACACAGGTCAAGCGGTGGTCAACGAATACTCA	FALSE	0	0	1	1	0.00129761		0	1	0			TATGTTTAACACAGGTCAAGTGGTAGTCAACGAGTACTCA	TATGTTTAACACAGGTCAAGCGGTGGTCAACGAATACTCA	FALSE	0	0	1	1	0.0011975		0	1	0			TATGTTTAACACAGGTCAAGTGGTGATTAACGAATACTCA	TATGTTTAACACAGGTCAAGCGGTGGTCAACGAATACTCA	FALSE	0	0	1	1	0.00114119		0	1	0			TATGTTTAACACAGGTCAAT-GGCGGTCAACGAATACTCA
							TATGTTTAACACAGATCAAGTGGTGGTCAACGAGTACTCA	TATGTTTAACACAGGTCAAGCGGTGGTCAACGAATACTCA	FALSE	0	0	1	1	0.00129761		0	1	0			TATGGTTAACACGGGTCAAGTGGTGGTCAACGAATACTCA	TATGTTTAACACAGGTCAAGCGGTGGTCAACGAATACTCA	FALSE	0	0	1	1	0.0011975		0	1	0			TATGTTTAACACAGGTCAAGTGGTGGTCGACGAATACTCT	TATGTTTAACACAGGTCAAGCGGTGGTCAACGAATACTCA	FALSE	0	0	1	1	0.00114119		0	1	0			TATGTTTAACACAGGTCAAT-GGTGGTCAACGAACACTCA
							TATGTTTAACACAGG-------GTGGTCAATGAATACTCA	TATGTTTAACACAGGTCAAGCGGTGGTCAACGAATACTCA	FALSE	7	0	0	1	0.00129761		0	0	0			TATGTTTAACACAGGTCAAGTGGGTGGTCAACGAATACTC	TATGTTTAACACAGGTCAAG-CGGTGGTCAACGAATACTC	FALSE	0	1	1	1	0.0011975		0	1	0			TATGTTTAACACAGGTCAAGTGGTGGTGAACGAATACTCA	TATGTTTAACACAGGTCAAGCGGTGGTCAACGAATACTCA	FALSE	0	0	1	1	0.00114119		0	1	0			TATGTTTAACACAGGTCAAT-GGTGGTCAACGAGTACTCA
							TATGTTTAACACAGGTCAATCGGTGGTCAACGAAAACTCA	TATGTTTAACACAGGTCAAGCGGTGGTCAACGAATACTCA	FALSE	0	0	1	1	0.00129761		1	0	0			TATGTTTAACACAGGTCAAGTGGCGGTCAACGTATACTCA	TATGTTTAACACAGGTCAAGCGGTGGTCAACGAATACTCA	FALSE	0	0	1	1	0.0011975		0	1	0			TATGTTTAACACAGGTCAAGTGGTGGTTAACGAACACTCA	TATGTTTAACACAGGTCAAGCGGTGGTCAACGAATACTCA	FALSE	0	0	1	1	0.00114119		0	1	0			TATGTTTAACACAGGTCAATCGGTGGTCAACGAATAATCA
							TATGTTTAACACAGGTCAAGTGGTGATCAGCGAATACTCA	TATGTTTAACACAGGTCAAGCGGTGGTCAACGAATACTCA	FALSE	0	0	1	1	0.00129761		0	1	0			TATGTTTAACACAGGTCAAGTGGTGATCGACGAATACTCA	TATGTTTAACACAGGTCAAGCGGTGGTCAACGAATACTCA	FALSE	0	0	1	1	0.0011975		0	1	0			TATGTTTAACACAGGTCAATAGGTGGTCAACTAATACTCA	TATGTTTAACACAGGTCAAGCGGTGGTCAACGAATACTCA	FALSE	0	0	2	1	0.00114119		0	0	0			TATGTTTAACACAGGTCAATCGGTTGTCAACGAATACTCA
							TATGTTTAACACAGGTCAAGTGGTGGTCAACGAATGTTCA	TATGTTTAACACAGGTCAAGCGGTGGTCAACGAATACTCA	FALSE	0	0	1	1	0.00129761		0	1	0			TATGTTTAACACAGGTCAAGTGGCGGTCAACGAATACTCG	TATGTTTAACACAGGTCAAGCGGTGGTCAACGAATACTCA	FALSE	0	0	1	1	0.0011975		0	1	0			TATGTTTAACACAGGTCAATCGGTGGTCAACGAATAATCA	TATGTTTAACACAGGTCAAGCGGTGGTCAACGAATACTCA	FALSE	0	0	1	1	0.00114119		1	0	0			TATGTTTAACACAGGTCAATCGGTGGTCCACGAATACTCA
							TATGTTTAACACAGGTCAAGTGGTGGTCAACGAATGCTCG	TATGTTTAACACAGGTCAAGCGGTGGTCAACGAATACTCA	FALSE	0	0	1	1	0.00129761		0	1	0			TATGTATAACACAGGTCAAGTGGTGGTCAACGAGTACTCA	TATGTTTAACACAGGTCAAGCGGTGGTCAACGAATACTCA	FALSE	0	0	1	1	0.0011975		0	1	0			TATGTTTAACACAGGTCAATCGGTGGTCAAAGAATACTCA	TATGTTTAACACAGGTCAAGCGGTGGTCAACGAATACTCA	FALSE	0	0	1	1	0.00114119		1	0	0			TATGTTTAACACAGGTCAATCGGTGGTCATCGAATACTCA
							TATGTTTAACACAGGTCAAGTGGTGGTCAACGAATACTGA	TATGTTTAACACAGGTCAAGCGGTGGTCAACGAATACTCA	FALSE	0	0	1	1	0.00129761		0	1	0			TATGTTTAACACAGGTCAAGTGGCGGTCAACGAACACTCA	TATGTTTAACACAGGTCAAGCGGTGGTCAACGAATACTCA	FALSE	0	0	1	1	0.0011975		0	1	0			TATGTTTAACACAGGTCAATCGGTGGTAAACGAATACTCA	TATGTTTAACACAGGTCAAGCGGTGGTCAACGAATACTCA	FALSE	0	0	1	1	0.00114119		1	0	0			TATGTTTAACACAGGTCAATCGGTGGTCAGCGAATACCCA
							TATGTTTAACACAGGTCAAGTGGTGGTCAACGAACACTCG	TATGTTTAACACAGGTCAAGCGGTGGTCAACGAATACTCA	FALSE	0	0	1	1	0.00129761		0	1	0			TATGTTTAACACAGGTCAAGTGGCGGCCAACGAATACTCA	TATGTTTAACACAGGTCAAGCGGTGGTCAACGAATACTCA	FALSE	0	0	1	1	0.0011975		0	1	0			TATGTTTAACACAGGTCAATCGGTGGACAACGAATACTCG	TATGTTTAACACAGGTCAAGCGGTGGTCAACGAATACTCA	FALSE	0	0	1	1	0.00114119		1	0	0			TATGTTTAACACAGGTCAATCGGTGGTCAATGAATACTCA
							TATGTTTAACACAGGTCAAGTGGTGGTCAACGAA-ACTCA	TATGTTTAACACAGGTCAAGCGGTGGTCAACGAATACTCA	FALSE	0	0	1	1	0.00129761		0	1	0			TATGTTTAACACAGGTCAAGTGGAGGTCAGCGAATACTCA	TATGTTTAACACAGGTCAAGCGGTGGTCAACGAATACTCA	FALSE	0	0	1	1	0.0011975		0	1	0			TATGTTTAACACAGGTCAATCGGTG-TCAACGAATGCTCA	TATGTTTAACACAGGTCAAGCGGTGGTCAACGAATACTCA	FALSE	0	0	1	1	0.00114119		1	0	0			TATGTTTAACACAGGTCAATCGGTGGTCAACGCATACTCA
							TATGTTTAACACAGGTCAAGTGGTGGTCAACCAATACTCA	TATGTTTAACACAGGTCAAGCGGTGGTCAACGAATACTCA	FALSE	0	0	1	1	0.00129761		0	1	0			TATGTTTAACACAGGTCAAGTGGAGGTCAACGACTACTCA	TATGTTTAACACAGGTCAAGCGGTGGTCAACGAATACTCA	FALSE	0	0	1	1	0.0011975		0	1	0			TATGTTTAACACAGGTCAATCGCTGGTCAACGAATACTCA	TATGTTTAACACAGGTCAAGCGGTGGTCAACGAATACTCA	FALSE	0	0	1	1	0.00114119		0	0	0			TATGTTTAACACAGGTCAATCGGTGGTCAACGATTACTCA
							TATGTTTAACACAGGTCAAGTGGTGGTCAACATATACTCA	TATGTTTAACACAGGTCAAGCGGTGGTCAACGAATACTCA	FALSE	0	0	1	1	0.00129761		0	1	0			TATGTATAACACAGGTCAAGTGGTGGTCATCGAATACTCA	TATGTTTAACACAGGTCAAGCGGTGGTCAACGAATACTCA	FALSE	0	0	1	1	0.0011975		0	1	0			TATGTTTAACACAGGTCAATCCGTGGTCAACGAATACTCA	TATGTTTAACACAGGTCAAGCGGTGGTCAACGAATACTCA	FALSE	0	0	1	1	0.00114119		0	0	0			TATGTTTAACACAGGTCAATCGGTGGTCAACGACTACTCA
							TATGTTTAACACAGGTCAAGTGGTGGTCAACAAATACTTA	TATGTTTAACACAGGTCAAGCGGTGGTCAACGAATACTCA	FALSE	0	0	1	1	0.00129761		0	1	0			TATGTTTAACACAGGTCAAGTGGAGGTCAACGAACACTCA	TATGTTTAACACAGGTCAAGCGGTGGTCAACGAATACTCA	FALSE	0	0	1	1	0.0011975		0	1	0			TATGTTTAACACAGGTCAATAGGTGGTCTACGAATACTCA	TATGTTTAACACAGGTCAAGCGGTGGTCAACGAATACTCA	FALSE	0	0	2	1	0.00114119		0	0	0			TATGTTTAACACAGGTCAATCGGTGGTCAACGAATACTTA
							TATGTTTAACACAGGTCAAGTGGTGGCCGACGAATACTCA	TATGTTTAACACAGGTCAAGCGGTGGTCAACGAATACTCA	FALSE	0	0	1	1	0.00129761		0	1	0			TATGTTTAACACAGGTCAAGTGGAGGCCAACGAATACTCA	TATGTTTAACACAGGTCAAGCGGTGGTCAACGAATACTCA	FALSE	0	0	1	1	0.0011975		0	1	0			TATGTTTAACACAGGTCAATAGGTGGTCGACGAATACTCA	TATGTTTAACACAGGTCAAGCGGTGGTCAACGAATACTCA	FALSE	0	0	2	1	0.00114119		0	0	0			TATGTTTAACACAGGTCAATCGGTGGTCAACGAATACGCA
							TATGTTTAACACAGGTCAAGTGGTGGCCAACGAAGACTCA	TATGTTTAACACAGGTCAAGCGGTGGTCAACGAATACTCA	FALSE	0	0	1	1	0.00129761		0	1	0			TATGTTTAACACAGGTCAAGTGGTGATCAACGAATGCTCA	TATGTTTAACACAGGTCAAGCGGTGGTCAACGAATACTCA	FALSE	0	0	1	1	0.0011975		0	1	0			TATGTTTAACACAGGTCAATAGGTGGTCAGCGAATACTCA	TATGTTTAACACAGGTCAAGCGGTGGTCAACGAATACTCA	FALSE	0	0	2	1	0.00114119		0	0	0			TATGTTTAACACAGGTCAATCGGTGGTCAACGA-TACTCA
							TATGTTTAACACAGGTCAAGTGGTGGACGACGAATACTCA	TATGTTTAACACAGGTCAAGCGGTGGTCAACGAATACTCA	FALSE	0	0	1	1	0.00129761		0	1	0			TATGGTTAACACAGGTCAAGTGGTGGTCAACGAATACCCA	TATGTTTAACACAGGTCAAGCGGTGGTCAACGAATACTCA	FALSE	0	0	1	1	0.0011975		0	1	0			TATGTTTAACACAGGTCAATAGGTGGTCAATGAATACTCA	TATGTTTAACACAGGTCAAGCGGTGGTCAACGAATACTCA	FALSE	0	0	2	1	0.00114119		0	0	0			TATGTTTAACACAGGTCAATAGGAGGTCAACGAATACTCA
							TATGTTTAACACAGGTCAAGTGGTGGACAACGGATACTCA	TATGTTTAACACAGGTCAAGCGGTGGTCAACGAATACTCA	FALSE	0	0	1	1	0.00129761		0	1	0			TATGCTTAACACAGGTCAAGTGGTGGTCAACGAATACTTA	TATGTTTAACACAGGTCAAGCGGTGGTCAACGAATACTCA	FALSE	0	0	1	1	0.0011975		0	1	0			TATGTTTAACACAGGTCAATAGGTGGTCAACGTATACTCA	TATGTTTAACACAGGTCAAGCGGTGGTCAACGAATACTCA	FALSE	0	0	2	1	0.00114119		0	0	0			TATGTTTAACACAGGTCAATCGGTGGTCAAAGAATACTCA
							TATGTTTAACACAGGTCAAGTGGTGATCAACGAGTACTCA	TATGTTTAACACAGGTCAAGCGGTGGTCAACGAATACTCA	FALSE	0	0	1	1	0.00129761		0	1	0			TATGCTTAACGCAGGTCAAGTGGTGGTCAACGAATACTCA	TATGTTTAACACAGGTCAAGCGGTGGTCAACGAATACTCA	FALSE	0	0	1	1	0.0011975		0	1	0			TATGTTTAACACAGGTCAAGTGGTGGTTAACGAATATTCA	TATGTTTAACACAGGTCAAGCGGTGGTCAACGAATACTCA	FALSE	0	0	1	1	0.00114119		0	1	0			TATGTTTAACACAGGTCAATCGGTGGTAAACGAATACTCA
							TATGTTTAACACAGGTCAAGTGACGGTCAACGAATACTCA	TATGTTTAACACAGGTCAAGCGGTGGTCAACGAATACTCA	FALSE	0	0	1	1	0.00129761		0	0	0			TATGTTTAACACAGGTCAAGTGGTGGTCAACGAATGATCA	TATGTTTAACACAGGTCAAGCGGTGGTCAACGAATACTCA	FALSE	0	0	1	1	0.0011975		0	1	0			TATGTTTAACACAGGTCAATAGGTGGTCAACGGATACTCA	TATGTTTAACACAGGTCAAGCGGTGGTCAACGAATACTCA	FALSE	0	0	2	1	0.00114119		0	0	0			TATGTTTAACACAGGTCAATCGGTGGCCAACTAATACTCA
							TATGTTTAACACAGGTCAAGTGGTGATCAACGAATACCCA	TATGTTTAACACAGGTCAAGCGGTGGTCAACGAATACTCA	FALSE	0	0	1	1	0.00129761		0	1	0			TATGCTTAACACAGGTCAAGTGGTGGTCAACGAATATTCA	TATGTTTAACACAGGTCAAGCGGTGGTCAACGAATACTCA	FALSE	0	0	1	1	0.0011975		0	1	0			TATGTTTAACACAGGTCAATAGGTGGTCAACGAATGCTCA	TATGTTTAACACAGGTCAAGCGGTGGTCAACGAATACTCA	FALSE	0	0	2	1	0.00114119		0	0	0			TATGTTTAACACAGGTCAATCGGTAGTCAACGAATACTCA
							TATGTTTAACACAGGTCAAGTGGTGACCAACGAATACTCA	TATGTTTAACACAGGTCAAGCGGTGGTCAACGAATACTCA	FALSE	0	0	1	1	0.00129761		0	1	0			TATGTTTAACACAGGTCAAGTGGTGGTCAACGAATATCCA	TATGTTTAACACAGGTCAAGCGGTGGTCAACGAATACTCA	FALSE	0	0	1	1	0.0011975		0	1	0			TATGTTTAACACAGGTCAATAGGTGGTCAACGAATAGTCA	TATGTTTAACACAGGTCAAGCGGTGGTCAACGAATACTCA	FALSE	0	0	2	1	0.00114119		0	0	0			TATGTTTAACACAGGTCAATAGGTGGTCTACGAATACTCA
							TATGTTTAACACAGGTCAAGTGGTG-TCAACGAATACCCA	TATGTTTAACACAGGTCAAGCGGTGGTCAACGAATACTCA	FALSE	0	0	1	1	0.00129761		0	1	0			TATGCTTAACACAGGTCAAGTGGTGGTCAACGACTACTCA	TATGTTTAACACAGGTCAAGCGGTGGTCAACGAATACTCA	FALSE	0	0	1	1	0.0011975		0	1	0			TATGTTTAACACAGGTCAATAGGTGGTCAACGAATACTCT	TATGTTTAACACAGGTCAAGCGGTGGTCAACGAATACTCA	FALSE	0	0	2	1	0.00114119		0	0	0			TATGTTTAACACAGGTCAATAGGTGGTCATCGAATACTCA
							TATGTTTAACACAGGTCAAGTGGCGGTCAGCGAATACTCA	TATGTTTAACACAGGTCAAGCGGTGGTCAACGAATACTCA	FALSE	0	0	1	1	0.00129761		0	1	0			TATGCTTAACACAGGTCAAGTGGTGGTCAACGAGTACTCA	TATGTTTAACACAGGTCAAGCGGTGGTCAACGAATACTCA	FALSE	0	0	1	1	0.0011975		0	1	0			TATGTTTAACACAGGTCAATAGGTGGTCAACGAATACACA	TATGTTTAACACAGGTCAAGCGGTGGTCAACGAATACTCA	FALSE	0	0	2	1	0.00114119		0	0	0			TATGTTTAACACAGGTCAATAGGTGGTCAACGTATACTCA
							TATGTTTAACACAGGTCAAGTGGCGGTCAACGAATACTCC	TATGTTTAACACAGGTCAAGCGGTGGTCAACGAATACTCA	FALSE	0	0	1	1	0.00129761		0	1	0			TATGCTTAACACAGGTCAAGTGGTGGTCAGCGAATACTCA	TATGTTTAACACAGGTCAAGCGGTGGTCAACGAATACTCA	FALSE	0	0	1	1	0.0011975		0	1	0			TATGTTTAACACAGGTCAATAGGTGGCCAACGAATACTCA	TATGTTTAACACAGGTCAAGCGGTGGTCAACGAATACTCA	FALSE	0	0	2	1	0.00114119		0	0	0			TATGTTTAACACAGGTCAATAGGTGGTCAACGAGTACTCA
							TATGTTTAACACAGGTCAAGTGGCGGCCAACGAATACTCA	TATGTTTAACACAGGTCAAGCGGTGGTCAACGAATACTCA	FALSE	0	0	1	1	0.00129761		0	1	0			TATGCTTAACACAGGTCAAGTGGTGGTCGACGAATACTCA	TATGTTTAACACAGGTCAAGCGGTGGTCAACGAATACTCA	FALSE	0	0	1	1	0.0011975		0	1	0			TATGTTTAACACAGGTCAAT-GGTGGTCAACGAATACTCA	TATGTTTAACACAGGTCAAGCGGTGGTCAACGAATACTCA	FALSE	1	0	1	1	0.00114119		0	0	0			TATGTTTAACACAGGTCAATAGGTGGTCAACGAATACACA
							TATGTTTAACACAGGTCAAGTGGCAGTCAACGAATACTCA	TATGTTTAACACAGGTCAAGCGGTGGTCAACGAATACTCA	FALSE	0	0	1	1	0.00129761		0	1	0			TATGCTTAACACAGGTCAAGTGGTTGCCAACGAATACTCA	TATGTTTAACACAGGTCAAGCGGTGGTCAACGAATACTCA	FALSE	0	0	1	1	0.0011975		0	1	0			TATGTTTAACACAGGTCAAGTTGTGGTCAACGAATAATCA	TATGTTTAACACAGGTCAAGCGGTGGTCAACGAATACTCA	FALSE	0	0	1	1	0.00114119		0	0	0			TATGTTTAACACAGGTCAATAGGTGGGCAACGAATACTCA
							TATGTTTAACACAGGTCAAGTGGAGGCCAACGAATACTCA	TATGTTTAACACAGGTCAAGCGGTGGTCAACGAATACTCA	FALSE	0	0	1	1	0.00129761		0	1	0			TATGCTTAACGCAGGTCAAGCGGTGGTCAACGAATACTCA	TATGTTTAACACAGGTCAAGCGGTGGTCAACGAATACTCA	TRUE	0	0	0	1	0.0011975		0	0	1			TATGTTTAACACAGGTCAAGTTGGTGGTCAACGAATACTC	TATGTTTAACACAGGTCAAG-CGGTGGTCAACGAATACTC	FALSE	0	1	1	1	0.00114119		0	0	0			TATGTTTAACACAGGTCAAGTGGTGGCCAACGAGTACTCA
							TATGTTTAACACAGGTCAAGTGG--GTCAACGAATACTCA	TATGTTTAACACAGGTCAAGCGGTGGTCAACGAATACTCA	FALSE	0	0	1	1	0.00129761		0	1	0			TATGCTTAATACAGGTCGAGTGGTGGTCAACGAATACTCA	TATGTTTAACACAGGTCAAGCGGTGGTCAACGAATACTCA	FALSE	0	0	1	1	0.0011975		0	0	0			TATGTTTAACACAGGTCAAGTGGTGTTCAACGAGTACTCA	TATGTTTAACACAGGTCAAGCGGTGGTCAACGAATACTCA	FALSE	0	0	1	1	0.00114119		0	1	0			TATGTTTAACACAGGTCAAGTGGTGATCAACGAATACCCA
							TATGTTTAACACAGGTCAAGTGATGGTCAGCGAATACTCA	TATGTTTAACACAGGTCAAGCGGTGGTCAACGAATACTCA	FALSE	0	0	1	1	0.00129761		0	0	0			TATGGTTAACACAGGTCAAGTGGTG-TCAACGAATACTCA	TATGTTTAACACAGGTCAAGCGGTGGTCAACGAATACTCA	FALSE	0	0	1	1	0.0011975		0	1	0			TATGTTTAACACAGGTCAAGTGGTGGTTAACGAATGCTCA	TATGTTTAACACAGGTCAAGCGGTGGTCAACGAATACTCA	FALSE	0	0	1	1	0.00114119		0	1	0			TATGTTTAACACAGATCAAGTGGTGGTCAACGAATGCTCA
							TATGTTTAACACAGGTCAAGTGATGGTCAACGAATGCTCA	TATGTTTAACACAGGTCAAGCGGTGGTCAACGAATACTCA	FALSE	0	0	1	1	0.00129761		0	0	0			TATGTTTAACACAGGTCAAGTGGTGGTCAACGAAAACCCA	TATGTTTAACACAGGTCAAGCGGTGGTCAACGAATACTCA	FALSE	0	0	1	1	0.0011975		0	1	0			TATGTTTAACACAGGTCAAGTGGTGATCAACGAATGCTCA	TATGTTTAACACAGGTCAAGCGGTGGTCAACGAATACTCA	FALSE	0	0	1	1	0.00114119		0	1	0			TATGTTTAACACAGGTCAAGTGGTGA-CAACGAATACTCA
							TATGTTTAACACAGGTCAAGTGATGGTCAACGAATACACA	TATGTTTAACACAGGTCAAGCGGTGGTCAACGAATACTCA	FALSE	0	0	1	1	0.00129761		0	0	0			TATGTTTAACACAGGTCAAGTGGTGGTCAACCAATACTCA	TATGTTTAACACAGGTCAAGCGGTGGTCAACGAATACTCA	FALSE	0	0	1	1	0.0011975		0	1	0			TATGTTTAACACAGGTCAAGTGGTGACCAACGAATACTCA	TATGTTTAACACAGGTCAAGCGGTGGTCAACGAATACTCA	FALSE	0	0	1	1	0.00114119		0	1	0			TATGTTTAACACAGGTCA-GTGGTGGTCAACGAATACTCA
							TATGTTTAACACAGGTCAAGTGGTGGTCAACGAGTACCCA	TATGTTTAACACAGGTCAAGCGGTGGTCAACGAATACTCA	FALSE	0	0	1	1	0.00129761		0	1	0			#NAME?	TATGTTTAACACAGGTCAAGCGGTGGTCAACGAATACTCA	FALSE	38	0	0	1	0.0011975		0	0	0			TATGTTTAACACAGGTCAAGTGGTG-TCAACGAATGCTCA	TATGTTTAACACAGGTCAAGCGGTGGTCAACGAATACTCA	FALSE	0	0	1	1	0.00114119		0	1	0			TATGTTTAACACAGGTCA---GGTGGTCAACGAATACTCA
							TATGTTTAACACAGGTCAAGTGGTGGTCAACGGATAGTCA	TATGTTTAACACAGGTCAAGCGGTGGTCAACGAATACTCA	FALSE	0	0	1	1	0.00129761		0	1	0			TATGCTTAGCACAGGTCAAGTGGTGGTCAACGAATACTCA	TATGTTTAACACAGGTCAAGCGGTGGTCAACGAATACTCA	FALSE	0	0	1	1	0.0011975		0	1	0			TATGTTTAACACAGGGCAAGTGGTGGTCAACGTATACTCA	TATGTTTAACACAGGTCAAGCGGTGGTCAACGAATACTCA	FALSE	0	0	1	1	0.00114119		0	1	0			TATGTTTAACACAGGTC--GTGGCGGTCAACGAATACTCA
							TATGTTTAACACAGGTCAAGTGGTGGTCAACGTATGCTCA	TATGTTTAACACAGGTCAAGCGGTGGTCAACGAATACTCA	FALSE	0	0	1	1	0.00129761		0	1	0			TATGGTTAACACAGGACAATCGGTGGTCAACGAATACTCA	TATGTTTAACACAGGTCAAGCGGTGGTCAACGAATACTCA	FALSE	0	0	1	1	0.0011975		1	0	0			TATGTTTAACACAGGTCAAGAGGGGGTCAACGAATACTCA	TATGTTTAACACAGGTCAAGCGGTGGTCAACGAATACTCA	FALSE	0	0	1	1	0.00114119		0	0	0			TATGTTTAACACAGGTAAATAGGTGGTCAACGAATACTCA
							TATGTTTAACACAGGTCAAGTGGTGGTCAGCGAATACACA	TATGTTTAACACAGGTCAAGCGGTGGTCAACGAATACTCA	FALSE	0	0	1	1	0.00129761		0	1	0			TATGTTTAACACAGGTCAAGTGGTGGGCAACGAATACCCA	TATGTTTAACACAGGTCAAGCGGTGGTCAACGAATACTCA	FALSE	0	0	1	1	0.0011975		0	1	0			TATGTTTAACACAGGTCAACCGGTGGTCAACGAATACTCT	TATGTTTAACACAGGTCAAGCGGTGGTCAACGAATACTCA	FALSE	0	0	1	1	0.00114119		0	0	0			TATGTTTAACACAGGTAAAGGGGTGGTCAACGAATACTCA
							TATGTTTAACACAGGTCAATCGGTGGTCAACGA-TACTCA	TATGTTTAACACAGGTCAAGCGGTGGTCAACGAATACTCA	FALSE	0	0	1	1	0.00129761		1	0	0			TATGTTTAACACAGGTCAAGTGGTGGCCAGCGAATACTCA	TATGTTTAACACAGGTCAAGCGGTGGTCAACGAATACTCA	FALSE	0	0	1	1	0.0011975		0	1	0			TATGTTTAACACAGGTCAACCGGTGGTCAACGAACACTCA	TATGTTTAACACAGGTCAAGCGGTGGTCAACGAATACTCA	FALSE	0	0	1	1	0.00114119		0	0	0			TATGTTTAACACAGGT-----GGTGGTCAGCGAATACTCA
							TATGTTTAACACAGGTCAATCGGTGGCCAACGAGTACTCA	TATGTTTAACACAGGTCAAGCGGTGGTCAACGAATACTCA	FALSE	0	0	1	1	0.00129761		1	0	0			TATGTTTAACACAGGTCAAGTGGTGGCCAACGAGTACTCA	TATGTTTAACACAGGTCAAGCGGTGGTCAACGAATACTCA	FALSE	0	0	1	1	0.0011975		0	1	0			TATGTTTAACACAGGTCAACCGGAGGTCAACGAATACTCA	TATGTTTAACACAGGTCAAGCGGTGGTCAACGAATACTCA	FALSE	0	0	1	1	0.00114119		0	0	0			TATGTTTAACACAGGT-----GGTGGTCAACGAATACTTA
							TATGTTTAACACAGGTCAATCGGTGGACAACGAATACTCA	TATGTTTAACACAGGTCAAGCGGTGGTCAACGAATACTCA	FALSE	0	0	1	1	0.00129761		1	0	0			TATGTTTAACACAGGTCAAGTGGTGGCCAACGAATACTCG	TATGTTTAACACAGGTCAAGCGGTGGTCAACGAATACTCA	FALSE	0	0	1	1	0.0011975		0	1	0			TATGTTTAACACAGGTCAAATGGTGGTCAATGAATACTCA	TATGTTTAACACAGGTCAAGCGGTGGTCAACGAATACTCA	FALSE	0	0	2	1	0.00114119		0	0	0			TATGTTTAACACAGGT-----GGTGGTCAACGAACACTCA
							TATGTTTAACACAGGTCAATCGGTGATCAACGAATACTCA	TATGTTTAACACAGGTCAAGCGGTGGTCAACGAATACTCA	FALSE	0	0	1	1	0.00129761		1	0	0			#NAME?	TATGTTTAACACAGGTCAAGCGGTGGTCAACGAATACTCA	FALSE	41	0	0	1	0.0011975		0	0	0			TATGTTTAACACAGGTCAAACGGTGGTCAACGAATACTCA	TATGTTTAACACAGGTCAAGCGGTGGTCAACGAATACTCA	FALSE	0	0	1	1	0.00114119		0	0	0			TATGTTTAACACAGGT--------GGTCGACGAATACTCA
							TATGTTTAACACAGGTCAATCGGTCGTCAACGAATACCCA	TATGTTTAACACAGGTCAAGCGGTGGTCAACGAATACTCA	FALSE	0	0	1	1	0.00129761		1	0	0																	TATGTTTAACACAGGTCAA-----------CGAATAATCA	TATGTTTAACACAGGTCAAGCGGTGGTCAACGAATACTCA	FALSE	11	0	0	1	0.00114119		0	0	0			TATGTTTAACACAGGT--------GGTCAAGGAATACTCA
							TATGTTTAACACAGGTCAATAGGTGGTCAACGATTACTCA	TATGTTTAACACAGGTCAAGCGGTGGTCAACGAATACTCA	FALSE	0	0	2	1	0.00129761		0	0	0																	TATGTTTAACACAGGTCA---GGTGGTCAACGAATACTCA	TATGTTTAACACAGGTCAAGCGGTGGTCAACGAATACTCA	FALSE	3	0	0	1	0.00114119		0	0	0			TATGTTTAACACAGGGCAAGTGGTG-TCAACGAATACTCA
							TATGTTTAACACAGGTCAATAGGTGGTCAACGAATACTAA	TATGTTTAACACAGGTCAAGCGGTGGTCAACGAATACTCA	FALSE	0	0	2	1	0.00129761		0	0	0																	TATGTTTAACACAGGTAAATAGGTGGTCAACGAATACTCA	TATGTTTAACACAGGTCAAGCGGTGGTCAACGAATACTCA	FALSE	0	0	2	1	0.00114119		0	0	0			TATGTTTAACACAGGCCT---GGTGGTCAACGAATACTCA
							TATGTTTAACACAGGTCAATAGGTGGACAACGAATACTCA	TATGTTTAACACAGGTCAAGCGGTGGTCAACGAATACTCA	FALSE	0	0	2	1	0.00129761		0	0	0																	TATGTTTAACACAGGT--------GGTCAACGAATACTCA	TATGTTTAACACAGGTCAAGCGGTGGTCAACGAATACTCA	FALSE	8	0	0	1	0.00114119		0	0	0			TATGTTTAACACAGGCCGAGTGGTGGTCAACGAATACTCA
							TATGTTTAACACAGGTCAATAGGGGGTCAACGAATACTCA	TATGTTTAACACAGGTCAAGCGGTGGTCAACGAATACTCA	FALSE	0	0	2	1	0.00129761		0	0	0																	TATGTTTAACACAGGGCAATCGGTGGTCAACGAATACTCA	TATGTTTAACACAGGTCAAGCGGTGGTCAACGAATACTCA	FALSE	0	0	1	1	0.00114119		1	0	0			TATGTTTAACACAGGCCAAGTGGTGGTTAACGAATACTCA
							TATGTTTAACACAGGTCAAT-GGTGGTCAACGAATACCCA	TATGTTTAACACAGGTCAAGCGGTGGTCAACGAATACTCA	FALSE	1	0	1	1	0.00129761		0	0	0																	TATGTTTAACACAGGCCAGGTGGTGGTCAACGAATACTCA	TATGTTTAACACAGGTCAAGCGGTGGTCAACGAATACTCA	FALSE	0	0	1	1	0.00114119		0	0	0			TATGTTTAACACAGGCCAAGTGGTGGTGAACGAATACACA
							TATGTTTAACACAGGTCAAGTTGTGGTAAACGAATACTCA	TATGTTTAACACAGGTCAAGCGGTGGTCAACGAATACTCA	FALSE	0	0	1	1	0.00129761		0	0	0																	TATGTTTAACACAGGTCAAGAGGTGGCCAACGAATACTCA	TATGTTTAACACAGGTCAAGCGGTGGTCAACGAATACTCA	FALSE	0	0	1	1	0.00114119		0	0	0			TATGTTTAACACAGGCCAAGTGGTGGTCAACGGATACTCA
							TATGTTTAACACAGGTCAAGTTGGTGGTCAACGAATACTC	TATGTTTAACACAGGTCAAG-CGGTGGTCAACGAATACTC	FALSE	0	1	1	1	0.00129761		0	0	0																	TATGTTTAACACAGGCCAAGTGGTGGACAACGAATACTCA	TATGTTTAACACAGGTCAAGCGGTGGTCAACGAATACTCA	FALSE	0	0	1	1	0.00114119		0	1	0			TATGTTTAACACAGGCCAAGTGGTGGTCAACGAATGCTCA
							TATGTTTAACACAGGTCAAGTGTTGGTCAACGAATACTCA	TATGTTTAACACAGGTCAAGCGGTGGTCAACGAATACTCA	FALSE	0	0	1	1	0.00129761		0	0	0																	TATGTTTAACACAGGACAATAGGTGGTCAACGAATACTCA	TATGTTTAACACAGGTCAAGCGGTGGTCAACGAATACTCA	FALSE	0	0	2	1	0.00114119		0	0	0			TATGTTTAACACAGGCCAAGTGGTGGCCAACGAATACTCA
							TATGTTTAACACAGGTCAAGTGTTGGTCAAAGAATACTCA	TATGTTTAACACAGGTCAAGCGGTGGTCAACGAATACTCA	FALSE	0	0	1	1	0.00129761		0	0	0																	TATGTTTAACACAGGACAAGAGGTGGTCAACGAATACTCA	TATGTTTAACACAGGTCAAGCGGTGGTCAACGAATACTCA	FALSE	0	0	1	1	0.00114119		0	0	0			TATGTTTAACACAGGCCAAGTGGTAGTCAACGAATACTCA
							TATGTTTAACACAGGTCAAGTGGTTGTCAGCGAATACTCA	TATGTTTAACACAGGTCAAGCGGTGGTCAACGAATACTCA	FALSE	0	0	1	1	0.00129761		0	1	0																	TATGTTTAACACAGCTCAAGTGGTGGTCAACGAATACTCA	TATGTTTAACACAGGTCAAGCGGTGGTCAACGAATACTCA	FALSE	0	0	1	1	0.00114119		0	1	0			TATGTTTAACACAGGCCAAGTGGCGGTCAACGAATACTCA
							TATGTTTAACACAGGTCAAGTGGTGGTTAACGGATACTCA	TATGTTTAACACAGGTCAAGCGGTGGTCAACGAATACTCA	FALSE	0	0	1	1	0.00129761		0	1	0																	TATGTTTAACACAGATCAAGTGGTGGTCAACGAATATTCA	TATGTTTAACACAGGTCAAGCGGTGGTCAACGAATACTCA	FALSE	0	0	1	1	0.00114119		0	1	0			TATGTTTAACACAGGCCAAACGGTGGTCAACGAATACTCA
							TATGTTTAACACAGGTCAAGTGGTGGTGAACGAATACTCA	TATGTTTAACACAGGTCAAGCGGTGGTCAACGAATACTCA	FALSE	0	0	1	1	0.00129761		0	1	0																	TATGTTTAACACAGATCAAGTGGTGGTCAACGAATACCCA	TATGTTTAACACAGGTCAAGCGGTGGTCAACGAATACTCA	FALSE	0	0	1	1	0.00114119		0	1	0			TATGTTTAACACAGGACAATAGGTGGTCAACGAATACTCA
							TATGTTTAACACAGGTCAAGTGGTGGTCTGCGAATACTCA	TATGTTTAACACAGGTCAAGCGGTGGTCAACGAATACTCA	FALSE	0	0	1	1	0.00129761		0	1	0																	TATGTTTAACACAGATCAAGTGGTGGTCAACGAACACTCA	TATGTTTAACACAGGTCAAGCGGTGGTCAACGAATACTCA	FALSE	0	0	1	1	0.00114119		0	1	0			TATGTTTAACACAGG-------GTGGTCAGCGAATACTCA
							TATGTTTAACACAGGTCAAGTGGTGGTCGACGAATACTAA	TATGTTTAACACAGGTCAAGCGGTGGTCAACGAATACTCA	FALSE	0	0	1	1	0.00129761		0	1	0																	TATGTTTAACACAGATCAAGGGGTGGTCAACGAATACTCA	TATGTTTAACACAGGTCAAGCGGTGGTCAACGAATACTCA	FALSE	0	0	1	1	0.00114119		0	0	0			TATGTTTAACACAGGTCAA-----------CGAATACTCG
							TATGTTTAACACAGGTCAAGTGGTGGTCGACGAATACCCA	TATGTTTAACACAGGTCAAGCGGTGGTCAACGAATACTCA	FALSE	0	0	1	1	0.00129761		0	1	0																	TATGTTTAACACAG-TCGAGTGGTGGTCAACGAATACTCA	TATGTTTAACACAGGTCAAGCGGTGGTCAACGAATACTCA	FALSE	0	0	1	1	0.00114119		0	0	0			TATGTTTAACACAGGTCAAATGGTGGTCACCAAATACTCA
							TATGTTTAACACAGGTCAAGTGGTGGTCCACGAAAACTCA	TATGTTTAACACAGGTCAAGCGGTGGTCAACGAATACTCA	FALSE	0	0	1	1	0.00129761		0	1	0																	TATGTTTAACACAG-TCAAGTGGTGGCCAACGAATACTCA	TATGTTTAACACAGGTCAAGCGGTGGTCAACGAATACTCA	FALSE	0	0	1	1	0.00114119		0	1	0			TATGTTTAACACAGGTCAAATGGTGGTCGACGAATACTCA
							TATGTTTAACACAGGTCAAGTGGTGGTCAGTGAATACTCA	TATGTTTAACACAGGTCAAGCGGTGGTCAACGAATACTCA	FALSE	0	0	1	1	0.00129761		0	1	0																	TATGTTTAACACACGCCAAGTGGTGGTCAACGAATACTCA	TATGTTTAACACAGGTCAAGCGGTGGTCAACGAATACTCA	FALSE	0	0	1	1	0.00114119		0	1	0			TATGTTTAACACAGGTCAAGTAGTGGTCAACGAATACCCA
							TATGTTTAACACAGGTCAAGTGGTGGTCAGCGAATGCTCA	TATGTTTAACACAGGTCAAGCGGTGGTCAACGAATACTCA	FALSE	0	0	1	1	0.00129761		0	1	0																	TATGTTTAACACAGGTCAAGAGGTGGACAACGAATACTCA	TATGTTTAACACAGGTCAAGCGGTGGTCAACGAATACTCA	FALSE	0	0	1	1	0.00114119		0	0	0			TATGTTTAACACAGGTCAAGTGGTG-TCAGCGAATACTCA
							TATGTTTAACACAGGTCAAGTGGTGGTCAGCGAATACTCT	TATGTTTAACACAGGTCAAGCGGTGGTCAACGAATACTCA	FALSE	0	0	1	1	0.00129761		0	1	0																	TATGTTTAACACAGGTCAAGAGGTGGTCAAAGAATACTCA	TATGTTTAACACAGGTCAAGCGGTGGTCAACGAATACTCA	FALSE	0	0	1	1	0.00114119		0	0	0			TATGTTTAACACAGGTCAAGTGGTG-TCAACGAATACCCA
							TATGTTTAACACAGGTCAAGTGGTGGTCAGCGAATACCCA	TATGTTTAACACAGGTCAAGCGGTGGTCAACGAATACTCA	FALSE	0	0	1	1	0.00129761		0	1	0																	TATGTTTAACACAGGTCAAGTGGTG-TCAACGAATACTCT	TATGTTTAACACAGGTCAAGCGGTGGTCAACGAATACTCA	FALSE	0	0	1	1	0.00114119		0	1	0			TATGTTTAACACAGGTCAAGTGGTCGTCAACGAATACTCA
							TATGTTTAACACAGGTCAAGTGATGATCAACGAATACTCA	TATGTTTAACACAGGTCAAGCGGTGGTCAACGAATACTCA	FALSE	0	0	1	1	0.00129761		0	0	0																	TATGTTTAACACAGGTCAAGTCGTGGTCAACGAATACTCA	TATGTTTAACACAGGTCAAGCGGTGGTCAACGAATACTCA	FALSE	0	0	1	1	0.00114119		0	0	0			TATGTTTAACACAGGTCAAGTGGTAGTCAGCGAATACTCA
							TATGTTTAACACAGGTCAAGTAGTGGTCAACGAACACTCA	TATGTTTAACACAGGTCAAGCGGTGGTCAACGAATACTCA	FALSE	0	0	1	1	0.00129761		0	0	0																	TATGTTTAACACAGGTCAAGTGGTAGTCAACGAATACCCA	TATGTTTAACACAGGTCAAGCGGTGGTCAACGAATACTCA	FALSE	0	0	1	1	0.00114119		0	1	0			TATGTTTAACACAGGTCAAGTGGCGGTCAACGGATACTCA
							TATGTTTAACACAGG-------GTGGTCCACGAATACTCA	TATGTTTAACACAGGTCAAGCGGTGGTCAACGAATACTCA	FALSE	7	0	0	1	0.00129761		0	0	0																	TATGTTTAACACAGGTCAAGTGGGTGTCAACGAATACTCA	TATGTTTAACACAGGTCAAGCGGTGGTCAACGAATACTCA	FALSE	0	0	1	1	0.00114119		0	1	0			TATGTTTAACACAGGTCAAGTGGCGGTCAACGAATACCCA
							TATGTTTAACACAGGCCAAGTGGTGGTCAGCGAATACTCA	TATGTTTAACACAGGTCAAGCGGTGGTCAACGAATACTCA	FALSE	0	0	1	1	0.00129761		0	1	0																	TATGTTTAACACAGGTCAAGTGGGTGGTCAACGAATACTC	TATGTTTAACACAGGTCAAG-CGGTGGTCAACGAATACTC	FALSE	0	1	1	1	0.00114119		0	1	0			TATGTTTAACACAGGTCAAGTGGAGGTCA-CGAATACTCA
							TATGTTTAACACAGGTAAAGAGGTGGTCAACGAATACTCA	TATGTTTAACACAGGTCAAGCGGTGGTCAACGAATACTCA	FALSE	0	0	1	1	0.00129761		0	0	0																	TATGTTTAACACAGGTCAAGTGGCGGTCAACGTATACTCA	TATGTTTAACACAGGTCAAGCGGTGGTCAACGAATACTCA	FALSE	0	0	1	1	0.00114119		0	1	0			TATGTTTAACACAGGTCAAGTGATGGTCAGCGAATACTCA
							TATGTTTAACACAGGTA-----GTGGTCAACGAATACTCA	TATGTTTAACACAGGTCAAGCGGTGGTCAACGAATACTCA	FALSE	5	0	0	1	0.00129761		0	0	0																	TATGTTTAACACAGGTCAAGTGGCGGTCAACGAATACCCA	TATGTTTAACACAGGTCAAGCGGTGGTCAACGAATACTCA	FALSE	0	0	1	1	0.00114119		0	1	0			TATGTTTAACACAGGTCAAGTGATGGTCAACGAATACCCA
							TATGTTTAACACAGGT-----GGTGGTCAACGAATACTCG	TATGTTTAACACAGGTCAAGCGGTGGTCAACGAATACTCA	FALSE	5	0	0	1	0.00129761		0	0	0																	TATGTTTAACACAGGTCAAGTGGCGGTCAACGAACACTCA	TATGTTTAACACAGGTCAAGCGGTGGTCAACGAATACTCA	FALSE	0	0	1	1	0.00114119		0	1	0			TATGTTTAACACAGGTCAAGTAGTGGTCGACGAATACTCA
							TATGTTTAACACAGGT-----GGTGGACAACGAATACTCA	TATGTTTAACACAGGTCAAGCGGTGGTCAACGAATACTCA	FALSE	5	0	0	1	0.00129761		0	0	0																	TATGTTTAACACAGGTCAAGTGGCGGCCAACGAATACTCA	TATGTTTAACACAGGTCAAGCGGTGGTCAACGAATACTCA	FALSE	0	0	1	1	0.00114119		0	1	0			TATGTTTAACACAGGTCAAGGTGGTGGTCAACGAATACTC
							TATGTTTAACACAGGT------GTGGTCAACGAACACTCA	TATGTTTAACACAGGTCAAGCGGTGGTCAACGAATACTCA	FALSE	6	0	0	1	0.00129761		0	0	0																	TATGTTTAACACAGGTCAAGTGGAGGTCAACGAATACTCG	TATGTTTAACACAGGTCAAGCGGTGGTCAACGAATACTCA	FALSE	0	0	1	1	0.00114119		0	1	0			TATGTTTAACACAGGTCAACGGTGGTACCAGGTGGTCAAC
							TATGTTTAACACAGGGCAAGTGGTGGTCAACGAATACCCA	TATGTTTAACACAGGTCAAGCGGTGGTCAACGAATACTCA	FALSE	0	0	1	1	0.00129761		0	1	0																	TATGTTTAACACAGGTCAAGTGGAGGTCAACGAACACTCA	TATGTTTAACACAGGTCAAGCGGTGGTCAACGAATACTCA	FALSE	0	0	1	1	0.00114119		0	1	0			TATGTTTAACACAGGTCAAGCGGTGGTTAACGAATACTCA
							TATGTTTAACACAGGCCTAGTGGTGGTCAACGAATACTCA	TATGTTTAACACAGGTCAAGCGGTGGTCAACGAATACTCA	FALSE	0	0	1	1	0.00129761		0	0	0																	TATGTTTAACACAGGTCAAGTGG-GGTCAACGAATACCCA	TATGTTTAACACAGGTCAAGCGGTGGTCAACGAATACTCA	FALSE	0	0	1	1	0.00114119		0	1	0			TATGTTTAACACAGGTCAAGCGGTGGTCAATGAATACTCA
							TATGTTTAACACAGGCCT---GGTGGTCAACGAATACTCA	TATGTTTAACACAGGTCAAGCGGTGGTCAACGAATACTCA	FALSE	3	0	0	1	0.00129761		0	0	0																	TATGTTTAACACAGGTCAAGTGATGGTCAACGAATACTCG	TATGTTTAACACAGGTCAAGCGGTGGTCAACGAATACTCA	FALSE	0	0	1	1	0.00114119		0	0	0			TATGTTTAACACAGGTCAAGCGGTGGTCAACTAATACTCA
							TATGTTTAACACAGGCCGAGTGGTGGTCAACGAATACTCA	TATGTTTAACACAGGTCAAGCGGTGGTCAACGAATACTCA	FALSE	0	0	1	1	0.00129761		0	0	0																	TATGTTTAACACAGGTCAAGTAGTGGTCAGCGAATACTCA	TATGTTTAACACAGGTCAAGCGGTGGTCAACGAATACTCA	FALSE	0	0	1	1	0.00114119		0	0	0			TATGTTTAACACAGGTCAAGCGGTGGTCAACGGATACTCA
							TATGTTTAACACAGGCCATG--GTGGTCAACGAATACTCA	TATGTTTAACACAGGTCAAGCGGTGGTCAACGAATACTCA	FALSE	2	0	0	1	0.00129761		0	0	0																	TATGTTTAACACAGGTCAAGAGGTGGTCAACGAATACACA	TATGTTTAACACAGGTCAAGCGGTGGTCAACGAATACTCA	FALSE	0	0	1	1	0.00114119		0	0	0			TATGTTTAACACAGGTCAAGCGGTGGTCAACGAGTACTCA
							TATGTTTAACACAGGCCAGGTGGTGGTCAACGAATACTCA	TATGTTTAACACAGGTCAAGCGGTGGTCAACGAATACTCA	FALSE	0	0	1	1	0.00129761		0	0	0																	TATGTTTAACACAGGTCAAGTAGTGGTCAACGAATACTCG	TATGTTTAACACAGGTCAAGCGGTGGTCAACGAATACTCA	FALSE	0	0	1	1	0.00114119		0	0	0			TATGTTTAACACAGGTCAAGCGGTGGTCAACGAAAACTCA
							TATGTTTAACACAGGCCAAT-GGTGGTCAACGAATACTCA	TATGTTTAACACAGGTCAAGCGGTGGTCAACGAATACTCA	FALSE	1	0	1	1	0.00129761		0	0	0																	TATGTTTAACACAGGTCAAGTAGTGGCCAACGAATACTCA	TATGTTTAACACAGGTCAAGCGGTGGTCAACGAATACTCA	FALSE	0	0	1	1	0.00114119		0	0	0			TATGTTTAACACAGGTCAAGCGGTGGACAACGAATACTCA
							TATGTTTAACACAGGCCAAGTGGTGGTCAACGATTACTCA	TATGTTTAACACAGGTCAAGCGGTGGTCAACGAATACTCA	FALSE	0	0	1	1	0.00129761		0	1	0																	TATGTTTAACACAGGTCAAGGTCACAGGTGGTCAACGAAT	TATGTTTAACACAGGTCAAG-----CGGTGGTCAACGAAT	FALSE	0	5	1	1	0.00114119		0	0	0			TATGTTTAACACAGGTCAAGAGGTGGTCGACGAATACTCA
							TATGTTTAACACAGGTCAAGTAGCGGTCAACGAATACTCA	TATGTTTAACACAGGTCAAGCGGTGGTCAACGAATACTCA	FALSE	0	0	1	1	0.00129761		0	0	0																	TATGTTTAACACAGGTCAAGGTAACGGATACGTTAACTGT	TATGTTTAACACAGGTCAAG--------------------	FALSE	0	190	0	1	0.00114119		0	0	0			TATGTTTAACACAGGTCAAGAGGTGGTCAACGGATACTCA
							TATGTTTAACACAGGCCAAGTGGTGGTCAACGAATTCTCA	TATGTTTAACACAGGTCAAGCGGTGGTCAACGAATACTCA	FALSE	0	0	1	1	0.00129761		0	1	0																	TATGTTTAACACAGGTCAAGCGGTGGTCGACGAATACTCA	TATGTTTAACACAGGTCAAGCGGTGGTCAACGAATACTCA	TRUE	0	0	0	1	0.00114119		0	0	1			TATGTTTAACACAGGTCAAG---TGGTCAACGAATACTCG
							TATGTTTAACACAGGCCAAGTGGTGGTCAACGAATACTGA	TATGTTTAACACAGGTCAAGCGGTGGTCAACGAATACTCA	FALSE	0	0	1	1	0.00129761		0	1	0																	TATGTTTAACACAGGTCAAGCGGTGGTCAACGGATACTCA	TATGTTTAACACAGGTCAAGCGGTGGTCAACGAATACTCA	TRUE	0	0	0	1	0.00114119		0	0	1			TTTGTTTAACACAGGTCAATCGGTGGTCAACGAATACTCA
							TATGTTTAACACAGGCCAAGTGGTGGTCAACGAATACACA	TATGTTTAACACAGGTCAAGCGGTGGTCAACGAATACTCA	FALSE	0	0	1	1	0.00129761		0	1	0																	TATGTTTAACACAGGTCAAGCGGTGGTCAACGAATACTCG	TATGTTTAACACAGGTCAAGCGGTGGTCAACGAATACTCA	TRUE	0	0	0	1	0.00114119		0	0	1
							TATGTTTAACACAGGCCAAGTGGTG-TCAACGAATACTCA	TATGTTTAACACAGGTCAAGCGGTGGTCAACGAATACTCA	FALSE	0	0	1	1	0.00129761		0	1	0																	TATGTTTAACACAGGTCAAGCGGTGGTCAACGAATACCCA	TATGTTTAACACAGGTCAAGCGGTGGTCAACGAATACTCA	TRUE	0	0	0	1	0.00114119		0	0	1
							TATGTTTAACACAGGCCAAGTGGGGGTCAACGAATACCCA	TATGTTTAACACAGGTCAAGCGGTGGTCAACGAATACTCA	FALSE	0	0	1	1	0.00129761		0	1	0																	TATGTTTAACACAGGTCAAGCGGTGGTCAAAGAATACTCA	TATGTTTAACACAGGTCAAGCGGTGGTCAACGAATACTCA	TRUE	0	0	0	1	0.00114119		0	0	1
							TATGTTTAACACAGGCCAAGTAGTGGTCAACGAATACTCA	TATGTTTAACACAGGTCAAGCGGTGGTCAACGAATACTCA	FALSE	0	0	1	1	0.00129761		0	0	0																	TATGTTTAACACAGGTCAAGCGGCGGTCAACGAATACTCA	TATGTTTAACACAGGTCAAGCGGTGGTCAACGAATACTCA	TRUE	0	0	0	1	0.00114119		0	0	1
							TATGTTTAACACAGGACAATCGGTGGTCAACGAATACTCA	TATGTTTAACACAGGTCAAGCGGTGGTCAACGAATACTCA	FALSE	0	0	1	1	0.00129761		1	0	0																	TATGTTTAACACAGGTCAAGAGGTGGTCAACGAATACTCT	TATGTTTAACACAGGTCAAGCGGTGGTCAACGAATACTCA	FALSE	0	0	1	1	0.00114119		0	0	0
							TATGTTTAACACAGGACAAGTGGTGGTCAACGGATACTCA	TATGTTTAACACAGGTCAAGCGGTGGTCAACGAATACTCA	FALSE	0	0	1	1	0.00129761		0	1	0																	TTTGTTTGACACAGGTCAAGTGGTGGTCAACGAATACTCA	TATGTTTAACACAGGTCAAGCGGTGGTCAACGAATACTCA	FALSE	0	0	1	1	0.00114119		0	1	0
							TATGTTTAACACAGGACAAGTGGTGGTCAACGAATATTCA	TATGTTTAACACAGGTCAAGCGGTGGTCAACGAATACTCA	FALSE	0	0	1	1	0.00129761		0	1	0
							TATGTTTAACACAGGACAAGTGGTGGTCAACGAATACCCA	TATGTTTAACACAGGTCAAGCGGTGGTCAACGAATACTCA	FALSE	0	0	1	1	0.00129761		0	1	0
							TATGTTTAACACAGGACAAGAGGTGGTCTACGAATACTCA	TATGTTTAACACAGGTCAAGCGGTGGTCAACGAATACTCA	FALSE	0	0	1	1	0.00129761		0	0	0
							TATGTTTAACACAGG-----CGGTGGTCAACGAATACTCA	TATGTTTAACACAGGTCAAGCGGTGGTCAACGAATACTCA	FALSE	5	0	0	1	0.00129761		0	0	0
							TATGTTTAACACAGGTAAAGTGGTGGTCAACGAGTACTCA	TATGTTTAACACAGGTCAAGCGGTGGTCAACGAATACTCA	FALSE	0	0	1	1	0.00129761		0	1	0
							TATGTTTAACACAGGTC--------GTCAACGGATACTCA	TATGTTTAACACAGGTCAAGCGGTGGTCAACGAATACTCA	FALSE	8	0	0	1	0.00129761		0	0	0
							TATGTTTAACACAGGTC--GTGGTGGTCGACGAATACTCA	TATGTTTAACACAGGTCAAGCGGTGGTCAACGAATACTCA	FALSE	0	0	1	1	0.00129761		0	0	0
							TATGTTTAACACAGGTCA--CGGTGGTCAACGAATACTCA	TATGTTTAACACAGGTCAAGCGGTGGTCAACGAATACTCA	FALSE	2	0	0	1	0.00129761		0	0	0
							TATGTTTAACACAGGTCAAGGTGTG-TCAACGAATACTCA	TATGTTTAACACAGGTCAAGCGGTGGTCAACGAATACTCA	FALSE	0	0	1	1	0.00129761		0	0	0
							TATGTTTAACACAGGTCAAGGTGGTGGCCAACGAATACTC	TATGTTTAACACAGGTCAAG-CGGTGGTCAACGAATACTC	FALSE	0	1	1	1	0.00129761		0	0	0
							TATGTTTAACACAGGTCAAGGTAACGGATACGTTAACTGT	TATGTTTAACACAGGTCAAG--------------------	FALSE	0	192	0	1	0.00129761		0	0	0
							TATGTTTAACACAGGTCAAGGTAACGGATACGTTAACTGT	TATGTTTAACACAGGTCAAG--------------------	FALSE	0	190	0	1	0.00129761		0	0	0
							TATGTTTAACACAGGTCAAGGTAACGGATACGTTAACTGT	TATGTTTAACACAGGTCAAG--------------------	FALSE	0	22	1	1	0.00129761		0	0	0
							TATGTTTAACACAGGTCAAGCGGTGTTCAACGAATACTCA	TATGTTTAACACAGGTCAAGCGGTGGTCAACGAATACTCA	TRUE	0	0	0	1	0.00129761		0	0	1
							TATGTTTAACACAGGTCAAGCGGTGGTCATCGAATACTCA	TATGTTTAACACAGGTCAAGCGGTGGTCAACGAATACTCA	TRUE	0	0	0	1	0.00129761		0	0	1
							TATGTTTAACACAGGTCAAGCGGTGGTCAACTAATACTCA	TATGTTTAACACAGGTCAAGCGGTGGTCAACGAATACTCA	TRUE	0	0	0	1	0.00129761		0	0	1
							TATGTTTAACACAGGTCAAGCGGTGGTCAACGAGTACTCA	TATGTTTAACACAGGTCAAGCGGTGGTCAACGAATACTCA	TRUE	0	0	0	1	0.00129761		0	0	1
							TATGTTTAACACAGGTCAAGCGGTGGTCAACGAATACTCT	TATGTTTAACACAGGTCAAGCGGTGGTCAACGAATACTCA	TRUE	0	0	0	1	0.00129761		0	0	1
							TATGTTTAACACAGGTCAAGCGGTGGCCAACGAATACTCA	TATGTTTAACACAGGTCAAGCGGTGGTCAACGAATACTCA	TRUE	0	0	0	1	0.00129761		0	0	1
							TATGTTTAACACAGGTCAAGCGGTGGACAACGAATACTCA	TATGTTTAACACAGGTCAAGCGGTGGTCAACGAATACTCA	TRUE	0	0	0	1	0.00129761		0	0	1
							TATGTTTAACACAGGTCAAGAGGTGGTCAATGAATACTCA	TATGTTTAACACAGGTCAAGCGGTGGTCAACGAATACTCA	FALSE	0	0	1	1	0.00129761		0	0	0
							TATGTTTAACACAGGTCAAGAGGTGGTCAACGAATACTTA	TATGTTTAACACAGGTCAAGCGGTGGTCAACGAATACTCA	FALSE	0	0	1	1	0.00129761		0	0	0
							TATGTTTAACACAGGTCAAGAGGTGGTAAACGAATACTCA	TATGTTTAACACAGGTCAAGCGGTGGTCAACGAATACTCA	FALSE	0	0	1	1	0.00129761		0	0	0
							TATGTTTAACACAGGTCAAGAGGGGGTCAACGAATACTCA	TATGTTTAACACAGGTCAAGCGGTGGTCAACGAATACTCA	FALSE	0	0	1	1	0.00129761		0	0	0
							TATGTTTAACACAGGTCAAG-TGTGGGCAACGAATACTCA	TATGTTTAACACAGGTCAAGCGGTGGTCAACGAATACTCA	FALSE	1	0	0	1	0.00129761		0	0	0
							TATGTTTAACACAGGTCAAG-----GTCAACGAATGCTCA	TATGTTTAACACAGGTCAAGCGGTGGTCAACGAATACTCA	FALSE	5	0	0	1	0.00129761		0	0	0
							TATGTTTAACACAGGTCAACCGGTG-TCAACGAATACTCA	TATGTTTAACACAGGTCAAGCGGTGGTCAACGAATACTCA	FALSE	0	0	1	1	0.00129761		0	0	0
							TATGTTTAACACAGGTCAAATGGTGGTCAACGAATACTCT	TATGTTTAACACAGGTCAAGCGGTGGTCAACGAATACTCA	FALSE	0	0	2	1	0.00129761		0	0	0
							TATGTTTAACACAGGTCAAACGGTGGTCAACGAATACTCA	TATGTTTAACACAGGTCAAGCGGTGGTCAACGAATACTCA	FALSE	0	0	1	1	0.00129761		0	0	0
							TATGTTTAACACAGGTCAAACGAATACTCATGGTGGTCAA	TATGTTTAACACAGGTCAAG----------CGGTGGTCAA	FALSE	0	10	2	1	0.00129761		0	0	0
							TATGTTTAACACAGGTCAA-CGGTGGTCAACGAATACTCA	TATGTTTAACACAGGTCAAGCGGTGGTCAACGAATACTCA	FALSE	1	0	0	1	0.00129761		0	0	0
							TATGTTTAACACAGGTCAA---------------TGCTCA	TATGTTTAACACAGGTCAAGCGGTGGTCAACGAATACTCA	FALSE	15	0	0	1	0.00129761		0	0	0
							TATGTTTAACACAGGTCA-GTGGTGGTCAACGAATACTCA	TATGTTTAACACAGGTCAAGCGGTGGTCAACGAATACTCA	FALSE	0	0	1	1	0.00129761		0	0	0
							TTTGTTTAACACAGGTCAAGTGGTGGTCGACGAATACTCA	TATGTTTAACACAGGTCAAGCGGTGGTCAACGAATACTCA	FALSE	0	0	1	1	0.00129761		0	1	0
[truncated: 220 more columns]
