# Supplementary material for: Engineering resilient gene drives for sustainable malaria control by predicting, testing and overcoming target site resistance in Anopheles gambiae
Source: PLoS Biol. 2026 Jul 6;24(7):e3003879. doi: 10.1371/journal.pbio.3003879 (PMC13395382; doi:10.1371/journal.pbio.3003879)
Supplement: S2 Data — (XLSX) [file pbio.3003879.s022.xlsx]

## Sheet: Mutagenesis Screen Index
Parental Cage ID	GFP+ Females with Intersex Anatomy	GFP+ Females with Intersex Anatomy that Bloodfed	GFP+ Females with Intersex Anatomy that did not Bloodfeed	Total GFP+ Females with Female Anatomy	Total GFP+ Female Offspring Collected	Percentage (%) of GFP+ Females with Female Anatomy amongst all GFP+ Female Offspring
A1	199	N/A	N/A	28	227	12.3348
A20-1	329	8	0	8	337	2.37389
AC1	292	1	1	2	294	0.680272
AD1	373	30	0	30	403	7.44417
B1	257	N/A	N/A	8	265	3.01887
B20-1	346	6	0	6	352	1.70455
C1	397	N/A	N/A	35	432	8.10185
C20-1	403	55	31	86	489	17.5869
D1	378	N/A	N/A	1	379	0.263852
D20-1	308	14	8	22	330	6.66667
E1	184	14	0	14	198	7.07071
E20-1	253	33	13	46	299	15.3846
F1	164	13	1	14	178	7.86517
F20-1	222	3	0	3	225	1.33333
G1	494	11	0	11	505	2.17822
G20-1	144	10	19	29	173	16.763
H1	570	3	0	3	573	0.52356
I1	227	6	2	8	235	3.40426
J1	211	22	1	23	234	9.82906
K1	154	15	0	15	169	8.87574
L1	130	1	1	2	132	1.51515
M1	223	7	1	8	231	3.4632
N1	162	29	0	29	191	15.1832
O1	311	26	5	31	342	9.06433
P1	281	104	14	118	399	29.5739
Q1	436	70	10	80	516	15.5039
R1	164	11	2	13	177	7.34463
T1	374	6	19	25	399	6.26566
U1	343	92	13	105	448	23.4375
V1	227	116	42	158	385	41.039
W1	230	19	1	20	250	8
X1	139	38	5	43	182	23.6264
Z1	127	7	0	7	134	5.22388
TOTAL	9052	770	189	1031	10083	10.2251

## Sheet: S9A Fig
Sample ID	Allele Frequency
	65-ACAGGTCAAGC-76	74-GCGGTGGTCAA-85	71-CAAGCGGT-79	72-AAGC-76	Other deletions	Mixed indels	Insertions	75*T (G->T SNP)	76*T (C->T SNP)	Wild-type	Low frequency mutations (<0.5% each)	74-G-75	75-CG-77
A1	0.291025	0.277268	0.183866	0.0681596	0.0153593	0.0289823	0	0.022705	0.0254207	0.0361499	0.051064	0	0
A20-1	0.56573	0.0995824	0	0	0.200774	0.0206521	0	0	0	0.0173187	0.0333729	0.0424154	0.020154
AC1	0.759139	0.0345268	0.0331608	0	0.0329102	0.11199	0.00976276	0	0	0	0.0185104	0	0
AD1	0.681514	0.0488337	0.0158457	0.0188748	0.0206763	0.0201485	0.0647252	0	0	0.0193338	0.0406756	0.0693722	0
B1	0.161	0.414	0.01	0.067	0	0	0.057	0.022	0.022	0.043	0.039	0.015	0.15
B20-1	0.522826	0.124513	0.0535482	0	0.0261791	0.0954132	0	0	0	0.0381869	0.0840545	0.0252596	0.0300195
C1	0.200182	0.276757	0.240634	0.0421223	0.0499443	0.0250861	0.0285794	0.0362748	0	0.0240482	0.076372	0	0
C20-1	0.190229	0.285367	0.0369876	0	0.222116	0.0201144	0	0	0	0.0212583	0.0744042	0.149523	0
D1	0	0.0931411	0.126951	0.157484	0.0109605	0.110816	0	0.0457249	0.020472	0.111015	0.0302833	0	0.293152
D20-1	0.643898	0.0939768	0	0	0.0885449	0.0258617	0.0208143	0	0	0.0187954	0.0114887	0.0870067	0.009614
E1	0.0422517	0.202732	0.0435355	0.17056	0.146978	0.0278614	0.145409	0	0	0	0.0453105	0.0898761	0.0854861
E20-1	0.576809	0.0884688	0	0	0.0390989	0.0968046	0.0988886	0	0	0.0289769	0.0417287	0.029225	0
F1	0.278808	0.0684667	0.241961	0.0988684	0.123039	0.032049	0.121321	0	0	0.0149323	0.0205543	0	0
F20-1	0.329633	0.206524	0.0450536	0	0.218158	0.0842521	0.00855448	0	0	0.0225078	0.0135351	0.0607558	0.0110258
G1	0.0203441	0.586088	0.0876579	0.0461132	0.0721679	0	0.0181669	0	0	0	0.0599971	0.0473267	0.0621386
G20-1	0.141733	0.31042	0.0571963	0	0.0924039	0.062097	0.0220531	0	0	0.0367552	0.113296	0.164044	0
H1	0.362166	0.214883	0	0.240278	0.0451118	0	0.0931764	0	0	0	0.0175813	0.0181946	0.00860894
I1	0.266947	0.210138	0.299293	0.0507394	0.0394957	0.0450361	0	0	0	0.0137899	0.0745611	0	0
J1	0.176317	0.326513	0	0.131457	0.0522772	0	0.022056	0.0376057	0.0309044	0.0481783	0.118478	0	0.0562134
K1	0.164051	0.451379	0	0.0754195	0.080332	0.072291	0	0.020891	0.0315433	0.033741	0.0703519	0	0
L1	0.370681	0.0960783	0.0933476	0.182452	0.0509589	0.0406873	0	0	0	0.0477031	0.0917092	0.0263827	0
M1	0.0448555	0.538507	0.0270819	0.222109	0.033276	0.0688231	0.0182553	0	0	0.0261184	0.0209738	0	0
N1	0.225699	0.254674	0.0539915	0.175441	0.0389316	0.0174744	0.127747	0	0	0	0.0247679	0.0812735	0
O1	0.268584	0.180578	0	0	0.149709	0.140237	0.00880051	0.0486379	0.0184744	0.0565651	0.0682207	0	0.0601928
P1	0.293307	0.174247	0.0768792	0	0.104759	0.129844	0	0	0.0251157	0.0409181	0.0935228	0.0198582	0.041549
Q1	0.630435	0.0468679	0.0298553	0.117759	0.0495573	0.00924667	0	0.0425165	0	0.02913	0.023721	0	0.0209108
R1	0.711444	0.0376428	0.0176034	0	0.0352358	0.00945421	0	0.0283916	0.0106722	0.045241	0.0159503	0.0883649	0
T1	0.551149	0.104041	0.00909214	0	0.139763	0.147323	0.0110308	0	0	0.0139162	0.0236847	0	0
U1	0.774613	0	0.0268593	0.0212297	0.0314376	0.0089531	0	0.0242819	0	0.0508021	0.032048	0.019534	0.0102418
V1	0.268417	0.0605415	0.0710726	0.0306175	0.0827083	0.131665	0.0294359	0	0	0	0.189844	0.135698	0
W1	0.173362	0.384621	0	0.0196491	0	0.196343	0.0236814	0	0	0	0.0661218	0.0760206	0.0602015
X1	0.753756	0.0834746	0.0107646	0.0120066	0	0.0413036	0.0243484	0	0	0.0332597	0.0244076	0	0.0166792
Z1	0.640349	0.0217448	0.0662853	0	0.0861037	0.0115875	0	0.0267068	0.0200228	0.0354047	0.0697294	0.0336534	0
controls:
mutator+	0.34137	0.0278619	0	0	0	0	0	0	0	0.601324	0.0184846	0	0.0109595
mutator-	0.292168	0.0199092	0	0	0	0.0061894	0	0.0117887	0.0184073	0.62987	0.0101589	0.0115081	0
WT	0	0	0	0	0	0	0	0	0	0.984092	0.0159081	0	0

## Sheet: S9B Fig
Sample ID	Allele frequency of most common allele	Allele Name of most common allele
A1	29.1025	65-ACAGGTCAAGC-76
A20-1	56.573	65-ACAGGTCAAGC-76
AC1	75.9139	65-ACAGGTCAAGC-76
AD1	68.1514	65-ACAGGTCAAGC-76
B1	41.4496	74-GCGGTGGTCAA-85
B20-1	52.2826	65-ACAGGTCAAGC-76
C1	27.6757	74-GCGGTGGTCAA-85
C20-1	28.5367	74-GCGGTGGTCAA-85
D1	29.3152	75-CG-77
D20-1	64.3898	65-ACAGGTCAAGC-76
E1	20.2732	74-GCGGTGGTCAA-85
E20-1	57.6809	65-ACAGGTCAAGC-76
F1	27.8808	65-ACAGGTCAAGC-76
F20-1	32.9633	65-ACAGGTCAAGC-76
G1	58.6088	74-GCGGTGGTCAA-85
G20-1	31.042	74-GCGGTGGTCAA-85
H1	36.2166	65-ACAGGTCAAGC-76
I1	29.9293	71-CAAGCGGT-79
J1	32.6513	74-GCGGTGGTCAA-85
K1	45.1379	74-GCGGTGGTCAA-85
L1	37.0681	65-ACAGGTCAAGC-76
M1	53.8507	74-GCGGTGGTCAA-85
N1	25.4674	74-GCGGTGGTCAA-85
O1	26.8584	65-ACAGGTCAAGC-76
P1	29.3306	65-ACAGGTCAAGC-76
Q1	63.0435	65-ACAGGTCAAGC-76
R1	71.1444	65-ACAGGTCAAGC-76
T1	55.1149	65-ACAGGTCAAGC-76
U1	77.4613	65-ACAGGTCAAGC-76
V1	26.8417	65-ACAGGTCAAGC-76
W1	38.4621	74-GCGGTGGTCAA-85
X1	75.3756	65-ACAGGTCAAGC-76
Z1	64.0349	65-ACAGGTCAAGC-76

## Sheet: A1
Aligned_Sequence	Reference_Sequence	Unedited	n_deleted	n_inserted	n_mutated	#Reads	%Reads
TATGTTTAAC-----------GGTGGTCAACGAATACTCA	TATGTTTAACACAGGTCAAGCGGTGGTCAACGAATACTCA	FALSE	11	0	0	6537	29.1025
TATGTTTAACACAGGTCAA-----------CGAATACTCA	TATGTTTAACACAGGTCAAGCGGTGGTCAACGAATACTCA	FALSE	11	0	0	6228	27.7268
TATGTTTAACACAGGT--------GGTCAACGAATACTCA	TATGTTTAACACAGGTCAAGCGGTGGTCAACGAATACTCA	FALSE	8	0	0	4130	18.3866
TATGTTTAACACAGGTC----GGTGGTCAACGAATACTCA	TATGTTTAACACAGGTCAAGCGGTGGTCAACGAATACTCA	FALSE	4	0	0	1531	6.81596
TATGTTTAACACAGGTCAAGCGGTGGTCAACGAATACTCA	TATGTTTAACACAGGTCAAGCGGTGGTCAACGAATACTCA	TRUE	0	0	0	812	3.61499
TATGTTTAACACAGGTCAAGTGGTGGTCAACGAATACTCA	TATGTTTAACACAGGTCAAGCGGTGGTCAACGAATACTCA	FALSE	0	0	1	571	2.54207
TATGTTTAACACAGGTCAATCGGTGGTCAACGAATACTCA	TATGTTTAACACAGGTCAAGCGGTGGTCAACGAATACTCA	FALSE	0	0	1	510	2.2705
TATGTTTAACACAGGTCAAGACACAGGTGGTTGACAGGTG	TATGTTTAACACAGGTCAAG---------------CGGTG	FALSE	0	15	1	441	1.96332
TATGTTTAACACAGGTCAAG---TGGTCAACGAATACTCA	TATGTTTAACACAGGTCAAGCGGTGGTCAACGAATACTCA	FALSE	3	0	0	345	1.53593
TATGTTTAACACAGGTCAAACGAATACTCATGGTGGTCAA	TATGTTTAACACAGGTCAAG----------CGGTGGTCAA	FALSE	0	10	2	210	0.934912
TATGTTTAACACAGGTCAAGTCAACGGTGAACGGTGGTCA	TATGTTTAACACAGGTCAAG-----------CGGTGGTCA	FALSE	0	11	0	199	0.885941
TATGTTTAACACAGGTCAA-CGGTGGTCAACGAATACTCA	TATGTTTAACACAGGTCAAGCGGTGGTCAACGAATACTCA	FALSE	1	0	0	188	0.836969
TATGTTTAACACAGGTCAAGGTGTG-TCAACGAATACTCA	TATGTTTAACACAGGTCAAGCGGTGGTCAACGAATACTCA	FALSE	0	0	1	161	0.716766
TATGTTTAACACAGGTCGGTGGTTTCGGTGGTCAACGAAT	TATGTTTAACACAGGTCAAG-----CGGTGGTCAACGAAT	FALSE	0	5	1	131	0.583207
TATGTTTAACACAGGTCAAGCAGTGGTCAACGAATACTCA	TATGTTTAACACAGGTCAAGCGGTGGTCAACGAATACTCA	TRUE	0	0	0	64	0.284926
TATGTTTAACACAGGTCAAG--GTGGTCAACGAATACTCA	TATGTTTAACACAGGTCAAGCGGTGGTCAACGAATACTCA	FALSE	2	0	0	15	0.0667794
TATGTTTAACACAGGTCAAGAGGTGGTCAACGAATACTCA	TATGTTTAACACAGGTCAAGCGGTGGTCAACGAATACTCA	FALSE	0	0	1	11	0.0489716
TATGTTTAACACAGG-----CGGTGGTCAACGAATACTCA	TATGTTTAACACAGGTCAAGCGGTGGTCAACGAATACTCA	FALSE	5	0	0	10	0.0445196
TATGTTTAACAC---------GGTGGTCAACGAATACTCA	TATGTTTAACACAGGTCAAGCGGTGGTCAACGAATACTCA	FALSE	9	0	0	9	0.0400677
TATGTTTAACAC--------CGGTGGTCAACGAATACTCA	TATGTTTAACACAGGTCAAGCGGTGGTCAACGAATACTCA	FALSE	8	0	0	8	0.0356157
TATGTTTAACACGGGTCAA-----------CGAATACTCA	TATGTTTAACACAGGTCAAGCGGTGGTCAACGAATACTCA	FALSE	11	0	0	7	0.0311637
TATGTTTAACACAGGTTGTTTATGGTCAACGGTGGTCAAC	TATGTTTAACACAGGTCAAG---------CGGTGGTCAAC	FALSE	0	9	1	6	0.0267118
TATGTTTAACACAGGTCAAT-----------GAATACTCA	TATGTTTAACACAGGTCAAGCGGTGGTCAACGAATACTCA	FALSE	11	0	1	6	0.0267118
TATGTTTAACACAGGTCAGGTGGTGGTCAACGAATACTCA	TATGTTTAACACAGGTCAAGCGGTGGTCAACGAATACTCA	FALSE	0	0	1	5	0.0222598
TATGTTTAACATAGGTCAA-----------CGAATACTCA	TATGTTTAACACAGGTCAAGCGGTGGTCAACGAATACTCA	FALSE	11	0	0	5	0.0222598
TATGTTTAAC----------CGGTGGTCAACGAATACTCA	TATGTTTAACACAGGTCAAGCGGTGGTCAACGAATACTCA	FALSE	10	0	0	5	0.0222598
TGTGTTTAAC-----------GGTGGTCAACGAATACTCA	TATGTTTAACACAGGTCAAGCGGTGGTCAACGAATACTCA	FALSE	11	0	0	4	0.0178079
TATGTTTAGCACAGGTCAAGTGGTGGTCAACGAATACTCA	TATGTTTAACACAGGTCAAGCGGTGGTCAACGAATACTCA	FALSE	0	0	1	4	0.0178079
TATGTTTAAC-----------GGTGGTCAATGAATACTCA	TATGTTTAACACAGGTCAAGCGGTGGTCAACGAATACTCA	FALSE	11	0	0	4	0.0178079
TATGTTTAAC-----------GGTGGTCAACGGATACTCA	TATGTTTAACACAGGTCAAGCGGTGGTCAACGAATACTCA	FALSE	11	0	0	4	0.0178079
TATGTTTAACACAGGTCAAGCGGTGGTCAACAAATACTCA	TATGTTTAACACAGGTCAAGCGGTGGTCAACGAATACTCA	TRUE	0	0	0	4	0.0178079
TATGTTTAACACGGGT--------GGTCAACGAATACTCA	TATGTTTAACACAGGTCAAGCGGTGGTCAACGAATACTCA	FALSE	8	0	0	4	0.0178079
TATGTTTAACGCAGGTCAAGTGGTGGTCAACGAATACTCA	TATGTTTAACACAGGTCAAGCGGTGGTCAACGAATACTCA	FALSE	0	0	1	4	0.0178079
TATGTTTAAC-----------GGTAGTCAACGAATACTCA	TATGTTTAACACAGGTCAAGCGGTGGTCAACGAATACTCA	FALSE	11	0	0	4	0.0178079
TATGTTTAACACAGGTCAAGGTTTAACGGTGGTCAACGAA	TATGTTTAACACAGGTCAAG------CGGTGGTCAACGAA	FALSE	0	6	0	4	0.0178079
TATGTTTAACGCAGGTCAATCGGTGGTCAACGAATACTCA	TATGTTTAACACAGGTCAAGCGGTGGTCAACGAATACTCA	FALSE	0	0	1	3	0.0133559
TATGTTTAACACAGGTCAAGCGGTGGTCAACGGATACTCA	TATGTTTAACACAGGTCAAGCGGTGGTCAACGAATACTCA	TRUE	0	0	0	3	0.0133559
TATGTTTAACACAGGCCAAGCGGTGGTCAACGAATACTCA	TATGTTTAACACAGGTCAAGCGGTGGTCAACGAATACTCA	TRUE	0	0	0	3	0.0133559
TATGTTTAACACAGGTCAAGTGGTGGTCAACGAATACCCA	TATGTTTAACACAGGTCAAGCGGTGGTCAACGAATACTCA	FALSE	0	0	1	3	0.0133559
TATGTTTAACACAGGTCAATCGGCGGTCAACGAATACTCA	TATGTTTAACACAGGTCAAGCGGTGGTCAACGAATACTCA	FALSE	0	0	1	3	0.0133559
TATGTTTAACACGGGTCAAGTGGTGGTCAACGAATACTCA	TATGTTTAACACAGGTCAAGCGGTGGTCAACGAATACTCA	FALSE	0	0	1	3	0.0133559
TATGTTTAACACAGGTCACAACGTGGTCAACGAATACTCA	TATGTTTAACACAGGTCAAGCGGTGGTCAACGAATACTCA	FALSE	0	0	2	3	0.0133559
TATGTTTAACACCT------CGGTGGTCAACGAATACTCA	TATGTTTAACACAGGTCAAGCGGTGGTCAACGAATACTCA	FALSE	6	0	0	3	0.0133559
TGTGTTTAACACAGGTCAAGCGGTGGTCAACGAATACTCA	TATGTTTAACACAGGTCAAGCGGTGGTCAACGAATACTCA	TRUE	0	0	0	3	0.0133559
TATGTCTAACACAGGTCAAGCGGTGGTCAACGAATACTCA	TATGTTTAACACAGGTCAAGCGGTGGTCAACGAATACTCA	TRUE	0	0	0	3	0.0133559
TATGTTTAATACAGGTCAA-----------CGAATACTCA	TATGTTTAACACAGGTCAAGCGGTGGTCAACGAATACTCA	FALSE	11	0	0	3	0.0133559
TATGTTTAAT-----------GGTGGTCAACGAATACTCA	TATGTTTAACACAGGTCAAGCGGTGGTCAACGAATACTCA	FALSE	11	0	0	3	0.0133559
TATGTTTAAC-----------GGTGGTCGACGAATACTCA	TATGTTTAACACAGGTCAAGCGGTGGTCAACGAATACTCA	FALSE	11	0	0	3	0.0133559
TATGTTTAATACAGGTCAAGCGGTGGTCAACGAATACTCA	TATGTTTAACACAGGTCAAGCGGTGGTCAACGAATACTCA	TRUE	0	0	0	2	0.00890393
TATGTTTAACACAGATCAATCGGTGGTCAACGAATACTCA	TATGTTTAACACAGGTCAAGCGGTGGTCAACGAATACTCA	FALSE	0	0	1	2	0.00890393
TATGTTTAACACAGGTCAATCGGTGGTCAACGAACACTCA	TATGTTTAACACAGGTCAAGCGGTGGTCAACGAATACTCA	FALSE	0	0	1	2	0.00890393
TATGTTTAACACAGGTCAAGCTGTGGTCAACGAATACTCA	TATGTTTAACACAGGTCAAGCGGTGGTCAACGAATACTCA	TRUE	0	0	0	2	0.00890393
TATGTTTAACACAGGTCAAGCGGTGGTTAACGAATACTAA	TATGTTTAACACAGGTCAAGCGGTGGTCAACGAATACTCA	TRUE	0	0	0	2	0.00890393
TATGTTTAACACAGGTCAATCGGTGGTCAACGAATACCCA	TATGTTTAACACAGGTCAAGCGGTGGTCAACGAATACTCA	FALSE	0	0	1	2	0.00890393
TATGTTTAACATAGGTCAATCGGTGGTCAACGAATACTCA	TATGTTTAACACAGGTCAAGCGGTGGTCAACGAATACTCA	FALSE	0	0	1	2	0.00890393
TATGTTTAACACAGGTCAAGCGGTGGTCAACGAATACCCA	TATGTTTAACACAGGTCAAGCGGTGGTCAACGAATACTCA	TRUE	0	0	0	2	0.00890393
TATGTTTAACACAGGT--------GGTCAACGAATGCTCA	TATGTTTAACACAGGTCAAGCGGTGGTCAACGAATACTCA	FALSE	8	0	0	2	0.00890393
TATGTTTAACACTGGT--------GGTCAACGAATACTCA	TATGTTTAACACAGGTCAAGCGGTGGTCAACGAATACTCA	FALSE	8	0	0	2	0.00890393
TATGTTTAACACGGGTCAATCGGTGGTCAACGAATACTCA	TATGTTTAACACAGGTCAAGCGGTGGTCAACGAATACTCA	FALSE	0	0	1	2	0.00890393
TATGTTTAACACAGGT--------GGTCAATGAATACTCA	TATGTTTAACACAGGTCAAGCGGTGGTCAACGAATACTCA	FALSE	8	0	0	2	0.00890393
CATGTTTAACACAGGT--------GGTCAACGAATACTCA	TATGTTTAACACAGGTCAAGCGGTGGTCAACGAATACTCA	FALSE	8	0	0	2	0.00890393
TATGTTTAACACAGGTCAAGCGGTGATCAACGAATACTCA	TATGTTTAACACAGGTCAAGCGGTGGTCAACGAATACTCA	TRUE	0	0	0	2	0.00890393
TATGTTTAACACCGGTCAA-----------CGAATACTCA	TATGTTTAACACAGGTCAAGCGGTGGTCAACGAATACTCA	FALSE	11	0	0	2	0.00890393
TATGCTTAACACAGGTCAAGTGGTGGTCAACGAATACTCA	TATGTTTAACACAGGTCAAGCGGTGGTCAACGAATACTCA	FALSE	0	0	1	2	0.00890393
TATGTTTAACACAGGTCAAGACACGGGTGGTTGACAGGTG	TATGTTTAACACAGGTCAAG---------------CGGTG	FALSE	0	15	1	2	0.00890393
TATGTTTAACACAGGTCAA-----------CGAATACCCA	TATGTTTAACACAGGTCAAGCGGTGGTCAACGAATACTCA	FALSE	11	0	0	2	0.00890393
TATGTTTAACACAGGTCAA-----------CGAATACTCG	TATGTTTAACACAGGTCAAGCGGTGGTCAACGAATACTCA	FALSE	11	0	0	2	0.00890393
GATGTTTAAC-----------GGTGGTCAACGAATACTCA	TATGTTTAACACAGGTCAAGCGGTGGTCAACGAATACTCA	FALSE	11	0	0	2	0.00890393
TATGTTTAACACAGGTCAACGTCAACGTCAACGGTGGTCA	TATGTTTAACACAGGTCAAG-----------CGGTGGTCA	FALSE	0	11	1	2	0.00890393
TATGTTTAACACAGATCAAGTGGTGGTCAACGAATACTCA	TATGTTTAACACAGGTCAAGCGGTGGTCAACGAATACTCA	FALSE	0	0	1	2	0.00890393
TATGTTTAACACAGGTC---CGGTGGTCAACGAATACTCA	TATGTTTAACACAGGTCAAGCGGTGGTCAACGAATACTCA	FALSE	3	0	0	2	0.00890393
TATGTTTAACACAGGTCAACGGTGGTAACAGGTGGTCAAC	TATGTTTAACACAGGTCAAG---------CGGTGGTCAAC	FALSE	0	9	2	2	0.00890393
TATGTTTAAC-----------GGTTGTCAACGAATACTCA	TATGTTTAACACAGGTCAAGCGGTGGTCAACGAATACTCA	FALSE	11	0	0	2	0.00890393
TATGTTTAAC-----------GGTGGTCAACGAGTACTCA	TATGTTTAACACAGGTCAAGCGGTGGTCAACGAATACTCA	FALSE	11	0	0	2	0.00890393
TATGTTTAACACAGGTCAAGTGGTGGTCAACGAACACTCA	TATGTTTAACACAGGTCAAGCGGTGGTCAACGAATACTCA	FALSE	0	0	1	2	0.00890393
TATGTTTAAC-----------GGTGGTCAACGAATGCTCA	TATGTTTAACACAGGTCAAGCGGTGGTCAACGAATACTCA	FALSE	11	0	0	2	0.00890393
TATGTTTAAC-----------GGTGGTCAACGAATACTCG	TATGTTTAACACAGGTCAAGCGGTGGTCAACGAATACTCA	FALSE	11	0	0	2	0.00890393
TATGTTCAACACAGGTCAAGTGGTGGTCAACGAATACTCA	TATGTTTAACACAGGTCAAGCGGTGGTCAACGAATACTCA	FALSE	0	0	1	2	0.00890393
TATGTTTAAC-----------GGTGTTCAACGAATACTCA	TATGTTTAACACAGGTCAAGCGGTGGTCAACGAATACTCA	FALSE	11	0	0	2	0.00890393
TATGTTTAAC-----------GGTGGTCAACAAATACTCA	TATGTTTAACACAGGTCAAGCGGTGGTCAACGAATACTCA	FALSE	11	0	0	2	0.00890393
TATGTT-AACACAGGTCAATCGGTGGTCAACGAATACTCA	TATGTTTAACACAGGTCAAGCGGTGGTCAACGAATACTCA	FALSE	0	0	1	2	0.00890393
TATGTTTAACACAGGTCAATCAGTGGTCAACGAATACTCA	TATGTTTAACACAGGTCAAGCGGTGGTCAACGAATACTCA	FALSE	0	0	1	2	0.00890393
TATGTTTAACAA--------CGGTGGTCAACGAATACTCA	TATGTTTAACACAGGTCAAGCGGTGGTCAACGAATACTCA	FALSE	8	0	0	2	0.00890393
TATGTTTAAC-----------GGTGGACAACGAATACTCA	TATGTTTAACACAGGTCAAGCGGTGGTCAACGAATACTCA	FALSE	11	0	0	2	0.00890393
TATGCTCAACACAGGTCAGGCCGTGGTCAACGAATACTCA	TATGTTTAACACAGGTCAAGCGGTGGTCAACGAATACTCA	TRUE	0	0	0	2	0.00890393
TATGTTTAACACAGGTCAAGTGGTGGTCAATGAATACTCA	TATGTTTAACACAGGTCAAGCGGTGGTCAACGAATACTCA	FALSE	0	0	1	2	0.00890393
---------------------GGTGGTCAACGAATACTCA	TATGTTTAACACAGGTCAAGCGGTGGTCAACGAATACTCA	FALSE	39	0	0	2	0.00890393
TATGTTTAACACAGGTCAAGTGGTGGTCACCGAATACTCA	TATGTTTAACACAGGTCAAGCGGTGGTCAACGAATACTCA	FALSE	0	0	1	1	0.00445196
TATGTTTAACACAGGTCACGTGGTGGTCAACGAATACTCA	TATGTTTAACACAGGTCAAGCGGTGGTCAACGAATACTCA	FALSE	0	0	1	1	0.00445196
GATGTTTAACACAGGTCAAGCGGTGGTCAACGAATACTCA	TATGTTTAACACAGGTCAAGCGGTGGTCAACGAATACTCA	TRUE	0	0	0	1	0.00445196
TATGTTTAACACAGGTCAT-CGGTGGTCAACGAATACTCA	TATGTTTAACACAGGTCAAGCGGTGGTCAACGAATACTCA	FALSE	1	0	0	1	0.00445196
TATGTTTAACACAGGTCAGGACACAGGTGGTTGACAGGTG	TATGTTTAACACAGGTCAAG---------------CGGTG	FALSE	0	15	1	1	0.00445196
GATGTTTAACACAGGT--------GGTCAACGAATACGCA	TATGTTTAACACAGGTCAAGCGGTGGTCAACGAATACTCA	FALSE	8	0	0	1	0.00445196
TATGTTTAACACAGGTCAGTCGGTGGTCAACGAATACTCA	TATGTTTAACACAGGTCAAGCGGTGGTCAACGAATACTCA	FALSE	0	0	1	1	0.00445196
TATGTTTAACACAGGTCAT-----------CGAATACTCA	TATGTTTAACACAGGTCAAGCGGTGGTCAACGAATACTCA	FALSE	11	0	0	1	0.00445196
TATGTTTAACACAGGTCATGTGGTGGTCAACGAATACTCA	TATGTTTAACACAGGTCAAGCGGTGGTCAACGAATACTCA	FALSE	0	0	1	1	0.00445196
TATGTTTAACACAGGTCC-------GTCAACGAATACTCA	TATGTTTAACACAGGTCAAGCGGTGGTCAACGAATACTCA	FALSE	7	0	0	1	0.00445196
TATGTTTAACACAGGTCAATTGGTGGTCAGCGAATACTCA	TATGTTTAACACAGGTCAAGCGGTGGTCAACGAATACTCA	FALSE	0	0	2	1	0.00445196
TATGTTTAACACAGGTCAATCGGTG-TCAACGAATACTCA	TATGTTTAACACAGGTCAAGCGGTGGTCAACGAATACTCA	FALSE	0	0	1	1	0.00445196
TATGTTTAACACAGGTCAAGTGGTGGTCAGCGAATACTCA	TATGTTTAACACAGGTCAAGCGGTGGTCAACGAATACTCA	FALSE	0	0	1	1	0.00445196
TATGTTTAACACAGGTCAATTGGTGGTCAACGAATACTCA	TATGTTTAACACAGGTCAAGCGGTGGTCAACGAATACTCA	FALSE	0	0	2	1	0.00445196
TATGTTTAACACAGGTCAATCGG-GGTCAACGAATACTCA	TATGTTTAACACAGGTCAAGCGGTGGTCAACGAATACTCA	FALSE	0	0	1	1	0.00445196
TATGTTTAACACAGGTCAATCGATGGTCAACGAATACTCA	TATGTTTAACACAGGTCAAGCGGTGGTCAACGAATACTCA	FALSE	0	0	1	1	0.00445196
TATGTTTAACACAGGTCCAG--GTGGTCAACGAATACTCA	TATGTTTAACACAGGTCAAGCGGTGGTCAACGAATACTCA	FALSE	2	0	0	1	0.00445196
GATGTTTAACACAGGTCAAGTGGTGGTCAACGAATACTCA	TATGTTTAACACAGGTCAAGCGGTGGTCAACGAATACTCA	FALSE	0	0	1	1	0.00445196
TATGTTTAACACAGGTCAATCGGTGGTCAACGAATACTCT	TATGTTTAACACAGGTCAAGCGGTGGTCAACGAATACTCA	FALSE	0	0	1	1	0.00445196
TATGTTTAACACAGGTCAATCGGTGGTCAACGAGTACTCA	TATGTTTAACACAGGTCAAGCGGTGGTCAACGAATACTCA	FALSE	0	0	1	1	0.00445196
TATGTTTAACACAGGTCAATCGGTGGTCAACGGATACTCA	TATGTTTAACACAGGTCAAGCGGTGGTCAACGAATACTCA	FALSE	0	0	1	1	0.00445196
TATGTTTAACACAGGTCAATCGGTGGTCAGCGAATACTCA	TATGTTTAACACAGGTCAAGCGGTGGTCAACGAATACTCA	FALSE	0	0	1	1	0.00445196
TATGTTTAACACAGGTCAATAGGTGGTCAACGAATACTCA	TATGTTTAACACAGGTCAAGCGGTGGTCAACGAATACTCA	FALSE	0	0	2	1	0.00445196
TATGTTTAACACAGGTCAATCGGTTGTCAACGAATACTCA	TATGTTTAACACAGGTCAAGCGGTGGTCAACGAATACTCA	FALSE	0	0	1	1	0.00445196
TACGTTTAACACAGGTCAAGCGGTGGTCAACGAATACTCA	TATGTTTAACACAGGTCAAGCGGTGGTCAACGAATACTCA	TRUE	0	0	0	1	0.00445196
TATGTTTAACACAGGTCAAGTTAAATCGTTGGTCAACGAA	TATGTTTAACACAGGTCAAG------CGGTGGTCAACGAA	FALSE	0	6	0	1	0.00445196
TAAGTTTAACACAGGTCAA-CGGTGGTCAACGAATACTCA	TATGTTTAACACAGGTCAAGCGGTGGTCAACGAATACTCA	FALSE	1	0	0	1	0.00445196
TATGTTTAACACAGGTCAATCTGTGGTCAACGAATACTCA	TATGTTTAACACAGGTCAAGCGGTGGTCAACGAATACTCA	FALSE	0	0	1	1	0.00445196
TATGTTTAACACAGGTCAATCTGTGGTCGACGAATACTCA	TATGTTTAACACAGGTCAAGCGGTGGTCAACGAATACTCA	FALSE	0	0	1	1	0.00445196
TATGTTTAACACAGGTCAAGTGGTGGTCGACGAATACTCA	TATGTTTAACACAGGTCAAGCGGTGGTCAACGAATACTCA	FALSE	0	0	1	1	0.00445196
TATGTTTAAAACAGGTCAA-----------CGAATACTCA	TATGTTTAACACAGGTCAAGCGGTGGTCAACGAATACTCA	FALSE	11	0	0	1	0.00445196
TATGTTTAACACAGGTCGATCGGTGGTCAACGAATACTCA	TATGTTTAACACAGGTCAAGCGGTGGTCAACGAATACTCA	FALSE	0	0	1	1	0.00445196
TATGTTTAACACAGGTCGATCGGTGGTCAACGAATGCTCA	TATGTTTAACACAGGTCAAGCGGTGGTCAACGAATACTCA	FALSE	0	0	1	1	0.00445196
TATGTTTAACATAGGTCAAGTGGTGGTCAACGAATACTCA	TATGTTTAACACAGGTCAAGCGGTGGTCAACGAATACTCA	FALSE	0	0	1	1	0.00445196
AATGTTTAAC-----------GGTGGTCAACGAATACTCA	TATGTTTAACACAGGTCAAGCGGTGGTCAACGAATACTCA	FALSE	11	0	0	1	0.00445196
TATGTTTAACGCAGGTCAAGTGGTGGTCAACGAATACTCG	TATGTTTAACACAGGTCAAGCGGTGGTCAACGAATACTCA	FALSE	0	0	1	1	0.00445196
-ATGTTTAACACAGGTCAATCGGTGGTCAACGAATACTCA	TATGTTTAACACAGGTCAAGCGGTGGTCAACGAATACTCA	FALSE	0	0	1	1	0.00445196
TATGTTTAACT-----------GTGGTCAACGAATACTCA	TATGTTTAACACAGGTCAAGCGGTGGTCAACGAATACTCA	FALSE	11	0	0	1	0.00445196
TATGTTTAGCACAGGTCAA-----------CGAATACTCA	TATGTTTAACACAGGTCAAGCGGTGGTCAACGAATACTCA	FALSE	11	0	0	1	0.00445196
TATGTTTAGCACAGGTCAAGCGGTGGTCAACGAATACTCA	TATGTTTAACACAGGTCAAGCGGTGGTCAACGAATACTCA	TRUE	0	0	0	1	0.00445196
TATGTTTAGCACAGGTCAATCGGTGGTCAACGAATACTCA	TATGTTTAACACAGGTCAAGCGGTGGTCAACGAATACTCA	FALSE	0	0	1	1	0.00445196
TATGTTTAT------------GGTGGTCAACGAATACTCA	TATGTTTAACACAGGTCAAGCGGTGGTCAACGAATACTCA	FALSE	12	0	0	1	0.00445196
TATGTTTATC-----------GGTGGTCAACGAATACTCA	TATGTTTAACACAGGTCAAGCGGTGGTCAACGAATACTCA	FALSE	11	0	0	1	0.00445196
TATGTTTGACACAGGTCAAGTGGTGGTCAACGAATACTCA	TATGTTTAACACAGGTCAAGCGGTGGTCAACGAATACTCA	FALSE	0	0	1	1	0.00445196
TATGTTTGACACAGGTCAATCGGTGGCCAACGAATACTCA	TATGTTTAACACAGGTCAAGCGGTGGTCAACGAATACTCA	FALSE	0	0	1	1	0.00445196
TATGTTTGACACAGGTCAATCGGTGGTCAACGAATACTCA	TATGTTTAACACAGGTCAAGCGGTGGTCAACGAATACTCA	FALSE	0	0	1	1	0.00445196
TCTGTTTAAC-----------GGTGGTCAACGAATACTCA	TATGTTTAACACAGGTCAAGCGGTGGTCAACGAATACTCA	FALSE	11	0	0	1	0.00445196
---------------------GGTGGTCAACGAATACTCA	TATGTTTAACACAGGTCAAGCGGTGGTCAACGAATACTCA	FALSE	29	0	0	1	0.00445196
TGTGTTTAACAC---------GGTGGTCAACGAATACTCA	TATGTTTAACACAGGTCAAGCGGTGGTCAACGAATACTCA	FALSE	9	0	0	1	0.00445196
TGTGTTTAACACAGGT--------GGTCAACGAATACTCA	TATGTTTAACACAGGTCAAGCGGTGGTCAACGAATACTCA	FALSE	8	0	0	1	0.00445196
TGTGTTTAACACAGGTC----GGTGGTCAACGAATACTCA	TATGTTTAACACAGGTCAAGCGGTGGTCAACGAATACTCA	FALSE	4	0	0	1	0.00445196
TGTGTTTAACACAGGTCAAACGAATACTCATGGTGGTCAA	TATGTTTAACACAGGTCAAG----------CGGTGGTCAA	FALSE	0	10	2	1	0.00445196
CATGTTTAAC-----------GGTGGTCAACGAATACTCA	TATGTTTAACACAGGTCAAGCGGTGGTCAACGAATACTCA	FALSE	11	0	0	1	0.00445196
TATGTTTAACATAGGT--------GGTCAACGAATACTCA	TATGTTTAACACAGGTCAAGCGGTGGTCAACGAATACTCA	FALSE	8	0	0	1	0.00445196
TATGTTTAACAT---------GGTGGTCAACGAATACTCA	TATGTTTAACACAGGTCAAGCGGTGGTCAACGAATACTCA	FALSE	9	0	0	1	0.00445196
TATGTTTAACACAGGTCAAGTGGTGGTCAACGAATATTCA	TATGTTTAACACAGGTCAAGCGGTGGTCAACGAATACTCA	FALSE	0	0	1	1	0.00445196
TATGTTTAACACAGGTCGGTGGTTTCGGTGGTCAACGGAT	TATGTTTAACACAGGTCAAG-----CGGTGGTCAACGAAT	FALSE	0	5	1	1	0.00445196
TATGTTTAACACAGGTCT---GGTGGTCAACGAATACTCA	TATGTTTAACACAGGTCAAGCGGTGGTCAACGAATACTCA	FALSE	3	0	0	1	0.00445196
TATGTTTAACACAGGTCTAGTGGTGGTCAACGAATACTCA	TATGTTTAACACAGGTCAAGCGGTGGTCAACGAATACTCA	FALSE	0	0	1	1	0.00445196
TATGTTTAACACAGGTTAGGTGGTGGTCAACGAATACTCA	TATGTTTAACACAGGTCAAGCGGTGGTCAACGAATACTCA	FALSE	0	0	1	1	0.00445196
TATGTTTAACACAGGTTC--CGGTGGTCAACGAATACTCA	TATGTTTAACACAGGTCAAGCGGTGGTCAACGAATACTCA	FALSE	2	0	0	1	0.00445196
CATGTTTAACACAGGTCAATCGGTGGTCAACGAATACTCA	TATGTTTAACACAGGTCAAGCGGTGGTCAACGAATACTCA	FALSE	0	0	1	1	0.00445196
TATGTTTAACACAGT------GGTGGTCAACGAATACTCA	TATGTTTAACACAGGTCAAGCGGTGGTCAACGAATACTCA	FALSE	6	0	0	1	0.00445196
TATGTTTAACACAGTTCAA-----------CGAATACTCA	TATGTTTAACACAGGTCAAGCGGTGGTCAACGAATACTCA	FALSE	11	0	0	1	0.00445196
TATGTTTAACACATG-------GTGGTCAACGAATACTCA	TATGTTTAACACAGGTCAAGCGGTGGTCAACGAATACTCA	FALSE	7	0	0	1	0.00445196
TATGTTTAACANAGGTCAAN-----------GAATACTCA	TATGTTTAACACAGGTCAAGCGGTGGTCAACGAATACTCA	FALSE	11	0	1	1	0.00445196
TATGTTTAACACATGT--------GGTCAACGAATACTCA	TATGTTTAACACAGGTCAAGCGGTGGTCAACGAATACTCA	FALSE	8	0	0	1	0.00445196
TATGTTTAACACATGTCAA-----------CGAATACTCA	TATGTTTAACACAGGTCAAGCGGTGGTCAACGAATACTCA	FALSE	11	0	0	1	0.00445196
TATGTTTAACACCGGTCAAGGTGTG-TCAACGAATACTCA	TATGTTTAACACAGGTCAAGCGGTGGTCAACGAATACTCA	FALSE	0	0	1	1	0.00445196
CATGTTTAACACAGGTCAAGTGGTGGTCAACGAATACTCA	TATGTTTAACACAGGTCAAGCGGTGGTCAACGAATACTCA	FALSE	0	0	1	1	0.00445196
CATGTTTAACACAGGTCAAG--GTGGTCAACGAATACTCA	TATGTTTAACACAGGTCAAGCGGTGGTCAACGAATACTCA	FALSE	2	0	0	1	0.00445196
CATGTTTAACACAGGTCAA-----------CGAATACTCA	TATGTTTAACACAGGTCAAGCGGTGGTCAACGAATACTCA	FALSE	11	0	0	1	0.00445196
TATGTTTAACACTGGTC----GGTGGTCAACGAATACTCA	TATGTTTAACACAGGTCAAGCGGTGGTCAACGAATACTCA	FALSE	4	0	0	1	0.00445196
TATGTTTAACACTGGTCAATCGGTGGTCAACGAATACTCA	TATGTTTAACACAGGTCAAGCGGTGGTCAACGAATACTCA	FALSE	0	0	1	1	0.00445196
TATGTTTAACACAGGTCAAGTGGTGGTCAACGAGTACTCA	TATGTTTAACACAGGTCAAGCGGTGGTCAACGAATACTCA	FALSE	0	0	1	1	0.00445196
TATGTTTAACACAGGTCAAGGTGTCAACGGTGGTCAACGA	TATGTTTAACACAGGTCAAG-------CGGTGGTCAACGA	FALSE	0	7	0	1	0.00445196
TACGTTTAACACAGGTCAAGTGGTGGTCAACGAATACTCA	TATGTTTAACACAGGTCAAGCGGTGGTCAACGAATACTCA	FALSE	0	0	1	1	0.00445196
TAGGTTTAAC-----------GGTGGTCAACGAATACTCA	TATGTTTAACACAGGTCAAGCGGTGGTCAACGAATACTCA	FALSE	11	0	0	1	0.00445196
TATGTTTAACACAGGCCAAGTGGTGGTCAACGAATACTCA	TATGTTTAACACAGGTCAAGCGGTGGTCAACGAATACTCA	FALSE	0	0	1	1	0.00445196
TATGTTTAACACAGGCCAATCGGTGGTCAACGAATACTCA	TATGTTTAACACAGGTCAAGCGGTGGTCAACGAATACTCA	FALSE	0	0	1	1	0.00445196
TATGTTTAACACAGGGCAAGTGGTGGTCAACGAATACTCA	TATGTTTAACACAGGTCAAGCGGTGGTCAACGAATACTCA	FALSE	0	0	1	1	0.00445196
TATGTTTAACACAGGT--------GGACAACGAATACTCA	TATGTTTAACACAGGTCAAGCGGTGGTCAACGAATACTCA	FALSE	8	0	0	1	0.00445196
TATGTTTAACACAGGT--------GGCCAACGAATACTCA	TATGTTTAACACAGGTCAAGCGGTGGTCAACGAATACTCA	FALSE	8	0	0	1	0.00445196
TATGTTTAACACAGGT--------GGTCAACGAATACTAA	TATGTTTAACACAGGTCAAGCGGTGGTCAACGAATACTCA	FALSE	8	0	0	1	0.00445196
TATGTCTAACACAGGTC----GGTGGTCAACGAATACTCA	TATGTTTAACACAGGTCAAGCGGTGGTCAACGAATACTCA	FALSE	4	0	0	1	0.00445196
TATGTTTAACACAGGT--------GGTCAACGAATACTCG	TATGTTTAACACAGGTCAAGCGGTGGTCAACGAATACTCA	FALSE	8	0	0	1	0.00445196
TATGTTTAACACAGGT--------GGTCAACGAGTACTCA	TATGTTTAACACAGGTCAAGCGGTGGTCAACGAATACTCA	FALSE	8	0	0	1	0.00445196
TATGTTTAACACAGGT--------GGTCAACGCATACTCA	TATGTTTAACACAGGTCAAGCGGTGGTCAACGAATACTCA	FALSE	8	0	0	1	0.00445196
TATGTTTAACACAGGTAAAGCGGTGGTCAACGAATACTCA	TATGTTTAACACAGGTCAAGCGGTGGTCAACGAATACTCA	TRUE	0	0	0	1	0.00445196
TATGTTTAACACAGGTC----GGTGGACAACGAATACTCA	TATGTTTAACACAGGTCAAGCGGTGGTCAACGAATACTCA	FALSE	4	0	0	1	0.00445196
TATGTTTAACACAGGTC----GGTGGTCAAAGAATACTCA	TATGTTTAACACAGGTCAAGCGGTGGTCAACGAATACTCA	FALSE	4	0	0	1	0.00445196
TATGTTTAACACAGGTC----GGTGGTCAACAAATACTCA	TATGTTTAACACAGGTCAAGCGGTGGTCAACGAATACTCA	FALSE	4	0	0	1	0.00445196
TATGTTTAACACAGGTC----GGTGGTCAACGAATACTAA	TATGTTTAACACAGGTCAAGCGGTGGTCAACGAATACTCA	FALSE	4	0	0	1	0.00445196
TATGTCTAACACAGGT--------GGTCAGCGAATACTCA	TATGTTTAACACAGGTCAAGCGGTGGTCAACGAATACTCA	FALSE	8	0	0	1	0.00445196
TATGTTTAACACAGGTC----GGTGGTCAGCGAATACTCA	TATGTTTAACACAGGTCAAGCGGTGGTCAACGAATACTCA	FALSE	4	0	0	1	0.00445196
TATGTTTAACACAGGTC----GGTGGTCGACGAATACTCA	TATGTTTAACACAGGTCAAGCGGTGGTCAACGAATACTCA	FALSE	4	0	0	1	0.00445196
TATGTTTAACACAGGTC----GTTGGTCAACGAATACTCA	TATGTTTAACACAGGTCAAGCGGTGGTCAACGAATACTCA	FALSE	4	0	0	1	0.00445196
TATGTTTAACACAGGCCAAGTGGTGGCCAACGAATACTCA	TATGTTTAACACAGGTCAAGCGGTGGTCAACGAATACTCA	FALSE	0	0	1	1	0.00445196
TATGTTTAACACAGGACAATCGGTGGTCAACGAATACTCA	TATGTTTAACACAGGTCAAGCGGTGGTCAACGAATACTCA	FALSE	0	0	1	1	0.00445196
TATGTTTAACACAGGACAAGTGGTGGTCAACGAATACTCA	TATGTTTAACACAGGTCAAGCGGTGGTCAACGAATACTCA	FALSE	0	0	1	1	0.00445196
TATGTTTAACA-----------GTGGTCAACGAATACTCA	TATGTTTAACACAGGTCAAGCGGTGGTCAACGAATACTCA	FALSE	11	0	0	1	0.00445196
TATGTTTAAA-----------GGTGGTCAACGAATACTCA	TATGTTTAACACAGGTCAAGCGGTGGTCAACGAATACTCA	FALSE	11	0	0	1	0.00445196
TATGTTTAAC-----------GGTGGCCAACGAATACTCA	TATGTTTAACACAGGTCAAGCGGTGGTCAACGAATACTCA	FALSE	11	0	0	1	0.00445196
TATGTTTAAC-----------GGTGGTAAACGAATACTCA	TATGTTTAACACAGGTCAAGCGGTGGTCAACGAATACTCA	FALSE	11	0	0	1	0.00445196
TATGTTTAAC-----------GGTGGTCAACGAATACTTA	TATGTTTAACACAGGTCAAGCGGTGGTCAACGAATACTCA	FALSE	11	0	0	1	0.00445196
TATGTTTAAC-----------GGTGGTCAACGAATATTCA	TATGTTTAACACAGGTCAAGCGGTGGTCAACGAATACTCA	FALSE	11	0	0	1	0.00445196
TATGTTCAACACAGGTCAA-----------CGAATACTCA	TATGTTTAACACAGGTCAAGCGGTGGTCAACGAATACTCA	FALSE	11	0	0	1	0.00445196
TATGTTAAAC-----------GGTGGTCAACGAATACTCA	TATGTTTAACACAGGTCAAGCGGTGGTCAACGAATACTCA	FALSE	11	0	0	1	0.00445196
TATGTTTAAC-----------GGTGGTCTACGAATACTCA	TATGTTTAACACAGGTCAAGCGGTGGTCAACGAATACTCA	FALSE	11	0	0	1	0.00445196
TATGTTTAACAAAGGT--------GGTCAACGAATACTCA	TATGTTTAACACAGGTCAAGCGGTGGTCAACGAATACTCA	FALSE	8	0	0	1	0.00445196
TATGTTTAACACAGGACAA-----------CGAATACTCA	TATGTTTAACACAGGTCAAGCGGTGGTCAACGAATACTCA	FALSE	11	0	0	1	0.00445196
TATGTTTAACAC-----------TGGTCAACGAATACTCA	TATGTTTAACACAGGTCAAGCGGTGGTCAACGAATACTCA	FALSE	11	0	0	1	0.00445196
TATGTT-AACACAGGTCAAGCGGTGGTCAACGAATACTCA	TATGTTTAACACAGGTCAAGCGGTGGTCAACGAATACTCA	TRUE	0	0	0	1	0.00445196
TATGTGTAACACAGGTCAA-----------CGAATACTCA	TATGTTTAACACAGGTCAAGCGGTGGTCAACGAATACTCA	FALSE	11	0	0	1	0.00445196
TATGTTTAACACAAGTC----GGTGGTCAACGAATACTCA	TATGTTTAACACAGGTCAAGCGGTGGTCAACGAATACTCA	FALSE	4	0	0	1	0.00445196
TATGTTTAACACAAGTCAA-----------CGAATACTCA	TATGTTTAACACAGGTCAAGCGGTGGTCAACGAATACTCA	FALSE	11	0	0	1	0.00445196
TATGTTTAACACAAGTCAATCGGTGGTCAACGAATACTCA	TATGTTTAACACAGGTCAAGCGGTGGTCAACGAATACTCA	FALSE	0	0	1	1	0.00445196
TATGTTTAACACAGCTCAAGGTGTG-TCAACGAATACTCA	TATGTTTAACACAGGTCAAGCGGTGGTCAACGAATACTCA	FALSE	0	0	1	1	0.00445196
TATGTCTAACACAGGTCAAGTGGTGGTCAACGAATACTCA	TATGTTTAACACAGGTCAAGCGGTGGTCAACGAATACTCA	FALSE	0	0	1	1	0.00445196
TATGTTTAACACAGGTCA---GGTGGTCAACGAATACTCA	TATGTTTAACACAGGTCAAGCGGTGGTCAACGAATACTCA	FALSE	3	0	0	1	0.00445196
TATGTTTAACACAGGTCAA-----------CGAATACTAA	TATGTTTAACACAGGTCAAGCGGTGGTCAACGAATACTCA	FALSE	11	0	0	1	0.00445196
TATGTATAACACAGGTCAATCGGTGGTCAACGAATACTCA	TATGTTTAACACAGGTCAAGCGGTGGTCAACGAATACTCA	FALSE	0	0	1	1	0.00445196
TATGCTTAACACAGGT--------GGTCAACGAATACTCA	TATGTTTAACACAGGTCAAGCGGTGGTCAACGAATACTCA	FALSE	8	0	0	1	0.00445196
TATGTTTAACACAGGTCAAGCGGTGGTCAACGAATACTAA	TATGTTTAACACAGGTCAAGCGGTGGTCAACGAATACTCA	TRUE	0	0	0	1	0.00445196
TATGCTTAACACAGGTCAA-----------CGAATACTCA	TATGTTTAACACAGGTCAAGCGGTGGTCAACGAATACTCA	FALSE	11	0	0	1	0.00445196
TATGTTTAACACAGGTCAAGCGGTGGTCAACGAATACTCG	TATGTTTAACACAGGTCAAGCGGTGGTCAACGAATACTCA	TRUE	0	0	0	1	0.00445196
TATGTTTAACACAGGTCAAGCGGTGGTCAACGAATACTTA	TATGTTTAACACAGGTCAAGCGGTGGTCAACGAATACTCA	TRUE	0	0	0	1	0.00445196
TATGTTTAACACAGGTCAAGCGGTGGTCAACGAGTACTCA	TATGTTTAACACAGGTCAAGCGGTGGTCAACGAATACTCA	TRUE	0	0	0	1	0.00445196
TATGCTTAACACAGGTC----GGTGGTCAACGAATACTCA	TATGTTTAACACAGGTCAAGCGGTGGTCAACGAATACTCA	FALSE	4	0	0	1	0.00445196
TATGTTTAACACAGGTCAAGGGGTGGTCAACGAATACTCA	TATGTTTAACACAGGTCAAGCGGTGGTCAACGAATACTCA	FALSE	0	0	1	1	0.00445196
TATGTTTAAC-----------GGGGGTCAACGAATACTCA	TATGTTTAACACAGGTCAAGCGGTGGTCAACGAATACTCA	FALSE	11	0	0	1	0.00445196
TATGTTTAACACAGGTCAAGGTGTG-TCTACGAATACTCA	TATGTTTAACACAGGTCAAGCGGTGGTCAACGAATACTCA	FALSE	0	0	1	1	0.00445196
TATGTTTAACACAGGTCAAGCGGTGGTCAACGAACACTCA	TATGTTTAACACAGGTCAAGCGGTGGTCAACGAATACTCA	TRUE	0	0	0	1	0.00445196
TATGTTTAACACAGGTCAAGTAGTGGTCAACGAATACTCA	TATGTTTAACACAGGTCAAGCGGTGGTCAACGAATACTCA	FALSE	0	0	1	1	0.00445196
TATGTTTAACACAGGTCAAGTCAACGGTGAAAGGTGGTCA	TATGTTTAACACAGGTCAAG-----------CGGTGGTCA	FALSE	0	11	1	1	0.00445196
TATATTTAAC-----------GGTGGTCAACGAATACTCA	TATGTTTAACACAGGTCAAGCGGTGGTCAACGAATACTCA	FALSE	11	0	0	1	0.00445196
TATGTTTAACACAGGTCAAGTCAACGGTGAATGGTGGTCA	TATGTTTAACACAGGTCAAG-----------CGGTGGTCA	FALSE	0	11	1	1	0.00445196
TATGTTTAACACAGGTCAAGTGGCGGTCAACGAATACTCA	TATGTTTAACACAGGTCAAGCGGTGGTCAACGAATACTCA	FALSE	0	0	1	1	0.00445196
TATGTTTAACACAGGTCAAGTGGTG-TCAACGAATACTCA	TATGTTTAACACAGGTCAAGCGGTGGTCAACGAATACTCA	FALSE	0	0	1	1	0.00445196
TATGTTTAACACAGGTCAAGTGGTGGCCAACGAATACTCA	TATGTTTAACACAGGTCAAGCGGTGGTCAACGAATACTCA	FALSE	0	0	1	1	0.00445196
TATGTTTAACACAGGTCAAGTGGTGGTCAACAAATACTCA	TATGTTTAACACAGGTCAAGCGGTGGTCAACGAATACTCA	FALSE	0	0	1	1	0.00445196
TATGTTTAACACAGGTCAAGCGGTGGTCAACGAATACACA	TATGTTTAACACAGGTCAAGCGGTGGTCAACGAATACTCA	TRUE	0	0	0	1	0.00445196
TATGCTTAACACAGGTCAAGCGGTGGTCAACGAATACTCA	TATGTTTAACACAGGTCAAGCGGTGGTCAACGAATACTCA	TRUE	0	0	0	1	0.00445196
TATGTTTAACACAGGTCAA-----------CGAATATTCA	TATGTTTAACACAGGTCAAGCGGTGGTCAACGAATACTCA	FALSE	11	0	0	1	0.00445196
TATGTTTAACACAGGTCAACTGTGGTTTAACGGTGGTCAA	TATGTTTAACACAGGTCAAG----------CGGTGGTCAA	FALSE	0	10	1	1	0.00445196
TATGTTTAACACAGGTCAA-----------CGAATCCTCA	TATGTTTAACACAGGTCAAGCGGTGGTCAACGAATACTCA	FALSE	11	0	0	1	0.00445196
TATGTTTAACACAGGTCAA-----------CGAATGCTCA	TATGTTTAACACAGGTCAAGCGGTGGTCAACGAATACTCA	FALSE	11	0	0	1	0.00445196
TATGTTTAACACAGGTCAA-----------CGAATTCTCA	TATGTTTAACACAGGTCAAGCGGTGGTCAACGAATACTCA	FALSE	11	0	0	1	0.00445196
TATGTTTAACACAGGTCAA-----------CGGATACTCA	TATGTTTAACACAGGTCAAGCGGTGGTCAACGAATACTCA	FALSE	11	0	0	1	0.00445196
TATGTTTAACACAGGTCAA-----------CTAATACTCA	TATGTTTAACACAGGTCAAGCGGTGGTCAACGAATACTCA	FALSE	11	0	0	1	0.00445196
TATGTTTAACACAGGTCAA-CGCTGGTCAACGAATACTCA	TATGTTTAACACAGGTCAAGCGGTGGTCAACGAATACTCA	FALSE	1	0	0	1	0.00445196
TATGTATAACACAGGTCAAGTGGTGGTCAACGAATACTCA	TATGTTTAACACAGGTCAAGCGGTGGTCAACGAATACTCA	FALSE	0	0	1	1	0.00445196
TATGTATAACACAGGTCAAGCAGTGGTCAACGAATACTCA	TATGTTTAACACAGGTCAAGCGGTGGTCAACGAATACTCA	TRUE	0	0	0	1	0.00445196
TATGTTTAACACAGGTCAAG-----------GAATACTCA	TATGTTTAACACAGGTCAAGCGGTGGTCAACGAATACTCA	FALSE	11	0	0	1	0.00445196
TATGTTTAACACAGGTCAAGCGGTGGGCAACGAATACTCA	TATGTTTAACACAGGTCAAGCGGTGGTCAACGAATACTCA	TRUE	0	0	0	1	0.00445196
TATGGTTAACACAGGTCAATCGGTGGTCAACGAATACTCA	TATGTTTAACACAGGTCAAGCGGTGGTCAACGAATACTCA	FALSE	0	0	1	1	0.00445196
TATGGTTAACACAGGTCAAGCGGTGGTCAACGAATACTCA	TATGTTTAACACAGGTCAAGCGGTGGTCAACGAATACTCA	TRUE	0	0	0	1	0.00445196
TATGTTTAACACAGGTCAAGACACAGGTGGTCGACAGGTG	TATGTTTAACACAGGTCAAG---------------CGGTG	FALSE	0	15	1	1	0.00445196
---------------------GGTGGTCAACGAATACTCA	TATGTTTAACACAGGTCAAGCGGTGGTCAACGAATACTCA	FALSE	22	0	0	1	0.00445196
TATGTTTAACACAGGTCAAGACACAGGTGGTTGGCAGGTG	TATGTTTAACACAGGTCAAG---------------CGGTG	FALSE	0	15	1	1	0.00445196
TATGCTTAACACAGGTCAATCGGTGGTCAACGAATACTCA	TATGTTTAACACAGGTCAAGCGGTGGTCAACGAATACTCA	FALSE	0	0	1	1	0.00445196
TATGTTTAACACAGGTCAAGCAGTGGTCAACGAGTACTCA	TATGTTTAACACAGGTCAAGCGGTGGTCAACGAATACTCA	TRUE	0	0	0	1	0.00445196
TATGTTTAACACAGGTCAAGCAGTGGTCAACTAATACTCA	TATGTTTAACACAGGTCAAGCGGTGGTCAACGAATACTCA	TRUE	0	0	0	1	0.00445196
---------------------GGTGGTCAACGAATACTCA	TATGTTTAACACAGGTCAAGCGGTGGTCAACGAATACTCA	FALSE	21	0	0	1	0.00445196

## Sheet: A1_0.5 threshold
Allele Name	Aligned_Sequence	%Reads
65-ACAGGTCAAGC-76	TATGTTTAAC-----------GGTGGTCAACGAATACTCA	29.1025
74-GCGGTGGTCAA-85	TATGTTTAACACAGGTCAA-----------CGAATACTCA	27.7268
71-CAAGCGGT-79	TATGTTTAACACAGGT--------GGTCAACGAATACTCA	18.3866
72-AAGC-76	TATGTTTAACACAGGTC----GGTGGTCAACGAATACTCA	6.81596
WT	TATGTTTAACACAGGTCAAGCGGTGGTCAACGAATACTCA	3.61499
76*T (C->T SNP)	TATGTTTAACACAGGTCAAGTGGTGGTCAACGAATACTCA	2.54207
75*T (G->T SNP)	TATGTTTAACACAGGTCAATCGGTGGTCAACGAATACTCA	2.2705
75-C-76, 75+ACACAGGTGGTTGACA+91	TATGTTTAACACAGGTCAAGACACAGGTGGTTGACAGGTG	1.96332
75-CGG-78	TATGTTTAACACAGGTCAAG---TGGTCAACGAATACTCA	1.53593
74-GC-76, 74+ACGAATACTCAT+86	TATGTTTAACACAGGTCAAACGAATACTCATGGTGGTCAA	0.934912
75+TCAACGGTGAA+86	TATGTTTAACACAGGTCAAGTCAACGGTGAACGGTGGTCA	0.885941
74-G-75	TATGTTTAACACAGGTCAA-CGGTGGTCAACGAATACTCA	0.836969
75-CGGTGG, 75+GTGTG+80	TATGTTTAACACAGGTCAAGGTGTG-TCAACGAATACTCA	0.716766
72-AAG-75, 72+GGTGGTTT+80	TATGTTTAACACAGGTCGGTGGTTTCGGTGGTCAACGAAT	0.583207

## Sheet: A20-1
Aligned_Sequence	Reference_Sequence	Unedited	n_deleted	n_inserted	n_mutated	#Reads	%Reads
TATGTTTAAC-----------GGTGGTCAACGAATACTCA	TATGTTTAACACAGGTCAAGCGGTGGTCAACGAATACTCA	FALSE	11	0	0	14765	56.573
TATGTTTAACACAGGTCAA-----------CGAATACTCA	TATGTTTAACACAGGTCAAGCGGTGGTCAACGAATACTCA	FALSE	11	0	0	2599	9.95824
TATGTTTAACAC--------CGGTGGTCAACGAATACTCA	TATGTTTAACACAGGTCAAGCGGTGGTCAACGAATACTCA	FALSE	8	0	0	2196	8.41412
TATGTTTAACAC-------------------GAATACTCA	TATGTTTAACACAGGTCAAGCGGTGGTCAACGAATACTCA	FALSE	19	0	0	2075	7.9505
TATGTTTAACACAGGTCAA-CGGTGGTCAACGAATACTCA	TATGTTTAACACAGGTCAAGCGGTGGTCAACGAATACTCA	FALSE	1	0	0	1107	4.24154
TATGTTTAACACAGGTCAAG-----GTCAACGAATACTCA	TATGTTTAACACAGGTCAAGCGGTGGTCAACGAATACTCA	FALSE	5	0	0	629	2.41005
TATGTT-AACACAGGT--------GGTCAACGAATACTCA	TATGTTTAACACAGGTCAAGCGGTGGTCAACGAATACTCA	FALSE	8	0	0	539	2.06521
TATGTTTAACACAGGTCAAG--GTGGTCAACGAATACTCA	TATGTTTAACACAGGTCAAGCGGTGGTCAACGAATACTCA	FALSE	2	0	0	526	2.0154
TATGTTTAACACAGGTCAAGCGGTGGTCAACGAATACTCA	TATGTTTAACACAGGTCAAGCGGTGGTCAACGAATACTCA	TRUE	0	0	0	452	1.73187
TATGTTTAACAC---------GGTGGTCAACGAATACTCA	TATGTTTAACACAGGTCAAGCGGTGGTCAACGAATACTCA	FALSE	9	0	0	340	1.30273
TATGTTTAACACAGGTCAACGGGTTTAACGGTGGTCAACG	TATGTTTAACACAGGTCAAG--------CGGTGGTCAACG	FALSE	0	8	1	319	1.22227
TATGTTTAACACAGGT--------GGTCAACGAATACTCA	TATGTTTAACACAGGTCAAGCGGTGGTCAACGAATACTCA	FALSE	8	0	0	258	0.988544
TATGTTTAACACAGGTCAAGCAGTGGTCAACGAATACTCA	TATGTTTAACACAGGTCAAGCGGTGGTCAACGAATACTCA	TRUE	0	0	0	37	0.141768
TATGTTTAACACAGGTCAAGTGGTGGTCAACGAATACTCA	TATGTTTAACACAGGTCAAGCGGTGGTCAACGAATACTCA	FALSE	0	0	1	14	0.0536419
TATGTTTAAC-----------GGTGGTCAATGAATACTCA	TATGTTTAACACAGGTCAAGCGGTGGTCAACGAATACTCA	FALSE	11	0	0	8	0.0306525
TATGTTTAACACAGGTCAAGCGGCGGTCAACGAATACTCA	TATGTTTAACACAGGTCAAGCGGTGGTCAACGAATACTCA	TRUE	0	0	0	4	0.0153263
TATGTTTAACACAGGTCAAGCGGTGGTCGACGAATACTCA	TATGTTTAACACAGGTCAAGCGGTGGTCAACGAATACTCA	TRUE	0	0	0	4	0.0153263
TATGTTTAACACAGGTCAAG---TGGTCAACGAATACTCA	TATGTTTAACACAGGTCAAGCGGTGGTCAACGAATACTCA	FALSE	3	0	0	3	0.0114947
TATGTTAAAC-----------GGTGGTCAACGAATACTCA	TATGTTTAACACAGGTCAAGCGGTGGTCAACGAATACTCA	FALSE	11	0	0	3	0.0114947
TATGTTTAACACAGGTCAAGCGGTGGCCAACGAATACTCA	TATGTTTAACACAGGTCAAGCGGTGGTCAACGAATACTCA	TRUE	0	0	0	3	0.0114947
TATGTTTAACACAGGTAAAGCGGTGGTCAACGAATACTCA	TATGTTTAACACAGGTCAAGCGGTGGTCAACGAATACTCA	TRUE	0	0	0	3	0.0114947
TATGTTTAACACAGGTCACAACGTGGTCAACGAATACTCA	TATGTTTAACACAGGTCAAGCGGTGGTCAACGAATACTCA	FALSE	0	0	2	3	0.0114947
TATGTTTAAC-----------GGTGGACAACGAATACTCA	TATGTTTAACACAGGTCAAGCGGTGGTCAACGAATACTCA	FALSE	11	0	0	3	0.0114947
TATGTTTAACT-----------GTGGTCAACGAATACTCA	TATGTTTAACACAGGTCAAGCGGTGGTCAACGAATACTCA	FALSE	11	0	0	3	0.0114947
TATGTTTA-----------GCGGTGGTCAACGAATACTCA	TATGTTTAACACAGGTCAAGCGGTGGTCAACGAATACTCA	TRUE	0	0	0	3	0.0114947
TATGTTTAAC-----------GGTGGTCAACGAATGCTCA	TATGTTTAACACAGGTCAAGCGGTGGTCAACGAATACTCA	FALSE	11	0	0	2	0.00766313
TATGTTTAACAC--------CGGTGGTCAACAAATACTCA	TATGTTTAACACAGGTCAAGCGGTGGTCAACGAATACTCA	FALSE	8	0	0	2	0.00766313
TATGTTTAACACATGTCAAG--GTGGTCAACGAATACTCA	TATGTTTAACACAGGTCAAGCGGTGGTCAACGAATACTCA	FALSE	2	0	0	2	0.00766313
TATGTTTAAC-----------GGTGGTCAACGAACACTCA	TATGTTTAACACAGGTCAAGCGGTGGTCAACGAATACTCA	FALSE	11	0	0	2	0.00766313
TATGTTTAAC-----------GGTGGTCGACGAATACTCA	TATGTTTAACACAGGTCAAGCGGTGGTCAACGAATACTCA	FALSE	11	0	0	2	0.00766313
TATGTTTAAC-----------GGTGGTCAACGAGTACTCA	TATGTTTAACACAGGTCAAGCGGTGGTCAACGAATACTCA	FALSE	11	0	0	2	0.00766313
TATGTTTAACACAGGCCAAGCGGTGGTCAACGAATACTCA	TATGTTTAACACAGGTCAAGCGGTGGTCAACGAATACTCA	TRUE	0	0	0	2	0.00766313
TATGTTTAAC-----------GGTGGTCAACGGATACTCA	TATGTTTAACACAGGTCAAGCGGTGGTCAACGAATACTCA	FALSE	11	0	0	2	0.00766313
TATGTTTAACACAGGTCGAGCGGTGGTCAACGAATACTCA	TATGTTTAACACAGGTCAAGCGGTGGTCAACGAATACTCA	TRUE	0	0	0	2	0.00766313
TATGTTTAAC-----------GGTGGTCAACAAATACTCA	TATGTTTAACACAGGTCAAGCGGTGGTCAACGAATACTCA	FALSE	11	0	0	2	0.00766313
TATGTTTAACAA-------------------GAATACTCA	TATGTTTAACACAGGTCAAGCGGTGGTCAACGAATACTCA	FALSE	19	0	0	2	0.00766313
TATGTTTAACACAGA-----CGGTGGTCAACGAATACTCA	TATGTTTAACACAGGTCAAGCGGTGGTCAACGAATACTCA	FALSE	5	0	0	2	0.00766313
TATGTTTAACACAGGTCAAGCGGTTGTCAACTAATACTCA	TATGTTTAACACAGGTCAAGCGGTGGTCAACGAATACTCA	TRUE	0	0	0	2	0.00766313
TATGTTTAACACAGGTCAAT-GGTGGTCAACGAATACTCA	TATGTTTAACACAGGTCAAGCGGTGGTCAACGAATACTCA	FALSE	1	0	1	2	0.00766313
TATGTTTAACAC--------CGGTGGTCAATGAATACTCA	TATGTTTAACACAGGTCAAGCGGTGGTCAACGAATACTCA	FALSE	8	0	0	2	0.00766313
TATGTTTAACACAGGTC-----GTGGTCAACGAATACTCA	TATGTTTAACACAGGTCAAGCGGTGGTCAACGAATACTCA	FALSE	5	0	0	2	0.00766313
TATGTTTAAC----------CGGTGGTCAACGAATACTCA	TATGTTTAACACAGGTCAAGCGGTGGTCAACGAATACTCA	FALSE	10	0	0	2	0.00766313
TATGTT-AACACAGGT--------GGTCAACAAATACTCA	TATGTTTAACACAGGTCAAGCGGTGGTCAACGAATACTCA	FALSE	8	0	0	2	0.00766313
TATGTTCAAC-----------GGTGGTCAACGAATACTCA	TATGTTTAACACAGGTCAAGCGGTGGTCAACGAATACTCA	FALSE	11	0	0	2	0.00766313
CATGTTTAAC-----------GGTGGTCAACGAATACTCA	TATGTTTAACACAGGTCAAGCGGTGGTCAACGAATACTCA	FALSE	11	0	0	2	0.00766313
TATGTTTAACACAGGTCAAC--GTGGTCAACGAATACTCA	TATGTTTAACACAGGTCAAGCGGTGGTCAACGAATACTCA	FALSE	2	0	1	2	0.00766313
TATGTTTAACACAGGTCAAGCGGTGGTAAACGAATACTAA	TATGTTTAACACAGGTCAAGCGGTGGTCAACGAATACTCA	TRUE	0	0	0	2	0.00766313
TATGTTTGAC-----------GGTGGTCAACGAATACTCA	TATGTTTAACACAGGTCAAGCGGTGGTCAACGAATACTCA	FALSE	11	0	0	2	0.00766313
TATGTCTAACACAGGTCAAGCGGTGGTCAACGAATACTCA	TATGTTTAACACAGGTCAAGCGGTGGTCAACGAATACTCA	TRUE	0	0	0	2	0.00766313
TATGTT-AACACAGGTCAAGCGGTGGTCAACGAATACTCA	TATGTTTAACACAGGTCAAGCGGTGGTCAACGAATACTCA	TRUE	0	0	0	2	0.00766313
TATGTTTAACACAGGTCAAGCGGTGGTCAACGAACACTCA	TATGTTTAACACAGGTCAAGCGGTGGTCAACGAATACTCA	TRUE	0	0	0	2	0.00766313
TATGTTTAAC-----------GGTGATCAACGAATACTCA	TATGTTTAACACAGGTCAAGCGGTGGTCAACGAATACTCA	FALSE	11	0	0	2	0.00766313
TATGTTTAACACAGGTCAA-----------CGGATACTCA	TATGTTTAACACAGGTCAAGCGGTGGTCAACGAATACTCA	FALSE	11	0	0	2	0.00766313
TATGTTTAACACAGGTCAAGCGGTGGTCAACGAGTACTCA	TATGTTTAACACAGGTCAAGCGGTGGTCAACGAATACTCA	TRUE	0	0	0	2	0.00766313
TATGTTTAAC-----------GGGGGTCAACGAATACTCA	TATGTTTAACACAGGTCAAGCGGTGGTCAACGAATACTCA	FALSE	11	0	0	2	0.00766313
TATGTTTAACACAGGTCAAGCGGTGGTCAACGAATACTCG	TATGTTTAACACAGGTCAAGCGGTGGTCAACGAATACTCA	TRUE	0	0	0	2	0.00766313
TATGTTTAACACAGGTCAAGCGGTGGTCAACGAATACCCA	TATGTTTAACACAGGTCAAGCGGTGGTCAACGAATACTCA	TRUE	0	0	0	2	0.00766313
TATGTTTAACACAGGTCAAGCGGTAGTCAACGAATACTCA	TATGTTTAACACAGGTCAAGCGGTGGTCAACGAATACTCA	TRUE	0	0	0	1	0.00383156
TATGTTTAACACAGGTCAAG-----GTCAATGAATACTCA	TATGTTTAACACAGGTCAAGCGGTGGTCAACGAATACTCA	FALSE	5	0	0	1	0.00383156
TATGTTTAACACAGGTCAAGCAGTGGTCAACTAATACTCA	TATGTTTAACACAGGTCAAGCGGTGGTCAACGAATACTCA	TRUE	0	0	0	1	0.00383156
TATGTTTAACACAGGTCAAGCGGAGGTCAACGAATACTCA	TATGTTTAACACAGGTCAAGCGGTGGTCAACGAATACTCA	TRUE	0	0	0	1	0.00383156
TATGTTTAACACAGGTCAAGGTTAAACATAAGTCACCTTA	TATGTTTAACACAGGTCAAG--------------------	FALSE	0	21	0	1	0.00383156
TATGTTTAACACAGGTCAAGGTTTAACAGGTTTAACGGTG	TATGTTTAACACAGGTCAAG---------------CGGTG	FALSE	0	15	0	1	0.00383156
TATGTTTAACACAGGTCAAGGTGTTTAACACGGTGGTCAA	TATGTTTAACACAGGTCAAG----------CGGTGGTCAA	FALSE	0	10	0	1	0.00383156
TATGTTTAACACAGGTCAAGCGGTGATCAACGAATACTCA	TATGTTTAACACAGGTCAAGCGGTGGTCAACGAATACTCA	TRUE	0	0	0	1	0.00383156
TATGTTTAACACAGGTCAAGCTGTGGTCAACGAATACTCA	TATGTTTAACACAGGTCAAGCGGTGGTCAACGAATACTCA	TRUE	0	0	0	1	0.00383156
TATGTTTAACACAGGTCAAGCGGTGGTCAACGAATATTCA	TATGTTTAACACAGGTCAAGCGGTGGTCAACGAATACTCA	TRUE	0	0	0	1	0.00383156
TATGTTTAACACAGGTCAAGCGGTGGTCAACAAATACTCA	TATGTTTAACACAGGTCAAGCGGTGGTCAACGAATACTCA	TRUE	0	0	0	1	0.00383156
TATGTTTAACACAGGTCAAGCGGTGGTCAACGGATACTCA	TATGTTTAACACAGGTCAAGCGGTGGTCAACGAATACTCA	TRUE	0	0	0	1	0.00383156
TATGTTTAACACAGGTCAAGCGGTGGTCAACGAAAACTCA	TATGTTTAACACAGGTCAAGCGGTGGTCAACGAATACTCA	TRUE	0	0	0	1	0.00383156
TATGTTTAACACAGGTCAAGCGGTGGTCAGCGAATACTCA	TATGTTTAACACAGGTCAAGCGGTGGTCAACGAATACTCA	TRUE	0	0	0	1	0.00383156
TATGTTTAACACAGGTCAAGCGGTGGTCAACGAATACTAA	TATGTTTAACACAGGTCAAGCGGTGGTCAACGAATACTCA	TRUE	0	0	0	1	0.00383156
TATGTTTAACACAGGTCAAGCGGTGGTCAATGAATACTCA	TATGTTTAACACAGGTCAAGCGGTGGTCAACGAATACTCA	TRUE	0	0	0	1	0.00383156
TATGTTTAACACAGGTCAAGCGGTGGTCAACTAATACTCA	TATGTTTAACACAGGTCAAGCGGTGGTCAACGAATACTCA	TRUE	0	0	0	1	0.00383156
-----------CAGGTGACT-TGAGTTCATC---------	TATGTTTAACACAGGTCAAGCGGTGGTCAACGAATACTCA	FALSE	1	0	1	1	0.00383156
TATGTTTAACACAGGTCAAT-----------GAATACTCA	TATGTTTAACACAGGTCAAGCGGTGGTCAACGAATACTCA	FALSE	11	0	1	1	0.00383156
TATGTTTAATACAGGTCAAGCAGAGGTCAACGAATACTCA	TATGTTTAACACAGGTCAAGCGGTGGTCAACGAATACTCA	TRUE	0	0	0	1	0.00383156
TATGTTTAGCAC--------CGGTGGTCAACGAATACTCA	TATGTTTAACACAGGTCAAGCGGTGGTCAACGAATACTCA	FALSE	8	0	0	1	0.00383156
TATGTTTAGCACAGGTCAAGCAGTGGTCAACGAATACTCA	TATGTTTAACACAGGTCAAGCGGTGGTCAACGAATACTCA	TRUE	0	0	0	1	0.00383156
TATGTTTATC-----------GGTGGTCAACGAATACTCA	TATGTTTAACACAGGTCAAGCGGTGGTCAACGAATACTCA	FALSE	11	0	0	1	0.00383156
TATGTTTGACACAGGTCAAGCAGTGGTCAACGAATACTCA	TATGTTTAACACAGGTCAAGCGGTGGTCAACGAATACTCA	TRUE	0	0	0	1	0.00383156
TATGTTTGACACAGGTCAAGCGGTGGTCAACGAATACTCA	TATGTTTAACACAGGTCAAGCGGTGGTCAACGAATACTCA	TRUE	0	0	0	1	0.00383156
TATGTTTTACAC-------------------GAATACTCA	TATGTTTAACACAGGTCAAGCGGTGGTCAACGAATACTCA	FALSE	19	0	0	1	0.00383156
TATGTTTTACACAGGTCAA-----------CGAATACTCA	TATGTTTAACACAGGTCAAGCGGTGGTCAACGAATACTCA	FALSE	11	0	0	1	0.00383156
TATGTTTTACACAGGTCAA-CGGTGGTCAACGAATACTCA	TATGTTTAACACAGGTCAAGCGGTGGTCAACGAATACTCA	FALSE	1	0	0	1	0.00383156
TATTTTTAAC-----------GGTGGTCAACGAATACTCA	TATGTTTAACACAGGTCAAGCGGTGGTCAACGAATACTCA	FALSE	11	0	0	1	0.00383156
TATTTTTAACAC--------CGGTGGTAAACGAATACTCA	TATGTTTAACACAGGTCAAGCGGTGGTCAACGAATACTCA	FALSE	8	0	0	1	0.00383156
TATTTTTAACACAGGTCAAGCGGTGGTCAACGAATACTCA	TATGTTTAACACAGGTCAAGCGGTGGTCAACGAATACTCA	TRUE	0	0	0	1	0.00383156
TG------ACACGATTTGAGCCGTGTTCT-------CTTA	TATGTTTAACACAGGTCAAGCGGTGGTCAACGAATACTCA	TRUE	0	0	0	1	0.00383156
TGACT-------------------------CGATTTGATA	TATGTTTAACACAGGTCAAGCGGTGGTCAACGAATACTCA	FALSE	25	0	0	1	0.00383156
TGACTT-------------GCTTTGATCCGTGTGGTCTTA	TATGTTTAACACAGGTCAAGCGGTGGTCAACGAATACTCA	TRUE	0	0	0	1	0.00383156
TGTGTTTAAC-----------GGTGGTCAACGAATACTCA	TATGTTTAACACAGGTCAAGCGGTGGTCAACGAATACTCA	FALSE	11	0	0	1	0.00383156
TGTGTTTAACAC--------CGGTGGTCAACGAATACTCA	TATGTTTAACACAGGTCAAGCGGTGGTCAACGAATACTCA	FALSE	8	0	0	1	0.00383156
TGTGTTTAACACAGGTCAA-CGGTGGTCAACGAATACTCA	TATGTTTAACACAGGTCAAGCGGTGGTCAACGAATACTCA	FALSE	1	0	0	1	0.00383156
TATGTTTACCACAGGTCAAGCGGTGGTCAACGAATACTCA	TATGTTTAACACAGGTCAAGCGGTGGTCAACGAATACTCA	TRUE	0	0	0	1	0.00383156
TATGTTTAAT-----------GGTGGTCAACGAATACTCA	TATGTTTAACACAGGTCAAGCGGTGGTCAACGAATACTCA	FALSE	11	0	0	1	0.00383156
TATGTTTAACACAGGTCAATCGGTGGTCAACGAATACTCA	TATGTTTAACACAGGTCAAGCGGTGGTCAACGAATACTCA	FALSE	0	0	1	1	0.00383156
TATGTTTAACTCAGGTCAACGGGTTTAACGGTGGTCAACG	TATGTTTAACACAGGTCAAG--------CGGTGGTCAACG	FALSE	0	8	1	1	0.00383156
TATGTTTAACACAGGTCACAACGTGGTCAACGAGTACTCA	TATGTTTAACACAGGTCAAGCGGTGGTCAACGAATACTCA	FALSE	0	0	2	1	0.00383156
TATGTTTAACACAGGTCAGGCGGTGGTCAACGAATACTCA	TATGTTTAACACAGGTCAAGCGGTGGTCAACGAATACTCA	TRUE	0	0	0	1	0.00383156
TATGTTTAACACAGGTCATGCGGTGGCCAACGAATACTCA	TATGTTTAACACAGGTCAAGCGGTGGTCAACGAATACTCA	TRUE	0	0	0	1	0.00383156
TATGTTTAACACAGGTCGA-CGGTGGTCAACGAATACTCA	TATGTTTAACACAGGTCAAGCGGTGGTCAACGAATACTCA	FALSE	1	0	0	1	0.00383156
TATGTTTAACACAGGTCGAGCGATGGTCAACGAATACTCA	TATGTTTAACACAGGTCAAGCGGTGGTCAACGAATACTCA	TRUE	0	0	0	1	0.00383156
TATGTTTAACACAGGTCGAGTGGTGGTCAACGAATACTCA	TATGTTTAACACAGGTCAAGCGGTGGTCAACGAATACTCA	FALSE	0	0	1	1	0.00383156
TATGTTTAACACAGTTCAA-----------CGAATACTCA	TATGTTTAACACAGGTCAAGCGGTGGTCAACGAATACTCA	FALSE	11	0	0	1	0.00383156
TATGTTTAACACAGTTCAAG-----GTAAACGAATACTCA	TATGTTTAACACAGGTCAAGCGGTGGTCAACGAATACTCA	FALSE	5	0	0	1	0.00383156
TATGTTTAACACGGGTCAA-----------CGAATACTCA	TATGTTTAACACAGGTCAAGCGGTGGTCAACGAATACTCA	FALSE	11	0	0	1	0.00383156
TATGTTTAACACGGGTCAAG--GTGGTCAACGAATACTCA	TATGTTTAACACAGGTCAAGCGGTGGTCAACGAATACTCA	FALSE	2	0	0	1	0.00383156
TATGTTTAACACT-------------------AATACTCA	TATGTTTAACACAGGTCAAGCGGTGGTCAACGAATACTCA	FALSE	19	0	0	1	0.00383156
TATGTTTAACATAGGTCAA-----------CGAATACTCA	TATGTTTAACACAGGTCAAGCGGTGGTCAACGAATACTCA	FALSE	11	0	0	1	0.00383156
TATGTTTAACATAGGTCAAG--GTGGTCAACGAATACTCA	TATGTTTAACACAGGTCAAGCGGTGGTCAACGAATACTCA	FALSE	2	0	0	1	0.00383156
TATGTTTAACGC-------------------GAATACTCA	TATGTTTAACACAGGTCAAGCGGTGGTCAACGAATACTCA	FALSE	19	0	0	1	0.00383156
TATGTTTAACGCAGGT--------GGTCAACGAATACTCA	TATGTTTAACACAGGTCAAGCGGTGGTCAACGAATACTCA	FALSE	8	0	0	1	0.00383156
TATGTTTAACGCAGGTCAA-----------CGAATACTCA	TATGTTTAACACAGGTCAAGCGGTGGTCAACGAATACTCA	FALSE	11	0	0	1	0.00383156
TATGTTTAACGCAGGTCAAGCGGTGGTCAACGAATACTCA	TATGTTTAACACAGGTCAAGCGGTGGTCAACGAATACTCA	TRUE	0	0	0	1	0.00383156
TATGTTTAACACAGGTCAAG-----GTCAACGTATACTCA	TATGTTTAACACAGGTCAAGCGGTGGTCAACGAATACTCA	FALSE	5	0	0	1	0.00383156
TATGTTTAACACAGGTCAA-CGATGGTCAACGAATACTCA	TATGTTTAACACAGGTCAAGCGGTGGTCAACGAATACTCA	FALSE	1	0	0	1	0.00383156
TATGTTTAACACAGGTCAAG-----GTCAACGAATACCCA	TATGTTTAACACAGGTCAAGCGGTGGTCAACGAATACTCA	FALSE	5	0	0	1	0.00383156
TATGTTTAAC-----------GGTGGTAAACGAATACTCA	TATGTTTAACACAGGTCAAGCGGTGGTCAACGAATACTCA	FALSE	11	0	0	1	0.00383156
TATGTTCAACACGGGTCAAGCGGTGGTCAACGAATACTCA	TATGTTTAACACAGGTCAAGCGGTGGTCAACGAATACTCA	TRUE	0	0	0	1	0.00383156
TATGTTTAAA-----------GGTGGTCAACGAATACTCA	TATGTTTAACACAGGTCAAGCGGTGGTCAACGAATACTCA	FALSE	11	0	0	1	0.00383156
TATGTTTAAC-----------GGCGGTCAACGAATACTCA	TATGTTTAACACAGGTCAAGCGGTGGTCAACGAATACTCA	FALSE	11	0	0	1	0.00383156
TATGTTTAAC-----------GGTAGTCAACGAATACTCA	TATGTTTAACACAGGTCAAGCGGTGGTCAACGAATACTCA	FALSE	11	0	0	1	0.00383156
TATGTTTAAC-----------GGTCGTCAACGAATACTCA	TATGTTTAACACAGGTCAAGCGGTGGTCAACGAATACTCA	FALSE	11	0	0	1	0.00383156
TATGTTTAAC-----------GGTG-TCAACGAATACTCA	TATGTTTAACACAGGTCAAGCGGTGGTCAACGAATACTCA	FALSE	11	0	0	1	0.00383156
TATGTTTAAC-----------GGTGGCCAACGAATACTCA	TATGTTTAACACAGGTCAAGCGGTGGTCAACGAATACTCA	FALSE	11	0	0	1	0.00383156
TATGTTTAAC-----------GGTGGTCAAAGAATACTCA	TATGTTTAACACAGGTCAAGCGGTGGTCAACGAATACTCA	FALSE	11	0	0	1	0.00383156
TATGTTCAACACAGGTCAA-CGGTGGTCAACGAATACTCA	TATGTTTAACACAGGTCAAGCGGTGGTCAACGAATACTCA	FALSE	1	0	0	1	0.00383156
TATGTTTAAC-----------GGTGGTCAACGAAAACTCA	TATGTTTAACACAGGTCAAGCGGTGGTCAACGAATACTCA	FALSE	11	0	0	1	0.00383156
TATGTTTAAC-----------GGTGGTCAACGAATAATCA	TATGTTTAACACAGGTCAAGCGGTGGTCAACGAATACTCA	FALSE	11	0	0	1	0.00383156
TATGTTTAAC-----------GGTGGTCAACGAATACCCA	TATGTTTAACACAGGTCAAGCGGTGGTCAACGAATACTCA	FALSE	11	0	0	1	0.00383156
TATGTTTAAC-----------GGTGGTCAACGAATATTCA	TATGTTTAACACAGGTCAAGCGGTGGTCAACGAATACTCA	FALSE	11	0	0	1	0.00383156
TATGTTTAAC-----------GGTGGTCAACGCATACTCA	TATGTTTAACACAGGTCAAGCGGTGGTCAACGAATACTCA	FALSE	11	0	0	1	0.00383156
TATGTTTAAC-----------GGTGGTCAGCGAATACTCA	TATGTTTAACACAGGTCAAGCGGTGGTCAACGAATACTCA	FALSE	11	0	0	1	0.00383156
TATGTTTAAC-----------GGTGGTTAACGAATACTCA	TATGTTTAACACAGGTCAAGCGGTGGTCAACGAATACTCA	FALSE	11	0	0	1	0.00383156
TATGTTCAACACAGGTCAAACGGTGGTCAACGAATACTCA	TATGTTTAACACAGGTCAAGCGGTGGTCAACGAATACTCA	FALSE	0	0	1	1	0.00383156
TATGTT-AACACATGT--------GGTCAACGAATACTCA	TATGTTTAACACAGGTCAAGCGGTGGTCAACGAATACTCA	FALSE	8	0	0	1	0.00383156
TATGTTTAACA-----------GTGGTCAACGAATACTCA	TATGTTTAACACAGGTCAAGCGGTGGTCAACGAATACTCA	FALSE	11	0	0	1	0.00383156
TATATTTAAC-----------GGTGGTCAACGAATACTCA	TATGTTTAACACAGGTCAAGCGGTGGTCAACGAATACTCA	FALSE	11	0	0	1	0.00383156
C--------CGCACTTGATTGGATTTCATACGAGTGCAC-	TATGTTTAACACAGGTCAAGCGGTGGTCAACGAATACTCA	FALSE	0	0	2	1	0.00383156
CATGTTTAACAC-------------------GAATACTCA	TATGTTTAACACAGGTCAAGCGGTGGTCAACGAATACTCA	FALSE	19	0	0	1	0.00383156
CTCTTCTAA-----GTCGATTGGAGTTCAGACGTTTTCT-	TATGTTTAACACAGGTCAAGCGGTGGTCA-ACGAATACTC	FALSE	0	0	2	1	0.00383156
GGACTTGA------GTGGAGCCGTGTGCA-------CTTC	TATGTTTAACACAGGTCAAGCGGTGGTCAACGAATACTCA	TRUE	0	0	0	1	0.00383156
TACGTTTAACAC--------CGGTGGTCAACGAATACTCA	TATGTTTAACACAGGTCAAGCGGTGGTCAACGAATACTCA	FALSE	8	0	0	1	0.00383156
TACGTTTAACACAGGTCAAGCGGTGGTCAACGAATACTCA	TATGTTTAACACAGGTCAAGCGGTGGTCAACGAATACTCA	TRUE	0	0	0	1	0.00383156
TACGTTTAACACGGGTCAAGCGGTGGTCAACGAATACTCA	TATGTTTAACACAGGTCAAGCGGTGGTCAACGAATACTCA	TRUE	0	0	0	1	0.00383156
TATATTTAACACAGGTCAAGCGGTGGTCAACGAATACTCA	TATGTTTAACACAGGTCAAGCGGTGGTCAACGAATACTCA	TRUE	0	0	0	1	0.00383156
TATGTT-AACACAGGT--------GGTCAACGAATAATCA	TATGTTTAACACAGGTCAAGCGGTGGTCAACGAATACTCA	FALSE	8	0	0	1	0.00383156
TATGCTCAACACAGGTCAGGCCGTGGTCAACGAATACTCA	TATGTTTAACACAGGTCAAGCGGTGGTCAACGAATACTCA	TRUE	0	0	0	1	0.00383156
TATGCTTAAC-----------GGTGGTCAACGAATACTCA	TATGTTTAACACAGGTCAAGCGGTGGTCAACGAATACTCA	FALSE	11	0	0	1	0.00383156
TATGCTTAACAC-------------------GAATACTCA	TATGTTTAACACAGGTCAAGCGGTGGTCAACGAATACTCA	FALSE	19	0	0	1	0.00383156
TATGCTTAACAC--------CGGTGGTCAACGAATACTCA	TATGTTTAACACAGGTCAAGCGGTGGTCAACGAATACTCA	FALSE	8	0	0	1	0.00383156
TATGCTTAACACAGGTCAA-----------CGAATACTCA	TATGTTTAACACAGGTCAAGCGGTGGTCAACGAATACTCA	FALSE	11	0	0	1	0.00383156
TATGCTTAACACAGGTCAAGCGGTGGTCAACGAATACTCA	TATGTTTAACACAGGTCAAGCGGTGGTCAACGAATACTCA	TRUE	0	0	0	1	0.00383156
TATGTATAACACAGGTCAA-----------CGAATACTCA	TATGTTTAACACAGGTCAAGCGGTGGTCAACGAATACTCA	FALSE	11	0	0	1	0.00383156
TATGTTTAAC-----------GGTGTTCAACGAATACTCA	TATGTTTAACACAGGTCAAGCGGTGGTCAACGAATACTCA	FALSE	11	0	0	1	0.00383156
TATGTTTAACAC-------------------GAATACACA	TATGTTTAACACAGGTCAAGCGGTGGTCAACGAATACTCA	FALSE	19	0	0	1	0.00383156
TATGTTTAACACAGGTCAAG-----GTCAACAAATACTCA	TATGTTTAACACAGGTCAAGCGGTGGTCAACGAATACTCA	FALSE	5	0	0	1	0.00383156
TATGTTTAACACAGGTCAA-CTGTGGTCAACGAATACTCA	TATGTTTAACACAGGTCAAGCGGTGGTCAACGAATACTCA	FALSE	1	0	0	1	0.00383156
TATGTTTAACACAGGTCAA-----------CGAATACTCG	TATGTTTAACACAGGTCAAGCGGTGGTCAACGAATACTCA	FALSE	11	0	0	1	0.00383156
TATGTTTAACACAGGTCAA-----------CGAATATTCA	TATGTTTAACACAGGTCAAGCGGTGGTCAACGAATACTCA	FALSE	11	0	0	1	0.00383156
TATGTTTAACACAGGTCAA-----------CGAATGCTCA	TATGTTTAACACAGGTCAAGCGGTGGTCAACGAATACTCA	FALSE	11	0	0	1	0.00383156
-ATGTTTAAC-----------GGTGGTCAACGAATACTCA	TATGTTTAACACAGGTCAAGCGGTGGTCAACGAATACTCA	FALSE	11	0	0	1	0.00383156
TATGTTTAACACAGGTCAA-CGGTGGTCAACGAACACTCA	TATGTTTAACACAGGTCAAGCGGTGGTCAACGAATACTCA	FALSE	1	0	0	1	0.00383156
TATGTTTAACACAGGTCAA-CGGTGGTCAACTAATACTCA	TATGTTTAACACAGGTCAAGCGGTGGTCAACGAATACTCA	FALSE	1	0	0	1	0.00383156
TATGTTTAACACAGGTCAA-CGGTTGTCAACGAATACTCA	TATGTTTAACACAGGTCAAGCGGTGGTCAACGAATACTCA	FALSE	1	0	0	1	0.00383156
TATGTTTAACACAGGTCAAA-----GTCAACGAATACTCA	TATGTTTAACACAGGTCAAGCGGTGGTCAACGAATACTCA	FALSE	5	0	1	1	0.00383156
TATGTTTAACACAGGTCA-GCGGTGGTCAACGAATACTCA	TATGTTTAACACAGGTCAAGCGGTGGTCAACGAATACTCA	TRUE	0	0	0	1	0.00383156
TATGTTTAACACAGGTCAAA--GTGGTCAACGAATACTCA	TATGTTTAACACAGGTCAAGCGGTGGTCAACGAATACTCA	FALSE	2	0	1	1	0.00383156
TATGTTTAACACAGGTCAACGAAGGTCGGTGGTCAACGAA	TATGTTTAACACAGGTCAAG------CGGTGGTCAACGAA	FALSE	0	6	1	1	0.00383156
TATGTTTAACACAGGTCAACGAGTTTAACGGTGGTCAACG	TATGTTTAACACAGGTCAAG--------CGGTGGTCAACG	FALSE	0	8	1	1	0.00383156
TATGTTTAACACAGGTCAACGGATTTAACGGTGGTCAACG	TATGTTTAACACAGGTCAAG--------CGGTGGTCAACG	FALSE	0	8	1	1	0.00383156
TATGTTTAACACAGGTCAACGGGTTTAACGGTGGTCAAGG	TATGTTTAACACAGGTCAAG--------CGGTGGTCAACG	FALSE	0	8	1	1	0.00383156
TATGTTTAACACAGGTCAACGGGTTTAACGGTGGTGAACG	TATGTTTAACACAGGTCAAG--------CGGTGGTCAACG	FALSE	0	8	1	1	0.00383156
TATGTTTAACACAGGTCAAG-----ATCAACGAATACTCA	TATGTTTAACACAGGTCAAGCGGTGGTCAACGAATACTCA	FALSE	5	0	0	1	0.00383156
TATGTTTAACACAGGTCAA-----------CGAAAACTCA	TATGTTTAACACAGGTCAAGCGGTGGTCAACGAATACTCA	FALSE	11	0	0	1	0.00383156
TATGTTTAACACAGGTCA------GGTCAACGAATACTCA	TATGTTTAACACAGGTCAAGCGGTGGTCAACGAATACTCA	FALSE	6	0	0	1	0.00383156
TATGTTTAACAC-------------------GAATACTCC	TATGTTTAACACAGGTCAAGCGGTGGTCAACGAATACTCA	FALSE	19	0	0	1	0.00383156
TATGTTTAACAC--------CGGTGGTCAACGGATACTCA	TATGTTTAACACAGGTCAAGCGGTGGTCAACGAATACTCA	FALSE	8	0	0	1	0.00383156
TATGTTTAACAC-------------------GAATACTCG	TATGTTTAACACAGGTCAAGCGGTGGTCAACGAATACTCA	FALSE	19	0	0	1	0.00383156
TATGTTTAACAC---------GGTGGTCAACGTATACTCA	TATGTTTAACACAGGTCAAGCGGTGGTCAACGAATACTCA	FALSE	9	0	0	1	0.00383156
TATGTTTAACAC--------CGGAGGTAAACGAATACTCA	TATGTTTAACACAGGTCAAGCGGTGGTCAACGAATACTCA	FALSE	8	0	0	1	0.00383156
TATGTTTAACAC--------CGGTAGTCAACGAATACTCA	TATGTTTAACACAGGTCAAGCGGTGGTCAACGAATACTCA	FALSE	8	0	0	1	0.00383156
TATGTTTAACAC--------CGGTGATCAACGAATACTCA	TATGTTTAACACAGGTCAAGCGGTGGTCAACGAATACTCA	FALSE	8	0	0	1	0.00383156
TATGTTTAACAC--------CGGTGGTAAACGAATACTCA	TATGTTTAACACAGGTCAAGCGGTGGTCAACGAATACTCA	FALSE	8	0	0	1	0.00383156
TATGTTTAACAC--------CGGTGGTCAACCAATACTCA	TATGTTTAACACAGGTCAAGCGGTGGTCAACGAATACTCA	FALSE	8	0	0	1	0.00383156
TATGTTTAACAC--------CGGTGGTCCACGAATACTCA	TATGTTTAACACAGGTCAAGCGGTGGTCAACGAATACTCA	FALSE	8	0	0	1	0.00383156
TATGTTTAACACAGGTC---CGGTGGTCAACGAATACTCA	TATGTTTAACACAGGTCAAGCGGTGGTCAACGAATACTCA	FALSE	3	0	0	1	0.00383156
TATGTTTAACAC--------CGGTGGTTAACGAATACTCA	TATGTTTAACACAGGTCAAGCGGTGGTCAACGAATACTCA	FALSE	8	0	0	1	0.00383156
TATGTTTAACAC--------CGTTGGTCAACGAATACTCA	TATGTTTAACACAGGTCAAGCGGTGGTCAACGAATACTCA	FALSE	8	0	0	1	0.00383156
TATGTTTAACACAAGTCAAGCGGTGGTCAACGAATACTCA	TATGTTTAACACAGGTCAAGCGGTGGTCAACGAATACTCA	TRUE	0	0	0	1	0.00383156
TATGTTTAACACAGG-----CGGTGGTCAACGAATACTCA	TATGTTTAACACAGGTCAAGCGGTGGTCAACGAATACTCA	FALSE	5	0	0	1	0.00383156
TATGTTTAACACAGGCCAA-----------CGAATACTCA	TATGTTTAACACAGGTCAAGCGGTGGTCAACGAATACTCA	FALSE	11	0	0	1	0.00383156
TATGTTTAACACAGGCCAAGCAGTGGTCAACGAATACTCA	TATGTTTAACACAGGTCAAGCGGTGGTCAACGAATACTCA	TRUE	0	0	0	1	0.00383156
TATGTTTAACACAGGTC----GGTGGTCAACGAATACTCA	TATGTTTAACACAGGTCAAGCGGTGGTCAACGAATACTCA	FALSE	4	0	0	1	0.00383156
TTTGTTTAAC-----------GGTGGTCAACGAATACTCA	TATGTTTAACACAGGTCAAGCGGTGGTCAACGAATACTCA	FALSE	11	0	0	1	0.00383156

## Sheet: A20-1_0.5 threshold
Allele Name	Aligned_Sequence	%Reads
65-ACAGGTCAAGC-76	TATGTTTAAC-----------GGTGGTCAACGAATACTCA	56.573
74-GCGGTGGTCAA-85	TATGTTTAACACAGGTCAA-----------CGAATACTCA	9.95824
67-AGGTCAAG-75	TATGTTTAACAC--------CGGTGGTCAACGAATACTCA	8.41412
67-AGGTCAAGCGGTGGTCAAC-86	TATGTTTAACAC-------------------GAATACTCA	7.9505
74-G-75	TATGTTTAACACAGGTCAA-CGGTGGTCAACGAATACTCA	4.24154
75-CGGTG-80	TATGTTTAACACAGGTCAAG-----GTCAACGAATACTCA	2.41005
61-T-62, 71-CAAGCGGT-79	TATGTT-AACACAGGT--------GGTCAACGAATACTCA	2.06521
75-CG-77	TATGTTTAACACAGGTCAAG--GTGGTCAACGAATACTCA	2.0154
WT	TATGTTTAACACAGGTCAAGCGGTGGTCAACGAATACTCA	1.73187
67-AGGTCAAGC-76	TATGTTTAACAC---------GGTGGTCAACGAATACTCA	1.30273
74-GC-76, 74+CGGGTTTAA+83	TATGTTTAACACAGGTCAACGGGTTTAACGGTGGTCAACG	1.22227
71-CAAGCGGT-79	TATGTTTAACACAGGT--------GGTCAACGAATACTCA	0.988544

## Sheet: AC1
Aligned_Sequence	Reference_Sequence	Unedited	n_deleted	n_inserted	n_mutated	#Reads	%Reads
TATGTTTAAC-----------GGTGGTCAACGAATACTCA	TATGTTTAACACAGGTCAAGCGGTGGTCAACGAATACTCA	FALSE	11	0	0	60574	75.9139
TATGTTTAACACAGGAC----GGTGGTCAACGAATACTCA	TATGTTTAACACAGGTCAAGCGGTGGTCAACGAATACTCA	FALSE	4	0	0	3502	4.38886
TATGTTTAACACAGGTCAAG-GTCGGTCAACGAATACTCA	TATGTTTAACACAGGTCAAGCGGTGGTCAACGAATACTCA	FALSE	1	0	0	3501	4.3876
TATGTTTAACACAGGTCAA-----------CGAATACTCA	TATGTTTAACACAGGTCAAGCGGTGGTCAACGAATACTCA	FALSE	11	0	0	2755	3.45268
TATGTTTAACACAGGT--------GGTCAACGAATACTCA	TATGTTTAACACAGGTCAAGCGGTGGTCAACGAATACTCA	FALSE	8	0	0	2646	3.31608
TATGTTTAACACAGGTCA--CGGTGGTCAACGAATACTCA	TATGTTTAACACAGGTCAAGCGGTGGTCAACGAATACTCA	FALSE	2	0	0	1647	2.06409
TATGTTTAACACAGGTCAACGAATGGAATTTAACGGTGGT	TATGTTTAACACAGGTCAAG-------------CGGTGGT	FALSE	0	13	1	994	1.24572
TATGTTTAACAC---------GGTGGTCAACGAATACTCA	TATGTTTAACACAGGTCAAGCGGTGGTCAACGAATACTCA	FALSE	9	0	0	979	1.22692
TTTAACACAGGTCAACTTTGTGGTGGTCAACGAATACTCA	TTTAACACAGGTCAA----GCGGTGGTCAACGAATACTCA	FALSE	0	4	1	939	1.17679
TATGTTTAACACAGGTCAAGGTTTAACGGTGGTCAACGAA	TATGTTTAACACAGGTCAAG------CGGTGGTCAACGAA	FALSE	0	6	0	779	0.976276
TATGTTTAACACAGGTC----GGTGGTCAACGAATACTCA	TATGTTTAACACAGGTCAAGCGGTGGTCAACGAATACTCA	FALSE	4	0	0	735	0.921133
TATGTTTAACACAGGTCAAGCGGTGGTCAACGAATACTCA	TATGTTTAACACAGGTCAAGCGGTGGTCAACGAATACTCA	TRUE	0	0	0	169	0.211798
TATGTTTAAC-----------GGTGGTCAATGAATACTCA	TATGTTTAACACAGGTCAAGCGGTGGTCAACGAATACTCA	FALSE	11	0	0	29	0.036344
TATGTTTAACACAGGTCAA-CGGTGGTCAACGAATACTCA	TATGTTTAACACAGGTCAAGCGGTGGTCAACGAATACTCA	FALSE	1	0	0	26	0.0325843
TATGTTTAAT-----------GGTGGTCAACGAATACTCA	TATGTTTAACACAGGTCAAGCGGTGGTCAACGAATACTCA	FALSE	11	0	0	26	0.0325843
TATGTTTAAC-----------GGTGGTCAACAAATACTCA	TATGTTTAACACAGGTCAAGCGGTGGTCAACGAATACTCA	FALSE	11	0	0	22	0.0275713
TATGTTTAACACAGGTCAAGCAGTGGTCAACGAATACTCA	TATGTTTAACACAGGTCAAGCGGTGGTCAACGAATACTCA	TRUE	0	0	0	18	0.0225584
TATGTTTAACACAGGTCAACGAATTTATGTCGGTGGTCAA	TATGTTTAACACAGGTCAAG----------CGGTGGTCAA	FALSE	0	10	1	16	0.0200519
TATGTTTAAC-----------GGTGGTCGACGAATACTCA	TATGTTTAACACAGGTCAAGCGGTGGTCAACGAATACTCA	FALSE	11	0	0	14	0.0175454
TATGTTTAAC-----------GGTGGTCAACGAATACTCG	TATGTTTAACACAGGTCAAGCGGTGGTCAACGAATACTCA	FALSE	11	0	0	9	0.0112792
CATGTTTAAC-----------GGTGGTCAACGAATACTCA	TATGTTTAACACAGGTCAAGCGGTGGTCAACGAATACTCA	FALSE	11	0	0	9	0.0112792
TATGTTTAAC-----------GGTAGTCAACGAATACTCA	TATGTTTAACACAGGTCAAGCGGTGGTCAACGAATACTCA	FALSE	11	0	0	9	0.0112792
TATGTTTA-----------GCGGTGGTCAACGAATACTCA	TATGTTTAACACAGGTCAAGCGGTGGTCAACGAATACTCA	TRUE	0	0	0	9	0.0112792
TATGTCTAAC-----------GGTGGTCAACGAATACTCA	TATGTTTAACACAGGTCAAGCGGTGGTCAACGAATACTCA	FALSE	11	0	0	8	0.0100259
TATGTTTAAC-----------GGTGGCCAACGAATACTCA	TATGTTTAACACAGGTCAAGCGGTGGTCAACGAATACTCA	FALSE	11	0	0	8	0.0100259
TATGTTTAAC-----------GGTGGTCAACGAATGCTCA	TATGTTTAACACAGGTCAAGCGGTGGTCAACGAATACTCA	FALSE	11	0	0	7	0.0087727
TATGTTCAAC-----------GGTGGTCAACGAATACTCA	TATGTTTAACACAGGTCAAGCGGTGGTCAACGAATACTCA	FALSE	11	0	0	7	0.0087727
TATGTTTAAC-----------GGTTGTCAACGAATACTCA	TATGTTTAACACAGGTCAAGCGGTGGTCAACGAATACTCA	FALSE	11	0	0	7	0.0087727
TATGTTTAAC-----------GGTGGTCAACGGATACTCA	TATGTTTAACACAGGTCAAGCGGTGGTCAACGAATACTCA	FALSE	11	0	0	6	0.00751946
TATGTTTGAC-----------GGTGGTCAACGAATACTCA	TATGTTTAACACAGGTCAAGCGGTGGTCAACGAATACTCA	FALSE	11	0	0	6	0.00751946
TATGTTTAAC-----------GGTGGTCAACGAATACTAA	TATGTTTAACACAGGTCAAGCGGTGGTCAACGAATACTCA	FALSE	11	0	0	6	0.00751946
TATGTTTAACT-----------GTGGTCAACGAATACTCA	TATGTTTAACACAGGTCAAGCGGTGGTCAACGAATACTCA	FALSE	11	0	0	6	0.00751946
TATGTTTAACA-----------GTGGTCAACGAATACTCA	TATGTTTAACACAGGTCAAGCGGTGGTCAACGAATACTCA	FALSE	11	0	0	6	0.00751946
TATGTTTAAC-----------GGTGGTCAACGAATACTTA	TATGTTTAACACAGGTCAAGCGGTGGTCAACGAATACTCA	FALSE	11	0	0	6	0.00751946
TATGTTTAACACAGGTCAC-CGGTGGTCAACGAATACTCA	TATGTTTAACACAGGTCAAGCGGTGGTCAACGAATACTCA	FALSE	1	0	0	5	0.00626621
TATGTTTAAC-----------GGTGGTCAACGAATACCCA	TATGTTTAACACAGGTCAAGCGGTGGTCAACGAATACTCA	FALSE	11	0	0	5	0.00626621
TGTGTTTAAC-----------GGTGGTCAACGAATACTCA	TATGTTTAACACAGGTCAAGCGGTGGTCAACGAATACTCA	FALSE	11	0	0	5	0.00626621
TATGATTAAC-----------GGTGGTCAACGAATACTCA	TATGTTTAACACAGGTCAAGCGGTGGTCAACGAATACTCA	FALSE	11	0	0	5	0.00626621
TATGTTTAAC-----------GGTGATCAACGAATACTCA	TATGTTTAACACAGGTCAAGCGGTGGTCAACGAATACTCA	FALSE	11	0	0	5	0.00626621
TATGTTTAAC-----------GGTGGACAACGAATACTCA	TATGTTTAACACAGGTCAAGCGGTGGTCAACGAATACTCA	FALSE	11	0	0	5	0.00626621
TATGTTTAAC-----------GGTGGTAAACGAATACTCA	TATGTTTAACACAGGTCAAGCGGTGGTCAACGAATACTCA	FALSE	11	0	0	5	0.00626621
TATGTTTAACACAAGTCAAG-GTCGGTCAACGAATACTCA	TATGTTTAACACAGGTCAAGCGGTGGTCAACGAATACTCA	FALSE	1	0	0	4	0.00501297
TATGCTTAAC-----------GGTGGTCAACGAATACTCA	TATGTTTAACACAGGTCAAGCGGTGGTCAACGAATACTCA	FALSE	11	0	0	4	0.00501297
TATGTTTAAC-----------GGTGGTCAACGAGTACTCA	TATGTTTAACACAGGTCAAGCGGTGGTCAACGAATACTCA	FALSE	11	0	0	4	0.00501297
TATGTTTAACACAGGTCAAGTGGTGGTCAACGAATACTCA	TATGTTTAACACAGGTCAAGCGGTGGTCAACGAATACTCA	FALSE	0	0	1	4	0.00501297
TATGTTTAAC-----------GGTGGTCAAAGAATACTCA	TATGTTTAACACAGGTCAAGCGGTGGTCAACGAATACTCA	FALSE	11	0	0	4	0.00501297
TATGTTTAAC-----------GGTGGTCAACGAATATTCA	TATGTTTAACACAGGTCAAGCGGTGGTCAACGAATACTCA	FALSE	11	0	0	4	0.00501297
TATGTATAAC-----------GGTGGTCAACGAATACTCA	TATGTTTAACACAGGTCAAGCGGTGGTCAACGAATACTCA	FALSE	11	0	0	4	0.00501297
TATGTTTAAC-----------GGTGGTCAACGAATACACA	TATGTTTAACACAGGTCAAGCGGTGGTCAACGAATACTCA	FALSE	11	0	0	4	0.00501297
TATGTTAAA--------------------ACGAATACTCA	TATGTTTAACACAGGTCAAGCGGTGGTCAACGAATACTCA	FALSE	20	0	0	4	0.00501297
TATGTTTAACACAGGTCAAG--GTGGTCAACGAATACTCA	TATGTTTAACACAGGTCAAGCGGTGGTCAACGAATACTCA	FALSE	2	0	0	4	0.00501297
TATGTTTAACACAGGT--------GGCCAACGAATACTCA	TATGTTTAACACAGGTCAAGCGGTGGTCAACGAATACTCA	FALSE	8	0	0	4	0.00501297
AATGTTTAAC-----------GGTGGTCAACGAATACTCA	TATGTTTAACACAGGTCAAGCGGTGGTCAACGAATACTCA	FALSE	11	0	0	4	0.00501297
TATGTTTAACACAGGTCAAGCGGTGGTCAACGAACACTCA	TATGTTTAACACAGGTCAAGCGGTGGTCAACGAATACTCA	TRUE	0	0	0	3	0.00375973
TATGTTTAACACAGGTCAAT-----------GAATACTCA	TATGTTTAACACAGGTCAAGCGGTGGTCAACGAATACTCA	FALSE	11	0	1	3	0.00375973
TATGTTTAACACAGGTCAAGGTTTAACGGTGGTTAACGAA	TATGTTTAACACAGGTCAAG------CGGTGGTCAACGAA	FALSE	0	6	0	3	0.00375973
TATGTTTAAC-----------GGTGGTCAGCGAATACTCA	TATGTTTAACACAGGTCAAGCGGTGGTCAACGAATACTCA	FALSE	11	0	0	3	0.00375973
TATGTTTAACACAGGGCAAAAGAGAGAGAGAGAGAGAAAG	TATGTTTAACACAGGTCAAG--------------------	FALSE	0	84	1	3	0.00375973
TATGTTTAACACAGGTCAAGGTTTAACGGTGGCCAACGAA	TATGTTTAACACAGGTCAAG------CGGTGGTCAACGAA	FALSE	0	6	0	3	0.00375973
TATGTTTAACACAGGTCAAG-GTCGGTCAATGAATACTCA	TATGTTTAACACAGGTCAAGCGGTGGTCAACGAATACTCA	FALSE	1	0	0	3	0.00375973
TATGTTTAAC-----------GATGGTCAACGAATACTCA	TATGTTTAACACAGGTCAAGCGGTGGTCAACGAATACTCA	FALSE	11	0	0	3	0.00375973
TATGTTTAAC-----------GGTGGTCAACGAACACTCA	TATGTTTAACACAGGTCAAGCGGTGGTCAACGAATACTCA	FALSE	11	0	0	3	0.00375973
TATGTTTAAC-----------GGGGGTCAACGAATACTCA	TATGTTTAACACAGGTCAAGCGGTGGTCAACGAATACTCA	FALSE	11	0	0	3	0.00375973
TATGTGTAAC-----------GGTGGTCAACGAATACTCA	TATGTTTAACACAGGTCAAGCGGTGGTCAACGAATACTCA	FALSE	11	0	0	3	0.00375973
TATGTTTAAC-----------GGTGGTCAACGAAAACTCA	TATGTTTAACACAGGTCAAGCGGTGGTCAACGAATACTCA	FALSE	11	0	0	3	0.00375973
TATGTTTAAC-----------GGTGGTCAACGAATAGTCA	TATGTTTAACACAGGTCAAGCGGTGGTCAACGAATACTCA	FALSE	11	0	0	3	0.00375973
TATGTTTAAC-----------GGTGGTCAACGAATACTCT	TATGTTTAACACAGGTCAAGCGGTGGTCAACGAATACTCA	FALSE	11	0	0	2	0.00250649
TATGTTTAACACAGGAT----GGTGGTCAACGAATACTCA	TATGTTTAACACAGGTCAAGCGGTGGTCAACGAATACTCA	FALSE	4	0	0	2	0.00250649
TATGTTTAACACAGGTCA--CGGTGGTCAATGAATACTCA	TATGTTTAACACAGGTCAAGCGGTGGTCAACGAATACTCA	FALSE	2	0	0	2	0.00250649
TATGTTTAACACAGGTCAAGGTAACGGATACGTTAACTGT	TATGTTTAACACAGGTCAAG--------------------	FALSE	0	193	0	2	0.00250649
TATGTTTAACACGGGTCAACGAATGGAATTTAACGGTGGT	TATGTTTAACACAGGTCAAG-------------CGGTGGT	FALSE	0	13	1	2	0.00250649
TATGTTTAACACAGGAC----GGTGGTCAACGAATGCTCA	TATGTTTAACACAGGTCAAGCGGTGGTCAACGAATACTCA	FALSE	4	0	0	2	0.00250649
TATGTTTAACACGGGTC----GGTGGTCAACGAATACTCA	TATGTTTAACACAGGTCAAGCGGTGGTCAACGAATACTCA	FALSE	4	0	0	2	0.00250649
TATGTTTAACACAGGAC----GGTGGTCAATGAATACTCA	TATGTTTAACACAGGTCAAGCGGTGGTCAACGAATACTCA	FALSE	4	0	0	2	0.00250649
TATGTTTAACACAT------CGGTGGTCAACGAATACTCA	TATGTTTAACACAGGTCAAGCGGTGGTCAACGAATACTCA	FALSE	6	0	0	2	0.00250649
TATGTTTAACACAGGTCAACCTGTGGTGGTCAACGAATAC	TATGTTTAACACAGGTCAAGC---GGTGGTCAACGAATAC	FALSE	0	3	1	2	0.00250649
TATGTTTAACACAGGTCAACGGTGGTAACAGGTGGTCAAC	TATGTTTAACACAGGTCAAG---------CGGTGGTCAAC	FALSE	0	9	2	2	0.00250649
TATGTTCAACACAGGTCAAACGGTGGTCAACGAATACTCA	TATGTTTAACACAGGTCAAGCGGTGGTCAACGAATACTCA	FALSE	0	0	1	2	0.00250649
TATGTTTAACACAGGTCAA-----------CGAGTACTCA	TATGTTTAACACAGGTCAAGCGGTGGTCAACGAATACTCA	FALSE	11	0	0	2	0.00250649
TATGTTAAAC-----------GGTGGTCAACGAATACTCA	TATGTTTAACACAGGTCAAGCGGTGGTCAACGAATACTCA	FALSE	11	0	0	2	0.00250649
TATGTTTAACACAGGTCACAACGTGGTCAACGAATACTCA	TATGTTTAACACAGGTCAAGCGGTGGTCAACGAATACTCA	FALSE	0	0	2	2	0.00250649
TATGTTTAACACAGGTCA--CGGTGGTCAACGAATAGTCA	TATGTTTAACACAGGTCAAGCGGTGGTCAACGAATACTCA	FALSE	2	0	0	2	0.00250649
TATGTTTAACACAGATCAA-CGGTGGTCAACGAATACTCA	TATGTTTAACACAGGTCAAGCGGTGGTCAACGAATACTCA	FALSE	1	0	0	2	0.00250649
TTTAACACAGGTCAACTTTGTGGTGGTCAACGAATACTTA	TTTAACACAGGTCAA----GCGGTGGTCAACGAATACTCA	FALSE	0	4	1	2	0.00250649
TATGTTTAACACAGGTCAACGGTGGTTTAACGGTGGTCAA	TATGTTTAACACAGGTCAAG----------CGGTGGTCAA	FALSE	0	10	1	2	0.00250649
CATGTTTAACACAGGTCAACGAATGGAATTTAACGGTGGT	TATGTTTAACACAGGTCAAG-------------CGGTGGT	FALSE	0	13	1	2	0.00250649
TATGTTTAAC-----------GGTGGTCAACGAATAATCA	TATGTTTAACACAGGTCAAGCGGTGGTCAACGAATACTCA	FALSE	11	0	0	2	0.00250649
TATGTTTAACACAGGTCAAGAATGTTGGTCGGTGGTCAAC	TATGTTTAACACAGGTCAAG---------CGGTGGTCAAC	FALSE	0	9	0	2	0.00250649
TATGTTTAAC-----------GGTGGTCAACGACTACTCA	TATGTTTAACACAGGTCAAGCGGTGGTCAACGAATACTCA	FALSE	11	0	0	2	0.00250649
TATGTTTAACACAGGTCAAG-GTCGGTCAACGAATGCTCA	TATGTTTAACACAGGTCAAGCGGTGGTCAACGAATACTCA	FALSE	1	0	0	2	0.00250649
TATGTTTAAC-----------GGTGGGCAACGAATACTCA	TATGTTTAACACAGGTCAAGCGGTGGTCAACGAATACTCA	FALSE	11	0	0	2	0.00250649
TATGTTTAAC-----------GGTGCTCAACGAATACTCA	TATGTTTAACACAGGTCAAGCGGTGGTCAACGAATACTCA	FALSE	11	0	0	2	0.00250649
CATGTTTAACACAGGTCA--CGGTGGTCAACGAATACTCA	TATGTTTAACACAGGTCAAGCGGTGGTCAACGAATACTCA	FALSE	2	0	0	2	0.00250649
TATGTTTGACACAGGTCAA-----------CGAATACTCA	TATGTTTAACACAGGTCAAGCGGTGGTCAACGAATACTCA	FALSE	11	0	0	2	0.00250649
TATGGTTAAC-----------GGTGGTCAACGAATACTCA	TATGTTTAACACAGGTCAAGCGGTGGTCAACGAATACTCA	FALSE	11	0	0	2	0.00250649
TATGTTTAACACAGGTCAAGCGGTGGTCGACGAATACTCA	TATGTTTAACACAGGTCAAGCGGTGGTCAACGAATACTCA	TRUE	0	0	0	2	0.00250649
TATGTTTAAC-----------GGAGGTCAACGAATACTCA	TATGTTTAACACAGGTCAAGCGGTGGTCAACGAATACTCA	FALSE	11	0	0	2	0.00250649
TATGTTTAACACAGGTCAAGCGGTGGTCAACGAATGCTCA	TATGTTTAACACAGGTCAAGCGGTGGTCAACGAATACTCA	TRUE	0	0	0	1	0.00125324
TTTAACACAGGTCAACTTTGTTGTGGTCAACGAATACTCA	TTTAACACAGGTCAA----GCGGTGGTCAACGAATACTCA	FALSE	0	4	1	1	0.00125324
TATGTTTAACACAGGTCAAGCGGTTGTCAACGAATACTCA	TATGTTTAACACAGGTCAAGCGGTGGTCAACGAATACTCA	TRUE	0	0	0	1	0.00125324
TATGTTTAACACAGGTCAAGTCACACGGTGGTCAACGAAT	TATGTTTAACACAGGTCAAG-----CGGTGGTCAACGAAT	FALSE	0	5	0	1	0.00125324
TATGTTTAACACAGGTCAAGGTTTAATGGTGGTCAACGAA	TATGTTTAACACAGGTCAAG------CGGTGGTCAACGAA	FALSE	0	6	1	1	0.00125324
TATGTTTAACACAGGTCAAGGTAACGGATACGTTAACTGT	TATGTTTAACACAGGTCAAG--------------------	FALSE	0	190	0	1	0.00125324
TATGTTTAACACAGGTCAAGGTTTAACGGTTGTCAACGAA	TATGTTTAACACAGGTCAAG------CGGTGGTCAACGAA	FALSE	0	6	0	1	0.00125324
TCTGTTTAACACAGGTCAAG-GTCGGTCAACGAATACTCA	TATGTTTAACACAGGTCAAGCGGTGGTCAACGAATACTCA	FALSE	1	0	0	1	0.00125324
TGTTTAACACAGGTCAACTGTGGTGGTCAACGAATACTCA	TGTTTAACACAGGTCAA--GCGGTGGTCAACGAATACTCA	FALSE	0	2	1	1	0.00125324
TATGTTTAACACAGGTCAAGGTTTAACGGTGGTCAATGAA	TATGTTTAACACAGGTCAAG------CGGTGGTCAACGAA	FALSE	0	6	0	1	0.00125324
TTTAACACAGGTCAACTTTGTGGTGGT-AACGAATACTCA	TTTAACACAGGTCAA----GCGGTGGTCAACGAATACTCA	FALSE	0	4	1	1	0.00125324
TTTAACACTGGTCAACTTTGTGGTGGTCAACGAATACTCA	TTTAACACAGGTCAA----GCGGTGGTCAACGAATACTCA	FALSE	0	4	1	1	0.00125324
TTTAACACAGGTCAACTTTGTCGTGGTCAACGAATACTCA	TTTAACACAGGTCAA----GCGGTGGTCAACGAATACTCA	FALSE	0	4	1	1	0.00125324
TATGTTTAACACAGGTCAAGCGGCGGACAACGAATACTCA	TATGTTTAACACAGGTCAAGCGGTGGTCAACGAATACTCA	TRUE	0	0	0	1	0.00125324
TATGTTTAACACAGGTCAAGGTTTAACGGTGGTCAAGGAA	TATGTTTAACACAGGTCAAG------CGGTGGTCAACGAA	FALSE	0	6	0	1	0.00125324
TTTAACACAGGTCAACTTTGTGGTGGTCAACGACTACTCA	TTTAACACAGGTCAA----GCGGTGGTCAACGAATACTCA	FALSE	0	4	1	1	0.00125324
TATGTTTAACACAGGTCAAGCGGCGGTCAACGAATACTCA	TATGTTTAACACAGGTCAAGCGGTGGTCAACGAATACTCA	TRUE	0	0	0	1	0.00125324
TATGTTTAACACAGGTCAAGGTTTAACGGTGGTCAACAAA	TATGTTTAACACAGGTCAAG------CGGTGGTCAACGAA	FALSE	0	6	0	1	0.00125324
TTTAACACAGGACAACTTTGTGGTGGTCAACGAATACTCA	TTTAACACAGGTCAA----GCGGTGGTCAACGAATACTCA	FALSE	0	4	1	1	0.00125324
TTTAACACAGATCAACTTTGTGGTGGTCAACGAATACTCA	TTTAACACAGGTCAA----GCGGTGGTCAACGAATACTCA	FALSE	0	4	1	1	0.00125324
TATGTTTAACACAGGTT----GGTGGTCAACGAATACTCA	TATGTTTAACACAGGTCAAGCGGTGGTCAACGAATACTCA	FALSE	4	0	0	1	0.00125324
TCTGTTTAAC-----------GGTGGTCAACGAATACTCA	TATGTTTAACACAGGTCAAGCGGTGGTCAACGAATACTCA	FALSE	11	0	0	1	0.00125324
TATTTTTAACACAGGT--------GGTCAACGAATACTCA	TATGTTTAACACAGGTCAAGCGGTGGTCAACGAATACTCA	FALSE	8	0	0	1	0.00125324
TATGTTTCAC-----------GGTGGTCAACGAATACTCA	TATGTTTAACACAGGTCAAGCGGTGGTCAACGAATACTCA	FALSE	11	0	0	1	0.00125324
TATGTTTATG-----------GGTGGTCAACGAATACTCA	TATGTTTAACACAGGTCAAGCGGTGGTCAACGAATACTCA	FALSE	11	0	0	1	0.00125324
TATGTTTATCACAGGTCAA-----------CGAATACTCA	TATGTTTAACACAGGTCAAGCGGTGGTCAACGAATACTCA	FALSE	11	0	0	1	0.00125324
TATGTTTGACACAGGT--------GGTCAACGAATACTCA	TATGTTTAACACAGGTCAAGCGGTGGTCAACGAATACTCA	FALSE	8	0	0	1	0.00125324
TATGTTTATC-----------GGTGGTCAACGAATACTCA	TATGTTTAACACAGGTCAAGCGGTGGTCAACGAATACTCA	FALSE	11	0	0	1	0.00125324
TATGTTTAGCACAGGAC----GGTGGTCAACGAATACTCA	TATGTTTAACACAGGTCAAGCGGTGGTCAACGAATACTCA	FALSE	4	0	0	1	0.00125324
TATGTTTAACACAGGTCAAG-GTCGGTTAACGAATACTCA	TATGTTTAACACAGGTCAAGCGGTGGTCAACGAATACTCA	FALSE	1	0	0	1	0.00125324
TATGTTTAAG-----------GGTGGTCAACGAATACTCA	TATGTTTAACACAGGTCAAGCGGTGGTCAACGAATACTCA	FALSE	11	0	0	1	0.00125324
TATGTTTAACTCAGGTCAAG-GTCGGTCAACGAATACTCA	TATGTTTAACACAGGTCAAGCGGTGGTCAACGAATACTCA	FALSE	1	0	0	1	0.00125324
TATGTTTAACTCAGGTCAA-----------CGAATACTCA	TATGTTTAACACAGGTCAAGCGGTGGTCAACGAATACTCA	FALSE	11	0	0	1	0.00125324
TATGTTTAACTC-----------TGGTCAACGAATACTCA	TATGTTTAACACAGGTCAAGCGGTGGTCAACGAATACTCA	FALSE	11	0	0	1	0.00125324
TATGTTTGACACAGGTCAACGAATGGAATTTAACGGTGGT	TATGTTTAACACAGGTCAAG-------------CGGTGGT	FALSE	0	13	1	1	0.00125324
TATGTTTTAC-----------GGTGGTCAACGAATACTCA	TATGTTTAACACAGGTCAAGCGGTGGTCAACGAATACTCA	FALSE	11	0	0	1	0.00125324
TATGTTTAACGCAGGTCA--CGGTGGTCAACGAATACTCA	TATGTTTAACACAGGTCAAGCGGTGGTCAACGAATACTCA	FALSE	2	0	0	1	0.00125324
TATGTTTAACGC-----------TGGTCAACGAATACTCA	TATGTTTAACACAGGTCAAGCGGTGGTCAACGAATACTCA	FALSE	11	0	0	1	0.00125324
TATGTTTAACATAGGTCAAG-GTCGGTCAACGAATACTCA	TATGTTTAACACAGGTCAAGCGGTGGTCAACGAATACTCA	FALSE	1	0	0	1	0.00125324
TATGTTTAACATAGGTCAACGAATGGAATTTAACGGTGGT	TATGTTTAACACAGGTCAAG-------------CGGTGGT	FALSE	0	13	1	1	0.00125324
TATGTTTAACATAGGTCAA-----------CGAATACTCA	TATGTTTAACACAGGTCAAGCGGTGGTCAACGAATACTCA	FALSE	11	0	0	1	0.00125324
TATGTTTAACACGGGTCAAG-GTCGGTCAACGAATACTCA	TATGTTTAACACAGGTCAAGCGGTGGTCAACGAATACTCA	FALSE	1	0	0	1	0.00125324
TATGTTTTACACAGGTC----GGTGGTCAACGAATACTCA	TATGTTTAACACAGGTCAAGCGGTGGTCAACGAATACTCA	FALSE	4	0	0	1	0.00125324
TATGTTTAACACATGT--------GGTCAACGAATACTCA	TATGTTTAACACAGGTCAAGCGGTGGTCAACGAATACTCA	FALSE	8	0	0	1	0.00125324
TATGTTTAACACATGAC----GGTGGTCAACGAATACTCA	TATGTTTAACACAGGTCAAGCGGTGGTCAACGAATACTCA	FALSE	4	0	0	1	0.00125324
TATTTTTAAAACAGGTCAA-----------CGAATACTCA	TATGTTTAACACAGGTCAAGCGGTGGTCAACGAATACTCA	FALSE	11	0	0	1	0.00125324
TATTTTTAACACAGGAC----GGTGGTCAACGAATACTCA	TATGTTTAACACAGGTCAAGCGGTGGTCAACGAATACTCA	FALSE	4	0	0	1	0.00125324
TATGTTTAACACAGTAC----GGTGGTCAACGAATACTCA	TATGTTTAACACAGGTCAAGCGGTGGTCAACGAATACTCA	FALSE	4	0	0	1	0.00125324
TATGTTTAACACAGGTCGA-----------CGAATACTCA	TATGTTTAACACAGGTCAAGCGGTGGTCAACGAATACTCA	FALSE	11	0	0	1	0.00125324
TATGTTTAACACAGGTCATG-GTCGGTCAACGAATACTCA	TATGTTTAACACAGGTCAAGCGGTGGTCAACGAATACTCA	FALSE	1	0	0	1	0.00125324
TATGTTTAACACAGGTCAGG-GTCGGTCAACGAATACTCA	TATGTTTAACACAGGTCAAGCGGTGGTCAACGAATACTCA	FALSE	1	0	0	1	0.00125324
TATGTTTAACACAGGTCACG-GTCGGTCAACGAATACTCA	TATGTTTAACACAGGTCAAGCGGTGGTCAACGAATACTCA	FALSE	1	0	0	1	0.00125324
-ATGTTTAAC-----------GGTGGTCAACGAATACTCA	TATGTTTAACACAGGTCAAGCGGTGGTCAACGAATACTCA	FALSE	11	0	0	1	0.00125324
TATGTTTAACACAGGTC----GGTGGTCCACGAATACTCA	TATGTTTAACACAGGTCAAGCGGTGGTCAACGAATACTCA	FALSE	4	0	0	1	0.00125324
TATGTTTAACACAGGTCAAG-GTCGGTCAACGAGTACTCA	TATGTTTAACACAGGTCAAGCGGTGGTCAACGAATACTCA	FALSE	1	0	0	1	0.00125324
TATGTTTAAAACAGGT--------GGTCAACGAATACTCA	TATGTTTAACACAGGTCAAGCGGTGGTCAACGAATACTCA	FALSE	8	0	0	1	0.00125324
TATGTTTAAC-----------GGCGGTCAACGAATACTCA	TATGTTTAACACAGGTCAAGCGGTGGTCAACGAATACTCA	FALSE	11	0	0	1	0.00125324
TATGTTTAAC-----------GGTCGTCAACGAATACTCA	TATGTTTAACACAGGTCAAGCGGTGGTCAACGAATACTCA	FALSE	11	0	0	1	0.00125324
TATGTTTAAC-----------GGTGGTCAACGAAGACTCA	TATGTTTAACACAGGTCAAGCGGTGGTCAACGAATACTCA	FALSE	11	0	0	1	0.00125324
TATGTTTAAC-----------GGTGGTCAACGAATTCTCA	TATGTTTAACACAGGTCAAGCGGTGGTCAACGAATACTCA	FALSE	11	0	0	1	0.00125324
TATGTTTAAC-----------GGTGGTCAACGATTACTCA	TATGTTTAACACAGGTCAAGCGGTGGTCAACGAATACTCA	FALSE	11	0	0	1	0.00125324
TATGTTTAAC-----------GGTGGTCAACTAATACTCA	TATGTTTAACACAGGTCAAGCGGTGGTCAACGAATACTCA	FALSE	11	0	0	1	0.00125324
TATGTTTAAC-----------GGTGGTCATCGAATACTCA	TATGTTTAACACAGGTCAAGCGGTGGTCAACGAATACTCA	FALSE	11	0	0	1	0.00125324
TATGTTTAAC-----------GGTGGTCTACGAATACTCA	TATGTTTAACACAGGTCAAGCGGTGGTCAACGAATACTCA	FALSE	11	0	0	1	0.00125324
TATGTTTAAC-----------GGTGGTTAACGAATACTCA	TATGTTTAACACAGGTCAAGCGGTGGTCAACGAATACTCA	FALSE	11	0	0	1	0.00125324
TATGTTTAAC-----------GTTGGTCAACGAATACTCA	TATGTTTAACACAGGTCAAGCGGTGGTCAACGAATACTCA	FALSE	11	0	0	1	0.00125324
TATGTTTAAC---------GCGGTGGTCAACGAATACTCA	TATGTTTAACACAGGTCAAGCGGTGGTCAACGAATACTCA	TRUE	0	0	0	1	0.00125324
TATGTTTAACAAAGGAC----GGTGGTCAACGAATACTCA	TATGTTTAACACAGGTCAAGCGGTGGTCAACGAATACTCA	FALSE	4	0	0	1	0.00125324
TATGTTTAACAC---------GGTGGTCAATGAATACTCA	TATGTTTAACACAGGTCAAGCGGTGGTCAACGAATACTCA	FALSE	9	0	0	1	0.00125324
TATGTTTAACAC---------GGTGGTTAACGAATACTCA	TATGTTTAACACAGGTCAAGCGGTGGTCAACGAATACTCA	FALSE	9	0	0	1	0.00125324
TATGTTTAACACAGATCAAGGTTTAACGGTGGTCAACGAA	TATGTTTAACACAGGTCAAG------CGGTGGTCAACGAA	FALSE	0	6	0	1	0.00125324
TATGTTTAAC------------GGGGTCAACGAATACTCA	TATGTTTAACACAGGTCAAGCGGTGGTCAACGAATACTCA	FALSE	12	0	0	1	0.00125324
TATGTTTAAA-----------GGTGGTCAACGAATACTCA	TATGTTTAACACAGGTCAAGCGGTGGTCAACGAATACTCA	FALSE	11	0	0	1	0.00125324
TATGTTTAACACAGGAC----GGTGGCCAACGAATACTCA	TATGTTTAACACAGGTCAAGCGGTGGTCAACGAATACTCA	FALSE	4	0	0	1	0.00125324
TATGTTCAACACAGGTCAAGCGGTGGTCAACGAATACTCA	TATGTTTAACACAGGTCAAGCGGTGGTCAACGAATACTCA	TRUE	0	0	0	1	0.00125324
AATGTTTAACACAGGTCAACGAATGGAATTTAACGGTGGT	TATGTTTAACACAGGTCAAG-------------CGGTGGT	FALSE	0	13	1	1	0.00125324
CATGTTTAACACAGGTCAA-----------CGAATACTCA	TATGTTTAACACAGGTCAAGCGGTGGTCAACGAATACTCA	FALSE	11	0	0	1	0.00125324
CATGTTTAACACAGGTCAAG-GTCGGTCAACGAATACTCA	TATGTTTAACACAGGTCAAGCGGTGGTCAACGAATACTCA	FALSE	1	0	0	1	0.00125324
TAAGTTTAAC-----------GGTGGTCAACGAATACTCA	TATGTTTAACACAGGTCAAGCGGTGGTCAACGAATACTCA	FALSE	11	0	0	1	0.00125324
TAAGTTTAACACAGGTCAA-----------CGACTACTCA	TATGTTTAACACAGGTCAAGCGGTGGTCAACGAATACTCA	FALSE	11	0	0	1	0.00125324
TACGTTTAAC-----------GGTGGTCAACGAATACTCA	TATGTTTAACACAGGTCAAGCGGTGGTCAACGAATACTCA	FALSE	11	0	0	1	0.00125324
TAGGTTTAAC-----------GGTGGTCAACGAATACTCA	TATGTTTAACACAGGTCAAGCGGTGGTCAACGAATACTCA	FALSE	11	0	0	1	0.00125324
TATATTTAAC-----------GGTGGTCAACGAATACTCA	TATGTTTAACACAGGTCAAGCGGTGGTCAACGAATACTCA	FALSE	11	0	0	1	0.00125324
TATATTTAACACAGGTCA--CGGTGGTCAACGAATACTCA	TATGTTTAACACAGGTCAAGCGGTGGTCAACGAATACTCA	FALSE	2	0	0	1	0.00125324
TATCTTTAAC-----------GGTGGTCAACGAATACTCA	TATGTTTAACACAGGTCAAGCGGTGGTCAACGAATACTCA	FALSE	11	0	0	1	0.00125324
TATGATTAAC-----------GGTGGACAACGAATACTCA	TATGTTTAACACAGGTCAAGCGGTGGTCAACGAATACTCA	FALSE	11	0	0	1	0.00125324
TATGCTTAACACAGGTCA--CGGTGGTCAACGAATACTCA	TATGTTTAACACAGGTCAAGCGGTGGTCAACGAATACTCA	FALSE	2	0	0	1	0.00125324
TATGGTTAACACAGGT--------GGTCAACGAATACTCA	TATGTTTAACACAGGTCAAGCGGTGGTCAACGAATACTCA	FALSE	8	0	0	1	0.00125324
TATGTAAAAC-----------GGTGGTCAACGAATACTCA	TATGTTTAACACAGGTCAAGCGGTGGTCAACGAATACTCA	FALSE	11	0	0	1	0.00125324
TATGTTCAACACAGGTCAAG-GTCGGTCAACGAATACTCA	TATGTTTAACACAGGTCAAGCGGTGGTCAACGAATACTCA	FALSE	1	0	0	1	0.00125324
TATGTTTAACACAGGA--------GGTCAACGAATACTCA	TATGTTTAACACAGGTCAAGCGGTGGTCAACGAATACTCA	FALSE	8	0	0	1	0.00125324
TATGTTTAACACAGGAC----GGTGGTAAACGAATACTCA	TATGTTTAACACAGGTCAAGCGGTGGTCAACGAATACTCA	FALSE	4	0	0	1	0.00125324
TATGTTTAACACAGGTCAAG-GTCGGTCAACGAATATTCA	TATGTTTAACACAGGTCAAGCGGTGGTCAACGAATACTCA	FALSE	1	0	0	1	0.00125324
TATGTTTAACACAGGTCA--CGGTGGTCCACGAATACTCA	TATGTTTAACACAGGTCAAGCGGTGGTCAACGAATACTCA	FALSE	2	0	0	1	0.00125324
TATGTTTAACACAGGTCAA-----------CGAAAACTCA	TATGTTTAACACAGGTCAAGCGGTGGTCAACGAATACTCA	FALSE	11	0	0	1	0.00125324
TATGTTTAACACAGGTCAA-----------CGAATACTCG	TATGTTTAACACAGGTCAAGCGGTGGTCAACGAATACTCA	FALSE	11	0	0	1	0.00125324
TATGTTTAACACAGGTCAA-----------CGGATACTCA	TATGTTTAACACAGGTCAAGCGGTGGTCAACGAATACTCA	FALSE	11	0	0	1	0.00125324
TATGTTTAACACAGGTCAACGAATGGAATCTAACGGTGGT	TATGTTTAACACAGGTCAAG-------------CGGTGGT	FALSE	0	13	1	1	0.00125324
TATGTTTAACACAGGTCAACGAATGGAATTTAAAGGTGGT	TATGTTTAACACAGGTCAAG-------------CGGTGGT	FALSE	0	13	2	1	0.00125324
TATGTTTAACACAGGTCAACGAATGGACTTTAACGGTGGT	TATGTTTAACACAGGTCAAG-------------CGGTGGT	FALSE	0	13	1	1	0.00125324
TATGTTTAACACAGGTCAACGAATTCGGTTTAACACAGGT	TATGTTTAACACAGGTCAAG--------------------	FALSE	0	20	1	1	0.00125324
TATGTTTAACACAGGTCAACGACTGGAATTTAACGGTGGT	TATGTTTAACACAGGTCAAG-------------CGGTGGT	FALSE	0	13	1	1	0.00125324
TATGTTTAACACAGGTCAACGGATGGAATTTAACGGTGGT	TATGTTTAACACAGGTCAAG-------------CGGTGGT	FALSE	0	13	1	1	0.00125324
TATGTTTAACACAGGTCAAG-GTAGGTCAACGAATACTCA	TATGTTTAACACAGGTCAAGCGGTGGTCAACGAATACTCA	FALSE	1	0	0	1	0.00125324
TATGTTTAACACAGGTCAAG-GTCAGTCAACGAATACTCA	TATGTTTAACACAGGTCAAGCGGTGGTCAACGAATACTCA	FALSE	1	0	0	1	0.00125324
TATGTTTAACACAGGTCAAG-GTCGGTCAACGAACACTCA	TATGTTTAACACAGGTCAAGCGGTGGTCAACGAATACTCA	FALSE	1	0	0	1	0.00125324
TATGTTTAACACAGGTCAAG-GTCGGTCAACGAATACACA	TATGTTTAACACAGGTCAAGCGGTGGTCAACGAATACTCA	FALSE	1	0	0	1	0.00125324
TATGTTTAACACAGGTCAAG-GTCGGTCAACGAATACTCG	TATGTTTAACACAGGTCAAGCGGTGGTCAACGAATACTCA	FALSE	1	0	0	1	0.00125324
TATGTTTAACACAGGTCAAG-GTCGGTCAACGAATAGTCA	TATGTTTAACACAGGTCAAGCGGTGGTCAACGAATACTCA	FALSE	1	0	0	1	0.00125324
TATGTTTAACACAGGTCA--CGGTGGTTAACGAATACTCA	TATGTTTAACACAGGTCAAGCGGTGGTCAACGAATACTCA	FALSE	2	0	0	1	0.00125324
TATGTTTAACACAGGTCA--CGGTGGTCACCGAATACTCA	TATGTTTAACACAGGTCAAGCGGTGGTCAACGAATACTCA	FALSE	2	0	0	1	0.00125324
TATGTTTAACACAGGAC----GGTGGTCAACGAATAATCA	TATGTTTAACACAGGTCAAGCGGTGGTCAACGAATACTCA	FALSE	4	0	0	1	0.00125324
TATGTTTAACACAGGTCA--CGGTGGTCAACGGATACTCA	TATGTTTAACACAGGTCAAGCGGTGGTCAACGAATACTCA	FALSE	2	0	0	1	0.00125324
TATGTTTAACACAGGAC----GGTGGTCAACGAATACTAA	TATGTTTAACACAGGTCAAGCGGTGGTCAACGAATACTCA	FALSE	4	0	0	1	0.00125324
TATGTTTAACACAGGAC----GGTGGTCAACGAATACTTA	TATGTTTAACACAGGTCAAGCGGTGGTCAACGAATACTCA	FALSE	4	0	0	1	0.00125324
TATGTTTAACACAGGAC----GGTGGTCAACTAATACTCA	TATGTTTAACACAGGTCAAGCGGTGGTCAACGAATACTCA	FALSE	4	0	0	1	0.00125324
TATGTTTAACACAGGACAA-----------CGAATACTCA	TATGTTTAACACAGGTCAAGCGGTGGTCAACGAATACTCA	FALSE	11	0	0	1	0.00125324
TATGTTTAACACAGGCCA--CGGTGGTCAACGAATACTCA	TATGTTTAACACAGGTCAAGCGGTGGTCAACGAATACTCA	FALSE	2	0	0	1	0.00125324
TATGTTTAACACAGGT--------GGTCAACGAATACCCA	TATGTTTAACACAGGTCAAGCGGTGGTCAACGAATACTCA	FALSE	8	0	0	1	0.00125324
TATGTTTAACACAGGT--------GGTCAACGAATATTCA	TATGTTTAACACAGGTCAAGCGGTGGTCAACGAATACTCA	FALSE	8	0	0	1	0.00125324
TATGTTTAACACAGGT--------GGTCACCGAATACTCA	TATGTTTAACACAGGTCAAGCGGTGGTCAACGAATACTCA	FALSE	8	0	0	1	0.00125324
TATGTTTAACACAGGT--------GGTCGACGAATACTCA	TATGTTTAACACAGGTCAAGCGGTGGTCAACGAATACTCA	FALSE	8	0	0	1	0.00125324
TATGTTTAACACAGGTAA--CGGTGGTCAACGAATACTCA	TATGTTTAACACAGGTCAAGCGGTGGTCAACGAATACTCA	FALSE	2	0	0	1	0.00125324
TATGTTTAACACAGGTC----GGTGGACAACGAATACTCA	TATGTTTAACACAGGTCAAGCGGTGGTCAACGAATACTCA	FALSE	4	0	0	1	0.00125324
TATGTTTAACACAGGTC----GGTGGTCAACAAATACTCA	TATGTTTAACACAGGTCAAGCGGTGGTCAACGAATACTCA	FALSE	4	0	0	1	0.00125324
TATGTTTAACACAGGTC----GGTGGTCAACGAATACTTA	TATGTTTAACACAGGTCAAGCGGTGGTCAACGAATACTCA	FALSE	4	0	0	1	0.00125324
TATGTTTAACACAGGTC----GGTGGTCAATGAATACTCA	TATGTTTAACACAGGTCAAGCGGTGGTCAACGAATACTCA	FALSE	4	0	0	1	0.00125324
-ATGTTTAACACAGGTCAAG-GTCGGTCAACGAATACTCA	TATGTTTAACACAGGTCAAGCGGTGGTCAACGAATACTCA	FALSE	1	0	0	1	0.00125324
TTTGTTTAAC-----------GGTGGTCAACGAATACTCA	TATGTTTAACACAGGTCAAGCGGTGGTCAACGAATACTCA	FALSE	11	0	0	1	0.00125324

## Sheet: AC1_0.5 threshold
Allele Name	Aligned_Sequence	%Reads
65-ACAGGTCAAGC-76	TATGTTTAAC-----------GGTGGTCAACGAATACTCA	75.9139
70*A, 72-AAGC-76	TATGTTTAACACAGGAC----GGTGGTCAACGAATACTCA	4.38886
74-GC-76, 79*C	TATGTTTAACACAGGTCAAG-GTCGGTCAACGAATACTCA	4.3876
74-GCGGTGGTCAA-85	TATGTTTAACACAGGTCAA-----------CGAATACTCA	3.45268
71-CAAGCGGT-79	TATGTTTAACACAGGT--------GGTCAACGAATACTCA	3.31608
73-AG-75	TATGTTTAACACAGGTCA--CGGTGGTCAACGAATACTCA	2.06409
74-G-75, 74+CGAATGGAATTTAA+88	TATGTTTAACACAGGTCAACGAATGGAATTTAACGGTGGT	1.24572
67-AGGTCAAGC-76	TATGTTTAACAC---------GGTGGTCAACGAATACTCA	1.22692
74-GC-76, 74+CTTTGT+80	TTTAACACAGGTCAACTTTGTGGTGGTCAACGAATACTCA	1.17679
75+GTTTAA+81	TATGTTTAACACAGGTCAAGGTTTAACGGTGGTCAACGAA	0.976276
72-AAGC-76	TATGTTTAACACAGGTC----GGTGGTCAACGAATACTCA	0.921133

## Sheet: AD1
Aligned_Sequence	Reference_Sequence	Unedited	n_deleted	n_inserted	n_mutated	#Reads	%Reads
TATGTTTAAC-----------GGTGGTCAACGAATACTCA	TATGTTTAACACAGGTCAAGCGGTGGTCAACGAATACTCA	FALSE	11	0	0	59396	68.1514
TATGTTTAACACAGGTCAA-CGGTGGTCAACGAATACTCA	TATGTTTAACACAGGTCAAGCGGTGGTCAACGAATACTCA	FALSE	1	0	0	6046	6.93723
TATGTTTAACACAGGTCAA-----------CGAATACTCA	TATGTTTAACACAGGTCAAGCGGTGGTCAACGAATACTCA	FALSE	11	0	0	4256	4.88337
TATGTTTAACACAGGTCAAGTTTAACGGTGGTCAACGAAC	TATGTTTAACACAGGTCAAG--------------------	FALSE	0	32	0	3396	3.8966
TATGTTTAACACAGGTCAAGTTTAACGGTGGTCAACGAAT	TATGTTTAACACAGGTCAAG-----CGGTGGTCAACGAAT	FALSE	0	5	0	2245	2.57593
TATGTTTAACACAG-TAACG---TGGTCAACGAATACTCA	TATGTTTAACACAGGTCAAGCGGTGGTCAACGAATACTCA	FALSE	3	0	0	1802	2.06763
TATGTTTAACACAGGTCAAGGTCGTCAACAGGTGGTCAAC	TATGTTTAACACAGGTCAAG---------CGGTGGTCAAC	FALSE	0	9	1	1756	2.01485
TATGTTTAACACAGGTCAAGCGGTGGTCAACGAATACTCA	TATGTTTAACACAGGTCAAGCGGTGGTCAACGAATACTCA	TRUE	0	0	0	1685	1.93338
TATGTTTAACACAGGTC----GGTGGTCAACGAATACTCA	TATGTTTAACACAGGTCAAGCGGTGGTCAACGAATACTCA	FALSE	4	0	0	1645	1.88749
TATGTTTAACACAGGT--------GGTCAACGAATACTCA	TATGTTTAACACAGGTCAAGCGGTGGTCAACGAATACTCA	FALSE	8	0	0	1381	1.58457
TATGTTTAACACAGGTCACCTGGTTAAACAGGTTTAACAC	TATGTTTAACACAGGTCAAG-------------------C	FALSE	0	19	1	1190	1.36541
TATGTTTAACACAGGTTAACACCGTGGTCAACGAATACTC	TATGTTTAACACAGGTCAAG-CGGTGGTCAACGAATACTC	FALSE	0	1	1	974	1.11757
TATGTTTAACACAGGTCAACGTGTTAAGGTGGTCAACGAA	TATGTTTAACACAGGTCAAG------CGGTGGTCAACGAA	FALSE	0	6	2	731	0.838755
TATGTTTAACACAGGTCAAGTGGTGGTCAACGAATACTCA	TATGTTTAACACAGGTCAAGCGGTGGTCAACGAATACTCA	FALSE	0	0	1	47	0.0539281
TATGTTTAAT-----------GGTGGTCAACGAATACTCA	TATGTTTAACACAGGTCAAGCGGTGGTCAACGAATACTCA	FALSE	11	0	0	33	0.0378644
TATGTTTAAC-----------GGTGGTCAATGAATACTCA	TATGTTTAACACAGGTCAAGCGGTGGTCAACGAATACTCA	FALSE	11	0	0	25	0.0286852
TATGTTTAAC-----------GGTGGTCAACAAATACTCA	TATGTTTAACACAGGTCAAGCGGTGGTCAACGAATACTCA	FALSE	11	0	0	23	0.0263904
TATGTTTAAC-----------GGTGGCCAACGAATACTCA	TATGTTTAACACAGGTCAAGCGGTGGTCAACGAATACTCA	FALSE	11	0	0	14	0.0160637
CATGTTTAAC-----------GGTGGTCAACGAATACTCA	TATGTTTAACACAGGTCAAGCGGTGGTCAACGAATACTCA	FALSE	11	0	0	11	0.0126215
TATGTTTAACA-----------GTGGTCAACGAATACTCA	TATGTTTAACACAGGTCAAGCGGTGGTCAACGAATACTCA	FALSE	11	0	0	11	0.0126215
TATTTTTAAC-----------GGTGGTCAACGAATACTCA	TATGTTTAACACAGGTCAAGCGGTGGTCAACGAATACTCA	FALSE	11	0	0	10	0.0114741
TATGTTTAACT-----------GTGGTCAACGAATACTCA	TATGTTTAACACAGGTCAAGCGGTGGTCAACGAATACTCA	FALSE	11	0	0	10	0.0114741
TATGTTTAAC-----------GGTGGTCAACGAATACTTA	TATGTTTAACACAGGTCAAGCGGTGGTCAACGAATACTCA	FALSE	11	0	0	9	0.0103267
TATGTTTAAC-----------GGTGGTCAACGGATACTCA	TATGTTTAACACAGGTCAAGCGGTGGTCAACGAATACTCA	FALSE	11	0	0	8	0.00917926
TATGTTTAAC-----------GGTGATCAACGAATACTCA	TATGTTTAACACAGGTCAAGCGGTGGTCAACGAATACTCA	FALSE	11	0	0	7	0.00803185
TATGTTTAAC-----------GGTGGTCAAAGAATACTCA	TATGTTTAACACAGGTCAAGCGGTGGTCAACGAATACTCA	FALSE	11	0	0	7	0.00803185
TATGTTTAAC-----------GGTGGTCAACGAATATTCA	TATGTTTAACACAGGTCAAGCGGTGGTCAACGAATACTCA	FALSE	11	0	0	7	0.00803185
TATGTTTAAC-----------GGTGGTCAACGAATACTCG	TATGTTTAACACAGGTCAAGCGGTGGTCAACGAATACTCA	FALSE	11	0	0	7	0.00803185
TATGTTTAACACAGGTCAA-CGGTGGTCAATGAATACTCA	TATGTTTAACACAGGTCAAGCGGTGGTCAACGAATACTCA	FALSE	1	0	0	6	0.00688444
TATGTTTAAC-----------GGTGGTCAACGAATGCTCA	TATGTTTAACACAGGTCAAGCGGTGGTCAACGAATACTCA	FALSE	11	0	0	6	0.00688444
TGTGTTTAAC-----------GGTGGTCAACGAATACTCA	TATGTTTAACACAGGTCAAGCGGTGGTCAACGAATACTCA	FALSE	11	0	0	6	0.00688444
TATGTTTAAC-----------GTTGGTCAACGAATACTCA	TATGTTTAACACAGGTCAAGCGGTGGTCAACGAATACTCA	FALSE	11	0	0	6	0.00688444
TATGTTTAAC-----------GGCGGTCAACGAATACTCA	TATGTTTAACACAGGTCAAGCGGTGGTCAACGAATACTCA	FALSE	11	0	0	6	0.00688444
TATGTTTAAC-----------GGTGGTCAACGAATACTAA	TATGTTTAACACAGGTCAAGCGGTGGTCAACGAATACTCA	FALSE	11	0	0	6	0.00688444
TATGTATAAC-----------GGTGGTCAACGAATACTCA	TATGTTTAACACAGGTCAAGCGGTGGTCAACGAATACTCA	FALSE	11	0	0	6	0.00688444
TATGTTAAAC-----------GGTGGTCAACGAATACTCA	TATGTTTAACACAGGTCAAGCGGTGGTCAACGAATACTCA	FALSE	11	0	0	5	0.00573704
TATGTCTAAC-----------GGTGGTCAACGAATACTCA	TATGTTTAACACAGGTCAAGCGGTGGTCAACGAATACTCA	FALSE	11	0	0	5	0.00573704
TATGTTTAAC-----------GGTGGACAACGAATACTCA	TATGTTTAACACAGGTCAAGCGGTGGTCAACGAATACTCA	FALSE	11	0	0	5	0.00573704
TATGTTTAAA-----------GGTGGTCAACGAATACTCA	TATGTTTAACACAGGTCAAGCGGTGGTCAACGAATACTCA	FALSE	11	0	0	5	0.00573704
TTTGTTTAAC-----------GGTGGTCAACGAATACTCA	TATGTTTAACACAGGTCAAGCGGTGGTCAACGAATACTCA	FALSE	11	0	0	5	0.00573704
TATGTTTAACACAGGTCAAGCGGTGGTCAATGAATACTCA	TATGTTTAACACAGGTCAAGCGGTGGTCAACGAATACTCA	TRUE	0	0	0	5	0.00573704
TATGTTTA-----------GCGGTGGTCAACGAATACTCA	TATGTTTAACACAGGTCAAGCGGTGGTCAACGAATACTCA	TRUE	0	0	0	5	0.00573704
TATGTTTAAC-----------GGTGGTCAGCGAATACTCA	TATGTTTAACACAGGTCAAGCGGTGGTCAACGAATACTCA	FALSE	11	0	0	4	0.00458963
TATGTTTAAC-----------GGTGGTCAACGAAAACTCA	TATGTTTAACACAGGTCAAGCGGTGGTCAACGAATACTCA	FALSE	11	0	0	4	0.00458963
TATGTTTAAC-----------GGTGGTCAACGAACACTCA	TATGTTTAACACAGGTCAAGCGGTGGTCAACGAATACTCA	FALSE	11	0	0	4	0.00458963
TATGTTTAACACAGGTCAAGGTCATCAACAGGTGGTCAAC	TATGTTTAACACAGGTCAAG---------CGGTGGTCAAC	FALSE	0	9	1	4	0.00458963
TACGTTTAAC-----------GGTGGTCAACGAATACTCA	TATGTTTAACACAGGTCAAGCGGTGGTCAACGAATACTCA	FALSE	11	0	0	4	0.00458963
GATGTTTAAC-----------GGTGGTCAACGAATACTCA	TATGTTTAACACAGGTCAAGCGGTGGTCAACGAATACTCA	FALSE	11	0	0	4	0.00458963
TATGTTCAAC-----------GGTGGTCAACGAATACTCA	TATGTTTAACACAGGTCAAGCGGTGGTCAACGAATACTCA	FALSE	11	0	0	4	0.00458963
TATGTTTAACACAGGTCAAT-GGTGGTCAACGAATACTCA	TATGTTTAACACAGGTCAAGCGGTGGTCAACGAATACTCA	FALSE	1	0	1	4	0.00458963
TATGTTTAACACAGGTC----GGTGGTCAACAAATACTCA	TATGTTTAACACAGGTCAAGCGGTGGTCAACGAATACTCA	FALSE	4	0	0	3	0.00344222
TATGTTTAACACAGGT--------GGTCAACTAATACTCA	TATGTTTAACACAGGTCAAGCGGTGGTCAACGAATACTCA	FALSE	8	0	0	3	0.00344222
TATGTTTAAC-----------GGTGGTCAACGAATACCCA	TATGTTTAACACAGGTCAAGCGGTGGTCAACGAATACTCA	FALSE	11	0	0	3	0.00344222
TATGTTTAAC-----------GGTTGTCAACGAATACTCA	TATGTTTAACACAGGTCAAGCGGTGGTCAACGAATACTCA	FALSE	11	0	0	3	0.00344222
TATGTTTAACACAGGTCAAGGTAACGGATACGTTAACTGT	TATGTTTAACACAGGTCAAG--------------------	FALSE	0	193	0	3	0.00344222
TATGTTTAACACAGGTCAAT-----------GAATACTCA	TATGTTTAACACAGGTCAAGCGGTGGTCAACGAATACTCA	FALSE	11	0	1	3	0.00344222
TATGTTTAAC-----------GGTGGTTAACGAATACTCA	TATGTTTAACACAGGTCAAGCGGTGGTCAACGAATACTCA	FALSE	11	0	0	3	0.00344222
TATGTTTAACACAGGCCAAGGTCGTCAACAGGTGGTCAAC	TATGTTTAACACAGGTCAAG---------CGGTGGTCAAC	FALSE	0	9	1	3	0.00344222
TATGTTTAACACAGGTCAAGCGGTGGTCAACGAATACTAA	TATGTTTAACACAGGTCAAGCGGTGGTCAACGAATACTCA	TRUE	0	0	0	3	0.00344222
TATGTTTAACACAGGTCAA-CGGTGGTCAACAAATACTCA	TATGTTTAACACAGGTCAAGCGGTGGTCAACGAATACTCA	FALSE	1	0	0	3	0.00344222
TATGTTTAACGCAGGTCACCTGGTTAAACAGGTTTAACAC	TATGTTTAACACAGGTCAAG-------------------C	FALSE	0	19	1	3	0.00344222
TATGTTTAAC-----------GGTGTTCAACGAATACTCA	TATGTTTAACACAGGTCAAGCGGTGGTCAACGAATACTCA	FALSE	11	0	0	2	0.00229481
TATGTTTAACATAGGTCAA-CGGTGGTCAACGAATACTCA	TATGTTTAACACAGGTCAAGCGGTGGTCAACGAATACTCA	FALSE	1	0	0	2	0.00229481
TATGTTTAAC-----------GGTGGTCGACGAATACTCA	TATGTTTAACACAGGTCAAGCGGTGGTCAACGAATACTCA	FALSE	11	0	0	2	0.00229481
TATGTTTAACACAGGTCAAGCTTAACGGTGGTCAACGAAT	TATGTTTAACACAGGTCAAG-----CGGTGGTCAACGAAT	FALSE	0	5	0	2	0.00229481
TATGTTTAAC-----------GGTGGTCAACGTATACTCA	TATGTTTAACACAGGTCAAGCGGTGGTCAACGAATACTCA	FALSE	11	0	0	2	0.00229481
TATGTTTAACACAGGTCAA-CTGTGGTCAACGAATACTCA	TATGTTTAACACAGGTCAAGCGGTGGTCAACGAATACTCA	FALSE	1	0	0	2	0.00229481
TATGTTTAACACAGGTCAAGCGGTGGTCAACGAGTACTCA	TATGTTTAACACAGGTCAAGCGGTGGTCAACGAATACTCA	TRUE	0	0	0	2	0.00229481
TATGTTTAACACAGGTCAAG-GGTGGTCAACGAATACTCA	TATGTTTAACACAGGTCAAGCGGTGGTCAACGAATACTCA	FALSE	1	0	0	2	0.00229481
TATTTTTAACACAGGTCAAGTTTAACGGTGGTCAACGAAC	TATGTTTAACACAGGTCAAG--------------------	FALSE	0	32	0	2	0.00229481
TATGTTTAACACAGGCCAAGTTTAACGGTGGTCAACGAAC	TATGTTTAACACAGGTCAAG--------------------	FALSE	0	32	0	2	0.00229481
TATGTTTAACACAGGCCAAGCGGTGGTCAACGAATACTCA	TATGTTTAACACAGGTCAAGCGGTGGTCAACGAATACTCA	TRUE	0	0	0	2	0.00229481
TATGTTTAACACAGGACAAGTTTAACGGTGGTCAACGAAC	TATGTTTAACACAGGTCAAG--------------------	FALSE	0	32	0	2	0.00229481
TATGTTTAACACAGGTCAAGAGGTGGTCAACGAATACTCA	TATGTTTAACACAGGTCAAGCGGTGGTCAACGAATACTCA	FALSE	0	0	1	2	0.00229481
TATGTTTAACACAGT----GACGTGGTCAACGAATACTCA	TATGTTTAACACAGGTCAAGCGGTGGTCAACGAATACTCA	FALSE	0	0	1	2	0.00229481
TATGTTTAACACAGGTCAAGCGGTGGTCAACAAATACTCA	TATGTTTAACACAGGTCAAGCGGTGGTCAACGAATACTCA	TRUE	0	0	0	2	0.00229481
TATGTTTAACACAGGTCAAGCGGTGGTCAACGAATACCCA	TATGTTTAACACAGGTCAAGCGGTGGTCAACGAATACTCA	TRUE	0	0	0	2	0.00229481
TATGTTTAACACAG-TAACG---TGGTCAACGAATATTCA	TATGTTTAACACAGGTCAAGCGGTGGTCAACGAATACTCA	FALSE	3	0	0	2	0.00229481
TATTTTTAACACAGGTCAAGGTCGTCAACAGGTGGTCAAC	TATGTTTAACACAGGTCAAG---------CGGTGGTCAAC	FALSE	0	9	1	2	0.00229481
TATGTTTAACACGGGTCAAGCGGTGGTCAACGAATACTCA	TATGTTTAACACAGGTCAAGCGGTGGTCAACGAATACTCA	TRUE	0	0	0	2	0.00229481
TATGTTTAACACAG-TAACG---TAGTCAACGAATACTCA	TATGTTTAACACAGGTCAAGCGGTGGTCAACGAATACTCA	FALSE	3	0	0	2	0.00229481
TATGTTTAACACGGGTCACCTGGTTAAACAGGTTTAACAC	TATGTTTAACACAGGTCAAG-------------------C	FALSE	0	19	1	2	0.00229481
TATGTTTAACACAAGTCAA-CGGTGGTCAACGAATACTCA	TATGTTTAACACAGGTCAAGCGGTGGTCAACGAATACTCA	FALSE	1	0	0	2	0.00229481
TATGTTTAAC-----------GGTGGTCATCGAATACTCA	TATGTTTAACACAGGTCAAGCGGTGGTCAACGAATACTCA	FALSE	11	0	0	2	0.00229481
TATGTTTAAC-----------GGTGGTCAACGAATACTCT	TATGTTTAACACAGGTCAAGCGGTGGTCAACGAATACTCA	FALSE	11	0	0	2	0.00229481
TATGTTTAAC-----------GGTGGTCACCGAATACTCA	TATGTTTAACACAGGTCAAGCGGTGGTCAACGAATACTCA	FALSE	11	0	0	2	0.00229481
TATGTTTAACACAGGTCAAGGCCAACGTCAAGGTGGTCAA	TATGTTTAACACAGGTCAAG----------CGGTGGTCAA	FALSE	0	10	1	2	0.00229481
TATGTTTAACACAGGTCAAGTTTAACGGTGGTCAACGGAC	TATGTTTAACACAGGTCAAG--------------------	FALSE	0	32	0	2	0.00229481
TATGTTTAACACAGGTCAAGTTTAACGGTGGTCAATGAAT	TATGTTTAACACAGGTCAAG-----CGGTGGTCAACGAAT	FALSE	0	5	0	2	0.00229481
TATGTTTGAC-----------GGTGGTCAACGAATACTCA	TATGTTTAACACAGGTCAAGCGGTGGTCAACGAATACTCA	FALSE	11	0	0	2	0.00229481
TATGCTTAACACAGGTCAAGTTTAACGGTGGTCAACGAAT	TATGTTTAACACAGGTCAAG-----CGGTGGTCAACGAAT	FALSE	0	5	0	2	0.00229481
TATGGTTAACACAGGTCAAGTTTAACGGTGGTCAACGAAC	TATGTTTAACACAGGTCAAG--------------------	FALSE	0	32	0	2	0.00229481
TATGTTTAACACAGGTTAACACCATGGTCAACGAATACTC	TATGTTTAACACAGGTCAAG-CGGTGGTCAACGAATACTC	FALSE	0	1	1	2	0.00229481
TATGTGTAAC-----------GGTGGTCAACGAATACTCA	TATGTTTAACACAGGTCAAGCGGTGGTCAACGAATACTCA	FALSE	11	0	0	2	0.00229481
TATGTTTAACACAGGTCAA-CGATGGTCAACGAATACTCA	TATGTTTAACACAGGTCAAGCGGTGGTCAACGAATACTCA	FALSE	1	0	0	2	0.00229481
TATGTTTAACACAGGTCAA-----------CGAATACTCG	TATGTTTAACACAGGTCAAGCGGTGGTCAACGAATACTCA	FALSE	11	0	0	2	0.00229481
TATATTTAAC-----------GGTGGTCAACGAATACTCA	TATGTTTAACACAGGTCAAGCGGTGGTCAACGAATACTCA	FALSE	11	0	0	2	0.00229481
TATGTTCAACACAGGTCAAGCGGTGGTCAACGAATACTCA	TATGTTTAACACAGGTCAAGCGGTGGTCAACGAATACTCA	TRUE	0	0	0	2	0.00229481
TATGTTTAACACAGGTCAAGGTCGTCAACAGGTGGCCAAC	TATGTTTAACACAGGTCAAG---------CGGTGGTCAAC	FALSE	0	9	1	2	0.00229481
TATGTTTAAC-----------GATGGTCAACGAATACTCA	TATGTTTAACACAGGTCAAGCGGTGGTCAACGAATACTCA	FALSE	11	0	0	2	0.00229481
CATGTTTAACACAGGTCACCTGGTTAAACAGGTTTAACAC	TATGTTTAACACAGGTCAAG-------------------C	FALSE	0	19	1	2	0.00229481
TATTTTTAACACAGGTCAA-CGGTGGTCAACGAATACTCA	TATGTTTAACACAGGTCAAGCGGTGGTCAACGAATACTCA	FALSE	1	0	0	2	0.00229481
TATGTTTAAC-----------GGTGGTCAACGACTACTCA	TATGTTTAACACAGGTCAAGCGGTGGTCAACGAATACTCA	FALSE	11	0	0	2	0.00229481
TATGTTTAAC-----------GGTGCTCAACGAATACTCA	TATGTTTAACACAGGTCAAGCGGTGGTCAACGAATACTCA	FALSE	11	0	0	2	0.00229481
TATGTTTAAC-----------GGTGGTCAAGGAATACTCA	TATGTTTAACACAGGTCAAGCGGTGGTCAACGAATACTCA	FALSE	11	0	0	2	0.00229481
TATGTTTAACGCAGGTCAA-----------CGAATACTCA	TATGTTTAACACAGGTCAAGCGGTGGTCAACGAATACTCA	FALSE	11	0	0	2	0.00229481
TATGTTTAAC-----------GGTGGTCAACGAATAATCA	TATGTTTAACACAGGTCAAGCGGTGGTCAACGAATACTCA	FALSE	11	0	0	2	0.00229481
TATGTTTAACATAGGTCAAGTTTAACGGTGGTCAACGAAT	TATGTTTAACACAGGTCAAG-----CGGTGGTCAACGAAT	FALSE	0	5	0	2	0.00229481
TATGTTTAAC-----------GGTGGTCAACGAATACACA	TATGTTTAACACAGGTCAAGCGGTGGTCAACGAATACTCA	FALSE	11	0	0	2	0.00229481
TATGTTTAAC-----------GGAGGTCAACGAATACTCA	TATGTTTAACACAGGTCAAGCGGTGGTCAACGAATACTCA	FALSE	11	0	0	2	0.00229481
TATGTTTAACACAGGTCAAGGTAACGGATACGTTAACTGT	TATGTTTAACACAGGTCAAG--------------------	FALSE	0	190	0	2	0.00229481
TATGTTTAAC-----------GGTGGTCAACGAATTCTCA	TATGTTTAACACAGGTCAAGCGGTGGTCAACGAATACTCA	FALSE	11	0	0	2	0.00229481
TATGTTTAACACAGGTCAT-CGGTGGTCAACGAATACTCA	TATGTTTAACACAGGTCAAGCGGTGGTCAACGAATACTCA	FALSE	1	0	0	1	0.00114741
TATGTTTAACACAGGTCACGTGGTTAAACAGGTTTAACAC	TATGTTTAACACAGGTCAAG-------------------C	FALSE	0	19	0	1	0.00114741
TATGTTTAACACAGGTCACCTGGTTAAACAGGTTTAACGC	TATGTTTAACACAGGTCAAG-------------------C	FALSE	0	19	1	1	0.00114741
TGTGTTTAACACAGGTCAA-CGGTGGTCAACGAATACTCA	TATGTTTAACACAGGTCAAGCGGTGGTCAACGAATACTCA	FALSE	1	0	0	1	0.00114741
TATGTTTAACACAGGTCACCTGGTTAACCAGGTTTAACAC	TATGTTTAACACAGGTCAAG-------------------C	FALSE	0	19	1	1	0.00114741
TATGTTTAACACAGGTCACCTGGTTAAACATGTTTAACAC	TATGTTTAACACAGGTCAAG-------------------C	FALSE	0	19	1	1	0.00114741
TATGTTTAACACAGGTCACCTGGTTAAACGGGTTTAACAC	TATGTTTAACACAGGTCAAG-------------------C	FALSE	0	19	1	1	0.00114741
TATGTTTAACACAGGTCACCTGGTTAAACAGGTTTAACAT	TATGTTTAACACAGGTCAAG-------------------C	FALSE	0	19	2	1	0.00114741
TATTTTTAAC-----------GGTGGTCAAAGAATACTCA	TATGTTTAACACAGGTCAAGCGGTGGTCAACGAATACTCA	FALSE	11	0	0	1	0.00114741
TATGTTTAACACAGGTCACCTGGTTAAACAGGTTTAAAAC	TATGTTTAACACAGGTCAAG-------------------C	FALSE	0	19	1	1	0.00114741
TATGTTTAACACAGGTCAC-CGGTGGTCAACGAATCCTCA	TATGTTTAACACAGGTCAAGCGGTGGTCAACGAATACTCA	FALSE	1	0	0	1	0.00114741
TATGTTTAACACAGGTCAAGTTTAACGGTGGTCAACGACC	TATGTTTAACACAGGTCAAG--------------------	FALSE	0	32	0	1	0.00114741
TATGTTTAACACAGGTCAAGTTTAACGGTGGTCAACGAGC	TATGTTTAACACAGGTCAAG--------------------	FALSE	0	32	0	1	0.00114741
TATGTTTAACACAGGTCAAGTTTAACGGTGGTCAACGTAC	TATGTTTAACACAGGTCAAG--------------------	FALSE	0	32	0	1	0.00114741
TATGTTTAACACAGGTCAAGTTTAACGGTGGTCATCGAAC	TATGTTTAACACAGGTCAAG--------------------	FALSE	0	32	0	1	0.00114741
TATGTTTAACACAGGTCAAGTTTAACGGTGGTCATCGAAT	TATGTTTAACACAGGTCAAG-----CGGTGGTCAACGAAT	FALSE	0	5	0	1	0.00114741
TATGTTTAACACAGGTCAAGTTTAACGGTGGTCTACGAAC	TATGTTTAACACAGGTCAAG--------------------	FALSE	0	32	0	1	0.00114741
TATGTTTAACACAGGTCAAGTTTAACGGTTGTCAACGAAC	TATGTTTAACACAGGTCAAG--------------------	FALSE	0	32	0	1	0.00114741
TATGTTTAACACAGGTCAAGTTTAATGGTGGTCAACGAAC	TATGTTTAACACAGGTCAAG--------------------	FALSE	0	32	0	1	0.00114741
TTTGTGTAACACAGGTCAAGTTTAACGGTGGTCAACGAAC	TATGTTTAACACAGGTCAAG--------------------	FALSE	0	32	0	1	0.00114741
TATGTTTAACACAGGTCAAGTTTAGCGGTGGTCAACGAAC	TATGTTTAACACAGGTCAAG--------------------	FALSE	0	32	0	1	0.00114741
TATGTTTAACACAGGTCAAGTTTAGCGGTGGTCAACGAAT	TATGTTTAACACAGGTCAAG-----CGGTGGTCAACGAAT	FALSE	0	5	0	1	0.00114741
TATGTTTAACACAGGTCAATCGGTGGTCAACGAATACTCA	TATGTTTAACACAGGTCAAGCGGTGGTCAACGAATACTCA	FALSE	0	0	1	1	0.00114741
TATGTTTAACACAGGTCAATTTTAACTGTGGTCAACGAAC	TATGTTTAACACAGGTCAAG--------------------	FALSE	0	32	1	1	0.00114741
TATGTTTAACACAGGTCAC-CGGTGGTCAACGAATACTCA	TATGTTTAACACAGGTCAAGCGGTGGTCAACGAATACTCA	FALSE	1	0	0	1	0.00114741
TGTGTTTAACACAGGTCAAGCGGTGGTCAACGAATACTCA	TATGTTTAACACAGGTCAAGCGGTGGTCAACGAATACTCA	TRUE	0	0	0	1	0.00114741
TATGTTTAACACAGGTCATGGTCGTCAACAGGTGGTCAAC	TATGTTTAACACAGGTCAAG---------CGGTGGTCAAC	FALSE	0	9	1	1	0.00114741
TATGTTTAACACGGGTCAA-CGGTGGTCAACGAATACTCA	TATGTTTAACACAGGTCAAGCGGTGGTCAACGAATACTCA	FALSE	1	0	0	1	0.00114741
TATGTTTAACACAGGTCCAGGTCGTCAACAGGTGGTCAAC	TATGTTTAACACAGGTCAAG---------CGGTGGTCAAC	FALSE	0	9	1	1	0.00114741
TATGTTTAACACAGGTCCAGTTTAACGGTGGTCAACGAAC	TATGTTTAACACAGGTCAAG--------------------	FALSE	0	32	0	1	0.00114741
TATGTTTAACATAGGTCAAGGTCGTCAACAGGTGGTCAAC	TATGTTTAACACAGGTCAAG---------CGGTGGTCAAC	FALSE	0	9	1	1	0.00114741
TATTTTTAACACAGGTCAAGCGGTGGTCAACGAATACTCA	TATGTTTAACACAGGTCAAGCGGTGGTCAACGAATACTCA	TRUE	0	0	0	1	0.00114741
TATGTTTAACCC-----------TGGTCAACGAATACTCA	TATGTTTAACACAGGTCAAGCGGTGGTCAACGAATACTCA	FALSE	11	0	0	1	0.00114741
TATGTTTAACCCAGGTCAA-CGGTGGTCAACGAATACTCA	TATGTTTAACACAGGTCAAGCGGTGGTCAACGAATACTCA	FALSE	1	0	0	1	0.00114741
TATGTTTAACCCAGGTCAACGTGTTAAGGTGGTCAACGAA	TATGTTTAACACAGGTCAAG------CGGTGGTCAACGAA	FALSE	0	6	2	1	0.00114741
TATGTTTAACGCAGGT--------GGTCAACGAATACTCA	TATGTTTAACACAGGTCAAGCGGTGGTCAACGAATACTCA	FALSE	8	0	0	1	0.00114741
TATTTTTAACACAGGTCAA-----------CGAATACTCA	TATGTTTAACACAGGTCAAGCGGTGGTCAACGAATACTCA	FALSE	11	0	0	1	0.00114741
TATGTTTAACGGTGGTCAACGAACATTTATGTTTAACGGT	TATGTTTAACACAGGTCAAG----------------CGGT	FALSE	0	16	1	1	0.00114741
TATGTTTAACT-----------GTGGTCAACGAATTCTCA	TATGTTTAACACAGGTCAAGCGGTGGTCAACGAATACTCA	FALSE	11	0	0	1	0.00114741
TATGTTTAACTCAGGTCAAGTTTAACGGTGGTCAACGAAC	TATGTTTAACACAGGTCAAG--------------------	FALSE	0	32	0	1	0.00114741
TATGTTTAATACAGGTCAAGTTTAACGGTGGTCAACGAAC	TATGTTTAACACAGGTCAAG--------------------	FALSE	0	32	0	1	0.00114741
TATGTTTAGCACAG-TAACG---TGGTCAACGAATACTCA	TATGTTTAACACAGGTCAAGCGGTGGTCAACGAATACTCA	FALSE	3	0	0	1	0.00114741
TATGTTTAGCACAGGTCAA-----------CGAATACTCA	TATGTTTAACACAGGTCAAGCGGTGGTCAACGAATACTCA	FALSE	11	0	0	1	0.00114741
TATGTTTAGCACAGGTCAAGTTTAACGGTGGTCAACGAAT	TATGTTTAACACAGGTCAAG-----CGGTGGTCAACGAAT	FALSE	0	5	0	1	0.00114741
TATGTTTATC-----------GGTGGTCAACGAATACTCA	TATGTTTAACACAGGTCAAGCGGTGGTCAACGAATACTCA	FALSE	11	0	0	1	0.00114741
TATGTTTGACACAGGTCAA-----------CGAATACTCA	TATGTTTAACACAGGTCAAGCGGTGGTCAACGAATACTCA	FALSE	11	0	0	1	0.00114741
TATGTTTGACACAGGTCAA-CGGTGGTCAACGAATACTCA	TATGTTTAACACAGGTCAAGCGGTGGTCAACGAATACTCA	FALSE	1	0	0	1	0.00114741
TATGTTTGACACAGGTCAACGTGTTAAGGTGGTCAACGAA	TATGTTTAACACAGGTCAAG------CGGTGGTCAACGAA	FALSE	0	6	2	1	0.00114741
TATGTTTGACACAGGTTAACACCGTGGTCAACGAATACTC	TATGTTTAACACAGGTCAAG-CGGTGGTCAACGAATACTC	FALSE	0	1	1	1	0.00114741
TATGTTTTAC-----------GGTGGTCAACGAATACTCA	TATGTTTAACACAGGTCAAGCGGTGGTCAACGAATACTCA	FALSE	11	0	0	1	0.00114741
TATGTTTTACACAG-TAACG---TGGTCAACGAATACTCA	TATGTTTAACACAGGTCAAGCGGTGGTCAACGAATACTCA	FALSE	3	0	0	1	0.00114741
TATGTTTAACATAGGTCAACGTGTTAAGGTGGTCAACGAA	TATGTTTAACACAGGTCAAG------CGGTGGTCAACGAA	FALSE	0	6	2	1	0.00114741
TATGTTTAACATAGGTC----GGTGGTCAACGAATACTCA	TATGTTTAACACAGGTCAAGCGGTGGTCAACGAATACTCA	FALSE	4	0	0	1	0.00114741
TATGTTTAACACTGGTCAA-CGGTGGTCAACGAATACTCA	TATGTTTAACACAGGTCAAGCGGTGGTCAACGAATACTCA	FALSE	1	0	0	1	0.00114741
TATGTTTAACACAGTTCAAGCGGTGGTCAACGAATACTCA	TATGTTTAACACAGGTCAAGCGGTGGTCAACGAATACTCA	TRUE	0	0	0	1	0.00114741
TATGTTTAACACAGGTCGAGTTTAACGGTGGTCAACGAAT	TATGTTTAACACAGGTCAAG-----CGGTGGTCAACGAAT	FALSE	0	5	0	1	0.00114741
TATGTTTAACACAGGTCTCCTGGTTAAACAGGTTTAACAC	TATGTTTAACACAGGTCAAG-------------------C	FALSE	0	19	1	1	0.00114741
TATGTTTAACACAGGTTAACACCGTGGTCAACCAATACTC	TATGTTTAACACAGGTCAAG-CGGTGGTCAACGAATACTC	FALSE	0	1	1	1	0.00114741
TATGTTTAACACAGGTTAACACCGTGGTCAACGAATACCC	TATGTTTAACACAGGTCAAG-CGGTGGTCAACGAATACTC	FALSE	0	1	1	1	0.00114741
TCTGTTTAAC-----------GGTGGTCAACGAATACTCA	TATGTTTAACACAGGTCAAGCGGTGGTCAACGAATACTCA	FALSE	11	0	0	1	0.00114741
TATGTTTAACACAGGTTAACACCGTGGTCAACGAATACTT	TATGTTTAACACAGGTCAAG-CGGTGGTCAACGAATACTC	FALSE	0	1	1	1	0.00114741
TATTTTTAACACAGGTCAAGTTTAACGGTGGTCAACGAAC	TATGTTTAACACAGGTCAAG--------------------	FALSE	0	32	1	1	0.00114741
TATGTTTAACACAGGTTAATACCGTGGTCAACGAATACTC	TATGTTTAACACAGGTCAAG-CGGTGGTCAACGAATACTC	FALSE	0	1	1	1	0.00114741
TATGTTTAACACAGTTCAA-----------CGAATACTCA	TATGTTTAACACAGGTCAAGCGGTGGTCAACGAATACTCA	FALSE	11	0	0	1	0.00114741
TATGTTTAACACATGTCAA-----------CGAATACTCA	TATGTTTAACACAGGTCAAGCGGTGGTCAACGAATACTCA	FALSE	11	0	0	1	0.00114741
TATGTTTAACACTGGTC----GGTGGTCAACGAATACTCA	TATGTTTAACACAGGTCAAGCGGTGGTCAACGAATACTCA	FALSE	4	0	0	1	0.00114741
TATGTTTAACACATGTCAACTGGTTAAACAGGTTTAACAC	TATGTTTAACACAGGTCAAG-------------------C	FALSE	0	19	1	1	0.00114741
TATGTTTAACACATGTCAAGTTTAACGGTGGTCAACGAAC	TATGTTTAACACAGGTCAAG--------------------	FALSE	0	32	0	1	0.00114741
TATGTTTAACACATGTCACCTGGTTAAACAGGTTTAACAC	TATGTTTAACACAGGTCAAG-------------------C	FALSE	0	19	1	1	0.00114741
TATGTTTAACACCGGTCAAGGTCGTCAACAGGTGGTCAAC	TATGTTTAACACAGGTCAAG---------CGGTGGTCAAC	FALSE	0	9	1	1	0.00114741
TATGTTTAACACCGGTCAAGTTTAACGGTGGTCAACGAAC	TATGTTTAACACAGGTCAAG--------------------	FALSE	0	32	0	1	0.00114741
TATGTTTAACACGGGTCAA-----------CGAATACTCA	TATGTTTAACACAGGTCAAGCGGTGGTCAACGAATACTCA	FALSE	11	0	0	1	0.00114741
TATGTTTTACACAGGTCAA-----------CGAATACTCA	TATGTTTAACACAGGTCAAGCGGTGGTCAACGAATACTCA	FALSE	11	0	0	1	0.00114741
TATGTTTAACACGGGTCAAGTTTAACGGTGGTCAACGAAC	TATGTTTAACACAGGTCAAG--------------------	FALSE	0	32	0	1	0.00114741
TATGTTTAACACGGGTCAATGTGTTAAGGTGGTCAACGAA	TATGTTTAACACAGGTCAAG------CGGTGGTCAACGAA	FALSE	0	6	2	1	0.00114741
-ATGTTTAAC-----------GGTGGTCAACGAATACTCA	TATGTTTAACACAGGTCAAGCGGTGGTCAACGAATACTCA	FALSE	11	0	0	1	0.00114741
TATGTTTAACACAGGTCAA-CGGTGGTCGACGAATACTCA	TATGTTTAACACAGGTCAAGCGGTGGTCAACGAATACTCA	FALSE	1	0	0	1	0.00114741
TATGTTTAACACAGGTCAAGTTTAACGGTGGTCAACGAAC	TATGTTTAACACAGGTCAAG--------------------	FALSE	0	32	1	1	0.00114741
TATGTTTAAC-----------GGTGGTCAACGAATACTCC	TATGTTTAACACAGGTCAAGCGGTGGTCAACGAATACTCA	FALSE	11	0	0	1	0.00114741
TATGTGTAACACAGGTCACCTGGTTAAACAGGTTTAACAC	TATGTTTAACACAGGTCAAG-------------------C	FALSE	0	19	1	1	0.00114741
TATGTTAAACACAGGTCAAGTTTAACGGTGGTCAACGAAC	TATGTTTAACACAGGTCAAG--------------------	FALSE	0	32	0	1	0.00114741
TATGTTAAACACAGGTCAAGTTTAACGGTGGTCAACGAAT	TATGTTTAACACAGGTCAAG-----CGGTGGTCAACGAAT	FALSE	0	5	0	1	0.00114741
TATGTTCAACACAGGTCAGGCGGTGGTCAACGAATACTCA	TATGTTTAACACAGGTCAAGCGGTGGTCAACGAATACTCA	TRUE	0	0	0	1	0.00114741
TATGTTGAACACAGGTCAA-CGGTGGTCAACGAATACTCA	TATGTTTAACACAGGTCAAGCGGTGGTCAACGAATACTCA	FALSE	1	0	0	1	0.00114741
TATGTTTAAC-----------GGGGGTCAACGAATACTCA	TATGTTTAACACAGGTCAAGCGGTGGTCAACGAATACTCA	FALSE	11	0	0	1	0.00114741
TATGTTTAAC-----------GGTAGTCAACGAATACTCA	TATGTTTAACACAGGTCAAGCGGTGGTCAACGAATACTCA	FALSE	11	0	0	1	0.00114741
TATGTTTAAC-----------GGTGGGCAACGAATACTCA	TATGTTTAACACAGGTCAAGCGGTGGTCAACGAATACTCA	FALSE	11	0	0	1	0.00114741
TATGTTTAAC-----------GGTGGTCAACCAATACTCA	TATGTTTAACACAGGTCAAGCGGTGGTCAACGAATACTCA	FALSE	11	0	0	1	0.00114741
TATGTTTAAC-----------GGTGGTCAACGAAGACTCA	TATGTTTAACACAGGTCAAGCGGTGGTCAACGAATACTCA	FALSE	11	0	0	1	0.00114741
TATGTTTAAC-----------GGTGGTCAACGAATAGTCA	TATGTTTAACACAGGTCAAGCGGTGGTCAACGAATACTCA	FALSE	11	0	0	1	0.00114741
TATGTTTAACACAGGTCAAGTTTAACGGTGGTCAACAAAT	TATGTTTAACACAGGTCAAG-----CGGTGGTCAACGAAT	FALSE	0	5	0	1	0.00114741
TATGTTTAAC-----------GGTGGTCAACGAATCCTCA	TATGTTTAACACAGGTCAAGCGGTGGTCAACGAATACTCA	FALSE	11	0	0	1	0.00114741
TATGTTTAAC-----------GGTGGTCAACTAATACTCA	TATGTTTAACACAGGTCAAGCGGTGGTCAACGAATACTCA	FALSE	11	0	0	1	0.00114741
TATGTTTAAC-----------GGTGGTCCACGAATACTCA	TATGTTTAACACAGGTCAAGCGGTGGTCAACGAATACTCA	FALSE	11	0	0	1	0.00114741
TATGTTTAAC-----------GGTGGTCTACGAATACTCA	TATGTTTAACACAGGTCAAGCGGTGGTCAACGAATACTCA	FALSE	11	0	0	1	0.00114741
TATGTTTAAC-----------GTTGGTCAACTAATACTCA	TATGTTTAACACAGGTCAAGCGGTGGTCAACGAATACTCA	FALSE	11	0	0	1	0.00114741
TATGTTTAACAAAGGTCAA-----------CGAATACTCA	TATGTTTAACACAGGTCAAGCGGTGGTCAACGAATACTCA	FALSE	11	0	0	1	0.00114741
TATGTTTAACAAAGGTCAA-CGGTGGTCAACGAATACTCA	TATGTTTAACACAGGTCAAGCGGTGGTCAACGAATACTCA	FALSE	1	0	0	1	0.00114741
TATGTTTAACAC-----------TGGTCAACGAATACTCA	TATGTTTAACACAGGTCAAGCGGTGGTCAACGAATACTCA	FALSE	11	0	0	1	0.00114741
TATGTTTAACACAAGTCAAGGTCGTCAACAGGTGGTCAAC	TATGTTTAACACAGGTCAAG---------CGGTGGTCAAC	FALSE	0	9	1	1	0.00114741
TATGTTTAACACAG-TAACG---TGGTCAAAGAATACTCA	TATGTTTAACACAGGTCAAGCGGTGGTCAACGAATACTCA	FALSE	3	0	0	1	0.00114741
TATGTGTAACACAGGTCAA-CGGTGGTCAACGAATACTCA	TATGTTTAACACAGGTCAAGCGGTGGTCAACGAATACTCA	FALSE	1	0	0	1	0.00114741
TATGTCTAACACAGGTC----GGTGGTCAACGAATACTCA	TATGTTTAACACAGGTCAAGCGGTGGTCAACGAATACTCA	FALSE	4	0	0	1	0.00114741
TATGGTTAACACAGGTCAAGTTTAACGGTGGTCAACGAAT	TATGTTTAACACAGGTCAAG-----CGGTGGTCAACGAAT	FALSE	0	5	0	1	0.00114741
TATGCTTAACACAGGTCAAGTGGTGGTCAACGAATACTCA	TATGTTTAACACAGGTCAAGCGGTGGTCAACGAATACTCA	FALSE	0	0	1	1	0.00114741
AATGTTTAAC-----------GGTGGTCAACGAATACTCA	TATGTTTAACACAGGTCAAGCGGTGGTCAACGAATACTCA	FALSE	11	0	0	1	0.00114741
AATGTTTAACACAGGTCAA-----------CGAATACTCA	TATGTTTAACACAGGTCAAGCGGTGGTCAACGAATACTCA	FALSE	11	0	0	1	0.00114741
AATGTTTAACACAGGTCAA-CGGTGGTCAACGAATACTCA	TATGTTTAACACAGGTCAAGCGGTGGTCAACGAATACTCA	FALSE	1	0	0	1	0.00114741
CATGTTTAACACAGGTCAA-CGGTGGTCAACGAATACTCA	TATGTTTAACACAGGTCAAGCGGTGGTCAACGAATACTCA	FALSE	1	0	0	1	0.00114741
GATGTTTAACACAGGTCAAGGTCGTCAACAGGTGGTCAAC	TATGTTTAACACAGGTCAAG---------CGGTGGTCAAC	FALSE	0	9	1	1	0.00114741
GATGTTTAACACAGGTCAAGTTTAACGGTGGTCAACGAAC	TATGTTTAACACAGGTCAAG--------------------	FALSE	0	32	0	1	0.00114741
TAAGTTTAAC-----------GGTGGTCAACGAATACTCA	TATGTTTAACACAGGTCAAGCGGTGGTCAACGAATACTCA	FALSE	11	0	0	1	0.00114741
TAAGTTTAACACAGGTCAA-CGGTGGTCAACGAATACTCA	TATGTTTAACACAGGTCAAGCGGTGGTCAACGAATACTCA	FALSE	1	0	0	1	0.00114741
TAAGTTTAACACAGGTCAAGTTTAACGGTGGTCAACGAAC	TATGTTTAACACAGGTCAAG--------------------	FALSE	0	32	0	1	0.00114741
TACGTTTAACACAG-TAACG---TGGTCAACGAATACTCA	TATGTTTAACACAGGTCAAGCGGTGGTCAACGAATACTCA	FALSE	3	0	0	1	0.00114741
TACGTTTAACACAGGTCAA-----------CGAATACTCA	TATGTTTAACACAGGTCAAGCGGTGGTCAACGAATACTCA	FALSE	11	0	0	1	0.00114741
TAGGTTTAAC-----------GGTGGTCAACGAATACTCA	TATGTTTAACACAGGTCAAGCGGTGGTCAACGAATACTCA	FALSE	11	0	0	1	0.00114741
TAGGTTTAACACAGGTCAACGTGTTAAGGTGGTCAACGAA	TATGTTTAACACAGGTCAAG------CGGTGGTCAACGAA	FALSE	0	6	2	1	0.00114741
TATATTTAACACAGGTCAAGCGGTGGTCAACGAATACTCA	TATGTTTAACACAGGTCAAGCGGTGGTCAACGAATACTCA	TRUE	0	0	0	1	0.00114741
TATCTTTAACACAGGTCAA-----------CGAATACTCA	TATGTTTAACACAGGTCAAGCGGTGGTCAACGAATACTCA	FALSE	11	0	0	1	0.00114741
TATGATTAAC-----------GGTGGTCAACGAATACTCA	TATGTTTAACACAGGTCAAGCGGTGGTCAACGAATACTCA	FALSE	11	0	0	1	0.00114741
TATGATTAACACAGGTCAA-CGGTGGTCAACGAATACTCA	TATGTTTAACACAGGTCAAGCGGTGGTCAACGAATACTCA	FALSE	1	0	0	1	0.00114741
TATGATTAACACAGGTCAACGTGTTAAGGTGGTCAACGAA	TATGTTTAACACAGGTCAAG------CGGTGGTCAACGAA	FALSE	0	6	2	1	0.00114741
TATGATTAACACAGGTCACCTGGTTAAACAGGTTTAACAC	TATGTTTAACACAGGTCAAG-------------------C	FALSE	0	19	1	1	0.00114741
TATGCTTAAC-----------GGTGGTCAACGAATACTCA	TATGTTTAACACAGGTCAAGCGGTGGTCAACGAATACTCA	FALSE	11	0	0	1	0.00114741
TATGCTTAACACAGGTCAAGCGGTGGTCAACGAATACTCA	TATGTTTAACACAGGTCAAGCGGTGGTCAACGAATACTCA	TRUE	0	0	0	1	0.00114741
TATGTTTAACACAG-TAACG---TGGTCAACAAATACTCA	TATGTTTAACACAGGTCAAGCGGTGGTCAACGAATACTCA	FALSE	3	0	0	1	0.00114741
TATGTTTAACACAG-TAACG---TGGTCAACGAATACACA	TATGTTTAACACAGGTCAAGCGGTGGTCAACGAATACTCA	FALSE	3	0	0	1	0.00114741
TATGTTTAACACAG-TAACG---TGGTCAACGAATACTAA	TATGTTTAACACAGGTCAAGCGGTGGTCAACGAATACTCA	FALSE	3	0	0	1	0.00114741
TATGTTTAACACAGGTCAA-CGGTGGTTAACGAATACTCA	TATGTTTAACACAGGTCAAGCGGTGGTCAACGAATACTCA	FALSE	1	0	0	1	0.00114741
TATGTTTAACACAGGTCAACATGTTAAGGTGGTCAACGAA	TATGTTTAACACAGGTCAAG------CGGTGGTCAACGAA	FALSE	0	6	2	1	0.00114741
TATGTTTAACACAGGTCAACGAATACTCACGGTGGTCAAC	TATGTTTAACACAGGTCAAG---------CGGTGGTCAAC	FALSE	0	9	1	1	0.00114741
TATGTTTAACACAGGTCAACGTGTTAAGGTGGTAAACGAA	TATGTTTAACACAGGTCAAG------CGGTGGTCAACGAA	FALSE	0	6	2	1	0.00114741
TATGTTTAACACAGGTCAACTTGTTAAGGTGGTCAACGAA	TATGTTTAACACAGGTCAAG------CGGTGGTCAACGAA	FALSE	0	6	2	1	0.00114741
TATGTTTAACACAGGTCAAGCAGTGGTCAACGAATACTCA	TATGTTTAACACAGGTCAAGCGGTGGTCAACGAATACTCA	TRUE	0	0	0	1	0.00114741
TATGTTTAACACAGGTCAAGCGGTGGTCAACGAATATTCA	TATGTTTAACACAGGTCAAGCGGTGGTCAACGAATACTCA	TRUE	0	0	0	1	0.00114741
TATGTTTAACACAGGTCAAGCGGTGGTCAACGAATGCTCA	TATGTTTAACACAGGTCAAGCGGTGGTCAACGAATACTCA	TRUE	0	0	0	1	0.00114741
TATGTTTAACACAGGTCAAGCGGTGGTCAACGGATACTCA	TATGTTTAACACAGGTCAAGCGGTGGTCAACGAATACTCA	TRUE	0	0	0	1	0.00114741
TATGTTTAACACAGGTCAAGCTGTGGTCAACGAATACTCA	TATGTTTAACACAGGTCAAGCGGTGGTCAACGAATACTCA	TRUE	0	0	0	1	0.00114741
TATGTTTAACACAGGTCAAGGTAACGGATACGTTAACTGT	TATGTTTAACACAGGTCAAG--------------------	FALSE	0	160	0	1	0.00114741
TATGTTTAACACAGGTCAAGGTCGCCAACAGGTGGTCAAC	TATGTTTAACACAGGTCAAG---------CGGTGGTCAAC	FALSE	0	9	1	1	0.00114741
TATGTTTAACACAGGTCAAGGTCGTCAACAGGCGGTCAAC	TATGTTTAACACAGGTCAAG---------CGGTGGTCAAC	FALSE	0	9	1	1	0.00114741
TATGTTTAACACAGGTCAAGGTCGTCAACAGGTGGTCAGC	TATGTTTAACACAGGTCAAG---------CGGTGGTCAAC	FALSE	0	9	1	1	0.00114741
TATGTTTAACACAGGTCAAGGTCGTCAACATGTGGTCAAC	TATGTTTAACACAGGTCAAG---------CGGTGGTCAAC	FALSE	0	9	1	1	0.00114741
TATGTTTAACACAGGTCAAGGTCGTCAATAGGTGGTCAAC	TATGTTTAACACAGGTCAAG---------CGGTGGTCAAC	FALSE	0	9	1	1	0.00114741
TATGTTTAACACAGGTCAAGGTTAACGGTGGTCAACGAAC	TATGTTTAACACAGGTCAAG--------------------	FALSE	0	32	0	1	0.00114741
TATGTTTAACACAGGTCAAGTTTAACGATGGTCAACGAAT	TATGTTTAACACAGGTCAAG-----CGGTGGTCAACGAAT	FALSE	0	5	0	1	0.00114741
TATGTTTAACACAGGTCAAGTTTAACGGTCGTCAACGAAT	TATGTTTAACACAGGTCAAG-----CGGTGGTCAACGAAT	FALSE	0	5	0	1	0.00114741
TATGTTTAACACAGGTCAAGTTTAACGGTGATCAACGAAT	TATGTTTAACACAGGTCAAG-----CGGTGGTCAACGAAT	FALSE	0	5	0	1	0.00114741
TATGTTTAACACAGGTCAAGTTTAACGGTGGTAAACGAAC	TATGTTTAACACAGGTCAAG--------------------	FALSE	0	32	0	1	0.00114741
TATGTTTAACACAGGTCAAGTTTAACGGTGGTCAACAAAC	TATGTTTAACACAGGTCAAG--------------------	FALSE	0	32	0	1	0.00114741
TATGTTTAACACAGGTCAA-CGGTGTTCAACGAATACTCA	TATGTTTAACACAGGTCAAGCGGTGGTCAACGAATACTCA	FALSE	1	0	0	1	0.00114741
AATGTTTAAC-----------GGTGGTCAACGAAAACTCA	TATGTTTAACACAGGTCAAGCGGTGGTCAACGAATACTCA	FALSE	11	0	0	1	0.00114741
TATGTTTAACACAG-TAACG---TGGTCAACGAATACTTA	TATGTTTAACACAGGTCAAGCGGTGGTCAACGAATACTCA	FALSE	3	0	0	1	0.00114741
TATGTTTAACACAGGTCAA-CGGTGGTCCACGAATACTCA	TATGTTTAACACAGGTCAAGCGGTGGTCAACGAATACTCA	FALSE	1	0	0	1	0.00114741
TATGTTTAACACAG-TAACG---TGGTCAACGAATGCTCA	TATGTTTAACACAGGTCAAGCGGTGGTCAACGAATACTCA	FALSE	3	0	0	1	0.00114741
TATGTTTAACACAG-TAATG---TGGTCAACGAATACTCA	TATGTTTAACACAGGTCAAGCGGTGGTCAACGAATACTCA	FALSE	3	0	0	1	0.00114741
TATGTTTAACACAGATC----GGTGGTCAACGAATACTCA	TATGTTTAACACAGGTCAAGCGGTGGTCAACGAATACTCA	FALSE	4	0	0	1	0.00114741
TATGTTTAACACAGATCAAGTTTAACGGTGGTCAACGAAT	TATGTTTAACACAGGTCAAG-----CGGTGGTCAACGAAT	FALSE	0	5	0	1	0.00114741
TATGTTTAACACAGGTAAA-CGGTGGTCAACGAATACTCA	TATGTTTAACACAGGTCAAGCGGTGGTCAACGAATACTCA	FALSE	1	0	0	1	0.00114741
TATGTTTAACACAGGTAAAGCGGTGGTCAACGAATACTCA	TATGTTTAACACAGGTCAAGCGGTGGTCAACGAATACTCA	TRUE	0	0	0	1	0.00114741
TATGTTTAACACAGGTAAAGCGGTGGTCAACGAATACTCG	TATGTTTAACACAGGTCAAGCGGTGGTCAACGAATACTCA	TRUE	0	0	0	1	0.00114741
TATGTTTAACACAGGTAAAGTTTAACGGTGGTCAACGAAC	TATGTTTAACACAGGTCAAG--------------------	FALSE	0	32	0	1	0.00114741
TATGTTTAACACAGGTC----GGTGGTCAAAGAATACTCA	TATGTTTAACACAGGTCAAGCGGTGGTCAACGAATACTCA	FALSE	4	0	0	1	0.00114741
TATGTTTAACACAGGTC----GGTGGTCAACGAATACCCA	TATGTTTAACACAGGTCAAGCGGTGGTCAACGAATACTCA	FALSE	4	0	0	1	0.00114741
TATGTTTAACACAGGTC----GGTGGTCAACGGATACTCA	TATGTTTAACACAGGTCAAGCGGTGGTCAACGAATACTCA	FALSE	4	0	0	1	0.00114741
TATGTTTAACACAGGTC----GGTGGTCAATGAATACTCA	TATGTTTAACACAGGTCAAGCGGTGGTCAACGAATACTCA	FALSE	4	0	0	1	0.00114741
TATGTTTAACACAGGTC----GGTGGTCATCGAATACTCA	TATGTTTAACACAGGTCAAGCGGTGGTCAACGAATACTCA	FALSE	4	0	0	1	0.00114741
TATGTTTAACACAGGTCAA-CAGTGGTCAACGAATACTCA	TATGTTTAACACAGGTCAAGCGGTGGTCAACGAATACTCA	FALSE	1	0	0	1	0.00114741
TATGTTTAACACAGGTCAA-CGGTAGTCAACGAATACTCA	TATGTTTAACACAGGTCAAGCGGTGGTCAACGAATACTCA	FALSE	1	0	0	1	0.00114741
TATGTTTAACACAGGTCAA-CGGTGGACAACGAATACTCA	TATGTTTAACACAGGTCAAGCGGTGGTCAACGAATACTCA	FALSE	1	0	0	1	0.00114741
TATGTTTAACACAGGTCAA-CGGTGGTCAAAGAATACTCA	TATGTTTAACACAGGTCAAGCGGTGGTCAACGAATACTCA	FALSE	1	0	0	1	0.00114741
TATGTTTAACACAGGTCAA-CGGTGGTCAACGAAAACTCA	TATGTTTAACACAGGTCAAGCGGTGGTCAACGAATACTCA	FALSE	1	0	0	1	0.00114741
TATGTTTAACACAGGTCAA-CGGTGGTCAACGAATACACA	TATGTTTAACACAGGTCAAGCGGTGGTCAACGAATACTCA	FALSE	1	0	0	1	0.00114741
TATGTTTAACACAGGTCAA-CGGTGGTCAACGAATATTCA	TATGTTTAACACAGGTCAAGCGGTGGTCAACGAATACTCA	FALSE	1	0	0	1	0.00114741
TATGTTTAACACAGGTCAA-CGGTGGTCAAGGAATACTCA	TATGTTTAACACAGGTCAAGCGGTGGTCAACGAATACTCA	FALSE	1	0	0	1	0.00114741
TTTGTTTAACACAGGTCAAGCGGTGGTCAACGAATACTCA	TATGTTTAACACAGGTCAAGCGGTGGTCAACGAATACTCA	TRUE	0	0	0	1	0.00114741

[truncated: 66 more sheets: AD1_0.5 threshold, ALEDL, ALEDL_0.5 threshold, B1, B1_0.5 threshold, B20-1, B20-1_0.5 threshold, C1, C1_0.5 threshold, C20-1, C20-1_0.5 threshold, D, D_0.5 threshold, D20-1, D20-1_0.5 threshold, DL, DL_0.5 threshold, E1, E1_0.5 threshold, E20-1 …]
