# Supplementary material for: Engineering resilient gene drives for sustainable malaria control by predicting, testing and overcoming target site resistance in Anopheles gambiae
Source: PLoS Biol. 2026 Jul 6;24(7):e3003879. doi: 10.1371/journal.pbio.3003879 (PMC13395382; doi:10.1371/journal.pbio.3003879)
Supplement: S3 Data — (XLSX) [file pbio.3003879.s023.xlsx]

## Sheet: Ag(QFS)1 resistance cages
Data plotted	Ag(QFS)1 genotype frequency				R3 or R1 allele frequency, amongst non-Ag(QFS)1 alleles				Frequency of all females including anatomical intersex (at pupal stage)				Frequency of anatomical females (at pupal stage)
Generations	R3 seeded - Replicate 1	R3 seeded - Replicate 2	R3 seeded - Replicate 1	R3 seeded - Replicate 2	R3 seeded - Replicate 1	R3 seeded - Replicate 2	R3 seeded - Replicate 1	R3 seeded - Replicate 2	R3 seeded - Replicate 1	R3 seeded - Replicate 2	R3 seeded - Replicate 1	R3 seeded - Replicate 2	R3 seeded - Replicate 1	R3 seeded - Replicate 2	R3 seeded - Replicate 1	R3 seeded - Replicate 2
0	0.25	0.25	0.4	0.4	0.278929	0.232466	0.076618	0.0696368	0.5	0.5	0.5	0.5	0.5	0.5	0.5	0.5
1	0.83	0.77	0.56	0.54	0.259804	0.372146	0.108173	0.0533592	0.416667	0.505208	0.449438	0.409091	0.180556	0.333333	0.398876	0.329545
2	0.96	0.97	0.58	0.61					0.173913	0.168919	0.504587	0.430556	0.147826	0.141892	0.458716	0.381944
3	0.98	0.95	0.69	0.68					0.198276	0.171429	0.318966	0.342593	0.146552	0.152381	0.275862	0.296296
4	0.98	1	0.76	0.76	0.952247	0.634721	0.244938	0.0977466	0.0923077	0.361538	0.330769	0.461538	0.0846154	0.346154	0.269231	0.35503
5	0.96	0.96	0.82	0.74					0.0958904	0.166667	0.33526	0.4375	0.0958904	0.166667	0.300578	0.33125
6	0.99	0.95	0.85	0.88					0.225131	0.27027	0.301075	0.3	0.0942408	0.27027	0.263441	0.26
7	0.99	0.93	0.89	0.81					0.140351	0.244898	0.248175	0.367816	0.140351	0.244898	0.218978	0.356322
8	0.98	0.9	0.92	0.79	0.946593	0.935149	0.866886	0.73494	0.181818	0.242236	0.315436	0.291045	0.159091	0.229814	0.315436	0.291045
9	0.99	0.92	0.81	0.71					0.201493	0.239264	0.42029	0.277419	0.19403	0.239264	0.42029	0.277419
10	0.97	0.96	0.87	0.72					0.15544	0.264368			0.15544	0.264368
11	0.92	0.87	0.69	0.69					0.237037	0.258065	0.4	0.532468	0.22963	0.258065	0.4	0.532468
12	0.83	0.95
13	0.8	0.96							0.292453	0.266667			0.292453	0.266667
Number of larvae screened for the presence of Ag(QFS)1 marked by DsRed per generation
dsRed+	G0	G1	G2	G3	G4	G5	G6	G7	G8	G9	G10	G11	G12	G13
R3 seeded - Replicate 1	-	1346	783	590	587	575	592	462	586	594	582	549	498	481
R3 seeded - Replicate 2	-	1031	1427	571	598	577	569	560	976	1085	1018	943	1046	1043
R1 seeded - Replicate 1	-	741	637	1264	872	1024	943	929	979	1009	1031	720
R1 seeded - Replicate 2	-	684	732	897	880	1068	956	1017	1000	998	808	745
dsRed-	G0	G1	G2	G3	G4	G5	G6	G7	G8	G9	G10	G11	G12	G13
R3 seeded - Replicate 1	-	269	33	10	13	25	8	7	14	6	18	51	102	119
R3 seeded - Replicate 2	-	310	39	29	2	23	31	40	107	91	38	145	50	47
R1 seeded - Replicate 1	-	539	455	563	269	223	169	116	82	242	151	316
R1 seeded - Replicate 2	-	548	468	420	279	384	142	240	262	409	308	333
Total Screened	G0	G1	G2	G3	G4	G5	G6	G7	G8	G9	G10	G11	G12	G13
R3 seeded - Replicate 1	-	1615	816	600	600	600	600	469	600	600	600	600	600	600
R3 seeded - Replicate 2	-	1341	1466	600	600	600	600	600	1083	1176	1056	1088	1096	1090
R1 seeded - Replicate 1	-	1312	1092	1827	1141	1247	1112	1045	1061	1251	1182	1036
R1 seeded - Replicate 2	-	1267	1200	1317	1159	1452	1088	1257	1262	1407	1116	1078
Number of pupae released per generation
N	G0	G1	G2	G3	G4	G5	G6	G7	G8	G9	G10	G11	G12	G13	Average
R3 seeded - Replicate 1	600	600	524	518	600	507	592	364	488	600	600	465	575	N/A	541
R3 seeded - Replicate 2	600	585	513	599	578	549	570	525	600	600	600	559	600	N/A	575
R1 seeded - Replicate 1	600	529	600	600	600	570	600	521	600	600	600	N/A			584
R1 seeded - Replicate 2	600	533	600	600	600	600	600	600	600	600	600	N/A			594
Number of pupae sexed per generation
Male-looking (includes males and intersex)	G0	G1	G2	G3	G4	G5	G6	G7	G8	G9	G10	G11	G12	G13
R3 seeded - Replicate 1	-	84	95	93	118	66	148	98	72	107	163	103		75
R3 seeded - Replicate 2	-	95	123	87	83	95	108	37	122	124	128	69		66
R1 seeded - Replicate 1		98	54	79	87	115	130	103	102	40		9
R1 seeded - Replicate 2		104	82	71	91	90	70	55	95	112		36
Anatomical females	G0	G1	G2	G3	G4	G5	G6	G7	G8	G9	G10	G11	G12	G13
R3 seeded - Replicate 1	-	26	17	17	11	7	18	16	14	26	30	31		31
R3 seeded - Replicate 2	-	64	21	16	45	19	40	12	37	39	46	24		24
R1 seeded - Replicate 1		71	50	32	35	52	49	30	47	29		6
R1 seeded - Replicate 2		58	55	32	60	53	26	31	39	43		41
Mosaic females	G0	G1	G2	G3	G4	G5	G6	G7	G8	G9	G10	G11	G12	G13
R3 seeded - Replicate 1	-	34	3	6	1	0	25	0	2	1	0	1		0
R3 seeded - Replicate 2	-	33	4	2	2	0	0	0	2	0	0	0		0
R1 seeded - Replicate 1		9	5	5	8	6	7	4	0	0		0
R1 seeded - Replicate 2		14	7	5	18	17	4	1	0	0		0
Total sexed	G0	G1	G2	G3	G4	G5	G6	G7	G8	G9	G10	G11	G12	G13
R3 seeded - Replicate 1	-	144	115	116	130	73	191	114	88	134	193	135		106
R3 seeded - Replicate 2	-	192	148	105	130	114	148	49	161	163	174	93		90
R1 seeded - Replicate 1		178	109	116	130	173	186	137	149	69		15
R1 seeded - Replicate 2		176	144	108	169	160	100	87	134	155		77

## Sheet: R1 seeded - Cage 1
G0-C1									G0-C2									G1-C1									G1-C2									G4-C1									G4-C2
Aligned_Sequence	Reference_Sequence	Unedited	n_deleted	n_inserted	n_mutated	#Reads	%Reads		Aligned_Sequence	Reference_Sequence	Unedited	n_deleted	n_inserted	n_mutated	#Reads	%Reads		Aligned_Sequence	Reference_Sequence	Unedited	n_deleted	n_inserted	n_mutated	#Reads	%Reads		Aligned_Sequence	Reference_Sequence	Unedited	n_deleted	n_inserted	n_mutated	#Reads	%Reads		Aligned_Sequence	Reference_Sequence	Unedited	n_deleted	n_inserted	n_mutated	#Reads	%Reads		Aligned_Sequence	Reference_Sequence	Unedited	n_deleted	n_inserted
TATGTTTAACACAGGTCAAGCGGTGGTCAACGAATACTCA	TATGTTTAACACAGGTCAAGCGGTGGTCAACGAATACTCA	TRUE	0	0	0	49610	84.3005		TATGTTTAACACAGGTCAAGCGGTGGTCAACGAATACTCA	TATGTTTAACACAGGTCAAGCGGTGGTCAACGAATACTCA	TRUE	0	0	0	60006	96.0849		TATGTTTAACACAGGTCAAGCGGTGGTCAACGAATACTCA	TATGTTTAACACAGGTCAAGCGGTGGTCAACGAATACTCA	TRUE	0	0	0	37364	86.6331		TATGTTTAACACAGGTCAAGCGGTGGTCAACGAATACTCA	TATGTTTAACACAGGTCAAGCGGTGGTCAACGAATACTCA	TRUE	0	0	0	59267	85.7215		TATGTTTAACACAGGTCAAGCGGTGGTCAACGAATACTCA	TATGTTTAACACAGGTCAAGCGGTGGTCAACGAATACTCA	TRUE	0	0	0	108361	71.532		TATGTTTAACACAGGTCAAGCGGTGGTCAACGAATACTCA	TATGTTTAACACAGGTCAAGCGGTGGTCAACGAATACTCA	TRUE	0	0
TATGTTTAACACAGGTCAATCGGTGGTCAACGAATACTCA	TATGTTTAACACAGGTCAAGCGGTGGTCAACGAATACTCA	FALSE	0	0	1	7936	13.4854		TATGTTTAACACAGGTCAATCGGTGGTCAACGAATACTCA	TATGTTTAACACAGGTCAAGCGGTGGTCAACGAATACTCA	FALSE	0	0	1	1148	1.83824	7.6618	TATGTTTAACACAGGTCAATCGGTGGTCAACGAATACTCA	TATGTTTAACACAGGTCAAGCGGTGGTCAACGAATACTCA	FALSE	0	0	1	4477	10.3805		TATGTTTAACACAGGTCAATCGGTGGTCAACGAATACTCA	TATGTTTAACACAGGTCAAGCGGTGGTCAACGAATACTCA	FALSE	0	0	1	7781	11.2541	10.8173	TATGTTTAACACAGGTCAATCGGTGGTCAACGAATACTCA	TATGTTTAACACAGGTCAAGCGGTGGTCAACGAATACTCA	FALSE	0	0	1	36552	24.129		TATGTTTAACACAGGTCAATCGGTGGTCAACGAATACTCA	TATGTTTAACACAGGTCAAGCGGTGGTCAACGAATACTCA	FALSE	0	0
TATGTTTAACACAGGTCAAGTGGTGGTCAACGAATACTCA	TATGTTTAACACAGGTCAAGCGGTGGTCAACGAATACTCA	FALSE	0	0	1	91	0.154633		TATGTTTAACACAGGTCAAGTGGTGGTCAACGAATACTCA	TATGTTTAACACAGGTCAAGCGGTGGTCAACGAATACTCA	FALSE	0	0	1	103	0.164929		TATGTTTAACACAGGTCAAGTGGTGGTCAACGAATACTCA	TATGTTTAACACAGGTCAAGCGGTGGTCAACGAATACTCA	FALSE	0	0	1	80	0.18549		TATGTTTAACACAGGTCAA-----------CGAATACTCA	TATGTTTAACACAGGTCAAGCGGTGGTCAACGAATACTCA	FALSE	11	0	0	480	0.694254		TATGTTTAAC-----------GGTGGTCAACGAATACTCA	TATGTTTAACACAGGTCAAGCGGTGGTCAACGAATACTCA	FALSE	11	0	0	1690	1.11561		TATGTTTAACACAGGTCAA-----------CGAATACTCA	TATGTTTAACACAGGTCAAGCGGTGGTCAACGAATACTCA	FALSE	11	0
TATGTTTAACACGGGTCAAGCGGTGGTCAACGAATACTCA	TATGTTTAACACAGGTCAAGCGGTGGTCAACGAATACTCA	TRUE	0	0	0	41	0.0696698		TATGTTTAACACGGGTCAAGCGGTGGTCAACGAATACTCA	TATGTTTAACACAGGTCAAGCGGTGGTCAACGAATACTCA	TRUE	0	0	0	46	0.0736577		TATGTTTAACACAGGTC----GGTGGTCAACGAATACTCA	TATGTTTAACACAGGTCAAGCGGTGGTCAACGAATACTCA	FALSE	4	0	0	74	0.171578		TATGTTTAACAC--------CGGTGGTCAACGAATACTCA	TATGTTTAACACAGGTCAAGCGGTGGTCAACGAATACTCA	FALSE	8	0	0	92	0.133065		TATGTTTAACACAGGTC----GGTGGTCAACGAATACTCA	TATGTTTAACACAGGTCAAGCGGTGGTCAACGAATACTCA	FALSE	4	0	0	331	0.218502		TATGTTTAACACAGGTC----GGTGGTCAACGAATACTCA	TATGTTTAACACAGGTCAAGCGGTGGTCAACGAATACTCA	FALSE	4	0
TATGTTTAACACAGGTCAAGCGGTGGTCAATGAATACTCA	TATGTTTAACACAGGTCAAGCGGTGGTCAACGAATACTCA	TRUE	0	0	0	37	0.0628728		TATGTTTAACACAGGTCAAGCGGTGGTCAACAAATACTCA	TATGTTTAACACAGGTCAAGCGGTGGTCAACGAATACTCA	TRUE	0	0	0	44	0.0704552		TATGTTTAACAC--------CGGTGGTCAACGAATACTCA	TATGTTTAACACAGGTCAAGCGGTGGTCAACGAATACTCA	FALSE	8	0	0	67	0.155348		TATGTTTAACACAGGTCAAGTGGTGGTCAACGAATACTCA	TATGTTTAACACAGGTCAAGCGGTGGTCAACGAATACTCA	FALSE	0	0	1	91	0.131619		TATGTTTAACAC--------CGGTGGTCAACGAATACTCA	TATGTTTAACACAGGTCAAGCGGTGGTCAACGAATACTCA	FALSE	8	0	0	294	0.194077		TATGTTTAACAC--------CGGTGGTCAACGAATACTCA	TATGTTTAACACAGGTCAAGCGGTGGTCAACGAATACTCA	FALSE	8	0
TATGTTTAACACAGGTCAAGCGGTGGTCAACAAATACTCA	TATGTTTAACACAGGTCAAGCGGTGGTCAACGAATACTCA	TRUE	0	0	0	33	0.0560757		TATGTTTAACACAGGTCAAGCGGTGGTCAATGAATACTCA	TATGTTTAACACAGGTCAAGCGGTGGTCAACGAATACTCA	TRUE	0	0	0	43	0.068854		TATGTTTAACACAGGTCAA-----------CGAATACTCA	TATGTTTAACACAGGTCAAGCGGTGGTCAACGAATACTCA	FALSE	11	0	0	48	0.111294		TATGTTTAACACAGGTCAA-CGGTGGTCAACGAATACTCA	TATGTTTAACACAGGTCAAGCGGTGGTCAACGAATACTCA	FALSE	1	0	0	65	0.0940135		TATGTTTAACACAGGTCAA-CGGTGGTCAACGAATACTCA	TATGTTTAACACAGGTCAAGCGGTGGTCAACGAATACTCA	FALSE	1	0	0	247	0.163051		TATGTTTAACACAGGTCAAGTGGTGGTCAACGAATACTCA	TATGTTTAACACAGGTCAAGCGGTGGTCAACGAATACTCA	FALSE	0	0
TATGTTTAACACAGGTC----GGTGGTCAACGAATACTCA	TATGTTTAACACAGGTCAAGCGGTGGTCAACGAATACTCA	FALSE	4	0	0	29	0.0492787		TATGTTTAACACAGGTC----GGTGGTCAACGAATACTCA	TATGTTTAACACAGGTCAAGCGGTGGTCAACGAATACTCA	FALSE	4	0	0	37	0.0592464		TATGTTTAAC-----------GGTGGTCAACGAATACTCA	TATGTTTAACACAGGTCAAGCGGTGGTCAACGAATACTCA	FALSE	11	0	0	35	0.0811519		TATGTTTAACACAGGTC----GGTGGTCAACGAATACTCA	TATGTTTAACACAGGTCAAGCGGTGGTCAACGAATACTCA	FALSE	4	0	0	59	0.0853353		TATGTTTAACACAGGTCAAGTGGTGGTCAACGAATACTCA	TATGTTTAACACAGGTCAAGCGGTGGTCAACGAATACTCA	FALSE	0	0	1	238	0.15711		TATGTTTAAC----------CGGTGGTCAACGAATACTCA	TATGTTTAACACAGGTCAAGCGGTGGTCAACGAATACTCA	FALSE	10	0
TATGTTTAAC-----------GGTGGTCAACGAATACTCA	TATGTTTAACACAGGTCAAGCGGTGGTCAACGAATACTCA	FALSE	11	0	0	26	0.0441809		TATGTTTAACACAGGTCAAGCGGCGGTCAACGAATACTCA	TATGTTTAACACAGGTCAAGCGGTGGTCAACGAATACTCA	TRUE	0	0	0	27	0.0432339		TATGTTTAACACAGGTCAAGCGGTGGTCAATGAATACTCA	TATGTTTAACACAGGTCAAGCGGTGGTCAACGAATACTCA	TRUE	0	0	0	35	0.0811519		TATGTTTAACACAGGTC---CGGTGGTCAACGAATACTCA	TATGTTTAACACAGGTCAAGCGGTGGTCAACGAATACTCA	FALSE	3	0	0	46	0.0665326		TATGTTTAACACAGGTCAA-----------CGAATACTCA	TATGTTTAACACAGGTCAAGCGGTGGTCAACGAATACTCA	FALSE	11	0	0	163	0.107601		TATGTTTAACACAGGTCAA-CGGTGGTCAACGAATACTCA	TATGTTTAACACAGGTCAAGCGGTGGTCAACGAATACTCA	FALSE	1	0
TATGTTTAACATAGGTCAAGCGGTGGTCAACGAATACTCA	TATGTTTAACACAGGTCAAGCGGTGGTCAACGAATACTCA	TRUE	0	0	0	21	0.0356846		TATGTTTAACATAGGTCAAGCGGTGGTCAACGAATACTCA	TATGTTTAACACAGGTCAAGCGGTGGTCAACGAATACTCA	TRUE	0	0	0	26	0.0416326		TATGTTTAACACAGGTCAA-CGGTGGTCAACGAATACTCA	TATGTTTAACACAGGTCAAGCGGTGGTCAACGAATACTCA	FALSE	1	0	0	31	0.0718774		TATGTTTAACACAGGTCAAGCGGTGGTCAATGAATACTCA	TATGTTTAACACAGGTCAAGCGGTGGTCAACGAATACTCA	TRUE	0	0	0	43	0.0621936		TATGTTTAACACAGG-----CGGTGGTCAACGAATACTCA	TATGTTTAACACAGGTCAAGCGGTGGTCAACGAATACTCA	FALSE	5	0	0	163	0.107601		TATGTTTAACACAGGTC---CGGTGGTCAACGAATACTCA	TATGTTTAACACAGGTCAAGCGGTGGTCAACGAATACTCA	FALSE	3	0
TATGTTTAACACAGGTCAAGCGGCGGTCAACGAATACTCA	TATGTTTAACACAGGTCAAGCGGTGGTCAACGAATACTCA	TRUE	0	0	0	19	0.032286		TATGTTTAACACAGGTCAA-CGGTGGTCAACGAATACTCA	TATGTTTAACACAGGTCAAGCGGTGGTCAACGAATACTCA	FALSE	1	0	0	22	0.0352276		TATGTTTAACACGGGTCAAGCGGTGGTCAACGAATACTCA	TATGTTTAACACAGGTCAAGCGGTGGTCAACGAATACTCA	TRUE	0	0	0	27	0.0626029		TATGTTTAAC----------CGGTGGTCAACGAATACTCA	TATGTTTAACACAGGTCAAGCGGTGGTCAACGAATACTCA	FALSE	10	0	0	39	0.0564081		TATGTTTAACACAGGTC---CGGTGGTCAACGAATACTCA	TATGTTTAACACAGGTCAAGCGGTGGTCAACGAATACTCA	FALSE	3	0	0	155	0.10232		TATGTTTAAC-----------GGTGGTCAACGAATACTCA	TATGTTTAACACAGGTCAAGCGGTGGTCAACGAATACTCA	FALSE	11	0
TATGTTTAACACAGGTCAAGCGGTGGCCAACGAATACTCA	TATGTTTAACACAGGTCAAGCGGTGGTCAACGAATACTCA	TRUE	0	0	0	19	0.032286		TATGTTTAACACAAGTCAAGCGGTGGTCAACGAATACTCA	TATGTTTAACACAGGTCAAGCGGTGGTCAACGAATACTCA	TRUE	0	0	0	21	0.0336264		TATGTTTAACACAGGTC---CGGTGGTCAACGAATACTCA	TATGTTTAACACAGGTCAAGCGGTGGTCAACGAATACTCA	FALSE	3	0	0	26	0.0602843		TATGTTTAACACGGGTCAAGCGGTGGTCAACGAATACTCA	TATGTTTAACACAGGTCAAGCGGTGGTCAACGAATACTCA	TRUE	0	0	0	38	0.0549617		TATGTTTAACACA-------CGGTGGTCAACGAATACTCA	TATGTTTAACACAGGTCAAGCGGTGGTCAACGAATACTCA	FALSE	7	0	0	100	0.0660127		TATGTTTAACAC---------GGTGGTCAACGAATACTCA	TATGTTTAACACAGGTCAAGCGGTGGTCAACGAATACTCA	FALSE	9	0
TATGTTTAACACAGGTCAGGCGGTGGTCAACGAATACTCA	TATGTTTAACACAGGTCAAGCGGTGGTCAACGAATACTCA	TRUE	0	0	0	18	0.0305868		TATGTTTAAC----------CGGTGGTCAACGAATACTCA	TATGTTTAACACAGGTCAAGCGGTGGTCAACGAATACTCA	FALSE	10	0	0	19	0.0304238		TATGTTTAACACAGGTCAAGCGGTGGTCAACAAATACTCA	TATGTTTAACACAGGTCAAGCGGTGGTCAACGAATACTCA	TRUE	0	0	0	23	0.0533284		TATGTTTAACACAGGTCAAGCGGTGGTCAACAAATACTCA	TATGTTTAACACAGGTCAAGCGGTGGTCAACGAATACTCA	TRUE	0	0	0	38	0.0549617		TATGTTTAACACAGGTCA--CGGTGGTCAACGAATACTCA	TATGTTTAACACAGGTCAAGCGGTGGTCAACGAATACTCA	FALSE	2	0	0	96	0.0633722		TATGTTTAACACAGGTCAAGCGGTGGTCAACAAATACTCA	TATGTTTAACACAGGTCAAGCGGTGGTCAACGAATACTCA	TRUE	0	0
TATGTTTAACAC--------CGGTGGTCAACGAATACTCA	TATGTTTAACACAGGTCAAGCGGTGGTCAACGAATACTCA	FALSE	8	0	0	16	0.0271882		TATGTTTAACACAGGTCAAGCGGTGGTAAACGAATACTCA	TATGTTTAACACAGGTCAAGCGGTGGTCAACGAATACTCA	TRUE	0	0	0	18	0.0288226		TATGTTTAACACAGG-----CGGTGGTCAACGAATACTCA	TATGTTTAACACAGGTCAAGCGGTGGTCAACGAATACTCA	FALSE	5	0	0	22	0.0510098		TATGTTTAACACAGG-----CGGTGGTCAACGAATACTCA	TATGTTTAACACAGGTCAAGCGGTGGTCAACGAATACTCA	FALSE	5	0	0	34	0.0491763		TATGTTTAACACAGGTCAAGCGGTGGTCAATGAATACTCA	TATGTTTAACACAGGTCAAGCGGTGGTCAACGAATACTCA	TRUE	0	0	0	91	0.0600716		TATGTTTAACACAGG-----CGGTGGTCAACGAATACTCA	TATGTTTAACACAGGTCAAGCGGTGGTCAACGAATACTCA	FALSE	5	0
TATGTTTAACAC---------GGTGGTCAACGAATACTCA	TATGTTTAACACAGGTCAAGCGGTGGTCAACGAATACTCA	FALSE	9	0	0	16	0.0271882		TATGTTTAACACAGGTCAAGCGGTGGTCAACGAATACTCG	TATGTTTAACACAGGTCAAGCGGTGGTCAACGAATACTCA	TRUE	0	0	0	18	0.0288226		TATGTTTAACAC---------GGTGGTCAACGAATACTCA	TATGTTTAACACAGGTCAAGCGGTGGTCAACGAATACTCA	FALSE	9	0	0	22	0.0510098		TATGTTTAAC-----------GGTGGTCAACGAATACTCA	TATGTTTAACACAGGTCAAGCGGTGGTCAACGAATACTCA	FALSE	11	0	0	24	0.0347127		TATGTTTAACACAGGTCAAGCGGTGGTCAACAAATACTCA	TATGTTTAACACAGGTCAAGCGGTGGTCAACGAATACTCA	TRUE	0	0	0	72	0.0475291		TATGTTTAACACGGGTCAAGCGGTGGTCAACGAATACTCA	TATGTTTAACACAGGTCAAGCGGTGGTCAACGAATACTCA	TRUE	0	0
TATGTTTAACACAGGTCAAGCGGTGGTCAACGAATACCCA	TATGTTTAACACAGGTCAAGCGGTGGTCAACGAATACTCA	TRUE	0	0	0	15	0.025489		TATGTTTAACACAGGTCAAGCGGTGGTCAACGAATATTCA	TATGTTTAACACAGGTCAAGCGGTGGTCAACGAATACTCA	TRUE	0	0	0	17	0.0272213		TATGTTTAACATAGGTCAAGCGGTGGTCAACGAATACTCA	TATGTTTAACACAGGTCAAGCGGTGGTCAACGAATACTCA	TRUE	0	0	0	18	0.0417353		TATGTTTAACACAGGTCA--CGGTGGTCAACGAATACTCA	TATGTTTAACACAGGTCAAGCGGTGGTCAACGAATACTCA	FALSE	2	0	0	23	0.0332663		TATGTTTAAC----------CGGTGGTCAACGAATACTCA	TATGTTTAACACAGGTCAAGCGGTGGTCAACGAATACTCA	FALSE	10	0	0	72	0.0475291		TATGTTTAACACAGGTCA--CGGTGGTCAACGAATACTCA	TATGTTTAACACAGGTCAAGCGGTGGTCAACGAATACTCA	FALSE	2	0
TATGTTTAACACCGGTCAAGCGGTGGTCAACGAATACTCA	TATGTTTAACACAGGTCAAGCGGTGGTCAACGAATACTCA	TRUE	0	0	0	14	0.0237897		TATGTTTAACACTGGTCAAGCGGTGGTCAACGAATACTCA	TATGTTTAACACAGGTCAAGCGGTGGTCAACGAATACTCA	TRUE	0	0	0	16	0.0256201		TATGTTTA------------CGGTGGTCAACGAATACTCA	TATGTTTAACACAGGTCAAGCGGTGGTCAACGAATACTCA	FALSE	12	0	0	17	0.0394166		TATGTTTAACATAGGTCAAGCGGTGGTCAACGAATACTCA	TATGTTTAACACAGGTCAAGCGGTGGTCAACGAATACTCA	TRUE	0	0	0	23	0.0332663		TATGTTTAACAC---------GGTGGTCAACGAATACTCA	TATGTTTAACACAGGTCAAGCGGTGGTCAACGAATACTCA	FALSE	9	0	0	65	0.0429083		TATGTTTAACACAGGTCAAGCGGTGGTCAATGAATACTCA	TATGTTTAACACAGGTCAAGCGGTGGTCAACGAATACTCA	TRUE	0	0
TATGTTTAACACAGGTCAAGCGGTGGTTAACGAATACTCA	TATGTTTAACACAGGTCAAGCGGTGGTCAACGAATACTCA	TRUE	0	0	0	14	0.0237897		TATGTTTAACAC--------CGGTGGTCAACGAATACTCA	TATGTTTAACACAGGTCAAGCGGTGGTCAACGAATACTCA	FALSE	8	0	0	16	0.0256201		TATGTTTAAC----------CGGTGGTCAACGAATACTCA	TATGTTTAACACAGGTCAAGCGGTGGTCAACGAATACTCA	FALSE	10	0	0	16	0.037098		TATGTTTAACACAGGTCAAGCGGTGGCCAACGAATACTCA	TATGTTTAACACAGGTCAAGCGGTGGTCAACGAATACTCA	TRUE	0	0	0	20	0.0289272		TATGTTTAACACGGGTCAAGCGGTGGTCAACGAATACTCA	TATGTTTAACACAGGTCAAGCGGTGGTCAACGAATACTCA	TRUE	0	0	0	63	0.041588		TATGTTTAACACAG------CGGTGGTCAACGAATACTCA	TATGTTTAACACAGGTCAAGCGGTGGTCAACGAATACTCA	FALSE	6	0
TATGTTTAACACAGGTCAAGCAGTGGTCAACGAATACTCA	TATGTTTAACACAGGTCAAGCGGTGGTCAACGAATACTCA	TRUE	0	0	0	14	0.0237897		TATGTTTAACACAGGTCAAGCTGTGGTCAACGAATACTCA	TATGTTTAACACAGGTCAAGCGGTGGTCAACGAATACTCA	TRUE	0	0	0	15	0.0240188		TATGTTTAACACAGGTCAAGCGGTGGTCAACGAATATTCA	TATGTTTAACACAGGTCAAGCGGTGGTCAACGAATACTCA	TRUE	0	0	0	13	0.0301421		TATGTTTAACAC---------GGTGGTCAACGAATACTCA	TATGTTTAACACAGGTCAAGCGGTGGTCAACGAATACTCA	FALSE	9	0	0	19	0.0274809		TATGTTTAACATAGGTCAAGCGGTGGTCAACGAATACTCA	TATGTTTAACACAGGTCAAGCGGTGGTCAACGAATACTCA	TRUE	0	0	0	48	0.0316861		TATGTT--------------CGGTGGTCAACGAATACTCA	TATGTTTAACACAGGTCAAGCGGTGGTCAACGAATACTCA	FALSE	14	0
TATGTTTAAC----------CGGTGGTCAACGAATACTCA	TATGTTTAACACAGGTCAAGCGGTGGTCAACGAATACTCA	FALSE	10	0	0	14	0.0237897		TATGTTTAACACAGGTCAAGCGGTGGTTAACGAATACTCA	TATGTTTAACACAGGTCAAGCGGTGGTCAACGAATACTCA	TRUE	0	0	0	15	0.0240188		TATGTT--------------CGGTGGTCAACGAATACTCA	TATGTTTAACACAGGTCAAGCGGTGGTCAACGAATACTCA	FALSE	14	0	0	13	0.0301421		TATGTTTAACACAGGTCAAGCGGTGGTCAACGAATACTCG	TATGTTTAACACAGGTCAAGCGGTGGTCAACGAATACTCA	TRUE	0	0	0	19	0.0274809		TATGTTTA------------CGGTGGTCAACGAATACTCA	TATGTTTAACACAGGTCAAGCGGTGGTCAACGAATACTCA	FALSE	12	0	0	45	0.0297057		TATGTTTA------------CGGTGGTCAACGAATACTCA	TATGTTTAACACAGGTCAAGCGGTGGTCAACGAATACTCA	FALSE	12	0
TATGTTTAACACAGGTC---CGGTGGTCAACGAATACTCA	TATGTTTAACACAGGTCAAGCGGTGGTCAACGAATACTCA	FALSE	3	0	0	13	0.0220904		TATGTTTAACACAGGTCGAGCGGTGGTCAACGAATACTCA	TATGTTTAACACAGGTCAAGCGGTGGTCAACGAATACTCA	TRUE	0	0	0	15	0.0240188		TATGTTTAACACAGGCCAAGCGGTGGTCAACGAATACTCA	TATGTTTAACACAGGTCAAGCGGTGGTCAACGAATACTCA	TRUE	0	0	0	13	0.0301421		TATGCTTAACACAGGTCAAGCGGTGGTCAACGAATACTCA	TATGTTTAACACAGGTCAAGCGGTGGTCAACGAATACTCA	TRUE	0	0	0	19	0.0274809		TATGTTTAACACAGGTCAAGCGGTGGCCAACGAATACTCA	TATGTTTAACACAGGTCAAGCGGTGGTCAACGAATACTCA	TRUE	0	0	0	44	0.0290456		TATGTTTAACACAGGTCAAGCAGTGGTCAACGAATACTCA	TATGTTTAACACAGGTCAAGCGGTGGTCAACGAATACTCA	TRUE	0	0
TATGTTTAACACAGATCAAGCGGTGGTCAACGAATACTCA	TATGTTTAACACAGGTCAAGCGGTGGTCAACGAATACTCA	TRUE	0	0	0	13	0.0220904		TATGTTTAACACAGGTCAAGCGATGGTCAACGAATACTCA	TATGTTTAACACAGGTCAAGCGGTGGTCAACGAATACTCA	TRUE	0	0	0	14	0.0224176		TATGTTTAACACAGGTCA--CGGTGGTCAACGAATACTCA	TATGTTTAACACAGGTCAAGCGGTGGTCAACGAATACTCA	FALSE	2	0	0	13	0.0301421		TATGTTTAACACATGTCAAGCGGTGGTCAACGAATACTCA	TATGTTTAACACAGGTCAAGCGGTGGTCAACGAATACTCA	TRUE	0	0	0	18	0.0260345		TATGTTTAACACAGGTCAATTGGTGGTCAACGAATACTCA	TATGTTTAACACAGGTCAAGCGGTGGTCAACGAATACTCA	FALSE	0	0	2	43	0.0283855		TATGTTTAACATAGGTCAAGCGGTGGTCAACGAATACTCA	TATGTTTAACACAGGTCAAGCGGTGGTCAACGAATACTCA	TRUE	0	0
TGTGTTTAACACAGGTCAAGCGGTGGTCAACGAATACTCA	TATGTTTAACACAGGTCAAGCGGTGGTCAACGAATACTCA	TRUE	0	0	0	13	0.0220904		TATGTTTAACACAGGTCAAGCGGTGGTCGACGAATACTCA	TATGTTTAACACAGGTCAAGCGGTGGTCAACGAATACTCA	TRUE	0	0	0	14	0.0224176		TATGTTTAACACAGGTCAAGCGGTGGCCAACGAATACTCA	TATGTTTAACACAGGTCAAGCGGTGGTCAACGAATACTCA	TRUE	0	0	0	13	0.0301421		TGTGTTTAACACAGGTCAAGCGGTGGTCAACGAATACTCA	TATGTTTAACACAGGTCAAGCGGTGGTCAACGAATACTCA	TRUE	0	0	0	17	0.0245881		TATGTTTAACACAGGTCAAGCGGTGGTCAACGAATACTCG	TATGTTTAACACAGGTCAAGCGGTGGTCAACGAATACTCA	TRUE	0	0	0	43	0.0283855		TATGTTTAACACAGGTCAAGCGATGGTCAACGAATACTCA	TATGTTTAACACAGGTCAAGCGGTGGTCAACGAATACTCA	TRUE	0	0
TATGTTTAACACAGGTCAAGCGGTGGTCAACGAATACTCG	TATGTTTAACACAGGTCAAGCGGTGGTCAACGAATACTCA	TRUE	0	0	0	12	0.0203912		TATGTTTAACACAGATCAAGCGGTGGTCAACGAATACTCA	TATGTTTAACACAGGTCAAGCGGTGGTCAACGAATACTCA	TRUE	0	0	0	14	0.0224176		TGTGTTTAACACAGGTCAAGCGGTGGTCAACGAATACTCA	TATGTTTAACACAGGTCAAGCGGTGGTCAACGAATACTCA	TRUE	0	0	0	13	0.0301421		TATGTTTAACACAGGTCAAGCGGCGGTCAACGAATACTCA	TATGTTTAACACAGGTCAAGCGGTGGTCAACGAATACTCA	TRUE	0	0	0	16	0.0231418		TATGTTTAACACAGGTCAATCGGTGGTCAATGAATACTCA	TATGTTTAACACAGGTCAAGCGGTGGTCAACGAATACTCA	FALSE	0	0	1	40	0.0264051		TATGTTTAACACAGGCCAAGCGGTGGTCAACGAATACTCA	TATGTTTAACACAGGTCAAGCGGTGGTCAACGAATACTCA	TRUE	0	0
TATGTTTAACACAGGTCAAGCGGTGGTCAACGAATATTCA	TATGTTTAACACAGGTCAAGCGGTGGTCAACGAATACTCA	TRUE	0	0	0	12	0.0203912		TATGTTTAACACAGGTCAAGCGGTGGTCAACGAATACCCA	TATGTTTAACACAGGTCAAGCGGTGGTCAACGAATACTCA	TRUE	0	0	0	14	0.0224176		TATGTTTAACACAGGTCAAGCAGTGGTCAACGAATACTCA	TATGTTTAACACAGGTCAAGCGGTGGTCAACGAATACTCA	TRUE	0	0	0	12	0.0278235		TATGTTTAACACAGGTCAGGCGGTGGTCAACGAATACTCA	TATGTTTAACACAGGTCAAGCGGTGGTCAACGAATACTCA	TRUE	0	0	0	16	0.0231418		TATGTTTAACACAGGTCAAGCGGTGATCAACGAATACTCA	TATGTTTAACACAGGTCAAGCGGTGGTCAACGAATACTCA	TRUE	0	0	0	36	0.0237646		TATGTTTAACACGGGTCAATCGGTGGTCAACGAATACTCA	TATGTTTAACACAGGTCAAGCGGTGGTCAACGAATACTCA	FALSE	0	0
TATGTTTAACACAGGCCAAGCGGTGGTCAACGAATACTCA	TATGTTTAACACAGGTCAAGCGGTGGTCAACGAATACTCA	TRUE	0	0	0	12	0.0203912		TATGTTTAACACAGGTCAGGCGGTGGTCAACGAATACTCA	TATGTTTAACACAGGTCAAGCGGTGGTCAACGAATACTCA	TRUE	0	0	0	14	0.0224176		TATGTTTAACACAGGTCAGGCGGTGGTCAACGAATACTCA	TATGTTTAACACAGGTCAAGCGGTGGTCAACGAATACTCA	TRUE	0	0	0	11	0.0255049		TATGTTTAACACAGGTCAAGCGATGGTCAACGAATACTCA	TATGTTTAACACAGGTCAAGCGGTGGTCAACGAATACTCA	TRUE	0	0	0	15	0.0216954		TATGTTTAACACAGGTCAAGCGGTGGTCAACGAATACCCA	TATGTTTAACACAGGTCAAGCGGTGGTCAACGAATACTCA	TRUE	0	0	0	36	0.0237646		TATGTTTAACACAGGTCAATCGGTGGTCAACAAATACTCA	TATGTTTAACACAGGTCAAGCGGTGGTCAACGAATACTCA	FALSE	0	0
TATGTTTAACACAGGTCAAGCGGTGGTAAACGAATACTCA	TATGTTTAACACAGGTCAAGCGGTGGTCAACGAATACTCA	TRUE	0	0	0	12	0.0203912		TATATTTAACACAGGTCAAGCGGTGGTCAACGAATACTCA	TATGTTTAACACAGGTCAAGCGGTGGTCAACGAATACTCA	TRUE	0	0	0	13	0.0208163		TATGTTTAACACATGTCAAGCGGTGGTCAACGAATACTCA	TATGTTTAACACAGGTCAAGCGGTGGTCAACGAATACTCA	TRUE	0	0	0	11	0.0255049		TATGTTTAACACAGGTCGAGCGGTGGTCAACGAATACTCA	TATGTTTAACACAGGTCAAGCGGTGGTCAACGAATACTCA	TRUE	0	0	0	15	0.0216954		TATGTTTAACACAGGTCAAGCGATGGTCAACGAATACTCA	TATGTTTAACACAGGTCAAGCGGTGGTCAACGAATACTCA	TRUE	0	0	0	35	0.0231044		TATGTTTAACACAGGTCAAG--GTGGTCAACGAATACTCA	TATGTTTAACACAGGTCAAGCGGTGGTCAACGAATACTCA	FALSE	2	0
TATGTTTAACACAGGTCAAGCGATGGTCAACGAATACTCA	TATGTTTAACACAGGTCAAGCGGTGGTCAACGAATACTCA	TRUE	0	0	0	12	0.0203912		TATGTTTAACACAGGTC---CGGTGGTCAACGAATACTCA	TATGTTTAACACAGGTCAAGCGGTGGTCAACGAATACTCA	FALSE	3	0	0	13	0.0208163		TATGTTTAACACAGGTCAAGCGGCGGTCAACGAATACTCA	TATGTTTAACACAGGTCAAGCGGTGGTCAACGAATACTCA	TRUE	0	0	0	11	0.0255049		TATGTTTAACACAGGTCAAGCAGTGGTCAACGAATACTCA	TATGTTTAACACAGGTCAAGCGGTGGTCAACGAATACTCA	TRUE	0	0	0	14	0.0202491		TATGTTTAACACAGGTCAAGCGGTGGTTAACGAATACTCA	TATGTTTAACACAGGTCAAGCGGTGGTCAACGAATACTCA	TRUE	0	0	0	35	0.0231044		TATGTTTAACACAGGTCAAGCGGTGGTCGACGAATACTCA	TATGTTTAACACAGGTCAAGCGGTGGTCAACGAATACTCA	TRUE	0	0
TATGTTTAACACAGGTCAAGCTGTGGTCAACGAATACTCA	TATGTTTAACACAGGTCAAGCGGTGGTCAACGAATACTCA	TRUE	0	0	0	12	0.0203912		TATGTTTAACACAGGTCAAGCGGTGGCCAACGAATACTCA	TATGTTTAACACAGGTCAAGCGGTGGTCAACGAATACTCA	TRUE	0	0	0	13	0.0208163		TATGTTTAACACAG------CGGTGGTCAACGAATACTCA	TATGTTTAACACAGGTCAAGCGGTGGTCAACGAATACTCA	FALSE	6	0	0	10	0.0231863		TATGTTTAACACAG------CGGTGGTCAACGAATACTCA	TATGTTTAACACAGGTCAAGCGGTGGTCAACGAATACTCA	FALSE	6	0	0	14	0.0202491		TATGTTTAACACAGGTCAAGCGGCGGTCAACGAATACTCA	TATGTTTAACACAGGTCAAGCGGTGGTCAACGAATACTCA	TRUE	0	0	0	35	0.0231044		TATGTTTAACACAGGTCAAGCGGTGGTCAACGAATACTCG	TATGTTTAACACAGGTCAAGCGGTGGTCAACGAATACTCA	TRUE	0	0
TATGTTTAACACTGGTCAAGCGGTGGTCAACGAATACTCA	TATGTTTAACACAGGTCAAGCGGTGGTCAACGAATACTCA	TRUE	0	0	0	12	0.0203912		TATGTTTAACACAGGTCAAGCGGTGGTCAACGAATTCTCA	TATGTTTAACACAGGTCAAGCGGTGGTCAACGAATACTCA	TRUE	0	0	0	13	0.0208163		TATGTTTAACACAGGACAAGCGGTGGTCAACGAATACTCA	TATGTTTAACACAGGTCAAGCGGTGGTCAACGAATACTCA	TRUE	0	0	0	10	0.0231863		TATGTTTAACGCAGGTCAAGCGGTGGTCAACGAATACTCA	TATGTTTAACACAGGTCAAGCGGTGGTCAACGAATACTCA	TRUE	0	0	0	13	0.0188027		TATGTTTAACACAAGTCAAGCGGTGGTCAACGAATACTCA	TATGTTTAACACAGGTCAAGCGGTGGTCAACGAATACTCA	TRUE	0	0	0	34	0.0224443		TATGTTTAACACAGGTCAAGCGGTGGTTAACGAATACTCA	TATGTTTAACACAGGTCAAGCGGTGGTCAACGAATACTCA	TRUE	0	0
TATGTTTAACACAAGTCAAGCGGTGGTCAACGAATACTCA	TATGTTTAACACAGGTCAAGCGGTGGTCAACGAATACTCA	TRUE	0	0	0	12	0.0203912		TGTGTTTAACACAGGTCAAGCGGTGGTCAACGAATACTCA	TATGTTTAACACAGGTCAAGCGGTGGTCAACGAATACTCA	TRUE	0	0	0	12	0.0192151		TATGTTTAACACAGGTCAAGCGGTGGTCAACGAGTACTCA	TATGTTTAACACAGGTCAAGCGGTGGTCAACGAATACTCA	TRUE	0	0	0	10	0.0231863		TATGTTTAACACAGGTCAAGCGGTAGTCAACGAATACTCA	TATGTTTAACACAGGTCAAGCGGTGGTCAACGAATACTCA	TRUE	0	0	0	13	0.0188027		TAT-----------------CGGTGGTCAACGAATACTCA	TATGTTTAACACAGGTCAAGCGGTGGTCAACGAATACTCA	FALSE	17	0	0	29	0.0191437		#NAME?	TATGTTTAACACAGGTCAAGCGGTGGTCAACGAATACTCA	FALSE	22	0
TATGTTTAACACAGGTCAAGCGGTGGTCAACGAATACTTA	TATGTTTAACACAGGTCAAGCGGTGGTCAACGAATACTCA	TRUE	0	0	0	11	0.0186919		TATGTTTAACACAGGTCAAGCGGTAGTCAACGAATACTCA	TATGTTTAACACAGGTCAAGCGGTGGTCAACGAATACTCA	TRUE	0	0	0	12	0.0192151		TATGTTTAACACAGGTCAAGCGGTGGTCAGCGAATACTCA	TATGTTTAACACAGGTCAAGCGGTGGTCAACGAATACTCA	TRUE	0	0	0	10	0.0231863		TATGTTTAACACAGGCCAAGCGGTGGTCAACGAATACTCA	TATGTTTAACACAGGTCAAGCGGTGGTCAACGAATACTCA	TRUE	0	0	0	12	0.0173563		TATGTTTAACACAGGTCGAGCGGTGGTCAACGAATACTCA	TATGTTTAACACAGGTCAAGCGGTGGTCAACGAATACTCA	TRUE	0	0	0	29	0.0191437		TATGTTTAACACAGGTCAAGCGGTGGCCAACGAATACTCA	TATGTTTAACACAGGTCAAGCGGTGGTCAACGAATACTCA	TRUE	0	0
TATGTTTAACACAGGTCAACCGGTGGTCAACGAATACTCA	TATGTTTAACACAGGTCAAGCGGTGGTCAACGAATACTCA	FALSE	0	0	1	11	0.0186919		TATGTTTAACACAGGTCAAGCAGTGGTCAACGAATACTCA	TATGTTTAACACAGGTCAAGCGGTGGTCAACGAATACTCA	TRUE	0	0	0	12	0.0192151		TATGTTTAACACAGGTCAAGCGGTGGTTAACGAATACTCA	TATGTTTAACACAGGTCAAGCGGTGGTCAACGAATACTCA	TRUE	0	0	0	10	0.0231863		TATGTTTAACACAGGTCAAGCGGTGGTCAACTAATACTCA	TATGTTTAACACAGGTCAAGCGGTGGTCAACGAATACTCA	TRUE	0	0	0	12	0.0173563		TATGTTTAACACAGGTCAAGCAGTGGTCAACGAATACTCA	TATGTTTAACACAGGTCAAGCGGTGGTCAACGAATACTCA	TRUE	0	0	0	28	0.0184836		TATGTTTAACACATGTCAAGCGGTGGTCAACGAATACTCA	TATGTTTAACACAGGTCAAGCGGTGGTCAACGAATACTCA	TRUE	0	0
TATGTTTAACACAGGTCAA-----------CGAATACTCA	TATGTTTAACACAGGTCAAGCGGTGGTCAACGAATACTCA	FALSE	11	0	0	11	0.0186919		TATGTTTAACACAGGTCAAGCGGTGGTCAACGAATGCTCA	TATGTTTAACACAGGTCAAGCGGTGGTCAACGAATACTCA	TRUE	0	0	0	11	0.0176138		TATGTTTAACACCGGTCAAGCGGTGGTCAACGAATACTCA	TATGTTTAACACAGGTCAAGCGGTGGTCAACGAATACTCA	TRUE	0	0	0	10	0.0231863		TATGTTTAACACAGGTCAAGCGGTTGTCAACGAATACTCA	TATGTTTAACACAGGTCAAGCGGTGGTCAACGAATACTCA	TRUE	0	0	0	11	0.01591		TATGTTTAACACAGGTCAATCGTTGGTCAACGAATACTCA	TATGTTTAACACAGGTCAAGCGGTGGTCAACGAATACTCA	FALSE	0	0	1	26	0.0171633		TATGTTTAACACAGGTCAGGCGGTGGTCAACGAATACTCA	TATGTTTAACACAGGTCAAGCGGTGGTCAACGAATACTCA	TRUE	0	0
TATGTCTAACACAGGTCAAGCGGTGGTCAACGAATACTCA	TATGTTTAACACAGGTCAAGCGGTGGTCAACGAATACTCA	TRUE	0	0	0	11	0.0186919		TATGGTTAACACAGGTCAAGCGGTGGTCAACGAATACTCA	TATGTTTAACACAGGTCAAGCGGTGGTCAACGAATACTCA	TRUE	0	0	0	10	0.0160126		TATGTTT-------------CGGTGGTCAACGAATACTCA	TATGTTTAACACAGGTCAAGCGGTGGTCAACGAATACTCA	FALSE	13	0	0	8	0.018549		TATGATTAACACAGGTCAAGCGGTGGTCAACGAATACTCA	TATGTTTAACACAGGTCAAGCGGTGGTCAACGAATACTCA	TRUE	0	0	0	11	0.01591		TATGT---------------CGGTGGTCAACGAATACTCA	TATGTTTAACACAGGTCAAGCGGTGGTCAACGAATACTCA	FALSE	15	0	0	26	0.0171633		TATGTTTAACACA-------CGGTGGTCAACGAATACTCA	TATGTTTAACACAGGTCAAGCGGTGGTCAACGAATACTCA	FALSE	7	0
TATGTTTAACACAGGTCAAGCGGTGGTCGACGAATACTCA	TATGTTTAACACAGGTCAAGCGGTGGTCAACGAATACTCA	TRUE	0	0	0	10	0.0169926		TATGTTTAACACAGGACAAGCGGTGGTCAACGAATACTCA	TATGTTTAACACAGGTCAAGCGGTGGTCAACGAATACTCA	TRUE	0	0	0	10	0.0160126		TATGTTTAACACAGGTCAAGCGGTGGTCAACTAATACTCA	TATGTTTAACACAGGTCAAGCGGTGGTCAACGAATACTCA	TRUE	0	0	0	8	0.018549		TATGTCTAACACAGGTCAAGCGGTGGTCAACGAATACTCA	TATGTTTAACACAGGTCAAGCGGTGGTCAACGAATACTCA	TRUE	0	0	0	11	0.01591		TATGTTTAACACAGGACAAGCGGTGGTCAACGAATACTCA	TATGTTTAACACAGGTCAAGCGGTGGTCAACGAATACTCA	TRUE	0	0	0	26	0.0171633		TATGTTTAACACAGGTCAATCGGTGGTCAATGAATACTCA	TATGTTTAACACAGGTCAAGCGGTGGTCAACGAATACTCA	FALSE	0	0
TATGTTTAACACAGGTCGAGCGGTGGTCAACGAATACTCA	TATGTTTAACACAGGTCAAGCGGTGGTCAACGAATACTCA	TRUE	0	0	0	10	0.0169926		TATGTTTAACACAGGTCAAGCGGTGGTCAGCGAATACTCA	TATGTTTAACACAGGTCAAGCGGTGGTCAACGAATACTCA	TRUE	0	0	0	10	0.0160126		TATGGTTAACACAGGTCAAGCGGTGGTCAACGAATACTCA	TATGTTTAACACAGGTCAAGCGGTGGTCAACGAATACTCA	TRUE	0	0	0	8	0.018549		TATGTTTAACACAGGTCAAGCGGTGGTCAACGAATATTCA	TATGTTTAACACAGGTCAAGCGGTGGTCAACGAATACTCA	TRUE	0	0	0	11	0.01591		TATGTTTAACACAGGCCAAGCGGTGGTCAACGAATACTCA	TATGTTTAACACAGGTCAAGCGGTGGTCAACGAATACTCA	TRUE	0	0	0	26	0.0171633		TATGTTTAACACAGGTCAAGCGGCGGTCAACGAATACTCA	TATGTTTAACACAGGTCAAGCGGTGGTCAACGAATACTCA	TRUE	0	0
TATGTTTAACACAGGTCAAGCGGTGATCAACGAATACTCA	TATGTTTAACACAGGTCAAGCGGTGGTCAACGAATACTCA	TRUE	0	0	0	10	0.0169926		TATGATTAACACAGGTCAAGCGGTGGTCAACGAATACTCA	TATGTTTAACACAGGTCAAGCGGTGGTCAACGAATACTCA	TRUE	0	0	0	10	0.0160126		TATGTTTAGCACAGGTCAAGCGGTGGTCAACGAATACTCA	TATGTTTAACACAGGTCAAGCGGTGGTCAACGAATACTCA	TRUE	0	0	0	8	0.018549		TATGTTTAACACAAGTCAAGCGGTGGTCAACGAATACTCA	TATGTTTAACACAGGTCAAGCGGTGGTCAACGAATACTCA	TRUE	0	0	0	11	0.01591		TATGTTTAACACAGGTCAAGCGGTGGTCAACGAATACTTA	TATGTTTAACACAGGTCAAGCGGTGGTCAACGAATACTCA	TRUE	0	0	0	25	0.0165032		TATGTTTAACACAGGTCAAGCGGTGGTCAACGAATACCCA	TATGTTTAACACAGGTCAAGCGGTGGTCAACGAATACTCA	TRUE	0	0
TATGTTTAACACAG------CGGTGGTCAACGAATACTCA	TATGTTTAACACAGGTCAAGCGGTGGTCAACGAATACTCA	FALSE	6	0	0	10	0.0169926		TATGTTTAACACATGTCAAGCGGTGGTCAACGAATACTCA	TATGTTTAACACAGGTCAAGCGGTGGTCAACGAATACTCA	TRUE	0	0	0	10	0.0160126		TATGTTTAACACAGGTCGAGCGGTGGTCAACGAATACTCA	TATGTTTAACACAGGTCAAGCGGTGGTCAACGAATACTCA	TRUE	0	0	0	7	0.0162304		TATGTTCAACACAGGTCAAGCGGTGGTCAACGAATACTCA	TATGTTTAACACAGGTCAAGCGGTGGTCAACGAATACTCA	TRUE	0	0	0	10	0.0144636		TATGTTTAACA--------GCGGTGGTCAACGAATACTCA	TATGTTTAACACAGGTCAAGCGGTGGTCAACGAATACTCA	TRUE	0	0	0	24	0.0158431		TGTGTTTAACACAGGTCAAGCGGTGGTCAACGAATACTCA	TATGTTTAACACAGGTCAAGCGGTGGTCAACGAATACTCA	TRUE	0	0
TATGTT--------------CGGTGGTCAACGAATACTCA	TATGTTTAACACAGGTCAAGCGGTGGTCAACGAATACTCA	FALSE	14	0	0	10	0.0169926		TATGTTAAACACAGGTCAAGCGGTGGTCAACGAATACTCA	TATGTTTAACACAGGTCAAGCGGTGGTCAACGAATACTCA	TRUE	0	0	0	10	0.0160126		TATGTTTAACAAAGGTCAAGCGGTGGTCAACGAATACTCA	TATGTTTAACACAGGTCAAGCGGTGGTCAACGAATACTCA	TRUE	0	0	0	7	0.0162304		TATGTTTAACACAGGTCAAACGGTGGTCAACGAATACTCA	TATGTTTAACACAGGTCAAGCGGTGGTCAACGAATACTCA	FALSE	0	0	1	10	0.0144636		TATATTTAACACAGGTCAAGCGGTGGTCAACGAATACTCA	TATGTTTAACACAGGTCAAGCGGTGGTCAACGAATACTCA	TRUE	0	0	0	24	0.0158431		TATGTTTAACACAGGTCAAGCTGTGGTCAACGAATACTCA	TATGTTTAACACAGGTCAAGCGGTGGTCAACGAATACTCA	TRUE	0	0
TATGTTCAACACAGGTCAAGCGGTGGTCAACGAATACTCA	TATGTTTAACACAGGTCAAGCGGTGGTCAACGAATACTCA	TRUE	0	0	0	10	0.0169926		TATGTTTAACACAGGTCAAGCGGTGGTCAACGAGTACTCA	TATGTTTAACACAGGTCAAGCGGTGGTCAACGAATACTCA	TRUE	0	0	0	10	0.0160126		TATGTTTAACACAGGTCAAGCGGTGGTAAACGAATACTCA	TATGTTTAACACAGGTCAAGCGGTGGTCAACGAATACTCA	TRUE	0	0	0	7	0.0162304		TATGTTTAATACAGGTCAAGCGGTGGTCAACGAATACTCA	TATGTTTAACACAGGTCAAGCGGTGGTCAACGAATACTCA	TRUE	0	0	0	10	0.0144636		TATGTTTAACACAGGTCAATCGGTGGTCAACAAATACTCA	TATGTTTAACACAGGTCAAGCGGTGGTCAACGAATACTCA	FALSE	0	0	1	23	0.0151829		TATGTTTAACACAGGTCAATTGGTGGTCAACGAATACTCA	TATGTTTAACACAGGTCAAGCGGTGGTCAACGAATACTCA	FALSE	0	0
TATGTTTAACACAGGACAAGCGGTGGTCAACGAATACTCA	TATGTTTAACACAGGTCAAGCGGTGGTCAACGAATACTCA	TRUE	0	0	0	10	0.0169926		TATGTTTAACACCGGTCAAGCGGTGGTCAACGAATACTCA	TATGTTTAACACAGGTCAAGCGGTGGTCAACGAATACTCA	TRUE	0	0	0	9	0.0144113		TATGTTTAACACAGGTCACGCGGTGGTCAACGAATACTCA	TATGTTTAACACAGGTCAAGCGGTGGTCAACGAATACTCA	TRUE	0	0	0	7	0.0162304		TATGTTTAACACA-------CGGTGGTCAACGAATACTCA	TATGTTTAACACAGGTCAAGCGGTGGTCAACGAATACTCA	FALSE	7	0	0	10	0.0144636		TATGTTTAACACAG------CGGTGGTCAACGAATACTCA	TATGTTTAACACAGGTCAAGCGGTGGTCAACGAATACTCA	FALSE	6	0	0	23	0.0151829		TATGTTT-------------CGGTGGTCAACGAATACTCA	TATGTTTAACACAGGTCAAGCGGTGGTCAACGAATACTCA	FALSE	13	0
TATGTTTAACACAGGTCAAGCGGTAGTCAACGAATACTCA	TATGTTTAACACAGGTCAAGCGGTGGTCAACGAATACTCA	TRUE	0	0	0	10	0.0169926		TATGTTTGACACAGGTCAAGCGGTGGTCAACGAATACTCA	TATGTTTAACACAGGTCAAGCGGTGGTCAACGAATACTCA	TRUE	0	0	0	9	0.0144113		TATGTTTAACACAGGTCAAGCGGTGGACAACGAATACTCA	TATGTTTAACACAGGTCAAGCGGTGGTCAACGAATACTCA	TRUE	0	0	0	7	0.0162304		TATGTTTAACACAGGTCAATTGGTGGTCAACGAATACTCA	TATGTTTAACACAGGTCAAGCGGTGGTCAACGAATACTCA	FALSE	0	0	2	10	0.0144636		TATGTTTAACACAGGTCAAGCGGTGGTCAACGAATATTCA	TATGTTTAACACAGGTCAAGCGGTGGTCAACGAATACTCA	TRUE	0	0	0	22	0.0145228		TATGTTTAACACCGGTCAAGCGGTGGTCAACGAATACTCA	TATGTTTAACACAGGTCAAGCGGTGGTCAACGAATACTCA	TRUE	0	0
TATGTTTAACACAGGTCAA-CGGTGGTCAACGAATACTCA	TATGTTTAACACAGGTCAAGCGGTGGTCAACGAATACTCA	FALSE	1	0	0	10	0.0169926		TATGTTTTACACAGGTCAAGCGGTGGTCAACGAATACTCA	TATGTTTAACACAGGTCAAGCGGTGGTCAACGAATACTCA	TRUE	0	0	0	9	0.0144113		TATGTTTAACACAGGTCAAGCGGTGGTCAACGTATACTCA	TATGTTTAACACAGGTCAAGCGGTGGTCAACGAATACTCA	TRUE	0	0	0	7	0.0162304		TATGTTTAACACAGGACAAGCGGTGGTCAACGAATACTCA	TATGTTTAACACAGGTCAAGCGGTGGTCAACGAATACTCA	TRUE	0	0	0	10	0.0144636		TATGTTTAACACAGGT--------GGTCAACGAATACTCA	TATGTTTAACACAGGTCAAGCGGTGGTCAACGAATACTCA	FALSE	8	0	0	22	0.0145228		TATGTTTAACACAGGTCAACGAATGGTCAACGAATACTCA	TATGTTTAACACAGGTCAAGCGGTGGTCAACGAATACTCA	FALSE	0	0
TACGTTTAACACAGGTCAAGCGGTGGTCAACGAATACTCA	TATGTTTAACACAGGTCAAGCGGTGGTCAACGAATACTCA	TRUE	0	0	0	10	0.0169926		TATGTTTAACACAGGTCAAGCGGTGGTCAACGTATACTCA	TATGTTTAACACAGGTCAAGCGGTGGTCAACGAATACTCA	TRUE	0	0	0	9	0.0144113		TATGTTTAACACAGGTCAATCGGTGGTCAACAAATACTCA	TATGTTTAACACAGGTCAAGCGGTGGTCAACGAATACTCA	FALSE	0	0	1	7	0.0162304		TATGTTTAACACAGGTCAAGCGGTGGTAAACGAATACTCA	TATGTTTAACACAGGTCAAGCGGTGGTCAACGAATACTCA	TRUE	0	0	0	10	0.0144636		TATGTTTAACACATGTCAAGCGGTGGTCAACGAATACTCA	TATGTTTAACACAGGTCAAGCGGTGGTCAACGAATACTCA	TRUE	0	0	0	21	0.0138627		TATGTTTAACACAAGTCAAGCGGTGGTCAACGAATACTCA	TATGTTTAACACAGGTCAAGCGGTGGTCAACGAATACTCA	TRUE	0	0
TATGTTTAACACAGGTCAAGCGGTGGTCAACTAATACTCA	TATGTTTAACACAGGTCAAGCGGTGGTCAACGAATACTCA	TRUE	0	0	0	10	0.0169926		TATGTTTAACAC---------GGTGGTCAACGAATACTCA	TATGTTTAACACAGGTCAAGCGGTGGTCAACGAATACTCA	FALSE	9	0	0	8	0.01281		TATGTTTAACACAGGTCAAGCGGAGGTCAACGAATACTCA	TATGTTTAACACAGGTCAAGCGGTGGTCAACGAATACTCA	TRUE	0	0	0	7	0.0162304		TATGTTTAACACAGGTCAAGCGGTGGTTAACGAATACTCA	TATGTTTAACACAGGTCAAGCGGTGGTCAACGAATACTCA	TRUE	0	0	0	10	0.0144636		TATGTTTAACACAGGTCAGGCGGTGGTCAACGAATACTCA	TATGTTTAACACAGGTCAAGCGGTGGTCAACGAATACTCA	TRUE	0	0	0	21	0.0138627		TATGTTTAACACAGGTCAAGCGGTGGTCAACGAATACTTA	TATGTTTAACACAGGTCAAGCGGTGGTCAACGAATACTCA	TRUE	0	0
TATGTTTAAAACAGGTCAAGCGGTGGTCAACGAATACTCA	TATGTTTAACACAGGTCAAGCGGTGGTCAACGAATACTCA	TRUE	0	0	0	10	0.0169926		TATGTTTAACACAGGCCAAGCGGTGGTCAACGAATACTCA	TATGTTTAACACAGGTCAAGCGGTGGTCAACGAATACTCA	TRUE	0	0	0	8	0.01281		TATGTTCAACACAGGTCAAGCGGTGGTCAACGAATACTCA	TATGTTTAACACAGGTCAAGCGGTGGTCAACGAATACTCA	TRUE	0	0	0	6	0.0139118		TATGTTTAACACAGGTCACGCGGTGGTCAACGAATACTCA	TATGTTTAACACAGGTCAAGCGGTGGTCAACGAATACTCA	TRUE	0	0	0	10	0.0144636		TATGTTTAACACCGGTCAAGCGGTGGTCAACGAATACTCA	TATGTTTAACACAGGTCAAGCGGTGGTCAACGAATACTCA	TRUE	0	0	0	21	0.0138627		TATGTTTAACACAGGT--------GGTCAACGAATACTCA	TATGTTTAACACAGGTCAAGCGGTGGTCAACGAATACTCA	FALSE	8	0
TATGTTTAACACAGGTCA--CGGTGGTCAACGAATACTCA	TATGTTTAACACAGGTCAAGCGGTGGTCAACGAATACTCA	FALSE	2	0	0	9	0.0152934		TATGTTTAACACAGGTCAAGCGGTGGTCAACGAATACTTA	TATGTTTAACACAGGTCAAGCGGTGGTCAACGAATACTCA	TRUE	0	0	0	8	0.01281		TATGTTTAACACAGGTCAAGCGGTGGTCAACGAATACTCG	TATGTTTAACACAGGTCAAGCGGTGGTCAACGAATACTCA	TRUE	0	0	0	6	0.0139118		TATGTTTATCACAGGTCAAGCGGTGGTCAACGAATACTCA	TATGTTTAACACAGGTCAAGCGGTGGTCAACGAATACTCA	TRUE	0	0	0	9	0.0130173		TATGTTTAACACAGGTCAAGCGGTAGTCAACGAATACTCA	TATGTTTAACACAGGTCAAGCGGTGGTCAACGAATACTCA	TRUE	0	0	0	21	0.0138627		TATGTTTAACACAGGTCAAGCGGTGGTCAACGAATATTCA	TATGTTTAACACAGGTCAAGCGGTGGTCAACGAATACTCA	TRUE	0	0
TATGTTTAACACAGGTCAAGAGGTGGTCAACGAATACTCA	TATGTTTAACACAGGTCAAGCGGTGGTCAACGAATACTCA	FALSE	0	0	1	8	0.0135941		TATGTTTAACACAG------CGGTGGTCAACGAATACTCA	TATGTTTAACACAGGTCAAGCGGTGGTCAACGAATACTCA	FALSE	6	0	0	8	0.01281		TATGTTTAACACA-------CGGTGGTCAACGAATACTCA	TATGTTTAACACAGGTCAAGCGGTGGTCAACGAATACTCA	FALSE	7	0	0	6	0.0139118		TACGTTTAACACAGGTCAAGCGGTGGTCAACGAATACTCA	TATGTTTAACACAGGTCAAGCGGTGGTCAACGAATACTCA	TRUE	0	0	0	9	0.0130173		TATGTTTAACACTGGTCAAGCGGTGGTCAACGAATACTCA	TATGTTTAACACAGGTCAAGCGGTGGTCAACGAATACTCA	TRUE	0	0	0	21	0.0138627		TATGTTTGAC----------CGGTGGTCAACGAATACTCA	TATGTTTAACACAGGTCAAGCGGTGGTCAACGAATACTCA	FALSE	10	0
TATGTTTAACACAGGTCAAGCGGTGGTCAACGAATTCTCA	TATGTTTAACACAGGTCAAGCGGTGGTCAACGAATACTCA	TRUE	0	0	0	8	0.0135941		TATGTTTAACACAGGTCAA-----------CGAATACTCA	TATGTTTAACACAGGTCAAGCGGTGGTCAACGAATACTCA	FALSE	11	0	0	8	0.01281		TATGTTTTACACAGGTCAAGCGGTGGTCAACGAATACTCA	TATGTTTAACACAGGTCAAGCGGTGGTCAACGAATACTCA	TRUE	0	0	0	6	0.0139118		TATGTTTAACACAGGTCAAGCGGTGGTCAACGAATTCTCA	TATGTTTAACACAGGTCAAGCGGTGGTCAACGAATACTCA	TRUE	0	0	0	9	0.0130173		#NAME?	TATGTTTAACACAGGTCAAGCGGTGGTCAACGAATACTCA	FALSE	31	0	0	21	0.0138627		TATGTTTAACACAGGTCAAGCGGTAGTCAACGAATACTCA	TATGTTTAACACAGGTCAAGCGGTGGTCAACGAATACTCA	TRUE	0	0
TATGTTTAACACAGGTCAATTGGTGGTCAACGAATACTCA	TATGTTTAACACAGGTCAAGCGGTGGTCAACGAATACTCA	FALSE	0	0	2	8	0.0135941		TATGTTTAACACAGGTCAAACGGTGGTCAACGAATACTCA	TATGTTTAACACAGGTCAAGCGGTGGTCAACGAATACTCA	FALSE	0	0	1	8	0.01281		TATGTTTAACACAGGTCAACCGGTGGTCAACGAATACTCA	TATGTTTAACACAGGTCAAGCGGTGGTCAACGAATACTCA	FALSE	0	0	1	6	0.0139118		#NAME?	TATGTTTAACACAGGTCAAGCGGTGGTCAACGAATACTCA	FALSE	38	0	0	8	0.0115709		TATGTTTAACACAGGTCAAGCGGTGGTCGACGAATACTCA	TATGTTTAACACAGGTCAAGCGGTGGTCAACGAATACTCA	TRUE	0	0	0	20	0.0132025		TATGTTTAACACTGGTCAAGCGGTGGTCAACGAATACTCA	TATGTTTAACACAGGTCAAGCGGTGGTCAACGAATACTCA	TRUE	0	0
TATGTTTAACACAGGTCAAGGCGGTGGTCAACGAATACTC	TATGTTTAACACAGGTCAAG-CGGTGGTCAACGAATACTC	FALSE	0	1	0	8	0.0135941		TATGTTTAACACAGGTCAAGCGGTGATCAACGAATACTCA	TATGTTTAACACAGGTCAAGCGGTGGTCAACGAATACTCA	TRUE	0	0	0	8	0.01281		TATGTTTAACACAGGTTAATCGGTGGTCAACGAATACTCA	TATGTTTAACACAGGTCAAGCGGTGGTCAACGAATACTCA	FALSE	0	0	1	6	0.0139118		CATGTTTAACACAGGTCAAGCGGTGGTCAACGAATACTCA	TATGTTTAACACAGGTCAAGCGGTGGTCAACGAATACTCA	TRUE	0	0	0	8	0.0115709		TATGTTTAACGCAGGTCAAGCGGTGGTCAACGAATACTCA	TATGTTTAACACAGGTCAAGCGGTGGTCAACGAATACTCA	TRUE	0	0	0	20	0.0132025		TATGTTTAACACAGGTCAAGCGTTGGTCAACGAATACTCA	TATGTTTAACACAGGTCAAGCGGTGGTCAACGAATACTCA	TRUE	0	0
TATGTTAAACACAGGTCAAGCGGTGGTCAACGAATACTCA	TATGTTTAACACAGGTCAAGCGGTGGTCAACGAATACTCA	TRUE	0	0	0	7	0.0118949		TATGTTTAACACAGGTCAAGCGGAGGTCAACGAATACTCA	TATGTTTAACACAGGTCAAGCGGTGGTCAACGAATACTCA	TRUE	0	0	0	8	0.01281		TATGTTTAACACAGGTCAAGCGATGGTCAACGAATACTCA	TATGTTTAACACAGGTCAAGCGGTGGTCAACGAATACTCA	TRUE	0	0	0	6	0.0139118		TATGTTTAACACAGGTTAAGCGGTGGTCAACGAATACTCA	TATGTTTAACACAGGTCAAGCGGTGGTCAACGAATACTCA	TRUE	0	0	0	8	0.0115709		TATGTTTAACACAGATCAAGCGGTGGTCAACGAATACTCA	TATGTTTAACACAGGTCAAGCGGTGGTCAACGAATACTCA	TRUE	0	0	0	20	0.0132025		TATGTTTAACACAGGTCAAGGCGGTGGTCAACGAATACTC	TATGTTTAACACAGGTCAAG-CGGTGGTCAACGAATACTC	FALSE	0	1
TATGTTTAACACAGGTCAAGCGGTGGTCAACGAATACACA	TATGTTTAACACAGGTCAAGCGGTGGTCAACGAATACTCA	TRUE	0	0	0	7	0.0118949		TATGTTTAACACAGGTTAAGCGGTGGTCAACGAATACTCA	TATGTTTAACACAGGTCAAGCGGTGGTCAACGAATACTCA	TRUE	0	0	0	8	0.01281		TATGTTTAACACAGGTCAAGAGGTGGTCAACGAATACTCA	TATGTTTAACACAGGTCAAGCGGTGGTCAACGAATACTCA	FALSE	0	0	1	6	0.0139118		TATGTTTAACACAGGTCAAGCGGGGGTCAACGAATACTCA	TATGTTTAACACAGGTCAAGCGGTGGTCAACGAATACTCA	TRUE	0	0	0	8	0.0115709		TATGTTTAACACGGGTCAATCGGTGGTCAACGAATACTCA	TATGTTTAACACAGGTCAAGCGGTGGTCAACGAATACTCA	FALSE	0	0	1	20	0.0132025		TATGTTTAACACAGGTCAAGCGGTGGTCTACGAATACTCA	TATGTTTAACACAGGTCAAGCGGTGGTCAACGAATACTCA	TRUE	0	0
TATGTTTAACACAGGTCAATCGGTGGTCAACAAATACTCA	TATGTTTAACACAGGTCAAGCGGTGGTCAACGAATACTCA	FALSE	0	0	1	7	0.0118949		TATGTTCAACACAGGTCAAGCGGTGGTCAACGAATACTCA	TATGTTTAACACAGGTCAAGCGGTGGTCAACGAATACTCA	TRUE	0	0	0	8	0.01281		TATGTTTAACACAGGTAAAGCGGTGGTCAACGAATACTCA	TATGTTTAACACAGGTCAAGCGGTGGTCAACGAATACTCA	TRUE	0	0	0	6	0.0139118		TATGTTTAACACAGGTCAAGCGGTGGTCGACGAATACTCA	TATGTTTAACACAGGTCAAGCGGTGGTCAACGAATACTCA	TRUE	0	0	0	7	0.0101245		TGTGTTTAACACAGGTCAAGCGGTGGTCAACGAATACTCA	TATGTTTAACACAGGTCAAGCGGTGGTCAACGAATACTCA	TRUE	0	0	0	20	0.0132025		TATGTTTAACACAGATCAAGCGGTGGTCAACGAATACTCA	TATGTTTAACACAGGTCAAGCGGTGGTCAACGAATACTCA	TRUE	0	0
TATGTTT-------------CGGTGGTCAACGAATACTCA	TATGTTTAACACAGGTCAAGCGGTGGTCAACGAATACTCA	FALSE	13	0	0	7	0.0118949		TATGTTTAACACAGGTCACGCGGTGGTCAACGAATACTCA	TATGTTTAACACAGGTCAAGCGGTGGTCAACGAATACTCA	TRUE	0	0	0	8	0.01281		TATGTTTAACACAAGTCAAGCGGTGGTCAACGAATACTCA	TATGTTTAACACAGGTCAAGCGGTGGTCAACGAATACTCA	TRUE	0	0	0	6	0.0139118		TATGTTTAACACAGGTCAAG--GTGGTCAACGAATACTCA	TATGTTTAACACAGGTCAAGCGGTGGTCAACGAATACTCA	FALSE	2	0	0	7	0.0101245		TATGTTTAACACAGGTCAAGAGCGGTGGTCAACGAATACT	TATGTTTAACACAGGTCAAG--CGGTGGTCAACGAATACT	FALSE	0	2	0	20	0.0132025		TATGTTTGACCT--------CGGTGGTCAACGAATACTCA	TATGTTTAACACAGGTCAAGCGGTGGTCAACGAATACTCA	FALSE	8	0
TATGTTTAACGCAGGTCAAGCGGTGGTCAACGAATACTCA	TATGTTTAACACAGGTCAAGCGGTGGTCAACGAATACTCA	TRUE	0	0	0	7	0.0118949		TATGTTTCACACAGGTCAAGCGGTGGTCAACGAATACTCA	TATGTTTAACACAGGTCAAGCGGTGGTCAACGAATACTCA	TRUE	0	0	0	7	0.0112088		TATGTTTAACACAGGTCAAGCGGTGGTCAACGAACACTCA	TATGTTTAACACAGGTCAAGCGGTGGTCAACGAATACTCA	TRUE	0	0	0	5	0.0115931		TATGTTTAACACTT------CGGTGGTCAACGAATACTCA	TATGTTTAACACAGGTCAAGCGGTGGTCAACGAATACTCA	FALSE	6	0	0	7	0.0101245		TATGTTCAACACAGGTCAAGCGGTGGTCAACGAATACTCA	TATGTTTAACACAGGTCAAGCGGTGGTCAACGAATACTCA	TRUE	0	0	0	19	0.0125424		#NAME?	TATGTTTAACACAGGTCAAGCGGTGGTCAACGAATACTCA	FALSE	26	0
TATGTTTAACACAGGTCAAGCGGTGGTCAGCGAATACTCA	TATGTTTAACACAGGTCAAGCGGTGGTCAACGAATACTCA	TRUE	0	0	0	7	0.0118949		TATGTTTAACACAGGTCAAGCGGTTGTCAACGAATACTCA	TATGTTTAACACAGGTCAAGCGGTGGTCAACGAATACTCA	TRUE	0	0	0	7	0.0112088		TATGTTTAACACAGGTCATGCGGTGGTCAACGAATACTCA	TATGTTTAACACAGGTCAAGCGGTGGTCAACGAATACTCA	TRUE	0	0	0	5	0.0115931		TATGTTTAACACAGGTCAAGCGGTGGTCAACGAATACCCA	TATGTTTAACACAGGTCAAGCGGTGGTCAACGAATACTCA	TRUE	0	0	0	7	0.0101245		TATGTTTAACACAGGTCAATCGGTTGTCAACGAATACTCA	TATGTTTAACACAGGTCAAGCGGTGGTCAACGAATACTCA	FALSE	0	0	1	19	0.0125424		TATGTTTAACACAGGTCAAGCGGTGGTAAACGAATACTCA	TATGTTTAACACAGGTCAAGCGGTGGTCAACGAATACTCA	TRUE	0	0
TATGTTTAACACAGGTCAAGCGGTGGTCAACGTATACTCA	TATGTTTAACACAGGTCAAGCGGTGGTCAACGAATACTCA	TRUE	0	0	0	7	0.0118949		TATGTTTATCACAGGTCAAGCGGTGGTCAACGAATACTCA	TATGTTTAACACAGGTCAAGCGGTGGTCAACGAATACTCA	TRUE	0	0	0	7	0.0112088		TATGTTTAACACAGGTCAAGCGGTGATCAACGAATACTCA	TATGTTTAACACAGGTCAAGCGGTGGTCAACGAATACTCA	TRUE	0	0	0	5	0.0115931		TATGTTTAACACAGGGCAAGCGGTGGTCAACGAATACTCA	TATGTTTAACACAGGTCAAGCGGTGGTCAACGAATACTCA	TRUE	0	0	0	7	0.0101245		TATGTTTAACACAGGTCAAGCGGTGGTCAACGAATGCTCA	TATGTTTAACACAGGTCAAGCGGTGGTCAACGAATACTCA	TRUE	0	0	0	18	0.0118823		TATGTTCAACACAGGTCAAGCGGTGGTCAACGAATACTCA	TATGTTTAACACAGGTCAAGCGGTGGTCAACGAATACTCA	TRUE	0	0
TATGTTTAACACAGGTCAAGCGGTGGTCAACGAATACTAA	TATGTTTAACACAGGTCAAGCGGTGGTCAACGAATACTCA	TRUE	0	0	0	7	0.0118949		TATGTTTAACACAGGGCAAGCGGTGGTCAACGAATACTCA	TATGTTTAACACAGGTCAAGCGGTGGTCAACGAATACTCA	TRUE	0	0	0	7	0.0112088		TATGTTTAACACAGGTTAAGCGGTGGTCAACGAATACTCA	TATGTTTAACACAGGTCAAGCGGTGGTCAACGAATACTCA	TRUE	0	0	0	5	0.0115931		TATGTTTAACACAGGTCAAGCGGTGGTCAACGAGTACTCA	TATGTTTAACACAGGTCAAGCGGTGGTCAACGAATACTCA	TRUE	0	0	0	7	0.0101245		TATGTTTAACACAGGTCAAGCGGTGGTCAAAGAATACTCA	TATGTTTAACACAGGTCAAGCGGTGGTCAACGAATACTCA	TRUE	0	0	0	18	0.0118823		TATGTCTAACACAGGTCAAGCGGTGGTCAACGAATACTCA	TATGTTTAACACAGGTCAAGCGGTGGTCAACGAATACTCA	TRUE	0	0
TATGTTTAACACAGGTCATGCGGTGGTCAACGAATACTCA	TATGTTTAACACAGGTCAAGCGGTGGTCAACGAATACTCA	TRUE	0	0	0	6	0.0101956		TATGTATAACACAGGTCAAGCGGTGGTCAACGAATACTCA	TATGTTTAACACAGGTCAAGCGGTGGTCAACGAATACTCA	TRUE	0	0	0	7	0.0112088		TATGTTTAACACAGGTCAAGCGGTGGTCAACGAATTCTCA	TATGTTTAACACAGGTCAAGCGGTGGTCAACGAATACTCA	TRUE	0	0	0	5	0.0115931		TATGTTTAACACAGGTCAAGCGGTGGTCAACGGATACTCA	TATGTTTAACACAGGTCAAGCGGTGGTCAACGAATACTCA	TRUE	0	0	0	7	0.0101245		TATGTTTAACACAGGTTAAGCGGTGGTCAACGAATACTCA	TATGTTTAACACAGGTCAAGCGGTGGTCAACGAATACTCA	TRUE	0	0	0	18	0.0118823		TATGTTTAACACAGGTCAAGCGGTGGTCAACGAATGCTCA	TATGTTTAACACAGGTCAAGCGGTGGTCAACGAATACTCA	TRUE	0	0
TATGTTTAACACAGGTCAAGCCGTGGTCAACGAATACTCA	TATGTTTAACACAGGTCAAGCGGTGGTCAACGAATACTCA	TRUE	0	0	0	6	0.0101956		TATGTTTAACACAGGTCAAGCGGTGGTCACCGAATACTCA	TATGTTTAACACAGGTCAAGCGGTGGTCAACGAATACTCA	TRUE	0	0	0	6	0.00960753		TATGTTTAACACAGGTCAAGCGGTGGTCATCGAATACTCA	TATGTTTAACACAGGTCAAGCGGTGGTCAACGAATACTCA	TRUE	0	0	0	5	0.0115931		TATGTTTAACACAGGTCAATCGGTGGTCAATGAATACTCA	TATGTTTAACACAGGTCAAGCGGTGGTCAACGAATACTCA	FALSE	0	0	1	7	0.0101245		TATGTTTAACACAGGTCAAGCGGTTGTCAACGAATACTCA	TATGTTTAACACAGGTCAAGCGGTGGTCAACGAATACTCA	TRUE	0	0	0	18	0.0118823		TATGTTTAATACAGGTCAAGCGGTGGTCAACGAATACTCA	TATGTTTAACACAGGTCAAGCGGTGGTCAACGAATACTCA	TRUE	0	0
TATGTTTAACACAGTTCAAGCGGTGGTCAACGAATACTCA	TATGTTTAACACAGGTCAAGCGGTGGTCAACGAATACTCA	TRUE	0	0	0	6	0.0101956		TATGTCTAACACAGGTCAAGCGGTGGTCAACGAATACTCA	TATGTTTAACACAGGTCAAGCGGTGGTCAACGAATACTCA	TRUE	0	0	0	6	0.00960753		TATGTTTAACACAGGTCAAGCGGTGGTCGACGAATACTCA	TATGTTTAACACAGGTCAAGCGGTGGTCAACGAATACTCA	TRUE	0	0	0	5	0.0115931		TATGTTTAACACAGGTCAAGAGGTGGTCAACGAATACTCA	TATGTTTAACACAGGTCAAGCGGTGGTCAACGAATACTCA	FALSE	0	0	1	7	0.0101245		TATGTTTAACACAGGTCAATCGGTGGTCAACGAATACCCA	TATGTTTAACACAGGTCAAGCGGTGGTCAACGAATACTCA	FALSE	0	0	1	18	0.0118823		TATGTTTAACACAGGTCAAGCGGAGGTCAACGAATACTCA	TATGTTTAACACAGGTCAAGCGGTGGTCAACGAATACTCA	TRUE	0	0
TATGTTTAACACAGGTCAAGCGGAGGTCAACGAATACTCA	TATGTTTAACACAGGTCAAGCGGTGGTCAACGAATACTCA	TRUE	0	0	0	6	0.0101956		TACGTTTAACACAGGTCAAGCGGTGGTCAACGAATACTCA	TATGTTTAACACAGGTCAAGCGGTGGTCAACGAATACTCA	TRUE	0	0	0	6	0.00960753		TATGTTTAACACAGGTCAAGCGGTGTTCAACGAATACTCA	TATGTTTAACACAGGTCAAGCGGTGGTCAACGAATACTCA	TRUE	0	0	0	5	0.0115931		TATGTTTAACACAGGTCAAGCGTTGGTCAACGAATACTCA	TATGTTTAACACAGGTCAAGCGGTGGTCAACGAATACTCA	TRUE	0	0	0	7	0.0101245		TATGTTAAACACAGGTCAAGCGGTGGTCAACGAATACTCA	TATGTTTAACACAGGTCAAGCGGTGGTCAACGAATACTCA	TRUE	0	0	0	17	0.0112222		TATGTTTAACACAGGACAAGCGGTGGTCAACGAATACTCA	TATGTTTAACACAGGTCAAGCGGTGGTCAACGAATACTCA	TRUE	0	0
TATGATTAACACAGGTCAAGCGGTGGTCAACGAATACTCA	TATGTTTAACACAGGTCAAGCGGTGGTCAACGAATACTCA	TRUE	0	0	0	6	0.0101956		TAAGTTTAACACAGGTCAAGCGGTGGTCAACGAATACTCA	TATGTTTAACACAGGTCAAGCGGTGGTCAACGAATACTCA	TRUE	0	0	0	6	0.00960753		TATGTTTAACACAGGTCAAGCTGTGGTCAACGAATACTCA	TATGTTTAACACAGGTCAAGCGGTGGTCAACGAATACTCA	TRUE	0	0	0	5	0.0115931		TATGTTTAACACCGGTCAAGCGGTGGTCAACGAATACTCA	TATGTTTAACACAGGTCAAGCGGTGGTCAACGAATACTCA	TRUE	0	0	0	6	0.00867817		TATGATTAACACAGGTCAAGCGGTGGTCAACGAATACTCA	TATGTTTAACACAGGTCAAGCGGTGGTCAACGAATACTCA	TRUE	0	0	0	17	0.0112222		TATGTTTAACACAGGTCGAGCGGTGGTCAACGAATACTCA	TATGTTTAACACAGGTCAAGCGGTGGTCAACGAATACTCA	TRUE	0	0
TATGTTTAACACAGGTCAAGCGGTGGTGAACGAATACTCA	TATGTTTAACACAGGTCAAGCGGTGGTCAACGAATACTCA	TRUE	0	0	0	6	0.0101956		TATGTTTAACACAGTTCAAGCGGTGGTCAACGAATACTCA	TATGTTTAACACAGGTCAAGCGGTGGTCAACGAATACTCA	TRUE	0	0	0	6	0.00960753		TATGTTTAACACAGGT--------GGTCAACGAATACTCA	TATGTTTAACACAGGTCAAGCGGTGGTCAACGAATACTCA	FALSE	8	0	0	5	0.0115931		TATGTTTGACACAGGTCAAGCGGTGGTCAACGAATACTCA	TATGTTTAACACAGGTCAAGCGGTGGTCAACGAATACTCA	TRUE	0	0	0	6	0.00867817		TATGTTTAACACAGGTCATGCGGTGGTCAACGAATACTCA	TATGTTTAACACAGGTCAAGCGGTGGTCAACGAATACTCA	TRUE	0	0	0	17	0.0112222		#NAME?	TATGTTTAACACAGGTCAAGCGGTGGTCAACGAATACTCA	FALSE	25	0
TATGTTTAACACAGGTCAAGCGGTGGTCAACGAACACTCA	TATGTTTAACACAGGTCAAGCGGTGGTCAACGAATACTCA	TRUE	0	0	0	6	0.0101956		TATGCTTAACACAGGTCAAGCGGTGGTCAACGAATACTCA	TATGTTTAACACAGGTCAAGCGGTGGTCAACGAATACTCA	TRUE	0	0	0	6	0.00960753		TATGTTTAACACTGGTCAAGCGGTGGTCAACGAATACTCA	TATGTTTAACACAGGTCAAGCGGTGGTCAACGAATACTCA	TRUE	0	0	0	5	0.0115931		TATGTTTAACACAGGTCAAGCGGTGGTCAACGAATACTTA	TATGTTTAACACAGGTCAAGCGGTGGTCAACGAATACTCA	TRUE	0	0	0	6	0.00867817		TATGTTTAACACAGGTCAATCGGCGGTCAACGAATACTCA	TATGTTTAACACAGGTCAAGCGGTGGTCAACGAATACTCA	FALSE	0	0	1	16	0.010562		TATGTTTGACACAGGTCAAGCGGTGGTCAACGAATACTCA	TATGTTTAACACAGGTCAAGCGGTGGTCAACGAATACTCA	TRUE	0	0
TATGTTTAACACAGGTCAAGCGTTGGTCAACGAATACTCA	TATGTTTAACACAGGTCAAGCGGTGGTCAACGAATACTCA	TRUE	0	0	0	6	0.0101956		TATGTTTAACACAGGTCATGCGGTGGTCAACGAATACTCA	TATGTTTAACACAGGTCAAGCGGTGGTCAACGAATACTCA	TRUE	0	0	0	6	0.00960753		TATATTTAACACAGGTCAAGCGGTGGTCAACGAATACTCA	TATGTTTAACACAGGTCAAGCGGTGGTCAACGAATACTCA	TRUE	0	0	0	5	0.0115931		TATGTTAAACACAGGTCAAGCGGTGGTCAACGAATACTCA	TATGTTTAACACAGGTCAAGCGGTGGTCAACGAATACTCA	TRUE	0	0	0	6	0.00867817		TATGCTTAACACAGGTCAAGCGGTGGTCAACGAATACTCA	TATGTTTAACACAGGTCAAGCGGTGGTCAACGAATACTCA	TRUE	0	0	0	16	0.010562		TAAGTTTAACACAGGTCAAGCGGTGGTCAACGAATACTCA	TATGTTTAACACAGGTCAAGCGGTGGTCAACGAATACTCA	TRUE	0	0
TATGTTTAACACAGGTCAAGCGGTTGTCAACGAATACTCA	TATGTTTAACACAGGTCAAGCGGTGGTCAACGAATACTCA	TRUE	0	0	0	6	0.0101956		TATGTTTAACACAGGTCAAGCGGTGGACAACGAATACTCA	TATGTTTAACACAGGTCAAGCGGTGGTCAACGAATACTCA	TRUE	0	0	0	6	0.00960753		TTTGTTTAACACAGGTCAAGCGGTGGTCAACGAATACTCA	TATGTTTAACACAGGTCAAGCGGTGGTCAACGAATACTCA	TRUE	0	0	0	5	0.0115931		TATGTT-AACACAGGTCAAGCGGTGGTCAACGAATACTCA	TATGTTTAACACAGGTCAAGCGGTGGTCAACGAATACTCA	TRUE	0	0	0	6	0.00867817		TATGGTTAACACAGGTCAAGCGGTGGTCAACGAATACTCA	TATGTTTAACACAGGTCAAGCGGTGGTCAACGAATACTCA	TRUE	0	0	0	16	0.010562		TATGTTTAACACAGGTCAAGCGGTGGACAACGAATACTCA	TATGTTTAACACAGGTCAAGCGGTGGTCAACGAATACTCA	TRUE	0	0
TATGTTTAACACAGGT--------GGTCAACGAATACTCA	TATGTTTAACACAGGTCAAGCGGTGGTCAACGAATACTCA	FALSE	8	0	0	6	0.0101956		TATGTTTAATACAGGTCAAGCGGTGGTCAACGAATACTCA	TATGTTTAACACAGGTCAAGCGGTGGTCAACGAATACTCA	TRUE	0	0	0	6	0.00960753		TATGTTTAACGCAGGTCAAGCGGTGGTCAACGAATACTCA	TATGTTTAACACAGGTCAAGCGGTGGTCAACGAATACTCA	TRUE	0	0	0	5	0.0115931		AATGTTTAACACAGGTCAAGCGGTGGTCAACGAATACTCA	TATGTTTAACACAGGTCAAGCGGTGGTCAACGAATACTCA	TRUE	0	0	0	6	0.00867817		TATGTTTAACACAGGTCAAGCGGTGGTCAACGAGTACTCA	TATGTTTAACACAGGTCAAGCGGTGGTCAACGAATACTCA	TRUE	0	0	0	15	0.00990191		TATTTTTAACACAGGTCAAGCGGTGGTCAACGAATACTCA	TATGTTTAACACAGGTCAAGCGGTGGTCAACGAATACTCA	TRUE	0	0
TATGTTTAACACAGGTCAAGCGGTGGTCAACGAATGCTCA	TATGTTTAACACAGGTCAAGCGGTGGTCAACGAATACTCA	TRUE	0	0	0	6	0.0101956		TATGTTTAACACAGGTCAAGCGTTGGTCAACGAATACTCA	TATGTTTAACACAGGTCAAGCGGTGGTCAACGAATACTCA	TRUE	0	0	0	6	0.00960753		AATGTTTAACACAGGTCAAGCGGTGGTCAACGAATACTCA	TATGTTTAACACAGGTCAAGCGGTGGTCAACGAATACTCA	TRUE	0	0	0	4	0.0092745		TATGTTTAACACAGGTCAAGCGGAGGTCAACGAATACTCA	TATGTTTAACACAGGTCAAGCGGTGGTCAACGAATACTCA	TRUE	0	0	0	6	0.00867817		TATGTTTAACACAGGTCAACCGGTGGTCAACGAATACTCA	TATGTTTAACACAGGTCAAGCGGTGGTCAACGAATACTCA	FALSE	0	0	1	15	0.00990191		TATGTTTAACACAGGTCAATCGGTGGCCAACGAATACTCA	TATGTTTAACACAGGTCAAGCGGTGGTCAACGAATACTCA	FALSE	0	0
TATGTTTAACACAGGTCAAGCGGTGGTCAACGAATACTCT	TATGTTTAACACAGGTCAAGCGGTGGTCAACGAATACTCA	TRUE	0	0	0	6	0.0101956		TATGTTTAACACAGGTCAAGCGGTGGTCAACGATTACTCA	TATGTTTAACACAGGTCAAGCGGTGGTCAACGAATACTCA	TRUE	0	0	0	6	0.00960753		TATGTTTAACACAGATCAAGCGGTGGTCAACGAATACTCA	TATGTTTAACACAGGTCAAGCGGTGGTCAACGAATACTCA	TRUE	0	0	0	4	0.0092745		TATGTTTAACACAGGTCAAGCGGTGGTCAACGTATACTCA	TATGTTTAACACAGGTCAAGCGGTGGTCAACGAATACTCA	TRUE	0	0	0	6	0.00867817		TATGTTTAACACAGGTCAAGCGGTGGTCAACGTATACTCA	TATGTTTAACACAGGTCAAGCGGTGGTCAACGAATACTCA	TRUE	0	0	0	15	0.00990191		TATGTTTAACACAGGTCAAGCGGTGGTCAACGAGTACTCA	TATGTTTAACACAGGTCAAGCGGTGGTCAACGAATACTCA	TRUE	0	0
TATGTTTGACACAGGTCAAGCGGTGGTCAACGAATACTCA	TATGTTTAACACAGGTCAAGCGGTGGTCAACGAATACTCA	TRUE	0	0	0	6	0.0101956		TATGTTGAACACAGGTCAAGCGGTGGTCAACGAATACTCA	TATGTTTAACACAGGTCAAGCGGTGGTCAACGAATACTCA	TRUE	0	0	0	6	0.00960753		TACGTTTAACACAGGTCAAGCGGTGGTCAACGAATACTCA	TATGTTTAACACAGGTCAAGCGGTGGTCAACGAATACTCA	TRUE	0	0	0	4	0.0092745		TATGTTTAACACAGGTCATGCGGTGGTCAACGAATACTCA	TATGTTTAACACAGGTCAAGCGGTGGTCAACGAATACTCA	TRUE	0	0	0	5	0.00723181		CATGTTTAACACAGGTCAAGCGGTGGTCAACGAATACTCA	TATGTTTAACACAGGTCAAGCGGTGGTCAACGAATACTCA	TRUE	0	0	0	15	0.00990191		TATGTTTAACGCAGGTCAAGCGGTGGTCAACGAATACTCA	TATGTTTAACACAGGTCAAGCGGTGGTCAACGAATACTCA	TRUE	0	0
TATGTTTAACACGGGTCAATCGGTGGTCAACGAATACTCA	TATGTTTAACACAGGTCAAGCGGTGGTCAACGAATACTCA	FALSE	0	0	1	6	0.0101956		CATGTTTAACACAGGTCAAGCGGTGGTCAACGAATACTCA	TATGTTTAACACAGGTCAAGCGGTGGTCAACGAATACTCA	TRUE	0	0	0	6	0.00960753		TATGTTTATCACAGGTCAAGCGGTGGTCAACGAATACTCA	TATGTTTAACACAGGTCAAGCGGTGGTCAACGAATACTCA	TRUE	0	0	0	4	0.0092745		TATGTTTAACACAGGTCAAGCGGTGGTCAACGAATACTCT	TATGTTTAACACAGGTCAAGCGGTGGTCAACGAATACTCA	TRUE	0	0	0	5	0.00723181		TATGTTTAACACAGGGCAAGCGGTGGTCAACGAATACTCA	TATGTTTAACACAGGTCAAGCGGTGGTCAACGAATACTCA	TRUE	0	0	0	15	0.00990191		TATGTTTAACAAAGGTCAATCGGTGGTCAACGAATACTCA	TATGTTTAACACAGGTCAAGCGGTGGTCAACGAATACTCA	FALSE	0	0
TATGTTTAACAAAGGTCAAGCGGTGGTCAACGAATACTCA	TATGTTTAACACAGGTCAAGCGGTGGTCAACGAATACTCA	TRUE	0	0	0	6	0.0101956		TATGTTTAACACAGGTCAAGCGGTGGTCAACTAATACTCA	TATGTTTAACACAGGTCAAGCGGTGGTCAACGAATACTCA	TRUE	0	0	0	6	0.00960753		TATGTTTAAAACAGGTCAAGCGGTGGTCAACGAATACTCA	TATGTTTAACACAGGTCAAGCGGTGGTCAACGAATACTCA	TRUE	0	0	0	4	0.0092745		TATGTTTAACACAGGTAAAGCGGTGGTCAACGAATACTCA	TATGTTTAACACAGGTCAAGCGGTGGTCAACGAATACTCA	TRUE	0	0	0	5	0.00723181		TATGTTTAACACAGGTCAACGGTTTAACGGTGGTCAACGA	TATGTTTAACACAGGTCAAG-------CGGTGGTCAACGA	FALSE	0	7	1	14	0.00924178		TATGTTTAACACAGGTCAATCGGCGGTCAACGAATACTCA	TATGTTTAACACAGGTCAAGCGGTGGTCAACGAATACTCA	FALSE	0	0
TATGTTTATCACAGGTCAAGCGGTGGTCAACGAATACTCA	TATGTTTAACACAGGTCAAGCGGTGGTCAACGAATACTCA	TRUE	0	0	0	5	0.00849632		TATGTTTAACACAGGTCAAGCGGGGGTCAACGAATACTCA	TATGTTTAACACAGGTCAAGCGGTGGTCAACGAATACTCA	TRUE	0	0	0	6	0.00960753		TATGTTTGACACAGGTCAAGCGGTGGTCAACGAATACTCA	TATGTTTAACACAGGTCAAGCGGTGGTCAACGAATACTCA	TRUE	0	0	0	4	0.0092745		TATGTTTAACAAAGGTCAAGCGGTGGTCAACGAATACTCA	TATGTTTAACACAGGTCAAGCGGTGGTCAACGAATACTCA	TRUE	0	0	0	5	0.00723181		TATGTTGACCTC---------GGTGGTCAACGAATACTCA	TATGTTTAACACAGGTCAAGCGGTGGTCAACGAATACTCA	FALSE	9	0	0	14	0.00924178		TATGTTTAACACAGGTCAAG--TTGGTCAACGAATACTCA	TATGTTTAACACAGGTCAAGCGGTGGTCAACGAATACTCA	FALSE	2	0
TATGTTTAACACAGGTAAAGCGGTGGTCAACGAATACTCA	TATGTTTAACACAGGTCAAGCGGTGGTCAACGAATACTCA	TRUE	0	0	0	5	0.00849632		TATGTTTAACACAGGTCAAGCGGTGGTCAACGAATACTAA	TATGTTTAACACAGGTCAAGCGGTGGTCAACGAATACTCA	TRUE	0	0	0	6	0.00960753		TATGTTTAACACAGGTCAAGCGGTGGTCAACCAATACTCA	TATGTTTAACACAGGTCAAGCGGTGGTCAACGAATACTCA	TRUE	0	0	0	4	0.0092745		TATGTTTAACACAGGTCAAG---------ACGAATACTCA	TATGTTTAACACAGGTCAAGCGGTGGTCAACGAATACTCA	FALSE	9	0	0	5	0.00723181		TATGTTTATCACAGGTCAAGCGGTGGTCAACGAATACTCA	TATGTTTAACACAGGTCAAGCGGTGGTCAACGAATACTCA	TRUE	0	0	0	14	0.00924178		TATGTTTTACACAGGTCAAGCGGTGGTCAACGAATACTCA	TATGTTTAACACAGGTCAAGCGGTGGTCAACGAATACTCA	TRUE	0	0
TATGTTTAACACAGGTCAAGCGGTGGTCAACGGATACTCA	TATGTTTAACACAGGTCAAGCGGTGGTCAACGAATACTCA	TRUE	0	0	0	5	0.00849632		TATGTTTAGCACAGGTCAAGCGGTGGTCAACGAATACTCA	TATGTTTAACACAGGTCAAGCGGTGGTCAACGAATACTCA	TRUE	0	0	0	5	0.00800628		TATGTTTAACACAGGTCAAGCGGTGGTCAACGAATACACA	TATGTTTAACACAGGTCAAGCGGTGGTCAACGAATACTCA	TRUE	0	0	0	4	0.0092745		TATGTTTAACACAGGTCAATCGGTGGTCAACGAATACTCG	TATGTTTAACACAGGTCAAGCGGTGGTCAACGAATACTCA	FALSE	0	0	1	5	0.00723181		TATGTTTAACACAGGTCAAGAGGTGGTCAACGAATACTCA	TATGTTTAACACAGGTCAAGCGGTGGTCAACGAATACTCA	FALSE	0	0	1	14	0.00924178		TATGTTTAACACAGGTTAAGCGGTGGTCAACGAATACTCA	TATGTTTAACACAGGTCAAGCGGTGGTCAACGAATACTCA	TRUE	0	0
TATGTTTTACACAGGTCAAGCGGTGGTCAACGAATACTCA	TATGTTTAACACAGGTCAAGCGGTGGTCAACGAATACTCA	TRUE	0	0	0	5	0.00849632		TATGTTTAACACAGGTCAAGCGGTGGGCAACGAATACTCA	TATGTTTAACACAGGTCAAGCGGTGGTCAACGAATACTCA	TRUE	0	0	0	5	0.00800628		TATGTTTAACACAGGTCAAGCGGTGGTCAACGAATACCCA	TATGTTTAACACAGGTCAAGCGGTGGTCAACGAATACTCA	TRUE	0	0	0	4	0.0092745		TATGTTTAACACAGGTCAAGGCGGTGGTCAACGAATACTC	TATGTTTAACACAGGTCAAG-CGGTGGTCAACGAATACTC	FALSE	0	1	0	5	0.00723181		#NAME?	TATGTTTAACACAGGTCAAGCGGTGGTCAACGAATACTCA	FALSE	22	0	0	14	0.00924178		TATGTTTAACACAGGTCAAACGGTGGTCAACGAATACTCA	TATGTTTAACACAGGTCAAGCGGTGGTCAACGAATACTCA	FALSE	0	0
TATGTTTAACACAGGTCAAGCGGGGGTCAACGAATACTCA	TATGTTTAACACAGGTCAAGCGGTGGTCAACGAATACTCA	TRUE	0	0	0	5	0.00849632		TATGTTTAACACAGGTCAAGCCGTGGTCAACGAATACTCA	TATGTTTAACACAGGTCAAGCGGTGGTCAACGAATACTCA	TRUE	0	0	0	5	0.00800628		TATGTTTAAGACCT------CGGTGGTCAACGAATACTCA	TATGTTTAACACAGGTCAAGCGGTGGTCAACGAATACTCA	FALSE	6	0	0	4	0.0092745		TATGGTTAACACAGGTCAAGCGGTGGTCAACGAATACTCA	TATGTTTAACACAGGTCAAGCGGTGGTCAACGAATACTCA	TRUE	0	0	0	5	0.00723181		TATGTT--------------CGGTGGTCAACGAATACTCA	TATGTTTAACACAGGTCAAGCGGTGGTCAACGAATACTCA	FALSE	14	0	0	14	0.00924178		TATGTTTAACACAGGTCAAGAGGTGGTCAACGAATACTCA	TATGTTTAACACAGGTCAAGCGGTGGTCAACGAATACTCA	FALSE	0	0
TATGTTTAACACAGGTCAAGCGGTGGACAACGAATACTCA	TATGTTTAACACAGGTCAAGCGGTGGTCAACGAATACTCA	TRUE	0	0	0	5	0.00849632		#NAME?	TATGTTTAACACAGGTCAAGCGGTGGTCAACGAATACTCA	FALSE	53	0	0	5	0.00800628		TATGCTTAACACAGGTCAAGCGGTGGTCAACGAATACTCA	TATGTTTAACACAGGTCAAGCGGTGGTCAACGAATACTCA	TRUE	0	0	0	4	0.0092745		TATGTTTAACACAGGTCAATCGGTGATCAACGAATACTCA	TATGTTTAACACAGGTCAAGCGGTGGTCAACGAATACTCA	FALSE	0	0	1	5	0.00723181		TATGTTTAACACAGGTCAAGCGGTGGTCAGCGAATACTCA	TATGTTTAACACAGGTCAAGCGGTGGTCAACGAATACTCA	TRUE	0	0	0	14	0.00924178		TATGTTTAACACAGGTCAACGGTTTAACGGTGGTCAACGA	TATGTTTAACACAGGTCAAG-------CGGTGGTCAACGA	FALSE	0	7
TATGTTTAACACAGGTCAATCAGTGGTCAACGAATACTCA	TATGTTTAACACAGGTCAAGCGGTGGTCAACGAATACTCA	FALSE	0	0	1	5	0.00849632		TATGTTTAACACAGGTCAAGCGGTGGTCAACGAATACTCT	TATGTTTAACACAGGTCAAGCGGTGGTCAACGAATACTCA	TRUE	0	0	0	5	0.00800628		TATGTTTAACACAGGTCAAGCGGTGGTCAACGAATACTTA	TATGTTTAACACAGGTCAAGCGGTGGTCAACGAATACTCA	TRUE	0	0	0	4	0.0092745		TATGTTTAACACAGGTCAAGCGGTGGTCAACGAACACTCA	TATGTTTAACACAGGTCAAGCGGTGGTCAACGAATACTCA	TRUE	0	0	0	5	0.00723181		TATGTTT-------------CGGTGGTCAACGAATACTCA	TATGTTTAACACAGGTCAAGCGGTGGTCAACGAATACTCA	FALSE	13	0	0	13	0.00858165		#NAME?	TATGTTTAACACAGGTCAAGCGGTGGTCAACGAATACTCA	TRUE	0	0
TATGTTTAACACAGGTTAAGCGGTGGTCAACGAATACTCA	TATGTTTAACACAGGTCAAGCGGTGGTCAACGAATACTCA	TRUE	0	0	0	5	0.00849632		TATGTTTAACTCAGGTCAAGCGGTGGTCAACGAATACTCA	TATGTTTAACACAGGTCAAGCGGTGGTCAACGAATACTCA	TRUE	0	0	0	5	0.00800628		TATGTTTAACACAGGTCAAGGCGGTGGTCAACGAATACTC	TATGTTTAACACAGGTCAAG-CGGTGGTCAACGAATACTC	FALSE	0	1	0	4	0.0092745		TATGTTTAACACAGGTCAAGCGGTGGTCAACGAATACACA	TATGTTTAACACAGGTCAAGCGGTGGTCAACGAATACTCA	TRUE	0	0	0	4	0.00578545		TATGTTT------------GCGGTGGTCAACGAATACTCA	TATGTTTAACACAGGTCAAGCGGTGGTCAACGAATACTCA	TRUE	0	0	0	13	0.00858165		TATGTTTAACACAGGTCAACCGGTGGTCAACGAATACTCA	TATGTTTAACACAGGTCAAGCGGTGGTCAACGAATACTCA	FALSE	0	0
TAAGTTTAACACAGGTCAAGCGGTGGTCAACGAATACTCA	TATGTTTAACACAGGTCAAGCGGTGGTCAACGAATACTCA	TRUE	0	0	0	5	0.00849632		TATGTTTAACGCAGGTCAAGCGGTGGTCAACGAATACTCA	TATGTTTAACACAGGTCAAGCGGTGGTCAACGAATACTCA	TRUE	0	0	0	5	0.00800628		TCTGTTTAACACAGGTCAAGCGGTGGTCAACGAATACTCA	TATGTTTAACACAGGTCAAGCGGTGGTCAACGAATACTCA	TRUE	0	0	0	4	0.0092745		TAAGTTTAACACAGGTCAAGCGGTGGTCAACGAATACTCA	TATGTTTAACACAGGTCAAGCGGTGGTCAACGAATACTCA	TRUE	0	0	0	4	0.00578545		TATGTTTTACACAGGTCAAGCGGTGGTCAACGAATACTCA	TATGTTTAACACAGGTCAAGCGGTGGTCAACGAATACTCA	TRUE	0	0	0	13	0.00858165		TATG------------------GTGGTCAACGAATACTCA	TATGTTTAACACAGGTCAAGCGGTGGTCAACGAATACTCA	FALSE	18	0
TATGCTTAACACAGGTCAAGCGGTGGTCAACGAATACTCA	TATGTTTAACACAGGTCAAGCGGTGGTCAACGAATACTCA	TRUE	0	0	0	5	0.00849632		TATGTT--------------CGGTGGTCAACGAATACTCA	TATGTTTAACACAGGTCAAGCGGTGGTCAACGAATACTCA	FALSE	14	0	0	5	0.00800628		TATGTTAAACACAGGTCAAGCGGTGGTCAACGAATACTCA	TATGTTTAACACAGGTCAAGCGGTGGTCAACGAATACTCA	TRUE	0	0	0	4	0.0092745		#NAME?	TATGTTTAACACAGGTCAAGCGGTGGTCAACGAATACTCA	TRUE	0	0	0	4	0.00578545		TATGTTTAACACAGGTCAATCGGTGGTCAACGAATATTCA	TATGTTTAACACAGGTCAAGCGGTGGTCAACGAATACTCA	FALSE	0	0	1	13	0.00858165		TATGTTTAACACAGGTCAAGCGGTGGTCAACGAATTCTCA	TATGTTTAACACAGGTCAAGCGGTGGTCAACGAATACTCA	TRUE	0	0
TATGTTTAACACAGGTCAAGCGGTGGTCTACGAATACTCA	TATGTTTAACACAGGTCAAGCGGTGGTCAACGAATACTCA	TRUE	0	0	0	5	0.00849632		TATGTTTAACACAGGTAAAGCGGTGGTCAACGAATACTCA	TATGTTTAACACAGGTCAAGCGGTGGTCAACGAATACTCA	TRUE	0	0	0	5	0.00800628		TATGATTAACACAGGTCAAGCGGTGGTCAACGAATACTCA	TATGTTTAACACAGGTCAAGCGGTGGTCAACGAATACTCA	TRUE	0	0	0	3	0.00695588		TATGTTTA------------CGGTGGTCAACGAATACTCA	TATGTTTAACACAGGTCAAGCGGTGGTCAACGAATACTCA	FALSE	12	0	0	4	0.00578545		#NAME?	TATGTTTAACACAGGTCAAGCGGTGGTCAACGAATACTCA	FALSE	54	0	0	13	0.00858165		TATGTTTAACACAGGTCAAGCGGTGATCAACGAATACTCA	TATGTTTAACACAGGTCAAGCGGTGGTCAACGAATACTCA	TRUE	0	0
TATGGTTAACACAGGTCAAGCGGTGGTCAACGAATACTCA	TATGTTTAACACAGGTCAAGCGGTGGTCAACGAATACTCA	TRUE	0	0	0	5	0.00849632		TATGTTTAACACAGGTCAAGCGGTGGTCAACGGATACTCA	TATGTTTAACACAGGTCAAGCGGTGGTCAACGAATACTCA	TRUE	0	0	0	5	0.00800628		TATGTTTAACACAGGTCAAACGGTGGTCAACGAATACTCA	TATGTTTAACACAGGTCAAGCGGTGGTCAACGAATACTCA	FALSE	0	0	1	3	0.00695588		ATGTTTAACACAGGTCAACGTGGTGGTCAACGAATACTCA	ATGTTTAACACAGGTCAA-GCGGTGGTCAACGAATACTCA	FALSE	0	1	1	4	0.00578545		TATGTTTAACACAGGTCAATCAGTGGTCAACGAATACTCA	TATGTTTAACACAGGTCAAGCGGTGGTCAACGAATACTCA	FALSE	0	0	1	13	0.00858165		TACGTTTAACACAGGTCAAGCGGTGGTCAACGAATACTCA	TATGTTTAACACAGGTCAAGCGGTGGTCAACGAATACTCA	TRUE	0	0
TATATTTAACACAGGTCAAGCGGTGGTCAACGAATACTCA	TATGTTTAACACAGGTCAAGCGGTGGTCAACGAATACTCA	TRUE	0	0	0	5	0.00849632		TATGTTTAACACAGG-----CGGTGGTCAACGAATACTCA	TATGTTTAACACAGGTCAAGCGGTGGTCAACGAATACTCA	FALSE	5	0	0	5	0.00800628		#NAME?	TATGTTTAACACAGGTCAAGCGGTGGTCAACGAATACTCA	FALSE	44	0	0	3	0.00695588		TATGTTTAACACAGGTCAAGCGGTGGTCAACGAATACTAA	TATGTTTAACACAGGTCAAGCGGTGGTCAACGAATACTCA	TRUE	0	0	0	4	0.00578545		TATGTTTAACACAGGTCAAGCGGTGGTCAACGAACACTCA	TATGTTTAACACAGGTCAAGCGGTGGTCAACGAATACTCA	TRUE	0	0	0	12	0.00792152		TATGTTTAACACAGGTCAATCGGTGGTTAACGAATACTCA	TATGTTTAACACAGGTCAAGCGGTGGTCAACGAATACTCA	FALSE	0	0
TATGTTTAACACATGTCAAGCGGTGGTCAACGAATACTCA	TATGTTTAACACAGGTCAAGCGGTGGTCAACGAATACTCA	TRUE	0	0	0	4	0.00679706		TATGTTT-------------CGGTGGTCAACGAATACTCA	TATGTTTAACACAGGTCAAGCGGTGGTCAACGAATACTCA	FALSE	13	0	0	5	0.00800628		TAT-----------------CGGTGGTCAACGAATACTCA	TATGTTTAACACAGGTCAAGCGGTGGTCAACGAATACTCA	FALSE	17	0	0	3	0.00695588		TATGTTTAACACAGGTCAAGCGGTGGACAACGAATACTCA	TATGTTTAACACAGGTCAAGCGGTGGTCAACGAATACTCA	TRUE	0	0	0	4	0.00578545		TATGTTTAACACAGGTCACGCGGTGGTCAACGAATACTCA	TATGTTTAACACAGGTCAAGCGGTGGTCAACGAATACTCA	TRUE	0	0	0	12	0.00792152		TATGTTTAACACAGG----GCGGTGGTCAACGAATACTCA	TATGTTTAACACAGGTCAAGCGGTGGTCAACGAATACTCA	TRUE	0	0
TATGTTTAACACAGGTCACGCGGTGGTCAACGAATACTCA	TATGTTTAACACAGGTCAAGCGGTGGTCAACGAATACTCA	TRUE	0	0	0	4	0.00679706		TATGTTTAACACAGGTCAAGCGGTGGTGAACGAATACTCA	TATGTTTAACACAGGTCAAGCGGTGGTCAACGAATACTCA	TRUE	0	0	0	5	0.00800628		TATGTTTAACACAGGTCAAGGGGTGGTCAACGAATACTCA	TATGTTTAACACAGGTCAAGCGGTGGTCAACGAATACTCA	FALSE	0	0	1	3	0.00695588		#NAME?	TATGTTTAACACAGGTCAAGCGGTGGTCAACGAATACTCA	FALSE	52	0	0	4	0.00578545		T-------------------CGGTGGTCAACGAATACTCA	TATGTTTAACACAGGTCAAGCGGTGGTCAACGAATACTCA	FALSE	19	0	0	12	0.00792152		TATGTTTAACACAGGGCAAGCGGTGGTCAACGAATACTCA	TATGTTTAACACAGGTCAAGCGGTGGTCAACGAATACTCA	TRUE	0	0
TATGTTTAACACAGGTCAAACGGTGGTCAACGAATACTCA	TATGTTTAACACAGGTCAAGCGGTGGTCAACGAATACTCA	FALSE	0	0	1	4	0.00679706		TATGTTTAACACAGGTCAAGCGGTGGTCAACCAATACTCA	TATGTTTAACACAGGTCAAGCGGTGGTCAACGAATACTCA	TRUE	0	0	0	4	0.00640502		TATGTTTAACACAGGTCAAGCCGTGGTCAACGAATACTCA	TATGTTTAACACAGGTCAAGCGGTGGTCAACGAATACTCA	TRUE	0	0	0	3	0.00695588		TATGTTTTACACAGGTCAAGCGGTGGTCAACGAATACTCA	TATGTTTAACACAGGTCAAGCGGTGGTCAACGAATACTCA	TRUE	0	0	0	4	0.00578545		TATGTTTAACACAGGTCAAT-GGTGGTCAACGAATACTCA	TATGTTTAACACAGGTCAAGCGGTGGTCAACGAATACTCA	FALSE	1	0	1	12	0.00792152		TATGTTTAACACAGGTCACGCGGTGGTCAACGAATACTCA	TATGTTTAACACAGGTCAAGCGGTGGTCAACGAATACTCA	TRUE	0	0
TATGTTTAACACA-------CGGTGGTCAACGAATACTCA	TATGTTTAACACAGGTCAAGCGGTGGTCAACGAATACTCA	FALSE	7	0	0	4	0.00679706		TATGTTTAACACAGGTCAAGCGGTGGTCTACGAATACTCA	TATGTTTAACACAGGTCAAGCGGTGGTCAACGAATACTCA	TRUE	0	0	0	4	0.00640502		TATGTTTCACACAGGTCAAGCGGTGGTCAACGAATACTCA	TATGTTTAACACAGGTCAAGCGGTGGTCAACGAATACTCA	TRUE	0	0	0	3	0.00695588		TATGTTTAACACAGGTCAACCGGTGGTCAACGAATACTCA	TATGTTTAACACAGGTCAAGCGGTGGTCAACGAATACTCA	FALSE	0	0	1	4	0.00578545		TATGTTTAACACAGGTCAAGCGGTGGTCAACGGATACTCA	TATGTTTAACACAGGTCAAGCGGTGGTCAACGAATACTCA	TRUE	0	0	0	12	0.00792152		TATGTTTAACATAGGTCAATCGGTGGTCAACGAATACTCA	TATGTTTAACACAGGTCAAGCGGTGGTCAACGAATACTCA	FALSE	0	0
TATGTTTAATACAGGTCAAGCGGTGGTCAACGAATACTCA	TATGTTTAACACAGGTCAAGCGGTGGTCAACGAATACTCA	TRUE	0	0	0	4	0.00679706		TATGTTTAACACAGGTCAAGCGGTGTTCAACGAATACTCA	TATGTTTAACACAGGTCAAGCGGTGGTCAACGAATACTCA	TRUE	0	0	0	4	0.00640502		TATGTTTAACACAGGTCAAGCGTTGGTCAACGAATACTCA	TATGTTTAACACAGGTCAAGCGGTGGTCAACGAATACTCA	TRUE	0	0	0	3	0.00695588		TATGTTTAA----------GCGGTGGTCAACGAATACTCA	TATGTTTAACACAGGTCAAGCGGTGGTCAACGAATACTCA	TRUE	0	0	0	4	0.00578545		TATGTTTAGCACAGGTCAAGCGGTGGTCAACGAATACTCA	TATGTTTAACACAGGTCAAGCGGTGGTCAACGAATACTCA	TRUE	0	0	0	12	0.00792152		TATGTTTAACACAGGTCAATCGGTGGTCAGCGAATACTCA	TATGTTTAACACAGGTCAAGCGGTGGTCAACGAATACTCA	FALSE	0	0
TATGTTTAACACAGGTCAAGCGGTGGTCAAAGAATACTCA	TATGTTTAACACAGGTCAAGCGGTGGTCAACGAATACTCA	TRUE	0	0	0	4	0.00679706		TCTGTTTAACACAGGTCAAGCGGTGGTCAACGAATACTCA	TATGTTTAACACAGGTCAAGCGGTGGTCAACGAATACTCA	TRUE	0	0	0	4	0.00640502		TATGTTTAACACAGGTCAAGCGGTGGTCAACGAATACTCT	TATGTTTAACACAGGTCAAGCGGTGGTCAACGAATACTCA	TRUE	0	0	0	3	0.00695588		TATGTTTAACACAGGT-------------ACGAATACTCA	TATGTTTAACACAGGTCAAGCGGTGGTCAACGAATACTCA	FALSE	13	0	0	4	0.00578545		TATGTTTGACACAGGTCAATCGGTGGTCAACGAATACTCA	TATGTTTAACACAGGTCAAGCGGTGGTCAACGAATACTCA	FALSE	0	0	1	12	0.00792152		TATGTTTAACACAGGTCAAGCGGTGGTCAACGAATACACA	TATGTTTAACACAGGTCAAGCGGTGGTCAACGAATACTCA	TRUE	0	0
TATGTTTAGCACAGGTCAAGCGGTGGTCAACGAATACTCA	TATGTTTAACACAGGTCAAGCGGTGGTCAACGAATACTCA	TRUE	0	0	0	4	0.00679706		TATGTTTAACACAGGTCAAGCGGTGGTCCACGAATACTCA	TATGTTTAACACAGGTCAAGCGGTGGTCAACGAATACTCA	TRUE	0	0	0	4	0.00640502		TATGTTTAACACAGGTCAAGCGGTGGGCAACGAATACTCA	TATGTTTAACACAGGTCAAGCGGTGGTCAACGAATACTCA	TRUE	0	0	0	3	0.00695588		TATGTTTAACACTGGTCAAGCGGTGGTCAACGAATACTCA	TATGTTTAACACAGGTCAAGCGGTGGTCAACGAATACTCA	TRUE	0	0	0	4	0.00578545		TATGTCTAACACAGGTCAAGCGGTGGTCAACGAATACTCA	TATGTTTAACACAGGTCAAGCGGTGGTCAACGAATACTCA	TRUE	0	0	0	12	0.00792152		TATGTTTAACACAGGTCAAGCGGTTGTCAACGAATACTCA	TATGTTTAACACAGGTCAAGCGGTGGTCAACGAATACTCA	TRUE	0	0
TATGTTTAACACAGGTCAAGCGGTGGTCAACGAAGACTCA	TATGTTTAACACAGGTCAAGCGGTGGTCAACGAATACTCA	TRUE	0	0	0	4	0.00679706		#NAME?	TATGTTTAACACAGGTCAAGCGGTGGTCAACGAATACTCA	FALSE	25	0	0	4	0.00640502		TATGTTTAACACAGGTCAAGCGGTTGTCAACGAATACTCA	TATGTTTAACACAGGTCAAGCGGTGGTCAACGAATACTCA	TRUE	0	0	0	3	0.00695588		TATGTTTAACACAGG----GCGGTGGTCAACGAATACTCA	TATGTTTAACACAGGTCAAGCGGTGGTCAACGAATACTCA	TRUE	0	0	0	4	0.00578545		TATGTTTAACAAAGGTCAAGCGGTGGTCAACGAATACTCA	TATGTTTAACACAGGTCAAGCGGTGGTCAACGAATACTCA	TRUE	0	0	0	11	0.0072614		TATGTTTAACACAGGTCAATTCGGTGGTCAACGAATACTC	TATGTTTAACACAGGTCAAG-CGGTGGTCAACGAATACTC	FALSE	0	1
CATGTTTAACACAGGTCAAGCGGTGGTCAACGAATACTCA	TATGTTTAACACAGGTCAAGCGGTGGTCAACGAATACTCA	TRUE	0	0	0	4	0.00679706		#NAME?	TATGTTTAACACAGGTCAAGCGGTGGTCAACGAATACTCA	TRUE	0	0	0	4	0.00640502		TATGTTTAACACAGGTCAAGCGGTGGTCAACGAAGACTCA	TATGTTTAACACAGGTCAAGCGGTGGTCAACGAATACTCA	TRUE	0	0	0	3	0.00695588		TATGTTTAACACAGGTCAAGCGGTGGTCAGCGAATACTCA	TATGTTTAACACAGGTCAAGCGGTGGTCAACGAATACTCA	TRUE	0	0	0	4	0.00578545		TACGTTTAACACAGGTCAAGCGGTGGTCAACGAATACTCA	TATGTTTAACACAGGTCAAGCGGTGGTCAACGAATACTCA	TRUE	0	0	0	11	0.0072614		TATGGTTAACACAGGTCAAGCGGTGGTCAACGAATACTCA	TATGTTTAACACAGGTCAAGCGGTGGTCAACGAATACTCA	TRUE	0	0
TATGTTTAACACAGGTCAATCGGTGGTAAACGAATACTCA	TATGTTTAACACAGGTCAAGCGGTGGTCAACGAATACTCA	FALSE	0	0	1	4	0.00679706		TATGTTTAACACAGGTCA--CGGTGGTCAACGAATACTCA	TATGTTTAACACAGGTCAAGCGGTGGTCAACGAATACTCA	FALSE	2	0	0	4	0.00640502		TATTTTTAACACAGGTCAAGCGGTGGTCAACGAATACTCA	TATGTTTAACACAGGTCAAGCGGTGGTCAACGAATACTCA	TRUE	0	0	0	3	0.00695588		TATGTTTAACACAGGTCAATCTGTGGTCAACGAATACTCA	TATGTTTAACACAGGTCAAGCGGTGGTCAACGAATACTCA	FALSE	0	0	1	4	0.00578545		TATGTTTAACACAGGTCAATCGGTGGCCAACGAATACTCA	TATGTTTAACACAGGTCAAGCGGTGGTCAACGAATACTCA	FALSE	0	0	1	11	0.0072614		TATGTTTAGCACAGGTCAAGCGGTGGTCAACGAATACTCA	TATGTTTAACACAGGTCAAGCGGTGGTCAACGAATACTCA	TRUE	0	0
TATGTTTAACACAGGGCAAGCGGTGGTCAACGAATACTCA	TATGTTTAACACAGGTCAAGCGGTGGTCAACGAATACTCA	TRUE	0	0	0	4	0.00679706		TATGTTTAACACAGGTCAAGAGGTGGTCAACGAATACTCA	TATGTTTAACACAGGTCAAGCGGTGGTCAACGAATACTCA	FALSE	0	0	1	4	0.00640502		TATGTTTAACACAGGTCAAGCGGTGGTCAACGAATGCTCA	TATGTTTAACACAGGTCAAGCGGTGGTCAACGAATACTCA	TRUE	0	0	0	3	0.00695588		TATGTTTAACACAGGTCAGTCGGTGGTCAACGAATACTCA	TATGTTTAACACAGGTCAAGCGGTGGTCAACGAATACTCA	FALSE	0	0	1	4	0.00578545		TATGTTTAACACAGGTCAAGCGGTGGTAAACGAATACTCA	TATGTTTAACACAGGTCAAGCGGTGGTCAACGAATACTCA	TRUE	0	0	0	11	0.0072614		TATGTTTAACACAGGTCAAGCGGTGGTCAACGATTACTCA	TATGTTTAACACAGGTCAAGCGGTGGTCAACGAATACTCA	TRUE	0	0
TGTGTTTAACACAGGTCAATCGGTGGTCAACGAATACTCA	TATGTTTAACACAGGTCAAGCGGTGGTCAACGAATACTCA	FALSE	0	0	1	4	0.00679706		AATGTTTAACACAGGTCAAGCGGTGGTCAACGAATACTCA	TATGTTTAACACAGGTCAAGCGGTGGTCAACGAATACTCA	TRUE	0	0	0	4	0.00640502		TATGTTTAACACGGGTCAATCGGTGGTCAACGAATACTCA	TATGTTTAACACAGGTCAAGCGGTGGTCAACGAATACTCA	FALSE	0	0	1	3	0.00695588		TATGTTTAACACAGGTCAAGCGGTGGTGAACGAATACTCA	TATGTTTAACACAGGTCAAGCGGTGGTCAACGAATACTCA	TRUE	0	0	0	4	0.00578545		ATGTTTAACACAGGTCAACGTGGTGGTCAACGAATACTCA	ATGTTTAACACAGGTCAA-GCGGTGGTCAACGAATACTCA	FALSE	0	1	1	11	0.0072614		TATGTTTAACACAGGTCAAGCGGTGGTCAAAGAATACTCA	TATGTTTAACACAGGTCAAGCGGTGGTCAACGAATACTCA	TRUE	0	0
TATGTTTAACACAGGTCAAGCGGTGGTCAACGAGTACTCA	TATGTTTAACACAGGTCAAGCGGTGGTCAACGAATACTCA	TRUE	0	0	0	4	0.00679706		TATGTTTAACACAGGTCAACCGGTGGTCAACGAATACTCA	TATGTTTAACACAGGTCAAGCGGTGGTCAACGAATACTCA	FALSE	0	0	1	4	0.00640502		TATGTTTAACACAGGTCAAGCGGTAGTCAACGAATACTCA	TATGTTTAACACAGGTCAAGCGGTGGTCAACGAATACTCA	TRUE	0	0	0	3	0.00695588		TATGTTTAACACAGATCAAGCGGTGGTCAACGAATACTCA	TATGTTTAACACAGGTCAAGCGGTGGTCAACGAATACTCA	TRUE	0	0	0	4	0.00578545		TATGTTTAACATAGGTCAATCGGTGGTCAACGAATACTCA	TATGTTTAACACAGGTCAAGCGGTGGTCAACGAATACTCA	FALSE	0	0	1	11	0.0072614		TATGTTTACCACAGGTCAAGCGGTGGTCAACGAATACTCA	TATGTTTAACACAGGTCAAGCGGTGGTCAACGAATACTCA	TRUE	0	0
TATGTAAAACACAGGACAAGCGGTGGTCAACGAATACTCA	TATGTTTAACACAGGTCAAGCGGTGGTCAACGAATACTCA	TRUE	0	0	0	4	0.00679706		TATGTTTAACACAGGTCAAGGGGTGGTCAACGAATACTCA	TATGTTTAACACAGGTCAAGCGGTGGTCAACGAATACTCA	FALSE	0	0	1	3	0.00480377		TATGTTGAACACAGGTCAAGCGGTGGTCAACGAATACTCA	TATGTTTAACACAGGTCAAGCGGTGGTCAACGAATACTCA	TRUE	0	0	0	3	0.00695588		TATGTTTAACACAGGTCAAGGTTTAACACAGGTTATGTTT	TATGTTTAACACAGGTCAAG--------------------	FALSE	0	22	0	4	0.00578545		TATGTTTGACACAGGTCAAGCGGTGGTCAACGAATACTCA	TATGTTTAACACAGGTCAAGCGGTGGTCAACGAATACTCA	TRUE	0	0	0	11	0.0072614		TATATTTAACACAGGTCAAGCGGTGGTCAACGAATACTCA	TATGTTTAACACAGGTCAAGCGGTGGTCAACGAATACTCA	TRUE	0	0
TATGTTTAACACAGG-----CGGTGGTCAACGAATACTCA	TATGTTTAACACAGGTCAAGCGGTGGTCAACGAATACTCA	FALSE	5	0	0	4	0.00679706		TATGTTTAACACAGGTCAAGCGGTGGTCAAAGAATACTCA	TATGTTTAACACAGGTCAAGCGGTGGTCAACGAATACTCA	TRUE	0	0	0	3	0.00480377		TATGT---------------CGGTGGTCAACGAATACTCA	TATGTTTAACACAGGTCAAGCGGTGGTCAACGAATACTCA	FALSE	15	0	0	3	0.00695588		TATGTTTAACACAGGTCAAGCGGTGGTCAACGAATGCTCA	TATGTTTAACACAGGTCAAGCGGTGGTCAACGAATACTCA	TRUE	0	0	0	4	0.00578545		TATGTTTAACACAGGCCAATCGGTGGTCAACGAATACTCA	TATGTTTAACACAGGTCAAGCGGTGGTCAACGAATACTCA	FALSE	0	0	1	11	0.0072614		TATGTTAAACACAGGTCAAGCGGTGGTCAACGAATACTCA	TATGTTTAACACAGGTCAAGCGGTGGTCAACGAATACTCA	TRUE	0	0
TATGTTTAACACAGGTCAAGCGGTGGTCACCGAATACTCA	TATGTTTAACACAGGTCAAGCGGTGGTCAACGAATACTCA	TRUE	0	0	0	3	0.00509779		TATGTTTAACACAGGTCAAGCGGTGGTCAACGAATAATCA	TATGTTTAACACAGGTCAAGCGGTGGTCAACGAATACTCA	TRUE	0	0	0	3	0.00480377		TATGTATAACACAGGTCAAGCGGTGGTCAACGAATACTCA	TATGTTTAACACAGGTCAAGCGGTGGTCAACGAATACTCA	TRUE	0	0	0	3	0.00695588		TATGTTGAACACAGGTCAAGCGGTGGTCAACGAATACTCA	TATGTTTAACACAGGTCAAGCGGTGGTCAACGAATACTCA	TRUE	0	0	0	4	0.00578545		#NAME?	TATGTTTAACACAGGTCAAGCGGTGGTCAACGAATACTCA	FALSE	25	0	0	11	0.0072614		TATGTTTAACACAGGTCAATCGGTGGTCAACGAATACTCG	TATGTTTAACACAGGTCAAGCGGTGGTCAACGAATACTCA	FALSE	0	0
TATGTTTAACACAGGTCAAGCGGTGCTCAACGAATACTCA	TATGTTTAACACAGGTCAAGCGGTGGTCAACGAATACTCA	TRUE	0	0	0	3	0.00509779		TATGTTTAACACAGG----GCGGTGGTCAACGAATACTCA	TATGTTTAACACAGGTCAAGCGGTGGTCAACGAATACTCA	TRUE	0	0	0	3	0.00480377		TATGTCTAACACAGGTCAAGCGGTGGTCAACGAATACTCA	TATGTTTAACACAGGTCAAGCGGTGGTCAACGAATACTCA	TRUE	0	0	0	3	0.00695588		TATGTTTAACTCAGGTCAAGCGGTGGTCAACGAATACTCA	TATGTTTAACACAGGTCAAGCGGTGGTCAACGAATACTCA	TRUE	0	0	0	3	0.00433909		TATGTTTAACTCAGGTCAAGCGGTGGTCAACGAATACTCA	TATGTTTAACACAGGTCAAGCGGTGGTCAACGAATACTCA	TRUE	0	0	0	11	0.0072614		CATGTTTAACACAGGTCAAGCGGTGGTCAACGAATACTCA	TATGTTTAACACAGGTCAAGCGGTGGTCAACGAATACTCA	TRUE	0	0
TATGTTTAACACAGGTCAAGCGGTGGTCAACGAATAGTCA	TATGTTTAACACAGGTCAAGCGGTGGTCAACGAATACTCA	TRUE	0	0	0	3	0.00509779		TATGTTTAACACAGGTCAAGCGGTGGTCAACGAACACTCA	TATGTTTAACACAGGTCAAGCGGTGGTCAACGAATACTCA	TRUE	0	0	0	3	0.00480377		TATGTTTAACACAGGGCAAGCGGTGGTCAACGAATACTCA	TATGTTTAACACAGGTCAAGCGGTGGTCAACGAATACTCA	TRUE	0	0	0	3	0.00695588		TATGTTTAACACAGGTCAAGCGGTGGTCAACGCATACTCA	TATGTTTAACACAGGTCAAGCGGTGGTCAACGAATACTCA	TRUE	0	0	0	3	0.00433909		TATGTTTAACACAGGTCAAACGGTGGTCAACGAATACTCA	TATGTTTAACACAGGTCAAGCGGTGGTCAACGAATACTCA	FALSE	0	0	1	11	0.0072614		TATGTTTAACACAGGTCAATCAGTGGTCAACGAATACTCA	TATGTTTAACACAGGTCAAGCGGTGGTCAACGAATACTCA	FALSE	0	0
TATGTTTAACACAGGTCAAGCGGTGGTCAACGAATACTCC	TATGTTTAACACAGGTCAAGCGGTGGTCAACGAATACTCA	TRUE	0	0	0	3	0.00509779		TATGTTTAACACAGGTCAAGCGGTGGTCAACGAAAACTCA	TATGTTTAACACAGGTCAAGCGGTGGTCAACGAATACTCA	TRUE	0	0	0	3	0.00480377		TATGTTTAACACAGGAC----GGTGGTCAACGAATACTCA	TATGTTTAACACAGGTCAAGCGGTGGTCAACGAATACTCA	FALSE	4	0	0	2	0.00463725		TATGTTTAACACAGGTCAAGCGGTGTTCAACGAATACTCA	TATGTTTAACACAGGTCAAGCGGTGGTCAACGAATACTCA	TRUE	0	0	0	3	0.00433909		TATGTTTAACACAGGTCAACAATATGTTTAACACAGGTTT	TATGTTTAACACAGGTCAAG--------------------	FALSE	0	22	1	11	0.0072614		TATG----------------CGGTGGTCAACGAATACTCA	TATGTTTAACACAGGTCAAGCGGTGGTCAACGAATACTCA	FALSE	16	0
AATGTTTAACACAGGTCAAGCGGTGGTCAACGAATACTCA	TATGTTTAACACAGGTCAAGCGGTGGTCAACGAATACTCA	TRUE	0	0	0	3	0.00509779		TATGTTTAACACAGGTCAAG--GTGGTCAACGAATACTCA	TATGTTTAACACAGGTCAAGCGGTGGTCAACGAATACTCA	FALSE	2	0	0	3	0.00480377		TATGTTTAACACAGGTCAAGCGGTGCTCAACGAATACTCA	TATGTTTAACACAGGTCAAGCGGTGGTCAACGAATACTCA	TRUE	0	0	0	2	0.00463725		TATGTTTAGCACAGGTCAAGCGGTGGTCAACGAATACTCA	TATGTTTAACACAGGTCAAGCGGTGGTCAACGAATACTCA	TRUE	0	0	0	3	0.00433909		TATGTTTAACACAGGTCAATCGGTGGTAAACGAATACTCA	TATGTTTAACACAGGTCAAGCGGTGGTCAACGAATACTCA	FALSE	0	0	1	10	0.00660127		TATGTTTAACACAGGTCAAGCGGTGGTCAACGAATACTCT	TATGTTTAACACAGGTCAAGCGGTGGTCAACGAATACTCA	TRUE	0	0
TATGTTTAACACAGATCAATCGGTGGTCAACGAATACTCA	TATGTTTAACACAGGTCAAGCGGTGGTCAACGAATACTCA	FALSE	0	0	1	3	0.00509779		TATGTTTAAGACAGGTCAAGCGGTGGTCAACGAATACTCA	TATGTTTAACACAGGTCAAGCGGTGGTCAACGAATACTCA	TRUE	0	0	0	3	0.00480377		TATGTTTGACACAGGTC----GGTGGTCAACGAATACTCA	TATGTTTAACACAGGTCAAGCGGTGGTCAACGAATACTCA	FALSE	4	0	0	2	0.00463725		TATGTTTAACACAGGTCAAGCGGTGATCAACGAATACTCA	TATGTTTAACACAGGTCAAGCGGTGGTCAACGAATACTCA	TRUE	0	0	0	3	0.00433909		TATGTTTAACACAGGTCAAGCGGTGGTCAACGAATACACA	TATGTTTAACACAGGTCAAGCGGTGGTCAACGAATACTCA	TRUE	0	0	0	10	0.00660127		TATGTTTAACACAGGTCAAGCGGTGGTCAACGTATACTCA	TATGTTTAACACAGGTCAAGCGGTGGTCAACGAATACTCA	TRUE	0	0
TATGTTTAACACAGGTCAAGCGGTGGTCAACGAATAATCA	TATGTTTAACACAGGTCAAGCGGTGGTCAACGAATACTCA	TRUE	0	0	0	3	0.00509779		TATGTTTAACACAGGTGAAGCGGTGGTCAACGAATACTCA	TATGTTTAACACAGGTCAAGCGGTGGTCAACGAATACTCA	TRUE	0	0	0	3	0.00480377		TATGTTTAACACAGGTTAACAGGTCAGGTGGTCAACGAAT	TATGTTTAACACAGGTCAAG-----CGGTGGTCAACGAAT	FALSE	0	5	2	2	0.00463725		TATGTTTAACACAGGTCAATCGGCGGTCAACGAATACTCA	TATGTTTAACACAGGTCAAGCGGTGGTCAACGAATACTCA	FALSE	0	0	1	3	0.00433909		TATGTTTAACACAGGTCAAGCGGTGGTCTACGAATACTCA	TATGTTTAACACAGGTCAAGCGGTGGTCAACGAATACTCA	TRUE	0	0	0	10	0.00660127		TATGTTTAACACAGGTCAAGCGGGGGTCAACGAATACTCA	TATGTTTAACACAGGTCAAGCGGTGGTCAACGAATACTCA	TRUE	0	0
TATGTTTAACACAGGTCAAGCGGTGGTCAACGAAAACTCA	TATGTTTAACACAGGTCAAGCGGTGGTCAACGAATACTCA	TRUE	0	0	0	3	0.00509779		TATGTTTAAC-----------GGTGGTCAACGAATACTCA	TATGTTTAACACAGGTCAAGCGGTGGTCAACGAATACTCA	FALSE	11	0	0	3	0.00480377		TATGTTTAACACAGGTCAATCGGTGGTCAACGAATACTCG	TATGTTTAACACAGGTCAAGCGGTGGTCAACGAATACTCA	FALSE	0	0	1	2	0.00463725		TATGTTTAACACAGGTCAAGCGGTGGTCAACCAATACTCA	TATGTTTAACACAGGTCAAGCGGTGGTCAACGAATACTCA	TRUE	0	0	0	3	0.00433909		TATGTTTAACACAGGTCAACGTAACGTAATGTAACGGTGG	TATGTTTAACACAGGTCAAG--------------CGGTGG	FALSE	0	14	1	10	0.00660127		TATGTTTAACACAGGTCAAGCGGTGGTCAACGAATACTAA	TATGTTTAACACAGGTCAAGCGGTGGTCAACGAATACTCA	TRUE	0	0
TATGTTTACCACAGGTCAAGCGGTGGTCAACGAATACTCA	TATGTTTAACACAGGTCAAGCGGTGGTCAACGAATACTCA	TRUE	0	0	0	3	0.00509779		GATGTTTAACACAGGTCAAGCGGTGGTCAACGAATACTCA	TATGTTTAACACAGGTCAAGCGGTGGTCAACGAATACTCA	TRUE	0	0	0	3	0.00480377		TATGTTTAACACAGGTCAATCGGTGGCCAACGAATACTCA	TATGTTTAACACAGGTCAAGCGGTGGTCAACGAATACTCA	FALSE	0	0	1	2	0.00463725		TATGTTTAACACAGGTCAAGCTGTGGTCAACGAATACTCA	TATGTTTAACACAGGTCAAGCGGTGGTCAACGAATACTCA	TRUE	0	0	0	3	0.00433909		TATGTTTAACACAGGTCA---GGTGGTCAACGAATACTCA	TATGTTTAACACAGGTCAAGCGGTGGTCAACGAATACTCA	FALSE	3	0	0	10	0.00660127		TATGTTTAACACAGGTCAAGCCGTGGTCAACGAATACTCA	TATGTTTAACACAGGTCAAGCGGTGGTCAACGAATACTCA	TRUE	0	0
TATGTTTAACTCAGGTCAAGCGGTGGTCAACGAATACTCA	TATGTTTAACACAGGTCAAGCGGTGGTCAACGAATACTCA	TRUE	0	0	0	3	0.00509779		TATGTTTAACACAGGT--------GGTCAACGAATACTCA	TATGTTTAACACAGGTCAAGCGGTGGTCAACGAATACTCA	FALSE	8	0	0	3	0.00480377		TATGTTTAACACAGGTCAAGCGGTGGTCAAAGAATACTCA	TATGTTTAACACAGGTCAAGCGGTGGTCAACGAATACTCA	TRUE	0	0	0	2	0.00463725		TATGTTTAACACAGGTCACTGCAGACGCGCGAGAATGGTG	TATGTTTAACACAGGTCAAG---------------CGGTG	FALSE	0	15	2	3	0.00433909		TATGTTTAACACAGGTCAAGCGGTGGTCAACGAATTCTCA	TATGTTTAACACAGGTCAAGCGGTGGTCAACGAATACTCA	TRUE	0	0	0	9	0.00594114		TATGTTTAACACAGGTCAAGCGGTGGTCAACTAATACTCA	TATGTTTAACACAGGTCAAGCGGTGGTCAACGAATACTCA	TRUE	0	0
TATGTTTAACACAGGTCAATCGGCGGTCAACGAATACTCA	TATGTTTAACACAGGTCAAGCGGTGGTCAACGAATACTCA	FALSE	0	0	1	3	0.00509779		TATGTGTAACACAGGTCAAGCGGTGGTCAACGAATACTCA	TATGTTTAACACAGGTCAAGCGGTGGTCAACGAATACTCA	TRUE	0	0	0	3	0.00480377		#NAME?	TATGTTTAACACAGGTCAAGCGGTGGTCAACGAATACTCA	FALSE	31	0	0	2	0.00463725		TATGTTTAACACAGGTTAATCGGTGGTCAACGAATACTCA	TATGTTTAACACAGGTCAAGCGGTGGTCAACGAATACTCA	FALSE	0	0	1	3	0.00433909		TATGTTTAACACAGGTCAAGCGGTGGTCACCGAATACTCA	TATGTTTAACACAGGTCAAGCGGTGGTCAACGAATACTCA	TRUE	0	0	0	9	0.00594114		TATGTTTAACACAGGTCAAGCGGTGGTCACCGAATACTCA	TATGTTTAACACAGGTCAAGCGGTGGTCAACGAATACTCA	TRUE	0	0
TATGTTTAACACAGGTCAATCGGTGGTCAACGAATTCTCA	TATGTTTAACACAGGTCAAGCGGTGGTCAACGAATACTCA	FALSE	0	0	1	3	0.00509779		TATGTTTAACACAGGTCAAGCGGTGGTCAACGAATACACA	TATGTTTAACACAGGTCAAGCGGTGGTCAACGAATACTCA	TRUE	0	0	0	3	0.00480377		TATGTTTAACACAGGTCAAGCGGTGGTCAACGAAAACTCA	TATGTTTAACACAGGTCAAGCGGTGGTCAACGAATACTCA	TRUE	0	0	0	2	0.00463725		TATGTTTAACACAGGTCAATCGGTAGTCAACGAATACTCA	TATGTTTAACACAGGTCAAGCGGTGGTCAACGAATACTCA	FALSE	0	0	1	3	0.00433909		TATGTTTAACACAGGTCACTTCCAATTTGGTGGTCAACGA	TATGTTTAACACAGGTCAAG-------CGGTGGTCAACGA	FALSE	0	7	2	9	0.00594114		TATGTTTAACACAGGTCAATCGATGGTCAACGAATACTCA	TATGTTTAACACAGGTCAAGCGGTGGTCAACGAATACTCA	FALSE	0	0
TATGTTTAACACAGGTCAAGCGGTGGTCAACGATTACTCA	TATGTTTAACACAGGTCAAGCGGTGGTCAACGAATACTCA	TRUE	0	0	0	3	0.00509779		TATATTTAACACAGGTCAATCGGTGGTCAACGAATACTCA	TATGTTTAACACAGGTCAAGCGGTGGTCAACGAATACTCA	FALSE	0	0	1	2	0.00320251		TATGTTTAACACAGGTCAAGCGGTGGTCAAGGAATACTCA	TATGTTTAACACAGGTCAAGCGGTGGTCAACGAATACTCA	TRUE	0	0	0	2	0.00463725		TATGTTTAACACAGGTCAAGTTTAACGGTGGTCAACGAAT	TATGTTTAACACAGGTCAAG-----CGGTGGTCAACGAAT	FALSE	0	5	0	3	0.00433909		TATGTTTAACACAGGTCAATCGATGGTCAACGAATACTCA	TATGTTTAACACAGGTCAAGCGGTGGTCAACGAATACTCA	FALSE	0	0	1	9	0.00594114		TATGTTTAACACAGGTCTATCGGTGGTCAACGAATACTCA	TATGTTTAACACAGGTCAAGCGGTGGTCAACGAATACTCA	FALSE	0	0
TATGTTTAACACAGGTCAACACAGGTTTAACGGTGGTCAA	TATGTTTAACACAGGTCAAG----------CGGTGGTCAA	FALSE	0	10	1	3	0.00509779		TATGTTTAACTT-------GCGGTGGTCAACGAATACTCA	TATGTTTAACACAGGTCAAGCGGTGGTCAACGAATACTCA	TRUE	0	0	0	2	0.00320251		TATGTTTAACCCAGGTCAAGCGGTGGTCAACGAATACTCA	TATGTTTAACACAGGTCAAGCGGTGGTCAACGAATACTCA	TRUE	0	0	0	2	0.00463725		TATGTTTAACACAGGTCAAGCGGTGGTCTACGAATACTCA	TATGTTTAACACAGGTCAAGCGGTGGTCAACGAATACTCA	TRUE	0	0	0	3	0.00433909		TATGTTTAACACAGGTCAATCGGTGGTCAACGAATACTTA	TATGTTTAACACAGGTCAAGCGGTGGTCAACGAATACTCA	FALSE	0	0	1	9	0.00594114		TATGTTTAACACAGGTCAAG--------AACGAATACTCA	TATGTTTAACACAGGTCAAGCGGTGGTCAACGAATACTCA	FALSE	8	0
TATGTTTAACACAGGTCAATCGGTGGTCAACGGATACTCA	TATGTTTAACACAGGTCAAGCGGTGGTCAACGAATACTCA	FALSE	0	0	1	3	0.00509779		TATGTTTAACACAGGTCAAGCGGTGGTCAACGACTACTCA	TATGTTTAACACAGGTCAAGCGGTGGTCAACGAATACTCA	TRUE	0	0	0	2	0.00320251		#NAME?	TATGTTTAACACAGGTCAAGCGGTGGTCAACGAATACTCA	FALSE	26	0	0	2	0.00463725		TCTGTTTAACACAGGTCAAGCGGTGGTCAACGAATACTCA	TATGTTTAACACAGGTCAAGCGGTGGTCAACGAATACTCA	TRUE	0	0	0	3	0.00433909		TATGTTTAACACAGGTCAACAGGACACAGGTGGTCAACGA	TATGTTTAACACAGGTCAAG-------CGGTGGTCAACGA	FALSE	0	7	2	9	0.00594114		TATGTTTAACA--------GCGGTGGTCAACGAATACTCA	TATGTTTAACACAGGTCAAGCGGTGGTCAACGAATACTCA	TRUE	0	0
TATGTTTAACACAGGTCAAG--GTGGTCAACGAATACTCA	TATGTTTAACACAGGTCAAGCGGTGGTCAACGAATACTCA	FALSE	2	0	0	3	0.00509779		TATGTTTAACTC---------GGTGGTCAACGAATACTCA	TATGTTTAACACAGGTCAAGCGGTGGTCAACGAATACTCA	FALSE	9	0	0	2	0.00320251		TATGTTTAACACAGGTCAAGCGGTG-TCAACGAATACTCA	TATGTTTAACACAGGTCAAGCGGTGGTCAACGAATACTCA	TRUE	0	0	0	2	0.00463725		TATGTTTAACACAGGTCTAGCGGTGGTCAACGAATACTCA	TATGTTTAACACAGGTCAAGCGGTGGTCAACGAATACTCA	TRUE	0	0	0	3	0.00433909		TATGTTTAACACAGGTCAATCGGTGGTTAACGAATACTCA	TATGTTTAACACAGGTCAAGCGGTGGTCAACGAATACTCA	FALSE	0	0	1	9	0.00594114		TATGCTTAACACAGGTCAAGCGGTGGTCAACGAATACTCA	TATGTTTAACACAGGTCAAGCGGTGGTCAACGAATACTCA	TRUE	0	0
TATGTTTAACACAGGCCAATCGGTGGTCAACGAATACTCA	TATGTTTAACACAGGTCAAGCGGTGGTCAACGAATACTCA	FALSE	0	0	1	3	0.00509779		TATGTTTAACACAG-TCAAGCGGTGGTCAACGAATACTCA	TATGTTTAACACAGGTCAAGCGGTGGTCAACGAATACTCA	TRUE	0	0	0	2	0.00320251		TATGTTTAACACAGGTCAAGCGGTGGTCAACGAATAATCA	TATGTTTAACACAGGTCAAGCGGTGGTCAACGAATACTCA	TRUE	0	0	0	2	0.00463725		TTTGTTTAACACAGGTCAAGCGGTGGTCAACGAATACTCA	TATGTTTAACACAGGTCAAGCGGTGGTCAACGAATACTCA	TRUE	0	0	0	3	0.00433909		TATGTTTAACACAGGTTAATCGGTGGTCAACGAATACTCA	TATGTTTAACACAGGTCAAGCGGTGGTCAACGAATACTCA	FALSE	0	0	1	8	0.00528102		TATGTTTGTC-----------GGTGGTCAACGAATACTCA	TATGTTTAACACAGGTCAAGCGGTGGTCAACGAATACTCA	FALSE	11	0
TATGTTTAACACAGGTCAATCGGTGATCAACGAATACTCA	TATGTTTAACACAGGTCAAGCGGTGGTCAACGAATACTCA	FALSE	0	0	1	3	0.00509779		TATGTTTACCACAGGTCAAGCGGTGGTCAACGAATACTCA	TATGTTTAACACAGGTCAAGCGGTGGTCAACGAATACTCA	TRUE	0	0	0	2	0.00320251		TATGTTTAACACAGG----GCGGTGGTCAACGAATACTCA	TATGTTTAACACAGGTCAAGCGGTGGTCAACGAATACTCA	TRUE	0	0	0	2	0.00463725		TATATTTAACACAGGTCAAGCGGTGGTCAACGAATACTCA	TATGTTTAACACAGGTCAAGCGGTGGTCAACGAATACTCA	TRUE	0	0	0	3	0.00433909		TATGTTTAACACATGTCAATCGGTGGTCAACGAATACTCA	TATGTTTAACACAGGTCAAGCGGTGGTCAACGAATACTCA	FALSE	0	0	1	8	0.00528102		TATGTTTATCACAGGTCAAGCGGTGGTCAACGAATACTCA	TATGTTTAACACAGGTCAAGCGGTGGTCAACGAATACTCA	TRUE	0	0
#NAME?	TATGTTTAACACAGGTCAAGCGGTGGTCAACGAATACTCA	TRUE	0	0	0	3	0.00509779		TATGTTTAACACA-------CGGTGGTCAACGAATACTCA	TATGTTTAACACAGGTCAAGCGGTGGTCAACGAATACTCA	FALSE	7	0	0	2	0.00320251		TATGTTTAACTCAGGTCAAGCGGTGGTCAACGAATACTCA	TATGTTTAACACAGGTCAAGCGGTGGTCAACGAATACTCA	TRUE	0	0	0	2	0.00463725		#NAME?	TATGTTTAACACAGGTCAAGCGGTGGTCAACGAATACTCA	TRUE	0	0	0	3	0.00433909		TATGGTTAACACAGGTCAATCGGTGGTCAACGAATACTCA	TATGTTTAACACAGGTCAAGCGGTGGTCAACGAATACTCA	FALSE	0	0	1	8	0.00528102		TATGATTAACACAGGTCAAGCGGTGGTCAACGAATACTCA	TATGTTTAACACAGGTCAAGCGGTGGTCAACGAATACTCA	TRUE	0	0
TATGTTTAACACAGGTCACTCGGTGGTCAACGAATACTCA	TATGTTTAACACAGGTCAAGCGGTGGTCAACGAATACTCA	FALSE	0	0	1	3	0.00509779		TATGTTTAACAAAGGTCAAGCGGTGGTCAACGAATACTCA	TATGTTTAACACAGGTCAAGCGGTGGTCAACGAATACTCA	TRUE	0	0	0	2	0.00320251		#NAME?	TATGTTTAACACAGGTCAAGCGGTGGTCAACGAATACTCA	FALSE	46	0	0	2	0.00463725		TATGTTTAAAACAGGTCAAGCGGTGGTCAACGAATACTCA	TATGTTTAACACAGGTCAAGCGGTGGTCAACGAATACTCA	TRUE	0	0	0	3	0.00433909		TATGTTTAATACAGGTCAAGCGGTGGTCAACGAATACTCA	TATGTTTAACACAGGTCAAGCGGTGGTCAACGAATACTCA	TRUE	0	0	0	8	0.00528102		TATGTTTAACACAGGTCAAGCGGTGGTCAACGAATAATCA	TATGTTTAACACAGGTCAAGCGGTGGTCAACGAATACTCA	TRUE	0	0
TATGTATAACACAGGTCAAGCGGTGGTCAACGAATACTCA	TATGTTTAACACAGGTCAAGCGGTGGTCAACGAATACTCA	TRUE	0	0	0	3	0.00509779		TATGTTTAACA--------GCGGTGGTCAACGAATACTCA	TATGTTTAACACAGGTCAAGCGGTGGTCAACGAATACTCA	TRUE	0	0	0	2	0.00320251		TATGTTTAACACAGGTCAAGCGGTGGTCAACGAATACTAA	TATGTTTAACACAGGTCAAGCGGTGGTCAACGAATACTCA	TRUE	0	0	0	2	0.00463725		#NAME?	TATGTTTAACACAGGTCAAGCGGTGGTCAACGAATACTCA	FALSE	0	0	1	3	0.00433909		TATGTTTAACACAGGTCAAGCGGTGGTCAACTAATACTCA	TATGTTTAACACAGGTCAAGCGGTGGTCAACGAATACTCA	TRUE	0	0	0	8	0.00528102		TATGTTTAACTCAGGTCAAGCGGTGGTCAACGAATACTCA	TATGTTTAACACAGGTCAAGCGGTGGTCAACGAATACTCA	TRUE	0	0
TATGTTTAACAC-------GCGGTGGTCAACGAATACTCA	TATGTTTAACACAGGTCAAGCGGTGGTCAACGAATACTCA	TRUE	0	0	0	3	0.00509779		TATGTTTAACACGGGTCAATCGGTGGTCAACGAATACTCA	TATGTTTAACACAGGTCAAGCGGTGGTCAACGAATACTCA	FALSE	0	0	1	2	0.00320251		TATGTTTAACGCAGGTCAATCGGTGGTCAACGAATACTCA	TATGTTTAACACAGGTCAAGCGGTGGTCAACGAATACTCA	FALSE	0	0	1	2	0.00463725		#NAME?	TATGTTTAACACAGGTCAAGCGGTGGTCAACGAATACTCA	FALSE	22	0	0	3	0.00433909		TATGTTTAACACAGGTCAAGCGGTGGTCAACGAATACTCT	TATGTTTAACACAGGTCAAGCGGTGGTCAACGAATACTCA	TRUE	0	0	0	8	0.00528102		TATGTTTAACACAGGTCATTTATGTTTAACAACGGTGGTC	TATGTTTAACACAGGTCAAG------------CGGTGGTC	FALSE	0	12
TTTGTTTAACACAGGTCAAGCGGTGGTCAACGAATACTCA	TATGTTTAACACAGGTCAAGCGGTGGTCAACGAATACTCA	TRUE	0	0	0	3	0.00509779		TATGTTTA---------------TGGTCAACGAATACTCA	TATGTTTAACACAGGTCAAGCGGTGGTCAACGAATACTCA	FALSE	15	0	0	2	0.00320251		#NAME?	TATGTTTAACACAGGTCAAGCGGTGGTCAACGAATACTCA	TRUE	0	0	0	2	0.00463725		TATGTT----------CTTGCGGTGGTCAACGAATACTCA	TATGTTTAACACAGGTCAAGCGGTGGTCAACGAATACTCA	TRUE	0	0	0	3	0.00433909		TATGTTTAACACAGGTCAAGCGGAGGTCAACGAATACTCA	TATGTTTAACACAGGTCAAGCGGTGGTCAACGAATACTCA	TRUE	0	0	0	8	0.00528102		TATGTTTAACACAGGTCAATCGGTGGTCGACGAATACTCA	TATGTTTAACACAGGTCAAGCGGTGGTCAACGAATACTCA	FALSE	0	0
#NAME?	TATGTTTAACACAGGTCAAGCGGTGGTCAACGAATACTCA	FALSE	29	0	0	3	0.00509779		TATGTTT---------------GTGGTCAACGAATACTCA	TATGTTTAACACAGGTCAAGCGGTGGTCAACGAATACTCA	FALSE	15	0	0	2	0.00320251		TATGTTTAACACAGATCAATCGGTGGTCAACGAATACTCA	TATGTTTAACACAGGTCAAGCGGTGGTCAACGAATACTCA	FALSE	0	0	1	2	0.00463725		TATGT-------AGGTC---CGGTGGTCAACGAATACTCA	TATGTTTAACACAGGTCAAGCGGTGGTCAACGAATACTCA	FALSE	3	0	0	3	0.00433909		TATGTTTAACACAGGTCAATCGGTGGTCGACGAATACTCA	TATGTTTAACACAGGTCAAGCGGTGGTCAACGAATACTCA	FALSE	0	0	1	8	0.00528102		TATGTTTAACGCAGGTCAATCGGTGGTCAACGAATACTCA	TATGTTTAACACAGGTCAAGCGGTGGTCAACGAATACTCA	FALSE	0	0
TATGTTTAACACAGGTCAAGCGGTG-TCAACGAATACTCA	TATGTTTAACACAGGTCAAGCGGTGGTCAACGAATACTCA	TRUE	0	0	0	3	0.00509779		TATGTT-AACACAGGTCAAGCGGTGGTCAACGAATACTCA	TATGTTTAACACAGGTCAAGCGGTGGTCAACGAATACTCA	TRUE	0	0	0	2	0.00320251		TATGTT------------------GGTCAACGAATACTCA	TATGTTTAACACAGGTCAAGCGGTGGTCAACGAATACTCA	FALSE	18	0	0	2	0.00463725		TATGTCTAACACAGGTCAATCGGTGGTCAACGAATACTCA	TATGTTTAACACAGGTCAAGCGGTGGTCAACGAATACTCA	FALSE	0	0	1	2	0.00289272		TATTTTTAACACAGGTCAAGCGGTGGTCAACGAATACTCA	TATGTTTAACACAGGTCAAGCGGTGGTCAACGAATACTCA	TRUE	0	0	0	8	0.00528102		TATGTTTAACACAGGTCAAGCGGTGGTCAACGAACACTCA	TATGTTTAACACAGGTCAAGCGGTGGTCAACGAATACTCA	TRUE	0	0
TATGTTTAACACAGGTCAATCGGTGGTCAACGAACACTCA	TATGTTTAACACAGGTCAAGCGGTGGTCAACGAATACTCA	FALSE	0	0	1	2	0.00339853		TATCTTTAACACAGGTCAAGCGGTGGTCAACGAATACTCA	TATGTTTAACACAGGTCAAGCGGTGGTCAACGAATACTCA	TRUE	0	0	0	2	0.00320251		#NAME?	TATGTTTAACACAGGTCAAGC-GGTGGTCAACGAATACTC	FALSE	0	1	1	2	0.00463725		TATGTTTAACATAGGTCAATCGGTGGTCAACGAATACTCA	TATGTTTAACACAGGTCAAGCGGTGGTCAACGAATACTCA	FALSE	0	0	1	2	0.00289272		TATGTTTAACACAGGTCAATCGGTGGTCAACGAACACTCA	TATGTTTAACACAGGTCAAGCGGTGGTCAACGAATACTCA	FALSE	0	0	1	8	0.00528102		TATGTTTAACACAGGTCAACCTGAACCGGTGGTCAACGAA	TATGTTTAACACAGGTCAAG------CGGTGGTCAACGAA	FALSE	0	6
TCTGTTTAACACAGGTCAAGCGGTGGTCAACGAATACTCA	TATGTTTAACACAGGTCAAGCGGTGGTCAACGAATACTCA	TRUE	0	0	0	2	0.00339853		TATGTTTAACACAGGTCAAGCGGTGGTCAACGCATACTCA	TATGTTTAACACAGGTCAAGCGGTGGTCAACGAATACTCA	TRUE	0	0	0	2	0.00320251		TATGTTTAACACAGGTCAAGCGGTGGTCAACGAATCCTCA	TATGTTTAACACAGGTCAAGCGGTGGTCAACGAATACTCA	TRUE	0	0	0	2	0.00463725		CAT------------TCATCAGGTGGTCAACGAATACTCA	TATGTTTAACACAGGTCAAGCGGTGGTCAACGAATACTCA	FALSE	0	0	2	2	0.00289272		TATGTTTAACACAGGTCAAGCGGTGGACAACGAATACTCA	TATGTTTAACACAGGTCAAGCGGTGGTCAACGAATACTCA	TRUE	0	0	0	8	0.00528102		TATGTTTACCACAGGTCAATCGGTGGTCAACGAATACTCA	TATGTTTAACACAGGTCAAGCGGTGGTCAACGAATACTCA	FALSE	0	0
TATGTTTAACACAGGTCAATCGGTGGTCAACGAATACACA	TATGTTTAACACAGGTCAAGCGGTGGTCAACGAATACTCA	FALSE	0	0	1	2	0.00339853		TATGTTTAACACAGGTCAAGCGGTGGTCAACGAATCCTCA	TATGTTTAACACAGGTCAAGCGGTGGTCAACGAATACTCA	TRUE	0	0	0	2	0.00320251		TATGTTTAACACAGGTCAAGCGGTGGTCAACGGATACTCA	TATGTTTAACACAGGTCAAGCGGTGGTCAACGAATACTCA	TRUE	0	0	0	2	0.00463725		TATGTTTAACACAGCTCAAGCGGTGGTCAACGAATACTCA	TATGTTTAACACAGGTCAAGCGGTGGTCAACGAATACTCA	TRUE	0	0	0	2	0.00289272		TATGTATAACACAGGTCAAGCGGTGGTCAACGAATACTCA	TATGTTTAACACAGGTCAAGCGGTGGTCAACGAATACTCA	TRUE	0	0	0	8	0.00528102		TATGTTTAACACAGGTCAATCGGTGATCAACGAATACTCA	TATGTTTAACACAGGTCAAGCGGTGGTCAACGAATACTCA	FALSE	0	0
TATGTTTAACACAGGTCAAGCGGTGGTCAACGCATACTCA	TATGTTTAACACAGGTCAAGCGGTGGTCAACGAATACTCA	TRUE	0	0	0	2	0.00339853		TATGTTTAACACAGGTCAAGCGGTGGTCAACGAAGACTCA	TATGTTTAACACAGGTCAAGCGGTGGTCAACGAATACTCA	TRUE	0	0	0	2	0.00320251		#NAME?	TATGTTTAACACAGGTCAAGCGGTGGTCAACGAATACTCA	FALSE	0	0	1	2	0.00463725		TATGTTTAACACAGGTCAATCGGTGGCCAACGAATACTCA	TATGTTTAACACAGGTCAAGCGGTGGTCAACGAATACTCA	FALSE	0	0	1	2	0.00289272		TATGTTTAACACAGGTCAACACAGGTTCAACACAGGTGGT	TATGTTTAACACAGGTCAAG-------------CGGTGGT	FALSE	0	13	2	8	0.00528102		TATGTTTAACACAGGTCAATCGGTGGTCAACGAATGCTCA	TATGTTTAACACAGGTCAAGCGGTGGTCAACGAATACTCA	FALSE	0	0
TATGTTTAACACAGGTCAATCGGTGGTCAGCGAATACTCA	TATGTTTAACACAGGTCAAGCGGTGGTCAACGAATACTCA	FALSE	0	0	1	2	0.00339853		TTTGTTTAACACAGGTCAAGCGGTGGTCAACGAATACTCA	TATGTTTAACACAGGTCAAGCGGTGGTCAACGAATACTCA	TRUE	0	0	0	2	0.00320251		TATGTTTAACACAGGTCAAGCGGTGGTCACCGAATACTCA	TATGTTTAACACAGGTCAAGCGGTGGTCAACGAATACTCA	TRUE	0	0	0	2	0.00463725		TATGTTTAACACAGG------GGTGGTCAACGAATACTCA	TATGTTTAACACAGGTCAAGCGGTGGTCAACGAATACTCA	FALSE	6	0	0	2	0.00289272		TATGTTTAACACAGGTCGATCGGTGGTCAACGAATACTCA	TATGTTTAACACAGGTCAAGCGGTGGTCAACGAATACTCA	FALSE	0	0	1	8	0.00528102		TATGTTTAAAACAGGTCAAGCGGTGGTCAACGAATACTCA	TATGTTTAACACAGGTCAAGCGGTGGTCAACGAATACTCA	TRUE	0	0
TATGTTTAACACAGTTCAATCGGTGGTCAACGAATACTCA	TATGTTTAACACAGGTCAAGCGGTGGTCAACGAATACTCA	FALSE	0	0	1	2	0.00339853		TATGTTTAACACAGGTCAAGCGGTG-TCAACGAATACTCA	TATGTTTAACACAGGTCAAGCGGTGGTCAACGAATACTCA	TRUE	0	0	0	2	0.00320251		TATGTT-AACACAGGTCAAGCGGTGGTCAACGAATACTCA	TATGTTTAACACAGGTCAAGCGGTGGTCAACGAATACTCA	TRUE	0	0	0	2	0.00463725		TATGTTTAACACAG-TCAAGCGGTGGTCAACGAATACTCA	TATGTTTAACACAGGTCAAGCGGTGGTCAACGAATACTCA	TRUE	0	0	0	2	0.00289272		TATATTTAACACAGGTCAATCGGTGGTCAACGAATACTCA	TATGTTTAACACAGGTCAAGCGGTGGTCAACGAATACTCA	FALSE	0	0	1	7	0.00462089		TATGTTTAACACAGGTCAATCGGTGGTCAACGAGTACTCA	TATGTTTAACACAGGTCAAGCGGTGGTCAACGAATACTCA	FALSE	0	0
TATGTTTAACACAGGTCAATCGGTGGTCAACGAATAATCA	TATGTTTAACACAGGTCAAGCGGTGGTCAACGAATACTCA	FALSE	0	0	1	2	0.00339853		TATGTTTAACACAGGTCCAGCGGTGGTCAACGAATACTCA	TATGTTTAACACAGGTCAAGCGGTGGTCAACGAATACTCA	TRUE	0	0	0	2	0.00320251		TATGTTTAACACAGGTCAAGCGGTGGTCAACGATTACTCA	TATGTTTAACACAGGTCAAGCGGTGGTCAACGAATACTCA	TRUE	0	0	0	2	0.00463725		TATGTTTAACACAGGCCAATCGGTGGTCAACGAATACTCA	TATGTTTAACACAGGTCAAGCGGTGGTCAACGAATACTCA	FALSE	0	0	1	2	0.00289272		TATGTTTAACACAGGTCAATCGGTGGTCAACGAATACACA	TATGTTTAACACAGGTCAAGCGGTGGTCAACGAATACTCA	FALSE	0	0	1	7	0.00462089		TATGTTTAACACAGGTCAATCGGTGGTCAACTAATACTCA	TATGTTTAACACAGGTCAAGCGGTGGTCAACGAATACTCA	FALSE	0	0
TATGTTTAACACAGGTCAATCGGTGGCCAACGAATACTCA	TATGTTTAACACAGGTCAAGCGGTGGTCAACGAATACTCA	FALSE	0	0	1	2	0.00339853		TATGTTTAACACAGGTCTAGCGGTGGTCAACGAATACTCA	TATGTTTAACACAGGTCAAGCGGTGGTCAACGAATACTCA	TRUE	0	0	0	2	0.00320251		TATGTTTAACACAGGTCGATCGGTGGTCAACGAATACTCA	TATGTTTAACACAGGTCAAGCGGTGGTCAACGAATACTCA	FALSE	0	0	1	2	0.00463725		TATGTTTAACACAGGGCAATCGGTGGTCAACGAATACTCA	TATGTTTAACACAGGTCAAGCGGTGGTCAACGAATACTCA	FALSE	0	0	1	2	0.00289272		TATGTTTAACACAGGTTCATTTATGTTTAAGGTGGTCAAC	TATGTTTAACACAGGTCAAG---------CGGTGGTCAAC	FALSE	0	9	2	7	0.00462089		TATGTTTAACACAGGTCAAGCGGTGGTCAGCGAATACTCA	TATGTTTAACACAGGTCAAGCGGTGGTCAACGAATACTCA	TRUE	0	0
TATGTTTAACACAGGTCAATCGGTGGTCAACGAATACTTA	TATGTTTAACACAGGTCAAGCGGTGGTCAACGAATACTCA	FALSE	0	0	1	2	0.00339853		TATGTTTAACACAGGTC--GCGGTGGTCAACGAATACTCA	TATGTTTAACACAGGTCAAGCGGTGGTCAACGAATACTCA	TRUE	0	0	0	2	0.00320251		TATGCTTAACACAGGTCAATCGGTGGTCAACGAATACTCA	TATGTTTAACACAGGTCAAGCGGTGGTCAACGAATACTCA	FALSE	0	0	1	2	0.00463725		TATGTTTAACACAGGTCAATCGGTGGTAAACGAATACTCA	TATGTTTAACACAGGTCAAGCGGTGGTCAACGAATACTCA	FALSE	0	0	1	2	0.00289272		TATGTTTCACACAGGTCAAGCGGTGGTCAACGAATACTCA	TATGTTTAACACAGGTCAAGCGGTGGTCAACGAATACTCA	TRUE	0	0	0	7	0.00462089		TATGTTTAACACAGGTCAAGCGGTGGTCAACGGATACTCA	TATGTTTAACACAGGTCAAGCGGTGGTCAACGAATACTCA	TRUE	0	0
TATGTTTAACACTTGAC----GGTGGTCAACGAATACTCA	TATGTTTAACACAGGTCAAGCGGTGGTCAACGAATACTCA	FALSE	4	0	0	2	0.00339853		TATGTTTAACACAGGTCAACGTCACCGTTTAACGGTGGTC	TATGTTTAACACAGGTCAAG------------CGGTGGTC	FALSE	0	12	1	2	0.00320251		TATGTTTAACACAGGTCCATCGGTGGTCAACGAATACTCA	TATGTTTAACACAGGTCAAGCGGTGGTCAACGAATACTCA	FALSE	0	0	1	2	0.00463725		TATGTTTAACACAGATCAATCGGTGGTCAACGAATACTCA	TATGTTTAACACAGGTCAAGCGGTGGTCAACGAATACTCA	FALSE	0	0	1	2	0.00289272		TATGTTTAACACAGGTCAGTCGGTGGTCAACGAATACTCA	TATGTTTAACACAGGTCAAGCGGTGGTCAACGAATACTCA	FALSE	0	0	1	7	0.00462089		TATGTTTAACACAGGTCA---GGTGGTCAACGAATACTCA	TATGTTTAACACAGGTCAAGCGGTGGTCAACGAATACTCA	FALSE	3	0
TATGTTTAGCACAGGTCAATCGGTGGTCAACGAATACTCA	TATGTTTAACACAGGTCAAGCGGTGGTCAACGAATACTCA	FALSE	0	0	1	2	0.00339853		TATGTTTAACACAGGTCAATCGGTGGTCAACGAATGCTCA	TATGTTTAACACAGGTCAAGCGGTGGTCAACGAATACTCA	FALSE	0	0	1	2	0.00320251		TATGTTTAACACAGGT---GCGGTGGTCAACGAATACTCA	TATGTTTAACACAGGTCAAGCGGTGGTCAACGAATACTCA	TRUE	0	0	0	2	0.00463725		TATGTTTAACACAGGTCAAGCGGTGGTCAAGGAATACTCA	TATGTTTAACACAGGTCAAGCGGTGGTCAACGAATACTCA	TRUE	0	0	0	2	0.00289272		TATGCTTAACACAGGTCAATCGGTGGTCAACGAATACTCA	TATGTTTAACACAGGTCAAGCGGTGGTCAACGAATACTCA	FALSE	0	0	1	7	0.00462089		T--------CAC---------GGTGGTCAACGAATACTCA	TATGTTTAACACAGGTCAAGCGGTGGTCAACGAATACTCA	FALSE	9	0
TATGTTTAACACCGGTCAATCGGTGGTCAACGAATACTCA	TATGTTTAACACAGGTCAAGCGGTGGTCAACGAATACTCA	FALSE	0	0	1	2	0.00339853		TATGTTTAACACAGGTCAAGCGGTGGTCAACGAATACGCA	TATGTTTAACACAGGTCAAGCGGTGGTCAACGAATACTCA	TRUE	0	0	0	2	0.00320251		TATGTTTAATACAGGTCAAGCGGTGGTCAACGAATACTCA	TATGTTTAACACAGGTCAAGCGGTGGTCAACGAATACTCA	TRUE	0	0	0	2	0.00463725		TATGTTTAACACAGGTCAATCGATGGTCAACGAATACTCA	TATGTTTAACACAGGTCAAGCGGTGGTCAACGAATACTCA	FALSE	0	0	1	2	0.00289272		TATGTC--------------CGGTGGTCAACGAATACTCA	TATGTTTAACACAGGTCAAGCGGTGGTCAACGAATACTCA	FALSE	14	0	0	7	0.00462089		TATGTTTAACACAGGTCAATCGGTGGTCATCGAATACTCA	TATGTTTAACACAGGTCAAGCGGTGGTCAACGAATACTCA	FALSE	0	0
TATGTTTAACACAGGTCAATCGGGGGTCAACGAATACTCA	TATGTTTAACACAGGTCAAGCGGTGGTCAACGAATACTCA	FALSE	0	0	1	2	0.00339853		TATGTTTAACACAGGTCAAC----------CTAATACTCA	TATGTTTAACACAGGTCAAGCGGTGGTCAACGAATACTCA	FALSE	10	0	1	2	0.00320251		TATGTTTAACACAGGTCCAGCGGTGGTCAACGAATACTCA	TATGTTTAACACAGGTCAAGCGGTGGTCAACGAATACTCA	TRUE	0	0	0	2	0.00463725		TATGTTTAACACAGGTCAATCAGTGGTCAACGAATACTCA	TATGTTTAACACAGGTCAAGCGGTGGTCAACGAATACTCA	FALSE	0	0	1	2	0.00289272		TATGTTTAACACAGGTCAAGCGGGGGTCAACGAATACTCA	TATGTTTAACACAGGTCAAGCGGTGGTCAACGAATACTCA	TRUE	0	0	0	7	0.00462089		TATGTTTAACACAGGTCAATCGGTGGTCAACGAACACTCA	TATGTTTAACACAGGTCAAGCGGTGGTCAACGAATACTCA	FALSE	0	0
TATGTTTAACACAGGTCAAGGGGTGGTCAACGAATACTCA	TATGTTTAACACAGGTCAAGCGGTGGTCAACGAATACTCA	FALSE	0	0	1	2	0.00339853		TATGTTTAACACAGGTCAAGCGGTGGTCAACGAATACTCC	TATGTTTAACACAGGTCAAGCGGTGGTCAACGAATACTCA	TRUE	0	0	0	2	0.00320251		TATGTTTACCACAGGTCAAGCGGTGGTCAACGAATACTCA	TATGTTTAACACAGGTCAAGCGGTGGTCAACGAATACTCA	TRUE	0	0	0	2	0.00463725		TATGTTTAACACAGTTCAAGCGGTGGTCAACGAATACTCA	TATGTTTAACACAGGTCAAGCGGTGGTCAACGAATACTCA	TRUE	0	0	0	2	0.00289272		TATGTTTAACACAGGTCAATCGGTGGTCAACGATTACTCA	TATGTTTAACACAGGTCAAGCGGTGGTCAACGAATACTCA	FALSE	0	0	1	7	0.00462089		#NAME?	TATGTTTAACACAGGTCAAGCGGTGGTCAACGAATACTCA	FALSE	51	0
TATGTTTAACACAGGTCAATCGGTGGTCAACGAATATTCA	TATGTTTAACACAGGTCAAGCGGTGGTCAACGAATACTCA	FALSE	0	0	1	2	0.00339853		TATGTTTAACACAGGTCAAGCGGTGGTCAACGAATAGTCA	TATGTTTAACACAGGTCAAGCGGTGGTCAACGAATACTCA	TRUE	0	0	0	2	0.00320251		TATGTTTAACACTTG-----CGGTGGTCAACGAATACTCA	TATGTTTAACACAGGTCAAGCGGTGGTCAACGAATACTCA	FALSE	5	0	0	2	0.00463725		TATGTTTAACACAGGTCGATCGGTGGTCAACGAATACTCA	TATGTTTAACACAGGTCAAGCGGTGGTCAACGAATACTCA	FALSE	0	0	1	2	0.00289272		TATGTTTAACACTGGTCAATCGGTGGTCAACGAATACTCA	TATGTTTAACACAGGTCAAGCGGTGGTCAACGAATACTCA	FALSE	0	0	1	7	0.00462089		TATGTTTAACACCGGTCAATCGGTGGTCAACGAATACTCA	TATGTTTAACACAGGTCAAGCGGTGGTCAACGAATACTCA	FALSE	0	0
TATGTTTAATACAGGTCAATCGGTGGTCAACGAATACTCA	TATGTTTAACACAGGTCAAGCGGTGGTCAACGAATACTCA	FALSE	0	0	1	2	0.00339853		TATGTTTAACACGGGTCAAGCGGAGGTCAACGAATACTCA	TATGTTTAACACAGGTCAAGCGGTGGTCAACGAATACTCA	TRUE	0	0	0	1	0.00160126		TATGTTTAACACAGGTCACA----GGTCAACGAATACTCA	TATGTTTAACACAGGTCAAGCGGTGGTCAACGAATACTCA	FALSE	4	0	1	2	0.00463725		TATGTTTAACACTGGTCAATCGGTGGTCAACGAATACTCA	TATGTTTAACACAGGTCAAGCGGTGGTCAACGAATACTCA	FALSE	0	0	1	2	0.00289272		TATGTTTAACACAGGTCAC-CGGTGGTCAACGAATACTCA	TATGTTTAACACAGGTCAAGCGGTGGTCAACGAATACTCA	FALSE	1	0	0	7	0.00462089		TATGTTTAACACAGGTCGATCGGTGGTCAACGAATACTCA	TATGTTTAACACAGGTCAAGCGGTGGTCAACGAATACTCA	FALSE	0	0
TATGTTTAACACAGGTCAATCGGTGGTCAACGAATGCTCA	TATGTTTAACACAGGTCAAGCGGTGGTCAACGAATACTCA	FALSE	0	0	1	2	0.00339853		TATG---------------GCGGTGGTCAACGAATACTCA	TATGTTTAACACAGGTCAAGCGGTGGTCAACGAATACTCA	TRUE	0	0	0	1	0.00160126		TGTGTTTAACACAGGTCAATCGGTGGTCAACGAATACTCA	TATGTTTAACACAGGTCAAGCGGTGGTCAACGAATACTCA	FALSE	0	0	1	2	0.00463725		TATGTTTAACACAGGTCAAGCGGTGGTCACCGAATACTCA	TATGTTTAACACAGGTCAAGCGGTGGTCAACGAATACTCA	TRUE	0	0	0	2	0.00289272		#NAME?	TATGTTTAACACAGGTCAAGCGGTGGTCAACGAATACTCA	FALSE	21	0	0	7	0.00462089		TATGTTTAACAAAGGTCAAGCGGTGGTCAACGAATACTCA	TATGTTTAACACAGGTCAAGCGGTGGTCAACGAATACTCA	TRUE	0	0
TATGTTTAACACAGGTCAAGCGGTGGTCATCGAATACTCA	TATGTTTAACACAGGTCAAGCGGTGGTCAACGAATACTCA	TRUE	0	0	0	2	0.00339853		TATGTTTAACACAGGTTAAGCGGTGGACAACGAATACTCA	TATGTTTAACACAGGTCAAGCGGTGGTCAACGAATACTCA	TRUE	0	0	0	1	0.00160126		TATGTTTAACACATGTCAATCGGTGGTCAACGAATACTCA	TATGTTTAACACAGGTCAAGCGGTGGTCAACGAATACTCA	FALSE	0	0	1	2	0.00463725		TATGTTTAACACAGGTCTATCGGTGGTCAACGAATACTCA	TATGTTTAACACAGGTCAAGCGGTGGTCAACGAATACTCA	FALSE	0	0	1	2	0.00289272		AATGTTTAACACAGGTCAAGCGGTGGTCAACGAATACTCA	TATGTTTAACACAGGTCAAGCGGTGGTCAACGAATACTCA	TRUE	0	0	0	6	0.00396076		TATGTTTAACACAGGCCAATCGGTGGTCAACGAATACTCA	TATGTTTAACACAGGTCAAGCGGTGGTCAACGAATACTCA	FALSE	0	0
TATGTTTAACACAGGTCCAGCGGTGGTCAACGAATACTCA	TATGTTTAACACAGGTCAAGCGGTGGTCAACGAATACTCA	TRUE	0	0	0	2	0.00339853		TATGCTTAACACAGGTCAAGCGGTGGTCAACGAGTACTCA	TATGTTTAACACAGGTCAAGCGGTGGTCAACGAATACTCA	TRUE	0	0	0	1	0.00160126		TATGTTTAACACAGGTCAATCAGTGGTCAACGAATACTCA	TATGTTTAACACAGGTCAAGCGGTGGTCAACGAATACTCA	FALSE	0	0	1	2	0.00463725		TATGTTTAACACAGGTCAAGCGGTGGTCATCGAATACTCA	TATGTTTAACACAGGTCAAGCGGTGGTCAACGAATACTCA	TRUE	0	0	0	2	0.00289272		TATGTTTAACACAGGTCAAGCGGTGTTCAACGAATACTCA	TATGTTTAACACAGGTCAAGCGGTGGTCAACGAATACTCA	TRUE	0	0	0	6	0.00396076		TAT-----------------CGGTGGTCAACGAATACTCA	TATGTTTAACACAGGTCAAGCGGTGGTCAACGAATACTCA	FALSE	17	0
TTTGTTTAACACAGGTCAATCGGTGGTCAACGAATACTCA	TATGTTTAACACAGGTCAAGCGGTGGTCAACGAATACTCA	FALSE	0	0	1	2	0.00339853		TATATTTAACACAGGTCAAGCGGTGGTCAATGAATACTCA	TATGTTTAACACAGGTCAAGCGGTGGTCAACGAATACTCA	TRUE	0	0	0	1	0.00160126		TATGTTCTTGACCT------CGGTGGTCAACGAATACTCA	TATGTTTAACACAGGTCAAGCGGTGGTCAACGAATACTCA	FALSE	6	0	0	2	0.00463725		TATGTTTAACACGGGTCAATCGGTGGTCAACGAATACTCA	TATGTTTAACACAGGTCAAGCGGTGGTCAACGAATACTCA	FALSE	0	0	1	2	0.00289272		TATGTTTAACACAGGTCAAGCTGTGGTCAACGAATACTCA	TATGTTTAACACAGGTCAAGCGGTGGTCAACGAATACTCA	TRUE	0	0	0	6	0.00396076		TATGTTAAACACAGGTCAATCGGTGGTCAACGAATACTCA	TATGTTTAACACAGGTCAAGCGGTGGTCAACGAATACTCA	FALSE	0	0
TATGTTTAACACAAGTCAATCGGTGGTCAACGAATACTCA	TATGTTTAACACAGGTCAAGCGGTGGTCAACGAATACTCA	FALSE	0	0	1	2	0.00339853		TAGGTTTAACACAGGTCAAGCGGTGGTCAACGATTACTCA	TATGTTTAACACAGGTCAAGCGGTGGTCAACGAATACTCA	TRUE	0	0	0	1	0.00160126		TATGTTTAACACAGGTCAATCGGTGGTCAATGAATACTCA	TATGTTTAACACAGGTCAAGCGGTGGTCAACGAATACTCA	FALSE	0	0	1	2	0.00463725		TATGTTT-------------CGGTGGTCAACGAATACTCA	TATGTTTAACACAGGTCAAGCGGTGGTCAACGAATACTCA	FALSE	13	0	0	2	0.00289272		TATGTTTAACACAGGTCAATCGGTGGTCAAAGAATACTCA	TATGTTTAACACAGGTCAAGCGGTGGTCAACGAATACTCA	FALSE	0	0	1	6	0.00396076		TATGTTTAACCCAGGTCAAGCGGTGGTCAACGAATACTCA	TATGTTTAACACAGGTCAAGCGGTGGTCAACGAATACTCA	TRUE	0	0
TATGTTTAACACAGGTCAAGCGGTGGGCAACGAATACTCA	TATGTTTAACACAGGTCAAGCGGTGGTCAACGAATACTCA	TRUE	0	0	0	2	0.00339853		TATGTTTAACACAGGTCATGTGGTGGTCAACGAATACTCA	TATGTTTAACACAGGTCAAGCGGTGGTCAACGAATACTCA	FALSE	0	0	1	1	0.00160126		TATGTTTAACACAGGTCAATCGGCGGTCAACGAATACTCA	TATGTTTAACACAGGTCAAGCGGTGGTCAACGAATACTCA	FALSE	0	0	1	2	0.00463725		TATGTTTAACA--GGTCAATCGGTGGTCAACGAATACTCA	TATGTTTAACACAGGTCAAGCGGTGGTCAACGAATACTCA	FALSE	0	0	1	2	0.00289272		TATGTTTAACACAGGTCAAGCGGTGGTCAACGAATAATCA	TATGTTTAACACAGGTCAAGCGGTGGTCAACGAATACTCA	TRUE	0	0	0	6	0.00396076		TATGTTTAACACAGGTCAATCGGTGGTCAACGATTACTCA	TATGTTTAACACAGGTCAAGCGGTGGTCAACGAATACTCA	FALSE	0	0
TAAGTTTAACACAGGTCAATCGGTGGTCAACGAATACTCA	TATGTTTAACACAGGTCAAGCGGTGGTCAACGAATACTCA	FALSE	0	0	1	2	0.00339853		TATGTTTAACACCGGTCAAGCGGTGGTCAACGAATACGCA	TATGTTTAACACAGGTCAAGCGGTGGTCAACGAATACTCA	TRUE	0	0	0	1	0.00160126		TATGTTTAACACAGGTGAAGCGGTGGTCAACGAATACTCA	TATGTTTAACACAGGTCAAGCGGTGGTCAACGAATACTCA	TRUE	0	0	0	2	0.00463725		TATGTTTAACACATGTCAATCGGTGGTCAACGAATACTCA	TATGTTTAACACAGGTCAAGCGGTGGTCAACGAATACTCA	FALSE	0	0	1	2	0.00289272		TT------------------CGGTGGTCAACGAATACTCA	TATGTTTAACACAGGTCAAGCGGTGGTCAACGAATACTCA	FALSE	18	0	0	6	0.00396076		TATGTTTAACACAGGTCATGCGGTGGTCAACGAATACTCA	TATGTTTAACACAGGTCAAGCGGTGGTCAACGAATACTCA	TRUE	0	0
TATGTTTAACACAGGTCAAG-GGTGGTCAACGAATACTCA	TATGTTTAACACAGGTCAAGCGGTGGTCAACGAATACTCA	FALSE	1	0	0	2	0.00339853		TAT-----------------CGGTGGTCAACGAATACTCA	TATGTTTAACACAGGTCAAGCGGTGGTCAACGAATACTCA	FALSE	17	0	0	1	0.00160126		TAAGTTTAACACAGGTCAAGCGGTGGTCAACGAATACTCA	TATGTTTAACACAGGTCAAGCGGTGGTCAACGAATACTCA	TRUE	0	0	0	2	0.00463725		TAT-----------------CGGTGGTCAACGAATACTCA	TATGTTTAACACAGGTCAAGCGGTGGTCAACGAATACTCA	FALSE	17	0	0	2	0.00289272		TATGTTTAACACAGGTCAAGCGGTGGTCAACGATTACTCA	TATGTTTAACACAGGTCAAGCGGTGGTCAACGAATACTCA	TRUE	0	0	0	6	0.00396076		TATGT---------------CGGTGGTCAACGAATACTCA	TATGTTTAACACAGGTCAAGCGGTGGTCAACGAATACTCA	FALSE	15	0
TATGTTTAACACAGGACAATCGGTGGTCAACGAATACTCA	TATGTTTAACACAGGTCAAGCGGTGGTCAACGAATACTCA	FALSE	0	0	1	2	0.00339853		TATGTTTAACATAGGTCAAGCAGTGGTCAACGAATACTCA	TATGTTTAACACAGGTCAAGCGGTGGTCAACGAATACTCA	TRUE	0	0	0	1	0.00160126		#NAME?	TATGTTTAACACAGGTCAAGCGGTGGTCAACGAATACTCA	FALSE	22	0	0	2	0.00463725		TATGCTTGACCC---------GGTGGTCAACGAATACTCA	TATGTTTAACACAGGTCAAGCGGTGGTCAACGAATACTCA	FALSE	9	0	0	2	0.00289272		TATGTTTAACACAGGTCAAGGTTGACAGGTGGTCAACGAA	TATGTTTAACACAGGTCAAG------CGGTGGTCAACGAA	FALSE	0	6	1	6	0.00396076		TATGGTTAACACAGGTCAATCGGTGGTCAACGAATACTCA	TATGTTTAACACAGGTCAAGCGGTGGTCAACGAATACTCA	FALSE	0	0
#NAME?	TATGTTTAACACAGGTCAAGCGGTGGTCAACGAATACTCA	FALSE	3	0	0	2	0.00339853		TATGCTTAACACAGGTCAAGCGGTGGTCAACGGATACTCA	TATGTTTAACACAGGTCAAGCGGTGGTCAACGAATACTCA	TRUE	0	0	0	1	0.00160126		TATGTTTAACACAGGTCAAGCGGGGGTCAACGAATACTCA	TATGTTTAACACAGGTCAAGCGGTGGTCAACGAATACTCA	TRUE	0	0	0	2	0.00463725		TATGTTTAACACAGGTCAAGCGGTGGTCAACGAATACGCA	TATGTTTAACACAGGTCAAGCGGTGGTCAACGAATACTCA	TRUE	0	0	0	2	0.00289272		TATGTTTAACACAGGTCAAGCGTTGGTCAACGAATACTCA	TATGTTTAACACAGGTCAAGCGGTGGTCAACGAATACTCA	TRUE	0	0	0	6	0.00396076		TATGTTT----------------TGGTCAACGAATACTCA	TATGTTTAACACAGGTCAAGCGGTGGTCAACGAATACTCA	FALSE	16	0
TAT-----------------CGGTGGTCAACGAATACTCA	TATGTTTAACACAGGTCAAGCGGTGGTCAACGAATACTCA	FALSE	17	0	0	2	0.00339853		TATGCTTAACACAGGTCAAGCGGTG-TCAACGAATACTCA	TATGTTTAACACAGGTCAAGCGGTGGTCAACGAATACTCA	TRUE	0	0	0	1	0.00160126		TATGTTTAACACAGGTCAAGCGGTGGTCCACGAATACTCA	TATGTTTAACACAGGTCAAGCGGTGGTCAACGAATACTCA	TRUE	0	0	0	2	0.00463725		TATGTTTAACACAGGTAAA-----------CGAATACTCA	TATGTTTAACACAGGTCAAGCGGTGGTCAACGAATACTCA	FALSE	11	0	0	2	0.00289272		TATGTTAAACACAGGTCAATCGGTGGTCAACGAATACTCA	TATGTTTAACACAGGTCAAGCGGTGGTCAACGAATACTCA	FALSE	0	0	1	6	0.00396076		TATGTTTAACACAGGTCAATCGGTGGTCAACGAATTCTCA	TATGTTTAACACAGGTCAAGCGGTGGTCAACGAATACTCA	FALSE	0	0
TATGTTTAACACAGGTCAAGCGGTGGTCAACCAATACTCA	TATGTTTAACACAGGTCAAGCGGTGGTCAACGAATACTCA	TRUE	0	0	0	2	0.00339853		TATGTTTAACACAGGTCAAGCGGCGGTCAACAAATACTCA	TATGTTTAACACAGGTCAAGCGGTGGTCAACGAATACTCA	TRUE	0	0	0	1	0.00160126		TATGTTTAACACCGGTCAATCGGTGGTCAACGAATACTCA	TATGTTTAACACAGGTCAAGCGGTGGTCAACGAATACTCA	FALSE	0	0	1	1	0.00231863		TATGTT--------------CGGTGGTCAACGAATACTCA	TATGTTTAACACAGGTCAAGCGGTGGTCAACGAATACTCA	FALSE	14	0	0	2	0.00289272		#NAME?	TATGTTTAACACAGGTCAAGCGGTGGTCAACGAATACTCA	FALSE	36	0	0	6	0.00396076		TATGTTTAACACAAGTCAATCGGTGGTCAACGAATACTCA	TATGTTTAACACAGGTCAAGCGGTGGTCAACGAATACTCA	FALSE	0	0
TA------------------CGGTGGTCAACGAATACTCA	TATGTTTAACACAGGTCAAGCGGTGGTCAACGAATACTCA	FALSE	18	0	0	2	0.00339853		TATGTTTAACATAGGTCAATCGGTGGTCAACGAATACTCA	TATGTTTAACACAGGTCAAGCGGTGGTCAACGAATACTCA	FALSE	0	0	1	1	0.00160126		TATGTTTAACACTGGTCAATCGGTGGTCAACGAATACTCA	TATGTTTAACACAGGTCAAGCGGTGGTCAACGAATACTCA	FALSE	0	0	1	1	0.00231863		#NAME?	TATGTTTAACACAGGTCAAGCGGTGGTCAACGAATACTCA	FALSE	21	0	0	2	0.00289272		TATGTTTAACACAGGTCCAGCGGTGGTCAACGAATACTCA	TATGTTTAACACAGGTCAAGCGGTGGTCAACGAATACTCA	TRUE	0	0	0	6	0.00396076		TATGTTTAACACAGGTCAATCGGTGGTCAACGAATATTCA	TATGTTTAACACAGGTCAAGCGGTGGTCAACGAATACTCA	FALSE	0	0
TATGTTTAACACAGGTCAAGCGGTGGT-AACGAATACTCA	TATGTTTAACACAGGTCAAGCGGTGGTCAACGAATACTCA	TRUE	0	0	0	2	0.00339853		TATGTTTGACACAGGTCAAGCGGTGGTAAACGAATACTCA	TATGTTTAACACAGGTCAAGCGGTGGTCAACGAATACTCA	TRUE	0	0	0	1	0.00160126		TATGTTTAACACAGGTCAAGTGGTGGTCAACGAATACTCG	TATGTTTAACACAGGTCAAGCGGTGGTCAACGAATACTCA	FALSE	0	0	1	1	0.00231863		TATGTATAACACAGGTCAAGCGGTGGTCAACGAATACTCA	TATGTTTAACACAGGTCAAGCGGTGGTCAACGAATACTCA	TRUE	0	0	0	2	0.00289272		TATGTTTAACACAGGTCAATCGGTGGTCAACGAATACTCG	TATGTTTAACACAGGTCAAGCGGTGGTCAACGAATACTCA	FALSE	0	0	1	6	0.00396076		TATGTTTAACACAGGTCAAG---TGGTCAACGAATACTCA	TATGTTTAACACAGGTCAAGCGGTGGTCAACGAATACTCA	FALSE	3	0
TATGTTTAACACAG-TCAAGCGGTGGTCAACGAATACTCA	TATGTTTAACACAGGTCAAGCGGTGGTCAACGAATACTCA	TRUE	0	0	0	2	0.00339853		#NAME?	TATGTTTAACACAGGTCAAGCGGTGGTCAACGAATACTCA	FALSE	2	0	0	1	0.00160126		TATGTTTAACACAGGTCAATCGGTGGTAAACGAATACTCA	TATGTTTAACACAGGTCAAGCGGTGGTCAACGAATACTCA	FALSE	0	0	1	1	0.00231863		TGTGTT--------------CGGTGGTCAACGAATACTCA	TATGTTTAACACAGGTCAAGCGGTGGTCAACGAATACTCA	FALSE	14	0	0	2	0.00289272		TATGTTTAACACAGGACAATCGGTGGTCAACGAATACTCA	TATGTTTAACACAGGTCAAGCGGTGGTCAACGAATACTCA	FALSE	0	0	1	6	0.00396076		TATG-----CAC---------GGTGGTCAACGAATACTCA	TATGTTTAACACAGGTCAAGCGGTGGTCAACGAATACTCA	FALSE	9	0
TATGTTTAACACAGTTCAAGCGGTGGTCATCGAATACTCA	TATGTTTAACACAGGTCAAGCGGTGGTCAACGAATACTCA	TRUE	0	0	0	1	0.00169926		TCTGTTTAAAACAGGTCAAGCGGTGGTCAACGAATACTCA	TATGTTTAACACAGGTCAAGCGGTGGTCAACGAATACTCA	TRUE	0	0	0	1	0.00160126		TGTGTTTAACACGGGTCAAGCGGTGGTCAACGAATACTCA	TATGTTTAACACAGGTCAAGCGGTGGTCAACGAATACTCA	TRUE	0	0	0	1	0.00231863		TATTTTTAACACAGGTCAAGCGGTGGTCAACGAATACTCA	TATGTTTAACACAGGTCAAGCGGTGGTCAACGAATACTCA	TRUE	0	0	0	2	0.00289272		TATGTTTAACTCAGGTCAATCGGTGGTCAACGAATACTCA	TATGTTTAACACAGGTCAAGCGGTGGTCAACGAATACTCA	FALSE	0	0	1	6	0.00396076		TATGTTTAACACAGATCAATCGGTGGTCAACGAATACTCA	TATGTTTAACACAGGTCAAGCGGTGGTCAACGAATACTCA	FALSE	0	0
TATGCTTAACACCGGTCAAGCGGTGGTCAACGAATACTCA	TATGTTTAACACAGGTCAAGCGGTGGTCAACGAATACTCA	TRUE	0	0	0	1	0.00169926		TATTTTTGACACAGGCCAAGCGGTGGTCAACGAATACTCA	TATGTTTAACACAGGTCAAGCGGTGGTCAACGAATACTCA	TRUE	0	0	0	1	0.00160126		TATGTTTAACACAGGTCAATCGGTGATCAACGAATACTCA	TATGTTTAACACAGGTCAAGCGGTGGTCAACGAATACTCA	FALSE	0	0	1	1	0.00231863		TATGTTTTACACAGGTCAATCGGTGGTCAACGAATACTCA	TATGTTTAACACAGGTCAAGCGGTGGTCAACGAATACTCA	FALSE	0	0	1	2	0.00289272		TATGTTCAACACAGGTCAATCGGTGGTCAACGAATACTCA	TATGTTTAACACAGGTCAAGCGGTGGTCAACGAATACTCA	FALSE	0	0	1	6	0.00396076		TATGTTTAACACAGGTCTAGCGGTGGTCAACGAATACTCA	TATGTTTAACACAGGTCAAGCGGTGGTCAACGAATACTCA	TRUE	0	0
TATGTTTAACACAGGTCAAGCGGTGGTCAACGACTACTCA	TATGTTTAACACAGGTCAAGCGGTGGTCAACGAATACTCA	TRUE	0	0	0	1	0.00169926		TATTTTTAACACAGGTCAAGCGGTGGTTAACGAATACTCA	TATGTTTAACACAGGTCAAGCGGTGGTCAACGAATACTCA	TRUE	0	0	0	1	0.00160126		TATGTTTAACACAGGTCAAGTTTATGTTTAACACAGGGTT	TATGTTTAACACAGGTCAAG--------------------	FALSE	0	23	0	1	0.00231863		TATGTTTAACACAGGTCAA-CGGTGTTCAACGAATACTCA	TATGTTTAACACAGGTCAAGCGGTGGTCAACGAATACTCA	FALSE	1	0	0	2	0.00289272		TATGTTTAACACAGGTCAAGCGGTGGTGAACGAATACTCA	TATGTTTAACACAGGTCAAGCGGTGGTCAACGAATACTCA	TRUE	0	0	0	6	0.00396076		TATGTTTAACACAGGTCAATCGGTGGTCAACGAATACCCA	TATGTTTAACACAGGTCAAGCGGTGGTCAACGAATACTCA	FALSE	0	0
TATGCTTAACACAGGTCAATCGGTGGTCAACGAATACTCA	TATGTTTAACACAGGTCAAGCGGTGGTCAACGAATACTCA	FALSE	0	0	1	1	0.00169926		TATTTTTAACACAGGTCAAGCGGTGGTCAACGAATACTCA	TATGTTTAACACAGGTCAAGCGGTGGTCAACGAATACTCA	TRUE	0	0	0	1	0.00160126		TATGTTTAACACAGGTCAATAGGTGGTCAACGAATACTCA	TATGTTTAACACAGGTCAAGCGGTGGTCAACGAATACTCA	FALSE	0	0	2	1	0.00231863		TATGTTTAACACAGGTCAAGCGGTG-TCAACGAATACTCA	TATGTTTAACACAGGTCAAGCGGTGGTCAACGAATACTCA	TRUE	0	0	0	2	0.00289272		TATGTTTAACACAGGTCAAGCGGTGGTCAACGCATACTCA	TATGTTTAACACAGGTCAAGCGGTGGTCAACGAATACTCA	TRUE	0	0	0	5	0.00330064		#NAME?	TATGTTTAACACAGGTCAAGCGGTGGTCAACGAATACTCA	FALSE	0	0
TATGTTTAACACCGGCCAAGCGGTGGTCAACGAATACTCA	TATGTTTAACACAGGTCAAGCGGTGGTCAACGAATACTCA	TRUE	0	0	0	1	0.00169926		#NAME?	TATGTTTAACACAGGTCAAGCGGTGGTCAACGAATACTCA	TRUE	0	0	0	1	0.00160126		TGTGTTTAACACAGGTCATGCGGTGGTCAACGAATACTCA	TATGTTTAACACAGGTCAAGCGGTGGTCAACGAATACTCA	TRUE	0	0	0	1	0.00231863		TATGTTTAACACAGGTCAATCGGTGGTCAACGGATACTCA	TATGTTTAACACAGGTCAAGCGGTGGTCAACGAATACTCA	FALSE	0	0	1	2	0.00289272		TATGTTTAACACAGGTCAAGCGGTGGTCAACGAATACTAA	TATGTTTAACACAGGTCAAGCGGTGGTCAACGAATACTCA	TRUE	0	0	0	5	0.00330064		TGTGTTTAACACAGGTCAATCGGTGGTCAACGAATACTCA	TATGTTTAACACAGGTCAAGCGGTGGTCAACGAATACTCA	FALSE	0	0
TATGCTTAACACAGGTCAAGCGGTGGACAACGAATACTCA	TATGTTTAACACAGGTCAAGCGGTGGTCAACGAATACTCA	TRUE	0	0	0	1	0.00169926		#NAME?	TATGTTTAACACAGGTCAAGCGGTGGTCAACGAATACTCA	TRUE	0	0	0	1	0.00160126		TATGTTTAAGACAGGTCAAGCGGTGGTCAACGAATACTCA	TATGTTTAACACAGGTCAAGCGGTGGTCAACGAATACTCA	TRUE	0	0	0	1	0.00231863		TATGTTTAACACAGGTCAA-----------CGGATACTCA	TATGTTTAACACAGGTCAAGCGGTGGTCAACGAATACTCA	FALSE	11	0	0	2	0.00289272		TATGTTTAACACAGGTCAAGCGGTGGTCAACGAAAACTCA	TATGTTTAACACAGGTCAAGCGGTGGTCAACGAATACTCA	TRUE	0	0	0	5	0.00330064		TATGTTTAACACAGGTTAATCGGTGGTCAACGAATACTCA	TATGTTTAACACAGGTCAAGCGGTGGTCAACGAATACTCA	FALSE	0	0
TATGTTTAACACCGGTCAAGCGGTTGTCAACGAATACTCA	TATGTTTAACACAGGTCAAGCGGTGGTCAACGAATACTCA	TRUE	0	0	0	1	0.00169926		TATGTTTCACACATGTCAAGCGGTGGTCAACGAATACTCA	TATGTTTAACACAGGTCAAGCGGTGGTCAACGAATACTCA	TRUE	0	0	0	1	0.00160126		TATGTTTTAAACAGGTCAAGCGGTGGTCAACGAATACTCA	TATGTTTAACACAGGTCAAGCGGTGGTCAACGAATACTCA	TRUE	0	0	0	1	0.00231863		TATGT-------------ACCGGTGGTCAACGAATACTCA	TATGTTTAACACAGGTCAAGCGGTGGTCAACGAATACTCA	FALSE	0	0	1	2	0.00289272		TATGTTTAACACAGGTCAATATGTTTAACACGGTGGTCAA	TATGTTTAACACAGGTCAAG----------CGGTGGTCAA	FALSE	0	10	1	5	0.00330064		#NAME?	TATGTTTAACACAGGTCAAGCGGTGGTCAACGAATACTCA	FALSE	47	0
TATG---------------GCGGTGGTCAACGAATACTCA	TATGTTTAACACAGGTCAAGCGGTGGTCAACGAATACTCA	TRUE	0	0	0	1	0.00169926		TATGTTTAACCCAGGTCAAGCGGTGGTCAACGAATACTCA	TATGTTTAACACAGGTCAAGCGGTGGTCAACGAATACTCA	TRUE	0	0	0	1	0.00160126		TCCGTTTAACACAGGTCAAGCGGTGGTCAACGAATACTCA	TATGTTTAACACAGGTCAAGCGGTGGTCAACGAATACTCA	TRUE	0	0	0	1	0.00231863		TATGTTTCACACCGGTCAAGCGGTGGTCAACGAATACTCA	TATGTTTAACACAGGTCAAGCGGTGGTCAACGAATACTCA	TRUE	0	0	0	2	0.00289272		TATGTTTAACACAGGTCAAGCGGTGGTCAACGAATAGTCA	TATGTTTAACACAGGTCAAGCGGTGGTCAACGAATACTCA	TRUE	0	0	0	5	0.00330064		TATTTTTAACACAGGTCAATCGGTGGTCAACGAATACTCA	TATGTTTAACACAGGTCAAGCGGTGGTCAACGAATACTCA	FALSE	0	0
TATGTTTAACACCGGTCAATCGGTGGTTAACGAATACTCA	TATGTTTAACACAGGTCAAGCGGTGGTCAACGAATACTCA	FALSE	0	0	1	1	0.00169926		GCCGTTTAACACAGGTCAAGCGGTGGTCAACGAATACTCA	TATGTTTAACACAGGTCAAGCGGTGGTCAACGAATACTCA	TRUE	0	0	0	1	0.00160126		TATGTTTAACACAGTTCAATCGGTGGTCAACGAATACTCA	TATGTTTAACACAGGTCAAGCGGTGGTCAACGAATACTCA	FALSE	0	0	1	1	0.00231863		TATGTTTAACACAGGTCAAGCGGTGGTCAAAGAATACTCA	TATGTTTAACACAGGTCAAGCGGTGGTCAACGAATACTCA	TRUE	0	0	0	2	0.00289272		TATGTTT--------------GGTGGTCAACGAATACTCA	TATGTTTAACACAGGTCAAGCGGTGGTCAACGAATACTCA	FALSE	14	0	0	5	0.00330064		TATGTTTTGACCT-------CGGTGGTCAACGAATACTCA	TATGTTTAACACAGGTCAAGCGGTGGTCAACGAATACTCA	FALSE	7	0
TATGTTTAACACCGGTCAAGCGGTGGGCAACGAATACTCA	TATGTTTAACACAGGTCAAGCGGTGGTCAACGAATACTCA	TRUE	0	0	0	1	0.00169926		TATGTTTAATACAGGTGAAGCGGTGGTCAACGAATACTCA	TATGTTTAACACAGGTCAAGCGGTGGTCAACGAATACTCA	TRUE	0	0	0	1	0.00160126		TATGTTTAATACAGGTCAAGCGGTGGTCAACGAATACGCA	TATGTTTAACACAGGTCAAGCGGTGGTCAACGAATACTCA	TRUE	0	0	0	1	0.00231863		TATGTTTAACACAGGTCAAGCG-TGGTCAACGAATACTCA	TATGTTTAACACAGGTCAAGCGGTGGTCAACGAATACTCA	TRUE	0	0	0	2	0.00289272		TCTGTTTAACACAGGTCAAGCGGTGGTCAACGAATACTCA	TATGTTTAACACAGGTCAAGCGGTGGTCAACGAATACTCA	TRUE	0	0	0	5	0.00330064		CATGTTTAACACAGGTCAATCGGTGGTCAACGAATACTCA	TATGTTTAACACAGGTCAAGCGGTGGTCAACGAATACTCA	FALSE	0	0
TATGTTTAACACAGGTTAC-CGGTGGTCAACGAATACTCA	TATGTTTAACACAGGTCAAGCGGTGGTCAACGAATACTCA	FALSE	1	0	0	1	0.00169926		TACGTTTAACACAGGTCAAGCGGTGGTAGACGAATACTCA	TATGTTTAACACAGGTCAAGCGGTGGTCAACGAATACTCA	TRUE	0	0	0	1	0.00160126		TATGTTTAACACAGGTCGAGCGGTGGTCAACGAATAATCA	TATGTTTAACACAGGTCAAGCGGTGGTCAACGAATACTCA	TRUE	0	0	0	1	0.00231863		TATGTTTAACACAGGTCAAGCGGTGGTCAACGAATAATCA	TATGTTTAACACAGGTCAAGCGGTGGTCAACGAATACTCA	TRUE	0	0	0	2	0.00289272		TATGTTTAACACAGGTCATTCGGTGGTCAACGAATACTCA	TATGTTTAACACAGGTCAAGCGGTGGTCAACGAATACTCA	FALSE	0	0	1	5	0.00330064		TATGTTTAACACAGGTCAAGCGGTGGTCAACGAATACGCA	TATGTTTAACACAGGTCAAGCGGTGGTCAACGAATACTCA	TRUE	0	0
TATGTATAACACAGGTAAAGCGGTGGTCAACGAATACTCA	TATGTTTAACACAGGTCAAGCGGTGGTCAACGAATACTCA	TRUE	0	0	0	1	0.00169926		TATGTTTAACACAGGTCAGGCGGTGGTCAACGATTACTCA	TATGTTTAACACAGGTCAAGCGGTGGTCAACGAATACTCA	TRUE	0	0	0	1	0.00160126		TATGTTTAACACAGGTCAAGTGGTGGTCAACGAACACTCA	TATGTTTAACACAGGTCAAGCGGTGGTCAACGAATACTCA	FALSE	0	0	1	1	0.00231863		TATGTTTAACACAGGTCAAGCGGTGGTCAACGAAGACTCA	TATGTTTAACACAGGTCAAGCGGTGGTCAACGAATACTCA	TRUE	0	0	0	2	0.00289272		TATGTTTAAAACAGGTCAAGCGGTGGTCAACGAATACTCA	TATGTTTAACACAGGTCAAGCGGTGGTCAACGAATACTCA	TRUE	0	0	0	5	0.00330064		TATGTTTAACACAGGTCAATCGGTGTTCAACGAATACTCA	TATGTTTAACACAGGTCAAGCGGTGGTCAACGAATACTCA	FALSE	0	0
TATATTTACCACAGGTCAAGCGGTGGTCAACGAATACTCT	TATGTTTAACACAGGTCAAGCGGTGGTCAACGAATACTCA	TRUE	0	0	0	1	0.00169926		TACGTTTAACACAGGTCAAGCGGTGGTCAACGAATAGTCA	TATGTTTAACACAGGTCAAGCGGTGGTCAACGAATACTCA	TRUE	0	0	0	1	0.00160126		TATGTTTACCACAGGTCATGCGGTGGTCAACGAATACTCA	TATGTTTAACACAGGTCAAGCGGTGGTCAACGAATACTCA	TRUE	0	0	0	1	0.00231863		#NAME?	TATGTTTAACACAGGTCAAGCGGTGGTCAACGAATACTCA	FALSE	20	0	0	2	0.00289272		TATGTTTAACACAGTTCAATCGGTGGTCAACGAATACTCA	TATGTTTAACACAGGTCAAGCGGTGGTCAACGAATACTCA	FALSE	0	0	1	5	0.00330064		TATGTTTAAC----------CTGTGTTCAACGAATACTCA	TATGTTTAACACAGGTCAAGCGGTGGTCAACGAATACTCA	FALSE	10	0
TATGTTTAACACAGGTTAATCGGTGGTCAACGAATACTCA	TATGTTTAACACAGGTCAAGCGGTGGTCAACGAATACTCA	FALSE	0	0	1	1	0.00169926		TATGTTTAACGTAGGTCAAGCGGTGGTCAACGAATACTCA	TATGTTTAACACAGGTCAAGCGGTGGTCAACGAATACTCA	TRUE	0	0	0	1	0.00160126		TATGTTTAACACAGGTCACTCGGTGGTCAACGAATACTCA	TATGTTTAACACAGGTCAAGCGGTGGTCAACGAATACTCA	FALSE	0	0	1	1	0.00231863		TATGTTTAACACAGTTCAATCGGTGGTCAACGAATACTCA	TATGTTTAACACAGGTCAAGCGGTGGTCAACGAATACTCA	FALSE	0	0	1	2	0.00289272		TATGTTTAACACAGGTCAATCGGTGGTCAACGAGTACTCA	TATGTTTAACACAGGTCAAGCGGTGGTCAACGAATACTCA	FALSE	0	0	1	5	0.00330064		TATGTTTAACACAGGTCATT--GTGGTCAACGAATACTCA	TATGTTTAACACAGGTCAAGCGGTGGTCAACGAATACTCA	FALSE	2	0
TATGTCTAACAAAGGTCAATCGGTGGTCAACGAATACTCA	TATGTTTAACACAGGTCAAGCGGTGGTCAACGAATACTCA	FALSE	0	0	1	1	0.00169926		TAGGTTTAACACAGGTCAAGCGGTGGTCAACGAATACTCA	TATGTTTAACACAGGTCAAGCGGTGGTCAACGAATACTCA	TRUE	0	0	0	1	0.00160126		TATGTTTAACACAGGTCGAGCGGTGGTCAACGAATACACA	TATGTTTAACACAGGTCAAGCGGTGGTCAACGAATACTCA	TRUE	0	0	0	1	0.00231863		TATGTTTAACACAGGTCA-GCGGTGGTCAACGAATACTCA	TATGTTTAACACAGGTCAAGCGGTGGTCAACGAATACTCA	TRUE	0	0	0	2	0.00289272		TATG----------------CGGTGGTCAACGAATACTCA	TATGTTTAACACAGGTCAAGCGGTGGTCAACGAATACTCA	FALSE	16	0	0	5	0.00330064		GTTTAACACAGGTCATTTAACGGTGGTCAACGAATACTCA	GTTTAACACAGGTCA---AGCGGTGGTCAACGAATACTCA	FALSE	0	0
TATGTTTAACACAGGTGAAGCGGTGGTCAACGAATACTCA	TATGTTTAACACAGGTCAAGCGGTGGTCAACGAATACTCA	TRUE	0	0	0	1	0.00169926		TATGTTTAACACAGGTCATGCGGTGGTCAACCAATACTCA	TATGTTTAACACAGGTCAAGCGGTGGTCAACGAATACTCA	TRUE	0	0	0	1	0.00160126		TATGTTTAACACAGGTCAATTGGTGGTCAACGAATACTCA	TATGTTTAACACAGGTCAAGCGGTGGTCAACGAATACTCA	FALSE	0	0	2	1	0.00231863		TATGTTTAACACAGGTCAT-CGGTGGTCAACGAATACTCA	TATGTTTAACACAGGTCAAGCGGTGGTCAACGAATACTCA	FALSE	1	0	0	1	0.00144636		TATGTTTAACACAGGTCAATCGGTGGTCAACGAATTCTCA	TATGTTTAACACAGGTCAAGCGGTGGTCAACGAATACTCA	FALSE	0	0	1	5	0.00330064		TATGTTTAACACAGGGCAATCGGTGGTCAACGAATACTCA	TATGTTTAACACAGGTCAAGCGGTGGTCAACGAATACTCA	FALSE	0	0
TATGTTTAACACAGGTCTAGCGGTGGTCAACGAATAATCA	TATGTTTAACACAGGTCAAGCGGTGGTCAACGAATACTCA	TRUE	0	0	0	1	0.00169926		TATGTTTAACACAGGTCAATAGGTGGTCAACGAATACTCA	TATGTTTAACACAGGTCAAGCGGTGGTCAACGAATACTCA	FALSE	0	0	2	1	0.00160126		TATGTTTAACACAGGTCAATTCGGTGGTCAACGAATACTC	TATGTTTAACACAGGTCAAG-CGGTGGTCAACGAATACTC	FALSE	0	1	1	1	0.00231863		TATGATTAACACAGGTCAATCGGTGGTCAACGAATACTCA	TATGTTTAACACAGGTCAAGCGGTGGTCAACGAATACTCA	FALSE	0	0	1	1	0.00144636		TATGTTTAACACAGGTCACTCGGTGGTCAACGAATACTCA	TATGTTTAACACAGGTCAAGCGGTGGTCAACGAATACTCA	FALSE	0	0	1	5	0.00330064		TATGTTTAACACAGGTCAAGGTTAACGGTGGTCAACGAAT	TATGTTTAACACAGGTCAAG-----CGGTGGTCAACGAAT	FALSE	0	5
TATGTGTAACACAGGTCAAGCGGTGGTCAACGAATACTCA	TATGTTTAACACAGGTCAAGCGGTGGTCAACGAATACTCA	TRUE	0	0	0	1	0.00169926		TATGGTTAACACAGGGCAAGCGGTGGCCAACGAATACTCA	TATGTTTAACACAGGTCAAGCGGTGGTCAACGAATACTCA	TRUE	0	0	0	1	0.00160126		TATGTTTAACTT-------GCGGTGGTCAACGAATACTCA	TATGTTTAACACAGGTCAAGCGGTGGTCAACGAATACTCA	TRUE	0	0	0	1	0.00231863		TATGTTTAACACAGGTCCAGCGGTGGTCAACGAATACTCA	TATGTTTAACACAGGTCAAGCGGTGGTCAACGAATACTCA	TRUE	0	0	0	1	0.00144636		TTTGTTTAACACAGGTCAAGCGGTGGTCAACGAATACTCA	TATGTTTAACACAGGTCAAGCGGTGGTCAACGAATACTCA	TRUE	0	0	0	5	0.00330064		TATGTTTAACACAGGTCAAGCGGTGGTGAACGAATACTCA	TATGTTTAACACAGGTCAAGCGGTGGTCAACGAATACTCA	TRUE	0	0
TATGTTTAACACAGGTCCATCGGTGGTCAACGAATACTCA	TATGTTTAACACAGGTCAAGCGGTGGTCAACGAATACTCA	FALSE	0	0	1	1	0.00169926		TATGTTTAACACAGGTCAAGCGGTGGTCAAGGAATACTGA	TATGTTTAACACAGGTCAAGCGGTGGTCAACGAATACTCA	TRUE	0	0	0	1	0.00160126		TATGTTTAACACAGGTCAATCGGTTGTCAACGAATACTCA	TATGTTTAACACAGGTCAAGCGGTGGTCAACGAATACTCA	FALSE	0	0	1	1	0.00231863		TATG----------------CGGTGGTCAACGAATACTCA	TATGTTTAACACAGGTCAAGCGGTGGTCAACGAATACTCA	FALSE	16	0	0	1	0.00144636		#NAME?	TATGTTTAACACAGGTCAAGCGGTGGTCAACGAATACTCA	TRUE	0	0	0	5	0.00330064		TATGCTTAACACAGGTCAATCGGTGGTCAACGAATACTCA	TATGTTTAACACAGGTCAAGCGGTGGTCAACGAATACTCA	FALSE	0	0
TATGTTTAACACAGGTCCAGCGGTGGTCTACGAATACTCA	TATGTTTAACACAGGTCAAGCGGTGGTCAACGAATACTCA	TRUE	0	0	0	1	0.00169926		TATGTTTAACACAGGTCAAGCGGTGGTCAACGGATTCTCA	TATGTTTAACACAGGTCAAGCGGTGGTCAACGAATACTCA	TRUE	0	0	0	1	0.00160126		TATGTTTAGCACAGGTCAAGCGGTGGTCTACGAAAACTCA	TATGTTTAACACAGGTCAAGCGGTGGTCAACGAATACTCA	TRUE	0	0	0	1	0.00231863		TATGTTTAACACAGGTCACGCGGTGGTCAACGAAGACTCA	TATGTTTAACACAGGTCAAGCGGTGGTCAACGAATACTCA	TRUE	0	0	0	1	0.00144636		TATGTTTAATACAGGTCAATCGGTGGTCAACGAATACTCA	TATGTTTAACACAGGTCAAGCGGTGGTCAACGAATACTCA	FALSE	0	0	1	4	0.00264051		TATGTTTAACACAGGT---GCGGTGGTCAACGAATACTCA	TATGTTTAACACAGGTCAAGCGGTGGTCAACGAATACTCA	TRUE	0	0
TATGTTTAACACAGGTCCAGCGGTGGTCAACGAATTCTCA	TATGTTTAACACAGGTCAAGCGGTGGTCAACGAATACTCA	TRUE	0	0	0	1	0.00169926		TATGTTTAACACAGGCCAATCGGTGGTCAACGAATACTCA	TATGTTTAACACAGGTCAAGCGGTGGTCAACGAATACTCA	FALSE	0	0	1	1	0.00160126		TATGTTTAACACAGGTCAATCGGTGTTCAACGAATACTCA	TATGTTTAACACAGGTCAAGCGGTGGTCAACGAATACTCA	FALSE	0	0	1	1	0.00231863		TATGGTTAACACAGGTCAATCGGTGGTCAACGAATACTCA	TATGTTTAACACAGGTCAAGCGGTGGTCAACGAATACTCA	FALSE	0	0	1	1	0.00144636		#NAME?	TATGTTTAACACAGGTCAAGCGGTGGTCAACGAATACTCA	FALSE	32	0	0	4	0.00264051		TATGTTTAACACAGGTCAAGCGGTGTTCAACGAATACTCA	TATGTTTAACACAGGTCAAGCGGTGGTCAACGAATACTCA	TRUE	0	0
TATGTT-AACACAGGTCAATCGGTGGTCAACGAATACTCA	TATGTTTAACACAGGTCAAGCGGTGGTCAACGAATACTCA	FALSE	0	0	1	1	0.00169926		TATGTTTAACACAGGTAAAGCGGCGGTCAACGAATACTCA	TATGTTTAACACAGGTCAAGCGGTGGTCAACGAATACTCA	TRUE	0	0	0	1	0.00160126		TATGTTTAACACAGGTCAATCGGTGGTTAACGAATACTCA	TATGTTTAACACAGGTCAAGCGGTGGTCAACGAATACTCA	FALSE	0	0	1	1	0.00231863		TATGTTTAACACAGGTGAAGCGGTGGTCAACGAATACTCA	TATGTTTAACACAGGTCAAGCGGTGGTCAACGAATACTCA	TRUE	0	0	0	1	0.00144636		#NAME?	TATGTTTAACACAGGTCAAGCGGTGGTCAACGAATACTCA	FALSE	53	0	0	4	0.00264051		TATGTTTAACACAGGTCAATCGGTGGTAAACGAATACTCA	TATGTTTAACACAGGTCAAGCGGTGGTCAACGAATACTCA	FALSE	0	0
TATGTTTAACACAGGTCATTCGGTGGTCAACGAATACTCA	TATGTTTAACACAGGTCAAGCGGTGGTCAACGAATACTCA	FALSE	0	0	1	1	0.00169926		TATGTTTAACACAGGTAAAGCGGTGGTCAACGAATACTCT	TATGTTTAACACAGGTCAAGCGGTGGTCAACGAATACTCA	TRUE	0	0	0	1	0.00160126		TATGTTTAACACAGGTCAATCGGTGGTCTACGAATACTCA	TATGTTTAACACAGGTCAAGCGGTGGTCAACGAATACTCA	FALSE	0	0	1	1	0.00231863		TATGTTTAACACAGGTCATGCGGTGGTTAACGAATAATCA	TATGTTTAACACAGGTCAAGCGGTGGTCAACGAATACTCA	TRUE	0	0	0	1	0.00144636		TATGTTTAACACAGGTGAAGCGGTGGTCAACGAATACTCA	TATGTTTAACACAGGTCAAGCGGTGGTCAACGAATACTCA	TRUE	0	0	0	4	0.00264051		TATGTTTAACACAGGTCAGTCGGTGGTCAACGAATACTCA	TATGTTTAACACAGGTCAAGCGGTGGTCAACGAATACTCA	FALSE	0	0
TATGTTTAACACAGGTCATGTGGTGGTCAACGAATACTCA	TATGTTTAACACAGGTCAAGCGGTGGTCAACGAATACTCA	FALSE	0	0	1	1	0.00169926		TATGTTTAACACAGGTAAAGCGGTGGTCAATGAATACTCA	TATGTTTAACACAGGTCAAGCGGTGGTCAACGAATACTCA	TRUE	0	0	0	1	0.00160126		TATGTTTAACACAGGTCTAGCGGTGGTCAACGAATACTCA	TATGTTTAACACAGGTCAAGCGGTGGTCAACGAATACTCA	TRUE	0	0	0	1	0.00231863		TATCTTTAACACAGGTCAAGCGGTGGTCAACGAATACTCA	TATGTTTAACACAGGTCAAGCGGTGGTCAACGAATACTCA	TRUE	0	0	0	1	0.00144636		TATGTTTAACACAGTTCAAGCGGTGGTCAACGAATACTCA	TATGTTTAACACAGGTCAAGCGGTGGTCAACGAATACTCA	TRUE	0	0	0	4	0.00264051		GTTTAACACAGGTGGTCAACGTGTACACATTTTAATCGTG	GTTTAACACAGGT---CAAG--------------------	FALSE	0	21
TATGTTAAACACAGGTTAC-CGGTGGTCAACGAATACTCA	TATGTTTAACACAGGTCAAGCGGTGGTCAACGAATACTCA	FALSE	1	0	0	1	0.00169926		TATGTTTAACACAGGTCAAGCGGTGGTCAACGAATACTGA	TATGTTTAACACAGGTCAAGCGGTGGTCAACGAATACTCA	TRUE	0	0	0	1	0.00160126		TATGTTTAACACAGGTCAATCGGTGGTCGACGAATACTCA	TATGTTTAACACAGGTCAAGCGGTGGTCAACGAATACTCA	FALSE	0	0	1	1	0.00231863		TATGTTTAACACAGGTCACTCGGTGGTCAACGAATACTCA	TATGTTTAACACAGGTCAAGCGGTGGTCAACGAATACTCA	FALSE	0	0	1	1	0.00144636		#NAME?	TATGTTTAACACAGGTCAAGCGGTGGTCAACGAATACTCA	FALSE	3	0	0	4	0.00264051		TATGTTTAACACAGGTCAATAGGTGGTCAACGAATACTCA	TATGTTTAACACAGGTCAAGCGGTGGTCAACGAATACTCA	FALSE	0	0
TATGTTGAACACAGGTCAAGCGGTGGTCAACGAATACTCA	TATGTTTAACACAGGTCAAGCGGTGGTCAACGAATACTCA	TRUE	0	0	0	1	0.00169926		TATGTTTAACACAGGTCA-GCGGTGGTCAACGAATACTCA	TATGTTTAACACAGGTCAAGCGGTGGTCAACGAATACTCA	TRUE	0	0	0	1	0.00160126		TATGTTTAACACAGGTCAATCGGTGGTCAACGAATATTCA	TATGTTTAACACAGGTCAAGCGGTGGTCAACGAATACTCA	FALSE	0	0	1	1	0.00231863		TATGTTTAACACAGGTCATGCGGTGGCCAACGAATACTCA	TATGTTTAACACAGGTCAAGCGGTGGTCAACGAATACTCA	TRUE	0	0	0	1	0.00144636		TATGTTTAACACCGGTCAATCGGTGGTCAACGAATACTCA	TATGTTTAACACAGGTCAAGCGGTGGTCAACGAATACTCA	FALSE	0	0	1	4	0.00264051		TATGTTTAACACAGGTCAAGGTCAAGGTGGTCAACGAATA	TATGTTTAACACAGGTCAAG----CGGTGGTCAACGAATA	FALSE	0	4
TATCTTTAACACAGGTCAAGCGGTGGTCAACGAATACTCA	TATGTTTAACACAGGTCAAGCGGTGGTCAACGAATACTCA	TRUE	0	0	0	1	0.00169926		TATGTTTAACACAGGTCAAACGGTGGTCAAAGAATACTCA	TATGTTTAACACAGGTCAAGCGGTGGTCAACGAATACTCA	FALSE	0	0	1	1	0.00160126		TATGTTTAACACAGGTCAATCGGTGGTCAACGAATACTCT	TATGTTTAACACAGGTCAAGCGGTGGTCAACGAATACTCA	FALSE	0	0	1	1	0.00231863		TATGTTTAACACAGGTCACGCGGGGGTCAACGAATACTCA	TATGTTTAACACAGGTCAAGCGGTGGTCAACGAATACTCA	TRUE	0	0	0	1	0.00144636		TATGTTTAACCCAGGTCAAGCGGTGGTCAACGAATACTCA	TATGTTTAACACAGGTCAAGCGGTGGTCAACGAATACTCA	TRUE	0	0	0	4	0.00264051		TATGTTTAACACAGGTCAATCGGTGGTCAACGGATACTCA	TATGTTTAACACAGGTCAAGCGGTGGTCAACGAATACTCA	FALSE	0	0
TATGTTTAACATAGGGCAAGCGGTGGTCACCGAATACTCA	TATGTTTAACACAGGTCAAGCGGTGGTCAACGAATACTCA	TRUE	0	0	0	1	0.00169926		TATGTTTAACACAGGTCAACCGATGGTCAACGAATACTCA	TATGTTTAACACAGGTCAAGCGGTGGTCAACGAATACTCA	FALSE	0	0	1	1	0.00160126		TATGTTTATCACAGGTCAATCGGTGGTCAACGAATACTCA	TATGTTTAACACAGGTCAAGCGGTGGTCAACGAATACTCA	FALSE	0	0	1	1	0.00231863		TATGT---------------CGGTGGTCAACGAATACTCA	TATGTTTAACACAGGTCAAGCGGTGGTCAACGAATACTCA	FALSE	15	0	0	1	0.00144636		TATGTTTAACACAGGTCAAGCGGTGGTCAACGACTACTCA	TATGTTTAACACAGGTCAAGCGGTGGTCAACGAATACTCA	TRUE	0	0	0	4	0.00264051		TATGTTTAACACAGGTCAATCGGAGGTCAACGAATACTCA	TATGTTTAACACAGGTCAAGCGGTGGTCAACGAATACTCA	FALSE	0	0
TATATTTAACACAGGTCAATCGGTGGTCAACGAATACTCA	TATGTTTAACACAGGTCAAGCGGTGGTCAACGAATACTCA	FALSE	0	0	1	1	0.00169926		TATGTTTAACACAGGTCAAGCGGTGGTCAAAGATTACTCA	TATGTTTAACACAGGTCAAGCGGTGGTCAACGAATACTCA	TRUE	0	0	0	1	0.00160126		TATGTTTAACACAGGTCAATCGGTGGTCAACGAATACTCC	TATGTTTAACACAGGTCAAGCGGTGGTCAACGAATACTCA	FALSE	0	0	1	1	0.00231863		TATGTTTAACACAGGTCAATGGGTGGTCAACGAATACTCA	TATGTTTAACACAGGTCAAGCGGTGGTCAACGAATACTCA	FALSE	0	0	2	1	0.00144636		TATTTTTAACACAGGTCAATCGGTGGTCAACGAATACTCA	TATGTTTAACACAGGTCAAGCGGTGGTCAACGAATACTCA	FALSE	0	0	1	4	0.00264051		TATGTTTAACACAGGTCAAGCGGTGGTCAACGAAAACTCA	TATGTTTAACACAGGTCAAGCGGTGGTCAACGAATACTCA	TRUE	0	0
TATGTTTATCACAGGTCAAGCGGTGGTCAACGAATACTTA	TATGTTTAACACAGGTCAAGCGGTGGTCAACGAATACTCA	TRUE	0	0	0	1	0.00169926		TATGTTTAACACAGGTCAAGAGGTGGGCAACGAATACTCA	TATGTTTAACACAGGTCAAGCGGTGGTCAACGAATACTCA	FALSE	0	0	1	1	0.00160126		TATGTTTGACACAGGTCAATCGGTGGTCAACGAATACTCA	TATGTTTAACACAGGTCAAGCGGTGGTCAACGAATACTCA	FALSE	0	0	1	1	0.00231863		TATGTTTAACACAGGTCATTCGGTGGTCAACGAATACTCA	TATGTTTAACACAGGTCAAGCGGTGGTCAACGAATACTCA	FALSE	0	0	1	1	0.00144636		TGTGTTTAACACAGGTCAATCGGTGGTCAACGAATACTCA	TATGTTTAACACAGGTCAAGCGGTGGTCAACGAATACTCA	FALSE	0	0	1	4	0.00264051		TATGTTTAACACAGGTCCAG--GTGGTCAACGAATACTCA	TATGTTTAACACAGGTCAAGCGGTGGTCAACGAATACTCA	FALSE	2	0
#NAME?	TATGTTTAACACAGGTCAAGCGGTGGTCAACGAATACTCA	FALSE	21	0	0	1	0.00169926		TATGTTTAACACAGGTCAAGCGGTGGTAAACGAATACGCA	TATGTTTAACACAGGTCAAGCGGTGGTCAACGAATACTCA	TRUE	0	0	0	1	0.00160126		TATGTTTAACACAGGTCCCGCGGTGGTCAACGAATACTCA	TATGTTTAACACAGGTCAAGCGGTGGTCAACGAATACTCA	TRUE	0	0	0	1	0.00231863		TATGTTTAACACAGGTCAAGCCGTGGTCAACGAATACTCA	TATGTTTAACACAGGTCAAGCGGTGGTCAACGAATACTCA	TRUE	0	0	0	1	0.00144636		TATGTTTATCACAGGTCAATCGGTGGTCAACGAATACTCA	TATGTTTAACACAGGTCAAGCGGTGGTCAACGAATACTCA	FALSE	0	0	1	4	0.00264051		TATGTTTAACACAGGTCAAGCGGTG-TCAACGAATACTCA	TATGTTTAACACAGGTCAAGCGGTGGTCAACGAATACTCA	TRUE	0	0
#NAME?	TATGTTTAACACAGGTCAAGCGGTGGTCAACGAATACTCA	FALSE	25	0	0	1	0.00169926		TATGTTTAACACAGGTCAAGCGGTGGTAAAAGAATACTCA	TATGTTTAACACAGGTCAAGCGGTGGTCAACGAATACTCA	TRUE	0	0	0	1	0.00160126		TATGTTTAACACAGGTCAATCGGTGGTCAACGAATAATCA	TATGTTTAACACAGGTCAAGCGGTGGTCAACGAATACTCA	FALSE	0	0	1	1	0.00231863		TATGTTTAACACATGTCAAAAGGTGGTCAACGAATACTCA	TATGTTTAACACAGGTCAAGCGGTGGTCAACGAATACTCA	FALSE	0	0	2	1	0.00144636		TATGTTTC-CACAGGT--------GGTCAACGAATACTCA	TATGTTTAACACAGGTCAAGCGGTGGTCAACGAATACTCA	FALSE	8	0	0	4	0.00264051		TATGTTTAACACAGGTCAATCGGTGGGCAACGAATACTCA	TATGTTTAACACAGGTCAAGCGGTGGTCAACGAATACTCA	FALSE	0	0
#NAME?	TATGTTTAACACAGGTCAAGCGGTGGTCAACGAATACTCA	FALSE	58	0	0	1	0.00169926		TATGTTTAACACAGGTCAAGAGGTGGTCAATGAATACTCA	TATGTTTAACACAGGTCAAGCGGTGGTCAACGAATACTCA	FALSE	0	0	1	1	0.00160126		TATGTTTAACACAGGTCAATCGGTGGTCAACGAAGACTCA	TATGTTTAACACAGGTCAAGCGGTGGTCAACGAATACTCA	FALSE	0	0	1	1	0.00231863		TAGGTTTAACACCGGTCAAGCGGTGGTCAACGAATACTCA	TATGTTTAACACAGGTCAAGCGGTGGTCAACGAATACTCA	TRUE	0	0	0	1	0.00144636		TATGTTTAACACAGGTCAAGGGGGTTATGTTTAACACAGG	TATGTTTAACACAGGTCAAG-----------------CGG	FALSE	0	17	1	4	0.00264051		TATGTTTAACACAGGTCAAGCGGTGGGCAACGAATACTCA	TATGTTTAACACAGGTCAAGCGGTGGTCAACGAATACTCA	TRUE	0	0
TATTTTTAACACAGGTCATGCGGTGGCCAACGAATACTCA	TATGTTTAACACAGGTCAAGCGGTGGTCAACGAATACTCA	TRUE	0	0	0	1	0.00169926		TATGTTTAACACAGGTCAAGCAATGGTCAACGAATACTCA	TATGTTTAACACAGGTCAAGCGGTGGTCAACGAATACTCA	TRUE	0	0	0	1	0.00160126		TATGTTTAACACAGGTCAATCGGTGGTCAACGAAAACTCA	TATGTTTAACACAGGTCAAGCGGTGGTCAACGAATACTCA	FALSE	0	0	1	1	0.00231863		TGTTTAACACAGGTCACTACAGGTGGTCAACGAATACTCA	TGTTTAACACAGGTCA--AGCGGTGGTCAACGAATACTCA	FALSE	0	0	2	1	0.00144636		TATGTTTTACACAGGTCAATCGGTGGTCAACGAATACTCA	TATGTTTAACACAGGTCAAGCGGTGGTCAACGAATACTCA	FALSE	0	0	1	4	0.00264051		TATGTTTAACACAGGTCAATCGGTGGTCAAAGAATACTCA	TATGTTTAACACAGGTCAAGCGGTGGTCAACGAATACTCA	FALSE	0	0
TATGTTTTACACAGGTCAATCGGTGGTCAACGAATACTCA	TATGTTTAACACAGGTCAAGCGGTGGTCAACGAATACTCA	FALSE	0	0	1	1	0.00169926		TATGTTTAACACAGGTCAAGCG-TGGTCAACGAATACTCA	TATGTTTAACACAGGTCAAGCGGTGGTCAACGAATACTCA	TRUE	0	0	0	1	0.00160126		TATGTTTAACACAGGTCAAGTGGTGGTCAACGAATACTAA	TATGTTTAACACAGGTCAAGCGGTGGTCAACGAATACTCA	FALSE	0	0	1	1	0.00231863		TGTGTTTAACACAGGTCAAGCGGTCGTCAACGAATACTCA	TATGTTTAACACAGGTCAAGCGGTGGTCAACGAATACTCA	TRUE	0	0	0	1	0.00144636		CATGTTTAACACAGGTCAATCGGTGGTCAACGAATACTCA	TATGTTTAACACAGGTCAAGCGGTGGTCAACGAATACTCA	FALSE	0	0	1	4	0.00264051		TATGTTTAACACAGGTCAATCGGTCGTCAACGAATACTCA	TATGTTTAACACAGGTCAAGCGGTGGTCAACGAATACTCA	FALSE	0	0
#NAME?	TATGTTTAACACAGGTCAAGCGGTGGTCAACGAATACTCA	FALSE	0	0	1	1	0.00169926		TATGTTTAACACAGGTCAAGCGGTCGTCAACGAATACTCA	TATGTTTAACACAGGTCAAGCGGTGGTCAACGAATACTCA	TRUE	0	0	0	1	0.00160126		#NAME?	TATGTTTAACACAGGTCAAGCGGTGGTCAACGAATACTCA	FALSE	23	0	0	1	0.00231863		TGTGTTTAACAAAGGGCAAGTGGTGGTCAACGAATACTCA	TATGTTTAACACAGGTCAAGCGGTGGTCAACGAATACTCA	FALSE	0	0	1	1	0.00144636		TATGTTTAACACAGGTCAAGCGGTGGTCAACGAAGACTCA	TATGTTTAACACAGGTCAAGCGGTGGTCAACGAATACTCA	TRUE	0	0	0	4	0.00264051		TATGTTTAACACAGGTAAAGCGGTGGTCAACGAATACTCA	TATGTTTAACACAGGTCAAGCGGTGGTCAACGAATACTCA	TRUE	0	0
TATGTTTTACACAGGTCAAGCGGTGGTAAACGAATACTCA	TATGTTTAACACAGGTCAAGCGGTGGTCAACGAATACTCA	TRUE	0	0	0	1	0.00169926		TATGTTTAACACAGGTCAAGCGATGATCAACGAATACTCA	TATGTTTAACACAGGTCAAGCGGTGGTCAACGAATACTCA	TRUE	0	0	0	1	0.00160126		TATGTTTAACACAGGTCAAGTGGTGGCCAACGAATACTCA	TATGTTTAACACAGGTCAAGCGGTGGTCAACGAATACTCA	FALSE	0	0	1	1	0.00231863		#NAME?	TATGTTTAACACAGGTCAAGCGGTGGTCAACGAATACTCA	FALSE	25	0	0	1	0.00144636		TAAGTTTAACACAGGTCAAGCGGTGGTCAACGAATACTCA	TATGTTTAACACAGGTCAAGCGGTGGTCAACGAATACTCA	TRUE	0	0	0	4	0.00264051		TATGTTTAACACTGGTCAATCGGTGGTCAACGAATACTCA	TATGTTTAACACAGGTCAAGCGGTGGTCAACGAATACTCA	FALSE	0	0
TATGTTTGACACGGGTCAAGCGGTGGTCAACGAATACTCA	TATGTTTAACACAGGTCAAGCGGTGGTCAACGAATACTCA	TRUE	0	0	0	1	0.00169926		TATGTTTAACACAGGTCAAGCGCTGGTCAACGAATACTCA	TATGTTTAACACAGGTCAAGCGGTGGTCAACGAATACTCA	TRUE	0	0	0	1	0.00160126		TATGTTCAACACAGGTCAAGCGGTGGTCAACGAATAGTCA	TATGTTTAACACAGGTCAAGCGGTGGTCAACGAATACTCA	TRUE	0	0	0	1	0.00231863		TATGTTTGACCC---------GGTGGTCAACGAATACTCA	TATGTTTAACACAGGTCAAGCGGTGGTCAACGAATACTCA	FALSE	9	0	0	1	0.00144636		TATGTTTAACACAGGTAAAGCGGTGGTCAACGAATACTCA	TATGTTTAACACAGGTCAAGCGGTGGTCAACGAATACTCA	TRUE	0	0	0	4	0.00264051		TATATTTAACACAGGTCAATCGGTGGTCAACGAATACTCA	TATGTTTAACACAGGTCAAGCGGTGGTCAACGAATACTCA	FALSE	0	0
AATGTTTAACACAGGTCAATTGGAGGTCAACGAATACTCA	TATGTTTAACACAGGTCAAGCGGTGGTCAACGAATACTCA	FALSE	0	0	2	1	0.00169926		TATGTTTAACACAGGTCAAGCGGTGGTCAACGTATTCTCA	TATGTTTAACACAGGTCAAGCGGTGGTCAACGAATACTCA	TRUE	0	0	0	1	0.00160126		TATGCTTAACACAGGTCAAGCGGTGGTCAACGGATACTCA	TATGTTTAACACAGGTCAAGCGGTGGTCAACGAATACTCA	TRUE	0	0	0	1	0.00231863		TATGTTTGACACAGGTCAATCGGTGGTCAACGAATACTCA	TATGTTTAACACAGGTCAAGCGGTGGTCAACGAATACTCA	FALSE	0	0	1	1	0.00144636		TATGTTTAACACAGGTCAATCCGTGGTCAACGAATACTCA	TATGTTTAACACAGGTCAAGCGGTGGTCAACGAATACTCA	FALSE	0	0	1	4	0.00264051		TATGTTTAACACAGGGTGGTAGTGCCACACAGAGAGCTTC	TATGTTTAACACAGGTCAAG--------------------	FALSE	0	21
TATGTTTCACACAGGTCAAGCGGTGGGCAACGAATACTCA	TATGTTTAACACAGGTCAAGCGGTGGTCAACGAATACTCA	TRUE	0	0	0	1	0.00169926		TATGTTTAAAACAGGTCAAGCGGTGGTCAACGAATACTCA	TATGTTTAACACAGGTCAAGCGGTGGTCAACGAATACTCA	TRUE	0	0	0	1	0.00160126		TATGGTTAACACAGGTCAAGCGGTGATCAACGAATACTCA	TATGTTTAACACAGGTCAAGCGGTGGTCAACGAATACTCA	TRUE	0	0	0	1	0.00231863		#NAME?	TATGTTTAACACAGGTCAAGCGGTGGTCAACGAATACTCA	FALSE	41	0	0	1	0.00144636		TATGTTTAACACAGGTCAATAGGTGGTCAACGAATACTCA	TATGTTTAACACAGGTCAAGCGGTGGTCAACGAATACTCA	FALSE	0	0	2	4	0.00264051		TAAGTTTAACACAGGTCAATCGGTGGTCAACGAATACTCA	TATGTTTAACACAGGTCAAGCGGTGGTCAACGAATACTCA	FALSE	0	0
TATGTTTCACACAGGTCAACCGGTGGTCAACGAATACTCA	TATGTTTAACACAGGTCAAGCGGTGGTCAACGAATACTCA	FALSE	0	0	1	1	0.00169926		TATGTTTAACACAGGTCACTCGGTGGTCAACGAATACTCA	TATGTTTAACACAGGTCAAGCGGTGGTCAACGAATACTCA	FALSE	0	0	1	1	0.00160126		TATGGTTAACACAGGTCAAGCGTTGGTCAACGAATACTCA	TATGTTTAACACAGGTCAAGCGGTGGTCAACGAATACTCA	TRUE	0	0	0	1	0.00231863		TATGTTTCACACATGTCAATCGGTGGTCAACGAATACTCA	TATGTTTAACACAGGTCAAGCGGTGGTCAACGAATACTCA	FALSE	0	0	1	1	0.00144636		TATGTTTAACACAGATCAATCGGTGGTCAACGAATACTCA	TATGTTTAACACAGGTCAAGCGGTGGTCAACGAATACTCA	FALSE	0	0	1	4	0.00264051		TATGTTTTACACAGGTCAATCGGTGGTCAACGAATACTCA	TATGTTTAACACAGGTCAAGCGGTGGTCAACGAATACTCA	FALSE	0	0
TATGTTTATCACAGGTCAATCGGTGGTCAACGAATACTCA	TATGTTTAACACAGGTCAAGCGGTGGTCAACGAATACTCA	FALSE	0	0	1	1	0.00169926		TATGTTTA-CACAGGTCAAGCGGTGGTCAACGAATACTCA	TATGTTTAACACAGGTCAAGCGGTGGTCAACGAATACTCA	TRUE	0	0	0	1	0.00160126		TATGGTTAACACAGGTCAATCGGTGGTCAACGAATACTCA	TATGTTTAACACAGGTCAAGCGGTGGTCAACGAATACTCA	FALSE	0	0	1	1	0.00231863		TATGTTTCACACATGTCAAGCGGTGGTCAACGAATACTCA	TATGTTTAACACAGGTCAAGCGGTGGTCAACGAATACTCA	TRUE	0	0	0	1	0.00144636		TATGTTTAACACAGGTCAATCGGTGGTCAACGTATACTCA	TATGTTTAACACAGGTCAAGCGGTGGTCAACGAATACTCA	FALSE	0	0	1	4	0.00264051		TATGTTTAACACACGTCAAGCGGTGGTCAACGAATACTCA	TATGTTTAACACAGGTCAAGCGGTGGTCAACGAATACTCA	TRUE	0	0
CATGTTTAACACAGGTCAAGCGGAGGTCAACGAATACTCA	TATGTTTAACACAGGTCAAGCGGTGGTCAACGAATACTCA	TRUE	0	0	0	1	0.00169926		TATGT---------------CGGTGGTCAACGAATACTCA	TATGTTTAACACAGGTCAAGCGGTGGTCAACGAATACTCA	FALSE	15	0	0	1	0.00160126		TATGTCTT------------CGGTGGTCAACGAATACTCA	TATGTTTAACACAGGTCAAGCGGTGGTCAACGAATACTCA	FALSE	12	0	0	1	0.00231863		#NAME?	TATGTTTAACACAGGTCAAGCGGTGGTCAACGAATACTCA	FALSE	45	0	0	1	0.00144636		TATGTTTAACAC-------GCGGTGGTCAACGAATACTCA	TATGTTTAACACAGGTCAAGCGGTGGTCAACGAATACTCA	TRUE	0	0	0	4	0.00264051		TATGTTTGACACAGGTCAATCGGTGGTCAACGAATACTCA	TATGTTTAACACAGGTCAAGCGGTGGTCAACGAATACTCA	FALSE	0	0
TATGTTTAACACTGGTCAAGCGGTGGTCAACGAGTACTCA	TATGTTTAACACAGGTCAAGCGGTGGTCAACGAATACTCA	TRUE	0	0	0	1	0.00169926		TATGTTTAACACAGGTCACGCGGTGGTAAACGAATACTCA	TATGTTTAACACAGGTCAAGCGGTGGTCAACGAATACTCA	TRUE	0	0	0	1	0.00160126		TATGTGTAACACAGGTCCAGCGGTGGTCAACGAATACTCA	TATGTTTAACACAGGTCAAGCGGTGGTCAACGAATACTCA	TRUE	0	0	0	1	0.00231863		TATGTTTACCACAGGTCAAGCGGTGGTCAACGAATACTCA	TATGTTTAACACAGGTCAAGCGGTGGTCAACGAATACTCA	TRUE	0	0	0	1	0.00144636		TATGTTTAACACAGGTCAATCGGTGGTCAACTAATACTCA	TATGTTTAACACAGGTCAAGCGGTGGTCAACGAATACTCA	FALSE	0	0	1	4	0.00264051		TATGTTTAACACA----------------ACGAATACTCA	TATGTTTAACACAGGTCAAGCGGTGGTCAACGAATACTCA	FALSE	16	0
GATGTTTAACACAGGTCAAGCGGTGGTCAACGAATACTCA	TATGTTTAACACAGGTCAAGCGGTGGTCAACGAATACTCA	TRUE	0	0	0	1	0.00169926		TATGTTTAACACAGGTCACGAGGTGGTCAACGAATACTCA	TATGTTTAACACAGGTCAAGCGGTGGTCAACGAATACTCA	FALSE	0	0	1	1	0.00160126		TATGTT-AACACAGGTC---CGGTGGTCAACGAATACTCA	TATGTTTAACACAGGTCAAGCGGTGGTCAACGAATACTCA	FALSE	3	0	0	1	0.00231863		TATGTTTACCACAGGGCAATCGGTGGTCAACGAATACTCA	TATGTTTAACACAGGTCAAGCGGTGGTCAACGAATACTCA	FALSE	0	0	1	1	0.00144636		TATGTTTAACACAGGTC--GCGGTGGTCAACGAATACTCA	TATGTTTAACACAGGTCAAGCGGTGGTCAACGAATACTCA	TRUE	0	0	0	4	0.00264051		TATGTTTAACACA---------------------------	TATGTTTAACACAGGTCAAGCGGTGGTCAACGAATACTCA	FALSE	53	0
GATGTTTAACACAGGTCAATCGGTGGTCAACGAGTACTCA	TATGTTTAACACAGGTCAAGCGGTGGTCAACGAATACTCA	FALSE	0	0	1	1	0.00169926		TATGTTTAACACAGGTCAATCGTTGGTCAACGAATACTCA	TATGTTTAACACAGGTCAAGCGGTGGTCAACGAATACTCA	FALSE	0	0	1	1	0.00160126		TATGTT-AACACAGGTCAATCGGTGGTCAACGAATACTCA	TATGTTTAACACAGGTCAAGCGGTGGTCAACGAATACTCA	FALSE	0	0	1	1	0.00231863		TATGTTTAATACAGGTCAATCGGTGGTCAACGAATACTCA	TATGTTTAACACAGGTCAAGCGGTGGTCAACGAATACTCA	FALSE	0	0	1	1	0.00144636		TATGTTTAACACAGGTCAATCGGTG-TCAACGAATACTCA	TATGTTTAACACAGGTCAAGCGGTGGTCAACGAATACTCA	FALSE	0	0	1	3	0.00198038		TATCTT-------------GCGGTGGTCAACGAATACTCA	TATGTTTAACACAGGTCAAGCGGTGGTCAACGAATACTCA	TRUE	0	0
TACGTTCAACACAGGTCAAGCGGTGGTCAACGAATACTCA	TATGTTTAACACAGGTCAAGCGGTGGTCAACGAATACTCA	TRUE	0	0	0	1	0.00169926		TATGTTTAACACAGGTCAATCGGTGGTGAACGAATACTCA	TATGTTTAACACAGGTCAAGCGGTGGTCAACGAATACTCA	FALSE	0	0	1	1	0.00160126		TATGTTGAACACAGGTGAAGCGGTGGTCAACGAATACTCA	TATGTTTAACACAGGTCAAGCGGTGGTCAACGAATACTCA	TRUE	0	0	0	1	0.00231863		TATGTTTAATACAGGTCAAGCGGTGGTCAATGAATACTCA	TATGTTTAACACAGGTCAAGCGGTGGTCAACGAATACTCA	TRUE	0	0	0	1	0.00144636		TATGTTTAACACACGTCAAGCGGTGGTCAACGAATACTCA	TATGTTTAACACAGGTCAAGCGGTGGTCAACGAATACTCA	TRUE	0	0	0	3	0.00198038		T-------------------CGGTGGTCAACGAATACTCA	TATGTTTAACACAGGTCAAGCGGTGGTCAACGAATACTCA	FALSE	19	0
TATGTTTAACTGAC------CGGTGGTCAACGAATACTCA	TATGTTTAACACAGGTCAAGCGGTGGTCAACGAATACTCA	FALSE	6	0	0	1	0.00169926		TATGTTTAACACAGGTCAATCGGTGGTCGACGAATACTCA	TATGTTTAACACAGGTCAAGCGGTGGTCAACGAATACTCA	FALSE	0	0	1	1	0.00160126		TATGTTTAACACAGCTCAATCGGTGGTCAACGAATACTCA	TATGTTTAACACAGGTCAAGCGGTGGTCAACGAATACTCA	FALSE	0	0	1	1	0.00231863		TATGTTTAACTT--------CGGTGGTCAACGAATACTCA	TATGTTTAACACAGGTCAAGCGGTGGTCAACGAATACTCA	FALSE	8	0	0	1	0.00144636		TATGTTTAACACAGGTCAATCGGTGGTCAACGAATGCTCA	TATGTTTAACACAGGTCAAGCGGTGGTCAACGAATACTCA	FALSE	0	0	1	3	0.00198038		TATGTTTAACT--------GCGGTGGTCAACGAATACTCA	TATGTTTAACACAGGTCAAGCGGTGGTCAACGAATACTCA	TRUE	0	0
TATGTTTAACTCAGGTCAATCGGTGGTCAACGAATACTCA	TATGTTTAACACAGGTCAAGCGGTGGTCAACGAATACTCA	FALSE	0	0	1	1	0.00169926		TATGTTTAACACAGGTCAATCGGTGGTCACCGAATACTCA	TATGTTTAACACAGGTCAAGCGGTGGTCAACGAATACTCA	FALSE	0	0	1	1	0.00160126		TATGTTGAACACATGGCAAGCGGTGGTCAACGAATACTCA	TATGTTTAACACAGGTCAAGCGGTGGTCAACGAATACTCA	TRUE	0	0	0	1	0.00231863		TATGTTTAACTCAGGTCAATCGGTGGCCAACGAATACTCA	TATGTTTAACACAGGTCAAGCGGTGGTCAACGAATACTCA	FALSE	0	0	1	1	0.00144636		TATGTTTAACGCAGGTCAATCGGTGGTCAACGAATACTCA	TATGTTTAACACAGGTCAAGCGGTGGTCAACGAATACTCA	FALSE	0	0	1	3	0.00198038		TATGTTTAACTT--------CGGTGGTCAACGAATACTCA	TATGTTTAACACAGGTCAAGCGGTGGTCAACGAATACTCA	FALSE	8	0
TACGTTTCACACAGCTCAAGCGGCGGTCAACGTATACTCA	TATGTTTAACACAGGTCAAGCGGTGGTCAACGAATACTCA	TRUE	0	0	0	1	0.00169926		TATGTTTAACACAGGTCAATCGGTGGTCAACGGATACTCA	TATGTTTAACACAGGTCAAGCGGTGGTCAACGAATACTCA	FALSE	0	0	1	1	0.00160126		TATGTTGGACACAGGTCAAGCGGTGGTCAACGAATACTCA	TATGTTTAACACAGGTCAAGCGGTGGTCAACGAATACTCA	TRUE	0	0	0	1	0.00231863		AATGATTAACACAGGTCAAGCGGTGGTCAACGAATACTCA	TATGTTTAACACAGGTCAAGCGGTGGTCAACGAATACTCA	TRUE	0	0	0	1	0.00144636		TATGTTTAACACAGGTCAATCGGTGATCAACGAATACTCA	TATGTTTAACACAGGTCAAGCGGTGGTCAACGAATACTCA	FALSE	0	0	1	3	0.00198038		TATGT-------------------GGTCAACGAATACTCA	TATGTTTAACACAGGTCAAGCGGTGGTCAACGAATACTCA	FALSE	19	0
TATGTTTAACGCAGGTCAATCGGTGGTCAACGAATACTCA	TATGTTTAACACAGGTCAAGCGGTGGTCAACGAATACTCA	FALSE	0	0	1	1	0.00169926		TATGTTTAACACAGGTCAATCGGTGGTCAACGAATACTCG	TATGTTTAACACAGGTCAAGCGGTGGTCAACGAATACTCA	FALSE	0	0	1	1	0.00160126		TATGTTTAAAACAGGTCAAGCGGTGGTCAACGAATATTCA	TATGTTTAACACAGGTCAAGCGGTGGTCAACGAATACTCA	TRUE	0	0	0	1	0.00231863		TATGTTTAACGCAGGTCAGGCGGTGGTCAACGAATACTCA	TATGTTTAACACAGGTCAAGCGGTGGTCAACGAATACTCA	TRUE	0	0	0	1	0.00144636		TATGTTTAACACAGGTCAATCGGTAGTCAACGAATACTCA	TATGTTTAACACAGGTCAAGCGGTGGTCAACGAATACTCA	FALSE	0	0	1	3	0.00198038		TATGTATAACACAGGTCAAGCGGTGGTCAACGAATACTCA	TATGTTTAACACAGGTCAAGCGGTGGTCAACGAATACTCA	TRUE	0	0
TAGGTTTAACACAGGTCAAGCGGTGGTCAACGAATACTCA	TATGTTTAACACAGGTCAAGCGGTGGTCAACGAATACTCA	TRUE	0	0	0	1	0.00169926		TATGTCTAACAAAGGTCAAGCGGTGGTCAATGATTACTCA	TATGTTTAACACAGGTCAAGCGGTGGTCAACGAATACTCA	TRUE	0	0	0	1	0.00160126		TATGTTTAAAACAGGTCAATCGGTGGTCAACGAATACTCA	TATGTTTAACACAGGTCAAGCGGTGGTCAACGAATACTCA	FALSE	0	0	1	1	0.00231863		TATGTTTAACGCAGGTCAATCGGTGGTCAACGAATACTCA	TATGTTTAACACAGGTCAAGCGGTGGTCAACGAATACTCA	FALSE	0	0	1	1	0.00144636		TATGTTTAACACAGGTCAAGCGGTGGTCAACGAATACTGA	TATGTTTAACACAGGTCAAGCGGTGGTCAACGAATACTCA	TRUE	0	0	0	3	0.00198038		TATGTTTA-----------GCGGTGGTCAACGAATACTCA	TATGTTTAACACAGGTCAAGCGGTGGTCAACGAATACTCA	TRUE	0	0
TATGTTTAACATAGGTCAATCGGTGGTCAACGAATACTCA	TATGTTTAACACAGGTCAAGCGGTGGTCAACGAATACTCA	FALSE	0	0	1	1	0.00169926		TATGTTTAACACAGGTCAATCGGTGGTCAACAAATACTCA	TATGTTTAACACAGGTCAAGCGGTGGTCAACGAATACTCA	FALSE	0	0	1	1	0.00160126		TATGTTTAACA-----------GTGGTCAACGAATACTCA	TATGTTTAACACAGGTCAAGCGGTGGTCAACGAATACTCA	FALSE	11	0	0	1	0.00231863		AATGTTTAACACAGGTCAATCGGTGGTCAACGAATACTCA	TATGTTTAACACAGGTCAAGCGGTGGTCAACGAATACTCA	FALSE	0	0	1	1	0.00144636		TATGTTTAACACAGGTCAATCGGTCGTCAACGAATACTCA	TATGTTTAACACAGGTCAAGCGGTGGTCAACGAATACTCA	FALSE	0	0	1	3	0.00198038		TATGTTTAGCACAGGTCAATCGGTGGTCAACGAATACTCA	TATGTTTAACACAGGTCAAGCGGTGGTCAACGAATACTCA	FALSE	0	0
TATGTTTAACATAGGTCAA-----------CGAATACTCA	TATGTTTAACACAGGTCAAGCGGTGGTCAACGAATACTCA	FALSE	11	0	0	1	0.00169926		TATGTTTAACACAGGTCAATCGGTAGTCAACGAATACTCA	TATGTTTAACACAGGTCAAGCGGTGGTCAACGAATACTCA	FALSE	0	0	1	1	0.00160126		TATGTTTAACA--GGTCAAGCGGTGGTCAACGAATACTCA	TATGTTTAACACAGGTCAAGCGGTGGTCAACGAATACTCA	TRUE	0	0	0	1	0.00231863		TATGTTTAACCCAGGTCAATCGGTGGTCAACGAATACTCA	TATGTTTAACACAGGTCAAGCGGTGGTCAACGAATACTCA	FALSE	0	0	1	1	0.00144636		TATGTTTAACACAGGGCAATCGGTGGTCAACGAATACTCA	TATGTTTAACACAGGTCAAGCGGTGGTCAACGAATACTCA	FALSE	0	0	1	3	0.00198038		TATGTTGAACACAGGTCAAGCGGTGGTCAACGAATACTCA	TATGTTTAACACAGGTCAAGCGGTGGTCAACGAATACTCA	TRUE	0	0
TATGTTTA------------CGGTGGTCAACGAATACTCA	TATGTTTAACACAGGTCAAGCGGTGGTCAACGAATACTCA	FALSE	12	0	0	1	0.00169926		TATGTTTAACACAGGTCAATCGCTGGTCAACGAATACTCA	TATGTTTAACACAGGTCAAGCGGTGGTCAACGAATACTCA	FALSE	0	0	1	1	0.00160126		TATGTTTAACAACGGTCAAGCGGTGGACAACGAATACTCA	TATGTTTAACACAGGTCAAGCGGTGGTCAACGAATACTCA	TRUE	0	0	0	1	0.00231863		TATGTTTAACCCAGGTCAAGCGGTGGTCAACGAATACTCA	TATGTTTAACACAGGTCAAGCGGTGGTCAACGAATACTCA	TRUE	0	0	0	1	0.00144636		TATGTTTAACACAGGTCAAGCGGTG-TCAACGAATACTCA	TATGTTTAACACAGGTCAAGCGGTGGTCAACGAATACTCA	TRUE	0	0	0	3	0.00198038		TATGTTTTTC-----------GGTGGTCAACGAATACTCA	TATGTTTAACACAGGTCAAGCGGTGGTCAACGAATACTCA	FALSE	11	0
TATATTTAACACAGGTCAAGCGGTTGTCAACGAATACTCA	TATGTTTAACACAGGTCAAGCGGTGGTCAACGAATACTCA	TRUE	0	0	0	1	0.00169926		TATGTTTAACACAGGTCAAGCGGCTGTCAACGAATACTCA	TATGTTTAACACAGGTCAAGCGGTGGTCAACGAATACTCA	TRUE	0	0	0	1	0.00160126		TATGTTTAACACAAGTCAATCGGTGGTCAACGAATACTCA	TATGTTTAACACAGGTCAAGCGGTGGTCAACGAATACTCA	FALSE	0	0	1	1	0.00231863		TATGTTTAACAGAGGTCAA-----------CGAATACTCA	TATGTTTAACACAGGTCAAGCGGTGGTCAACGAATACTCA	FALSE	11	0	0	1	0.00144636		TATGTTTAACACAGGTCAATCGGTGGTCAACGAATACTAA	TATGTTTAACACAGGTCAAGCGGTGGTCAACGAATACTCA	FALSE	0	0	1	3	0.00198038		TATGTTCAACACAGGTCAATCGGTGGTCAACGAATACTCA	TATGTTTAACACAGGTCAAGCGGTGGTCAACGAATACTCA	FALSE	0	0
TATGTTTAACACAGGTCAGGCGGTGGTCAACAAATACTCA	TATGTTTAACACAGGTCAAGCGGTGGTCAACGAATACTCA	TRUE	0	0	0	1	0.00169926		TATGTTTAACACAGGTCAAGTGGTGGTTAACGAATACTCA	TATGTTTAACACAGGTCAAGCGGTGGTCAACGAATACTCA	FALSE	0	0	1	1	0.00160126		TATCTTTAACACAGGTGAATCGGTGGTCAACGAATACTCA	TATGTTTAACACAGGTCAAGCGGTGGTCAACGAATACTCA	FALSE	0	0	1	1	0.00231863		TATGTTTAACACAGGTCAATCGTTGGTCAATAAATACTCA	TATGTTTAACACAGGTCAAGCGGTGGTCAACGAATACTCA	FALSE	0	0	1	1	0.00144636		TATGTTTCACACATGTCAAGCGGTGGTCAACGAATACTCA	TATGTTTAACACAGGTCAAGCGGTGGTCAACGAATACTCA	TRUE	0	0	0	3	0.00198038		TGTTTCATTCACAGGT--------GGTCAACGAATACTCA	TATGTTTAACACAGGTCAAGCGGTGGTCAACGAATACTCA	FALSE	8	0
TATGTTTAACACAGGTCAATGGGTGGTCAACGAATACTCA	TATGTTTAACACAGGTCAAGCGGTGGTCAACGAATACTCA	FALSE	0	0	2	1	0.00169926		TATGTCTAACACAGGTCAAGCGGTGGTCAACGAATACTCT	TATGTTTAACACAGGTCAAGCGGTGGTCAACGAATACTCA	TRUE	0	0	0	1	0.00160126		TATCTTTAACACAGGTCAAGCGGTGGTCAACGAATCCTCA	TATGTTTAACACAGGTCAAGCGGTGGTCAACGAATACTCA	TRUE	0	0	0	1	0.00231863		TAAGTTAAACACAGGTCAATCGGTGGTCAACGAATACTCA	TATGTTTAACACAGGTCAAGCGGTGGTCAACGAATACTCA	FALSE	0	0	1	1	0.00144636		TATGTTTAACACAGGTCAATCGGGGGTCAACGAATACTCA	TATGTTTAACACAGGTCAAGCGGTGGTCAACGAATACTCA	FALSE	0	0	1	3	0.00198038		CAA-----------------CGGTGGTCAACGAATACTCA	TATGTTTAACACAGGTCAAGCGGTGGTCAACGAATACTCA	FALSE	17	0
TATGTTTA-CACAGGTCAATCGGTGGTCAACGAATACTCA	TATGTTTAACACAGGTCAAGCGGTGGTCAACGAATACTCA	FALSE	0	0	1	1	0.00169926		TATGTTTAACACAGGTCAAGTGGTGGTCAACGAATAATCA	TATGTTTAACACAGGTCAAGCGGTGGTCAACGAATACTCA	FALSE	0	0	1	1	0.00160126		TATCTTTAACACAGGTCAAGCGGTGGTCAACGAATACTCA	TATGTTTAACACAGGTCAAGCGGTGGTCAACGAATACTCA	TRUE	0	0	0	1	0.00231863		TACGTTTAACACAGGTCAATCGGTGGTCAACGAATACTCA	TATGTTTAACACAGGTCAAGCGGTGGTCAACGAATACTCA	FALSE	0	0	1	1	0.00144636		TATGTTTAACACAGGTCAAGCGGTGGGCAACGAATACTCA	TATGTTTAACACAGGTCAAGCGGTGGTCAACGAATACTCA	TRUE	0	0	0	3	0.00198038		TTTGTTTAACACAGGTCAAGCGGTGGTCAACGAATACTCA	TATGTTTAACACAGGTCAAGCGGTGGTCAACGAATACTCA	TRUE	0	0
TATGTTTAA-ACAGGTCAAGCGGTGGTCAACGAATACTCA	TATGTTTAACACAGGTCAAGCGGTGGTCAACGAATACTCA	TRUE	0	0	0	1	0.00169926		TATGTTCAAAACAGGTCAAGCGGTGGTCAACGAATACTCA	TATGTTTAACACAGGTCAAGCGGTGGTCAACGAATACTCA	TRUE	0	0	0	1	0.00160126		TAGGTTTAACACAGGTCAAGCGGTGGTCAACGAATACTCA	TATGTTTAACACAGGTCAAGCGGTGGTCAACGAATACTCA	TRUE	0	0	0	1	0.00231863		TATGTTTAACACGGTTTTCGGCTACGGTGGTCAACGAATA	TATGTTTAACACAGGTCAAG----CGGTGGTCAACGAATA	FALSE	0	4	0	1	0.00144636		#NAME?	TATGTTTAACACAGGTCAAGCGGTGGTCAACGAATACTCA	FALSE	37	0	0	3	0.00198038		TATGTTTAACACAGGTCAACGGTGGTCGGTGGTCAACGAA	TATGTTTAACACAGGTCAAG------CGGTGGTCAACGAA	FALSE	0	6
TATGTTTAACACAGGTCAA----------ACGAATACTCA	TATGTTTAACACAGGTCAAGCGGTGGTCAACGAATACTCA	FALSE	10	0	0	1	0.00169926		TATGTTGAACACAGGTCCAGCGGTGGTCAACGAATACTCA	TATGTTTAACACAGGTCAAGCGGTGGTCAACGAATACTCA	TRUE	0	0	0	1	0.00160126		#NAME?	TATGTTTAACACAGGTCAAGCGGTGGTCAACGAATACTCA	FALSE	48	0	0	1	0.00231863		TATGTTTAACACGGTGGTCGGCTACGGTGGTCAACGAATA	TATGTTTAACACAGGTCAAG----CGGTGGTCAACGAATA	FALSE	0	4	0	1	0.00144636		TATGTTTAACACAGGTCAATCGGTGGTGAACGAATACTCA	TATGTTTAACACAGGTCAAGCGGTGGTCAACGAATACTCA	FALSE	0	0	1	3	0.00198038		TATGTTTAACACAGGTCAAGGTCACATTTATGTTTAACGG	TATGTTTAACACAGGTCAAG-----------------CGG	FALSE	0	17
TATGTTTAACACAGGTCAATCGGCGGGCAACGAATACTCA	TATGTTTAACACAGGTCAAGCGGTGGTCAACGAATACTCA	FALSE	0	0	1	1	0.00169926		TTTGTTTAACACAGGTCCATCGGTGGTCAACGAATACTCA	TATGTTTAACACAGGTCAAGCGGTGGTCAACGAATACTCA	FALSE	0	0	1	1	0.00160126		#NAME?	TATGTTTAACACAGGTCAAGCGGTGGTCAACGAATACTCA	FALSE	54	0	0	1	0.00231863		TACGTTTAACACAGGTCAATCGGTGGTCAACGAGTACTCA	TATGTTTAACACAGGTCAAGCGGTGGTCAACGAATACTCA	FALSE	0	0	1	1	0.00144636		TATGATTAACACAGGTCAATCGGTGGTCAACGAATACTCA	TATGTTTAACACAGGTCAAGCGGTGGTCAACGAATACTCA	FALSE	0	0	1	3	0.00198038		TATGATTAACACAGGTCAATCGGTGGTCAACGAATACTCA	TATGTTTAACACAGGTCAAGCGGTGGTCAACGAATACTCA	FALSE	0	0
TATGTTTAACACAGGTCAATCGATGGTCAACGAATACTCA	TATGTTTAACACAGGTCAAGCGGTGGTCAACGAATACTCA	FALSE	0	0	1	1	0.00169926											#NAME?	TATGTTTAACACAGGTCAAGCGGTGGTCAACGAATACTCA	FALSE	20	0	0	1	0.00231863		TATGTTTAACACTTG-----CGGTGGTCAACGAATACTCA	TATGTTTAACACAGGTCAAGCGGTGGTCAACGAATACTCA	FALSE	5	0	0	1	0.00144636		TTTGTTTAACACAGGTCAATCGGTGGTCAACGAATACTCA	TATGTTTAACACAGGTCAAGCGGTGGTCAACGAATACTCA	FALSE	0	0	1	3	0.00198038		TATGTTTAACACAGGTCAAGGTTTAACGGTGGTCAACGAA	TATGTTTAACACAGGTCAAG------CGGTGGTCAACGAA	FALSE	0	6
TATGTTTAACACAGGTCAAC--GTGGTCAACGAATACTCA	TATGTTTAACACAGGTCAAGCGGTGGTCAACGAATACTCA	FALSE	2	0	1	1	0.00169926											#NAME?	TATGTTTAACACAGGTCAAGCGGTGGTCAACGAATACTCA	FALSE	23	0	0	1	0.00231863		TATGTTTAACACAGGTCAATCGGTGGTCAACGAATACCCA	TATGTTTAACACAGGTCAAGCGGTGGTCAACGAATACTCA	FALSE	0	0	1	1	0.00144636		TATGTTTAACACAGGTCTAGCGGTGGTCAACGAATACTCA	TATGTTTAACACAGGTCAAGCGGTGGTCAACGAATACTCA	TRUE	0	0	0	3	0.00198038		TATGTTTAACACAGGTCAAGGTTTAACAGGTTTAACGGTG	TATGTTTAACACAGGTCAAG---------------CGGTG	FALSE	0	15
TATGTTTAACACAGGTCAACATGGTGGTCAACGAATACTC	TATGTTTAACACAGGTCAAG-CGGTGGTCAACGAATACTC	FALSE	0	1	2	1	0.00169926											#NAME?	TATGTTTAACACAGGTCAAGCGGTGGTCAACGAATACTCA	FALSE	25	0	0	1	0.00231863		TATGTTTAACACAGGTCAATCGGTGTTCAACGAATACTCA	TATGTTTAACACAGGTCAAGCGGTGGTCAACGAATACTCA	FALSE	0	0	1	1	0.00144636		TATGTTGAACACAGGTCAATCGGTGGTCAACGAATACTCA	TATGTTTAACACAGGTCAAGCGGTGGTCAACGAATACTCA	FALSE	0	0	1	3	0.00198038		TATGTTTAACACAGGTCAATCGGTGGTCAACGAATACTTA	TATGTTTAACACAGGTCAAGCGGTGGTCAACGAATACTCA	FALSE	0	0
TATGTTTAACACAGGTCAAGTGGTCGGTGGTCAACGAATA	TATGTTTAACACAGGTCAAG----CGGTGGTCAACGAATA	FALSE	0	4	0	1	0.00169926											#NAME?	TATGTTTAACACAGGTCAAGCGGTGGTCAACGAATACTCA	FALSE	37	0	0	1	0.00231863		TATGTTTAACACAGGTCAATCGGTGGTCTACGAATACTCA	TATGTTTAACACAGGTCAAGCGGTGGTCAACGAATACTCA	FALSE	0	0	1	1	0.00144636		TATGTTTAACAAAGGTCAATCGGTGGTCAACGAATACTCA	TATGTTTAACACAGGTCAAGCGGTGGTCAACGAATACTCA	FALSE	0	0	1	3	0.00198038		TATGTTTAACACAGGTCAATCTGTGGTCAACGAATACTCA	TATGTTTAACACAGGTCAAGCGGTGGTCAACGAATACTCA	FALSE	0	0
TATGTTTAACACAGGTCAAGGTGTTTAACGGTGGTCAACG	TATGTTTAACACAGGTCAAG--------CGGTGGTCAACG	FALSE	0	8	0	1	0.00169926											#NAME?	TATGTTTAACACAGGTCAAGCGGTGGTCAACGAATACTCA	FALSE	0	0	2	1	0.00231863		TATGTTTAACACAGGTCAAGCGGTGGTCAAAGAATAATAA	TATGTTTAACACAGGTCAAGCGGTGGTCAACGAATACTCA	TRUE	0	0	0	1	0.00144636		TATGTT-AACACAGGTCAAGCGGTGGTCAACGAATACTCA	TATGTTTAACACAGGTCAAGCGGTGGTCAACGAATACTCA	TRUE	0	0	0	3	0.00198038		#NAME?	TATGTTTAACACAGGTCAAGCGGTGGTCAACGAATACTCA	FALSE	35	0
TATGTTTAACACAGGTCAACCGGTGGTCAACGAATACTTA	TATGTTTAACACAGGTCAAGCGGTGGTCAACGAATACTCA	FALSE	0	0	1	1	0.00169926											#NAME?	TATGTTTAACACAGGTCAAGCGGTGGTCAACGAATACTCA	FALSE	0	0	1	1	0.00231863		TATGTTTAACACAGGTCA----------------------	TATGTTTAACACAGGTCAAGCGGTGGTCAACGAATACTCA	FALSE	22	0	0	1	0.00144636		TATGTTGAACACAGGTCAAGCGGTGGTCAACGAATACTCA	TATGTTTAACACAGGTCAAGCGGTGGTCAACGAATACTCA	TRUE	0	0	0	3	0.00198038		TATGTTTAACACAGGTCAATCGGTGGTCTACGAATACTCA	TATGTTTAACACAGGTCAAGCGGTGGTCAACGAATACTCA	FALSE	0	0
TATGTTTAACACAGGTCAAGCAGTGGTCAACGAATACTGA	TATGTTTAACACAGGTCAAGCGGTGGTCAACGAATACTCA	TRUE	0	0	0	1	0.00169926											AATGTTAAACACAGGTCAAGCGGTGGTCAACGAATACTCA	TATGTTTAACACAGGTCAAGCGGTGGTCAACGAATACTCA	TRUE	0	0	0	1	0.00231863		TATGTTTAACACAGGTCAAGCGGTGGTCAACGAAAACTCA	TATGTTTAACACAGGTCAAGCGGTGGTCAACGAATACTCA	TRUE	0	0	0	1	0.00144636		TATGTTTAA--------AAGCGGTGGTCAACGAATACTCA	TATGTTTAACACAGGTCAAGCGGTGGTCAACGAATACTCA	TRUE	0	0	0	3	0.00198038		TATGTTTAACACAGGTCAAGGGGTGGTCAACGAATACTCA	TATGTTTAACACAGGTCAAGCGGTGGTCAACGAATACTCA	FALSE	0	0
TATGTTTAACACAGGTCAAGCGCTGGTCAACGAATACTCA	TATGTTTAACACAGGTCAAGCGGTGGTCAACGAATACTCA	TRUE	0	0	0	1	0.00169926											AATGTTTAACACAGGTCAATCGGTGGTCAACGAATACTCA	TATGTTTAACACAGGTCAAGCGGTGGTCAACGAATACTCA	FALSE	0	0	1	1	0.00231863		TATGTTTAACACAGGTC----GGTGGTCAACGGATACTCA	TATGTTTAACACAGGTCAAGCGGTGGTCAACGAATACTCA	FALSE	4	0	0	1	0.00144636		TATGTTTAACACAGGTCAAGCGGTGGTCATCGAATACTCA	TATGTTTAACACAGGTCAAGCGGTGGTCAACGAATACTCA	TRUE	0	0	0	3	0.00198038		TATGTTTAACACAGGTCAATCGTTGGTCAACGAATACTCA	TATGTTTAACACAGGTCAAGCGGTGGTCAACGAATACTCA	FALSE	0	0
TATGTTTAACACAGGTCAAGCGGAGGTAAACGAATACTCA	TATGTTTAACACAGGTCAAGCGGTGGTCAACGAATACTCA	TRUE	0	0	0	1	0.00169926											CA------------GTCA-GCGGTGGTCAACGAATACTCA	TATGTTTAACACAGGTCAAGCGGTGGTCAACGAATACTCA	TRUE	0	0	0	1	0.00231863		TATGTTTAACACAGGTAAAGCGGCGGTCAACGAAGACTCA	TATGTTTAACACAGGTCAAGCGGTGGTCAACGAATACTCA	TRUE	0	0	0	1	0.00144636		TATGTTTAACACAGGTCAAGCGGTGGTCCACGAATACTCA	TATGTTTAACACAGGTCAAGCGGTGGTCAACGAATACTCA	TRUE	0	0	0	3	0.00198038		#NAME?	TATGTTTAACACAGGTCAAGCGGTGGTCAACGAATACTCA	FALSE	20	0
TATGTTTAACACAGGTCAAGCGGTGTTCAACGAATACTCA	TATGTTTAACACAGGTCAAGCGGTGGTCAACGAATACTCA	TRUE	0	0	0	1	0.00169926											CATGTTTAACACAGGTCAAGCGGTGGTCAACGAATACTCA	TATGTTTAACACAGGTCAAGCGGTGGTCAACGAATACTCA	TRUE	0	0	0	1	0.00231863		TATGTTTAACACAGGT---GCGGTGGTCAACGAATACTCA	TATGTTTAACACAGGTCAAGCGGTGGTCAACGAATACTCA	TRUE	0	0	0	1	0.00144636		TGTGTTTAAC-----------GGTGGTCAACGAATACTCA	TATGTTTAACACAGGTCAAGCGGTGGTCAACGAATACTCA	FALSE	11	0	0	2	0.00132025		TATGTCTAACACAGGTCAATCGGTGGTCAACGAATACTCA	TATGTTTAACACAGGTCAAGCGGTGGTCAACGAATACTCA	FALSE	0	0
TATGTTTAACACAGGTCAAGCGGTGGTTAACGAATTCTCA	TATGTTTAACACAGGTCAAGCGGTGGTCAACGAATACTCA	TRUE	0	0	0	1	0.00169926											GATGTTTAACACAGGTAAAGCGGTGGTCAACGAATACTCA	TATGTTTAACACAGGTCAAGCGGTGGTCAACGAATACTCA	TRUE	0	0	0	1	0.00231863		TATGTTTAACACAGGT--------GGTCAACGAATACTCA	TATGTTTAACACAGGTCAAGCGGTGGTCAACGAATACTCA	FALSE	8	0	0	1	0.00144636		TATGTTTAACACAGGTCAATCGGAGGTCAACGAATACTCA	TATGTTTAACACAGGTCAAGCGGTGGTCAACGAATACTCA	FALSE	0	0	1	2	0.00132025		TATGTT-AACACAGGTCAAGCGGTGGTCAACGAATACTCA	TATGTTTAACACAGGTCAAGCGGTGGTCAACGAATACTCA	TRUE	0	0
TATGTTTAACACAGGTCAAGCGGCGGTCAACGAATACTCT	TATGTTTAACACAGGTCAAGCGGTGGTCAACGAATACTCA	TRUE	0	0	0	1	0.00169926											GATGTTTAACACAGGTCAAGCGGTGGTCAACGAATACTCA	TATGTTTAACACAGGTCAAGCGGTGGTCAACGAATACTCA	TRUE	0	0	0	1	0.00231863		TATGTTTAACACAGGTCAAGCGGTGGTCAACGAATACTGA	TATGTTTAACACAGGTCAAGCGGTGGTCAACGAATACTCA	TRUE	0	0	0	1	0.00144636		TATGTTTAACACAGGTCAATCGGTGGTCATCGAATACTCA	TATGTTTAACACAGGTCAAGCGGTGGTCAACGAATACTCA	FALSE	0	0	1	2	0.00132025		TATGTTTAACACAGGTGAAGCGGTGGTCAACGAATACTCA	TATGTTTAACACAGGTCAAGCGGTGGTCAACGAATACTCA	TRUE	0	0
TATGTTTAACACAGGTCAAGCGGGGGTCAACGAATACACA	TATGTTTAACACAGGTCAAGCGGTGGTCAACGAATACTCA	TRUE	0	0	0	1	0.00169926											T---------------CGACAGGTGGTCAACGAATACTCA	TATGTTTAACACAGGTCAAGCGGTGGTCAACGAATACTCA	FALSE	0	0	2	1	0.00231863		TATGTTTAACACAGGCAAAGCGATGGTCAACGAATACTCA	TATGTTTAACACAGGTCAAGCGGTGGTCAACGAATACTCA	TRUE	0	0	0	1	0.00144636		TATGTTTAACCTT-------CGGTGGTCAACGAATACTCA	TATGTTTAACACAGGTCAAGCGGTGGTCAACGAATACTCA	FALSE	7	0	0	2	0.00132025		#NAME?	TATGTTTAACACAGGTCAAGCGGTGGTCAACGAATACTCA	FALSE	33	0
TATGTTTAACACAGGTCAAGCGGTGATCAACGAATATTCA	TATGTTTAACACAGGTCAAGCGGTGGTCAACGAATACTCA	TRUE	0	0	0	1	0.00169926											TA-----------------GCGGTGGTCAACGAATACTCA	TATGTTTAACACAGGTCAAGCGGTGGTCAACGAATACTCA	TRUE	0	0	0	1	0.00231863		TATGTTTAACACAGGTCAAGCGGTGGTCAACGAATAGTCA	TATGTTTAACACAGGTCAAGCGGTGGTCAACGAATACTCA	TRUE	0	0	0	1	0.00144636		TATGTTTAACACAGGTCCATCGGTGGTCAACGAATACTCA	TATGTTTAACACAGGTCAAGCGGTGGTCAACGAATACTCA	FALSE	0	0	1	2	0.00132025		TATGTTTAACACAGGTCAAGTTAACGGTGGTCAACGAATA	TATGTTTAACACAGGTCAAG----CGGTGGTCAACGAATA	FALSE	0	4
TATGTTTAACACAGGTCAAGCGGTGGTCGACTAATACTCA	TATGTTTAACACAGGTCAAGCGGTGGTCAACGAATACTCA	TRUE	0	0	0	1	0.00169926											TACGTTCAACACAGGTCAAGCGGTGGTCAACGAATACTCA	TATGTTTAACACAGGTCAAGCGGTGGTCAACGAATACTCA	TRUE	0	0	0	1	0.00231863		TATGTTTAACACAGGAGGATGTGGTATCCTAGAGTACAGC	TATGTTTAACACAGGTCAAG--------------------	FALSE	0	113	2	1	0.00144636		TATGTTTAACACAGGTCAATCGGTGGTCAACCAATACTCA	TATGTTTAACACAGGTCAAGCGGTGGTCAACGAATACTCA	FALSE	0	0	1	2	0.00132025		TATGTTTCACACAGGTCAAGCGGTGGTCAACGAATACTCA	TATGTTTAACACAGGTCAAGCGGTGGTCAACGAATACTCA	TRUE	0	0
TATGTTTAACACAGGTCAAGCGGTGGTCCACGAATGCTCA	TATGTTTAACACAGGTCAAGCGGTGGTCAACGAATACTCA	TRUE	0	0	0	1	0.00169926											TATGTTTAACACACGTCAAGCGGTGGTCAACGAATACTCA	TATGTTTAACACAGGTCAAGCGGTGGTCAACGAATACTCA	TRUE	0	0	0	1	0.00231863		TATGTTTAACACAGGACAATCGGTGGTCAACGAATACTCA	TATGTTTAACACAGGTCAAGCGGTGGTCAACGAATACTCA	FALSE	0	0	1	1	0.00144636		TATGTTTAACACAGGTCATACGGTACATACGGTGGTCAAC	TATGTTTAACACAGGTCAAG---------CGGTGGTCAAC	FALSE	0	9	1	2	0.00132025		T------------------GCGGTGGTCAACGAATACTCA	TATGTTTAACACAGGTCAAGCGGTGGTCAACGAATACTCA	TRUE	0	0
TATGTTTAACACAGGTCAAGCGGTGGTCCACGAATACTCA	TATGTTTAACACAGGTCAAGCGGTGGTCAACGAATACTCA	TRUE	0	0	0	1	0.00169926											TATGTTTAACACAGGACAAGCGGTGGTCAACGTATACTCA	TATGTTTAACACAGGTCAAGCGGTGGTCAACGAATACTCA	TRUE	0	0	0	1	0.00231863		TATGTTTAACACAGGTCAAGCGGTGGTCAACGACTACTCA	TATGTTTAACACAGGTCAAGCGGTGGTCAACGAATACTCA	TRUE	0	0	0	1	0.00144636		TATGTTTAACACAGGTCAATCGGTGGTCTACGAATACTCA	TATGTTTAACACAGGTCAAGCGGTGGTCAACGAATACTCA	FALSE	0	0	1	2	0.00132025		TATGTTTCACACAGGTCAATCGGTGGTCAACGAATACTCA	TATGTTTAACACAGGTCAAGCGGTGGTCAACGAATACTCA	FALSE	0	0
TATGTTTAACACAGGTCAAGCGGTGGTCAA-GAATACTCA	TATGTTTAACACAGGTCAAGCGGTGGTCAACGAATACTCA	TRUE	0	0	0	1	0.00169926											TATGTTTAACACAGGTCAAGTGGTCGACGGTGGTCAACGA	TATGTTTAACACAGGTCAAG-------CGGTGGTCAACGA	FALSE	0	7	0	1	0.00231863		TATGTTTAACACAGGTCAAGCGGTGGTCAACGATTACTCA	TATGTTTAACACAGGTCAAGCGGTGGTCAACGAATACTCA	TRUE	0	0	0	1	0.00144636		TATGTTTAACACAGGTCAATCTGTGGTCAACGAATACTCA	TATGTTTAACACAGGTCAAGCGGTGGTCAACGAATACTCA	FALSE	0	0	1	2	0.00132025		TATGTTTAACACAGGTCAATCGGTGGTAGACGAATACTCA	TATGTTTAACACAGGTCAAGCGGTGGTCAACGAATACTCA	FALSE	0	0
TATGTTTAACACAGGTCAAGCGGTGGTCACCGAATATTCA	TATGTTTAACACAGGTCAAGCGGTGGTCAACGAATACTCA	TRUE	0	0	0	1	0.00169926											TATGTTTAACACAGGTCAAGCGGTGGTCAACGAATACTCC	TATGTTTAACACAGGTCAAGCGGTGGTCAACGAATACTCA	TRUE	0	0	0	1	0.00231863		TATGTTTAACACACGTCAAGCGGTGGTCAACGAATACTCA	TATGTTTAACACAGGTCAAGCGGTGGTCAACGAATACTCA	TRUE	0	0	0	1	0.00144636		TATGTTTAACACAGGTCAAGCGGTGGTCAACGAATCCTCA	TATGTTTAACACAGGTCAAGCGGTGGTCAACGAATACTCA	TRUE	0	0	0	2	0.00132025		TATGTTTAACACAGGTCAATCGGTGGACAACGAATACTCA	TATGTTTAACACAGGTCAAGCGGTGGTCAACGAATACTCA	FALSE	0	0
TATGTTTAACACAGGTCAAGCGGTGGTCAATGGATACTCA	TATGTTTAACACAGGTCAAGCGGTGGTCAACGAATACTCA	TRUE	0	0	0	1	0.00169926											TATGTTTAACACAGGTCAAGCGGTAGTCAATGAATACTCA	TATGTTTAACACAGGTCAAGCGGTGGTCAACGAATACTCA	TRUE	0	0	0	1	0.00231863		TATGTTTAACACAGGTCAAGCGGTGGTCA-CGAATACTCA	TATGTTTAACACAGGTCAAGCGGTGGTCAACGAATACTCA	TRUE	0	0	0	1	0.00144636		TATGTTTAACACAGGTCAATCGGTGGTCACCGAATACTCA	TATGTTTAACACAGGTCAAGCGGTGGTCAACGAATACTCA	FALSE	0	0	1	2	0.00132025		TATGTTTAACACAGGTCAATCGGTGCTCAACGAATACTCA	TATGTTTAACACAGGTCAAGCGGTGGTCAACGAATACTCA	FALSE	0	0
TATGTTTAACACAGGTCAAGCGGTGGTCAACGA-TACTCA	TATGTTTAACACAGGTCAAGCGGTGGTCAACGAATACTCA	TRUE	0	0	0	1	0.00169926											TATGTTTAACACAGGTCAAGCGGTCGTCAACGAATACTCA	TATGTTTAACACAGGTCAAGCGGTGGTCAACGAATACTCA	TRUE	0	0	0	1	0.00231863		TATGTTTAACACAGGTCAAGCGGTGGTAAACGTATACTCA	TATGTTTAACACAGGTCAAGCGGTGGTCAACGAATACTCA	TRUE	0	0	0	1	0.00144636		TATGTTTAACACAGGTCAATCGGTGGTCAACGAAAACTCA	TATGTTTAACACAGGTCAAGCGGTGGTCAACGAATACTCA	FALSE	0	0	1	2	0.00132025		CA-------------------GGTGGTCAACGAATACTCA	TATGTTTAACACAGGTCAAGCGGTGGTCAACGAATACTCA	FALSE	19	0
TATGTTTAACACAGGTCAAGCGGTGGTCAAGGAATACTCA	TATGTTTAACACAGGTCAAGCGGTGGTCAACGAATACTCA	TRUE	0	0	0	1	0.00169926											TATGTTTAACACAGGTCAAGCGGTCGTCAACTAATACTCA	TATGTTTAACACAGGTCAAGCGGTGGTCAACGAATACTCA	TRUE	0	0	0	1	0.00231863		TATGTTTAACACAGGTCAA-----------CGAATACTTA	TATGTTTAACACAGGTCAAGCGGTGGTCAACGAATACTCA	FALSE	11	0	0	1	0.00144636		TATGTTTAACACAGGTCAATCGGTGGTCAACGGATACTCA	TATGTTTAACACAGGTCAAGCGGTGGTCAACGAATACTCA	FALSE	0	0	1	2	0.00132025		TATGTTTAACACAGGTCAATCGGTAGTCAACGAATACTCA	TATGTTTAACACAGGTCAAGCGGTGGTCAACGAATACTCA	FALSE	0	0
TATGTTTAACACAGGTCAAGCGGTGGTCAACGAA-ACTCA	TATGTTTAACACAGGTCAAGCGGTGGTCAACGAATACTCA	TRUE	0	0	0	1	0.00169926											#NAME?	TATGTTTAACACAGGTCAAGCGGTGGTCAACGAATACTCA	FALSE	38	0	0	1	0.00231863		TATGTTTAACACAGGTCAAC----------AGAATACTCA	TATGTTTAACACAGGTCAAGCGGTGGTCAACGAATACTCA	FALSE	10	0	1	1	0.00144636		TATGTTTAACACAGGTCAATCGGTGGTCAACGAAGACTCA	TATGTTTAACACAGGTCAAGCGGTGGTCAACGAATACTCA	FALSE	0	0	1	2	0.00132025		TATGTTTAACACAGGTCAATCGGTGGTGAACGAATACTCA	TATGTTTAACACAGGTCAAGCGGTGGTCAACGAATACTCA	FALSE	0	0
TATGTTTAACACAGGTCAAGCGGTGGTCAACGAATACGCA	TATGTTTAACACAGGTCAAGCGGTGGTCAACGAATACTCA	TRUE	0	0	0	1	0.00169926											TATGTTTAACACAGGTCAAGCGGTGGTAGACGAATACTCA	TATGTTTAACACAGGTCAAGCGGTGGTCAACGAATACTCA	TRUE	0	0	0	1	0.00231863		TATGTTTAACACAGGTCAAG-GGTGGTCAACGAATACTCA	TATGTTTAACACAGGTCAAGCGGTGGTCAACGAATACTCA	FALSE	1	0	0	1	0.00144636		TATGTTTAACACAGGTCAATCGGTGGTCAACGAATAATCA	TATGTTTAACACAGGTCAAGCGGTGGTCAACGAATACTCA	FALSE	0	0	1	2	0.00132025		TATGTTTAACACAGGTCACAGGGTGAGTGAGGAGGAGGGT	TATGTTTAACACAGGTCAAG--------------------	FALSE	0	44
#NAME?	TATGTTTAACACAGGTCAAGCGGTGGTCAACGAATACTCA	FALSE	28	0	0	1	0.00169926											TATGTTTAACACAGGTCAAGCGGTGGTCAAC-AATACTCA	TATGTTTAACACAGGTCAAGCGGTGGTCAACGAATACTCA	TRUE	0	0	0	1	0.00231863		TATGTTTAACACAGGTCAAGCGGAGGTAAACGAATACTCA	TATGTTTAACACAGGTCAAGCGGTGGTCAACGAATACTCA	TRUE	0	0	0	1	0.00144636		TATGTTTTACACAGGTCAAGCGGTGGTCAATGAATACTCA	TATGTTTAACACAGGTCAAGCGGTGGTCAACGAATACTCA	TRUE	0	0	0	2	0.00132025		TACGTTTAACACAGGTCAATCGGTGGTCAACGAATACTCA	TATGTTTAACACAGGTCAAGCGGTGGTCAACGAATACTCA	FALSE	0	0
TATGTTTAACACAGGTAAAGCGGTGGGCAACGAATACTCA	TATGTTTAACACAGGTCAAGCGGTGGTCAACGAATACTCA	TRUE	0	0	0	1	0.00169926											TATGTTTAACACAGGTCAAGCGGTGGTCAACGAACACTTA	TATGTTTAACACAGGTCAAGCGGTGGTCAACGAATACTCA	TRUE	0	0	0	1	0.00231863		TATGTTTAACACAGGTCAACCGCGAAAAGGTCAACGAATA	TATGTTTAACACAGGTCAAGCGGT----GGTCAACGAATA	FALSE	0	0	1	1	0.00144636		TATGTTTCACACAGGTCAATCGGTGGTCAACGAATACTCA	TATGTTTAACACAGGTCAAGCGGTGGTCAACGAATACTCA	FALSE	0	0	1	2	0.00132025		AATGTTTAACACAGGTCAAGCGGTGGTCAACGAATACTCA	TATGTTTAACACAGGTCAAGCGGTGGTCAACGAATACTCA	TRUE	0	0
TATGTTTAACACAGGTCAATCGGTAGTCAACGAATACTCA	TATGTTTAACACAGGTCAAGCGGTGGTCAACGAATACTCA	FALSE	0	0	1	1	0.00169926											TATGTTTAACACAGGTCAAGCGGTGGTCAACGAATACGCA	TATGTTTAACACAGGTCAAGCGGTGGTCAACGAATACTCA	TRUE	0	0	0	1	0.00231863		TATGTTTAACACAGGTCAAGCGGCGGCCAACGAATACTCA	TATGTTTAACACAGGTCAAGCGGTGGTCAACGAATACTCA	TRUE	0	0	0	1	0.00144636		TATGTTTAACACAGGTCAATCGGTGGTCAACGACTACTCA	TATGTTTAACACAGGTCAAGCGGTGGTCAACGAATACTCA	FALSE	0	0	1	2	0.00132025		TATGTTTAACACAGGTCAATCGGTGGTCAACGAATAATCA	TATGTTTAACACAGGTCAAGCGGTGGTCAACGAATACTCA	FALSE	0	0
TATGTTTAACACAGGTAAAGCGGTGGCAAACGAATACTCA	TATGTTTAACACAGGTCAAGCGGTGGTCAACGAATACTCA	TRUE	0	0	0	1	0.00169926											TATGTTTAACACAGGTCAAGCGGTGGTCAACGACTACTCA	TATGTTTAACACAGGTCAAGCGGTGGTCAACGAATACTCA	TRUE	0	0	0	1	0.00231863		TATGTTTAACACAGGTCAACACGGTGGTCAACGAATACTC	TATGTTTAACACAGGTCAAG-CGGTGGTCAACGAATACTC	FALSE	0	1	1	1	0.00144636		TATGTTTACCACAGGTCAAGCGGTGGTCAACGAATACTCA	TATGTTTAACACAGGTCAAGCGGTGGTCAACGAATACTCA	TRUE	0	0	0	2	0.00132025		TATGTTTAACACAGGTCAATCGGTGGTCAACGAATACACA	TATGTTTAACACAGGTCAAGCGGTGGTCAACGAATACTCA	FALSE	0	0
TATGTTTAACAC-----------TGGTCAACGAATACTCA	TATGTTTAACACAGGTCAAGCGGTGGTCAACGAATACTCA	FALSE	11	0	0	1	0.00169926											TATGTTTAACACAGGACAATCGGTGGTCAACGAATACTCA	TATGTTTAACACAGGTCAAGCGGTGGTCAACGAATACTCA	FALSE	0	0	1	1	0.00231863		TATGTTTAACACAGGTCAAGCGGCGGTCAACGAATTCTAA	TATGTTTAACACAGGTCAAGCGGTGGTCAACGAATACTCA	TRUE	0	0	0	1	0.00144636		TATGTTTAACAGAGGTCAAGCGGTGGTCAACGAATACTCA	TATGTTTAACACAGGTCAAGCGGTGGTCAACGAATACTCA	TRUE	0	0	0	2	0.00132025		TATGTTTAACACAGGTCAATCGGTGGTCAACGAATACTAA	TATGTTTAACACAGGTCAAGCGGTGGTCAACGAATACTCA	FALSE	0	0
TATGTTTAACACAGGTCAATTAGTGGTCAACGAATACTCA	TATGTTTAACACAGGTCAAGCGGTGGTCAACGAATACTCA	FALSE	0	0	2	1	0.00169926											TATGTTTAACACAGGTCAAGCGGTGGTCAACGGATATTCA	TATGTTTAACACAGGTCAAGCGGTGGTCAACGAATACTCA	TRUE	0	0	0	1	0.00231863		TATGTTTAACACAGGTCAAGCGGGGTTCAACGAATACTCA	TATGTTTAACACAGGTCAAGCGGTGGTCAACGAATACTCA	TRUE	0	0	0	1	0.00144636		TATGTTTAACACAGGTCAAGCGGTGGTCAAGGAATACTCA	TATGTTTAACACAGGTCAAGCGGTGGTCAACGAATACTCA	TRUE	0	0	0	2	0.00132025		#NAME?	TATGTTTAACACAGGTCAAGCGGTGGTCAACGAATACTCA	FALSE	52	0
TATGTTTAACACAGGTCAAGCGGTGGTCAACGAATTCTTA	TATGTTTAACACAGGTCAAGCGGTGGTCAACGAATACTCA	TRUE	0	0	0	1	0.00169926											TATGTTTAACACAGGTCAAGCGGTGGTCAATGATTACTCA	TATGTTTAACACAGGTCAAGCGGTGGTCAACGAATACTCA	TRUE	0	0	0	1	0.00231863		TATGTTTAACACAGGTCAAGCGGTGGT-AACGAATACTCA	TATGTTTAACACAGGTCAAGCGGTGGTCAACGAATACTCA	TRUE	0	0	0	1	0.00144636		TATGTTTAACACAGGTCAAGGGGTGGTCAACGAATACTCA	TATGTTTAACACAGGTCAAGCGGTGGTCAACGAATACTCA	FALSE	0	0	1	2	0.00132025		TATGTTTAACACAGGTCAATCGGTGGTCACCGAATACTCA	TATGTTTAACACAGGTCAAGCGGTGGTCAACGAATACTCA	FALSE	0	0
TATGTTTAACACAGGTCAATCGGTTGTCAACGAATACTCA	TATGTTTAACACAGGTCAAGCGGTGGTCAACGAATACTCA	FALSE	0	0	1	1	0.00169926											TATGTTTAACACAGGTCAAGCGGTGGTCTACGAATACTCA	TATGTTTAACACAGGTCAAGCGGTGGTCAACGAATACTCA	TRUE	0	0	0	1	0.00231863		TATGTTTAACACAGGTCAAGCGGTCGTCAACGAATACTCA	TATGTTTAACACAGGTCAAGCGGTGGTCAACGAATACTCA	TRUE	0	0	0	1	0.00144636		TATGTTTAACACAGGTCAAGCGGTGGTCA-CGAATACTCA	TATGTTTAACACAGGTCAAGCGGTGGTCAACGAATACTCA	TRUE	0	0	0	2	0.00132025		#NAME?	TATGTTTAACACAGGTCAAGCGGTGGTCAACGAATACTCA	FALSE	42	0
TATGTTTAACACAGGTCAATCGGTGGTTAACGAATACTCA	TATGTTTAACACAGGTCAAGCGGTGGTCAACGAATACTCA	FALSE	0	0	1	1	0.00169926											TATGTTTAACACAGGTCAAGCGGTGGTGAACGAATACTCA	TATGTTTAACACAGGTCAAGCGGTGGTCAACGAATACTCA	TRUE	0	0	0	1	0.00231863		TATGTTTAACACAGGTCAA-CGGTGGTCAACGATTACTCA	TATGTTTAACACAGGTCAAGCGGTGGTCAACGAATACTCA	FALSE	1	0	0	1	0.00144636		TATGTTTAACACAGGTCAAG-----GTCAACGAATACTCA	TATGTTTAACACAGGTCAAGCGGTGGTCAACGAATACTCA	FALSE	5	0	0	2	0.00132025		TATGTTTAACACAGGTCAAGCGCTGGTCAACGAATACTCA	TATGTTTAACACAGGTCAAGCGGTGGTCAACGAATACTCA	TRUE	0	0
TATGTTTAACACAGGTCAATCGGTGGTCGACGAATACTCA	TATGTTTAACACAGGTCAAGCGGTGGTCAACGAATACTCA	FALSE	0	0	1	1	0.00169926											TATGTTTAACACAGGTCAAGCGTTGGTCAACGAATTCTCA	TATGTTTAACACAGGTCAAGCGGTGGTCAACGAATACTCA	TRUE	0	0	0	1	0.00231863		TATGTTTAACACAGGTCAAGCGGTGATCAACGAGTACTCA	TATGTTTAACACAGGTCAAGCGGTGGTCAACGAATACTCA	TRUE	0	0	0	1	0.00144636		TATGTTTAACA-------AGCGGTGGTCAACGAATACTCA	TATGTTTAACACAGGTCAAGCGGTGGTCAACGAATACTCA	TRUE	0	0	0	2	0.00132025		TATGTTTAACACAGGTCAATCGGTGGTCAACGTATACTCA	TATGTTTAACACAGGTCAAGCGGTGGTCAACGAATACTCA	FALSE	0	0
TATGTTTAAA----------CGGTGGTCAACGAATACTCA	TATGTTTAACACAGGTCAAGCGGTGGTCAACGAATACTCA	FALSE	10	0	0	1	0.00169926											TATGTTTAACACAGGTCAAGGAAAGCCGGTGGTCAACGAA	TATGTTTAACACAGGTCAAG------CGGTGGTCAACGAA	FALSE	0	6	0	1	0.00231863		TATGTTTAACACAGGTCAA-----------CGAATATTCA	TATGTTTAACACAGGTCAAGCGGTGGTCAACGAATACTCA	FALSE	11	0	0	1	0.00144636		TATGTATAACACAGGTCAATCGGTGGTCAACGAATACTCA	TATGTTTAACACAGGTCAAGCGGTGGTCAACGAATACTCA	FALSE	0	0	1	2	0.00132025		TATGTTTAACACAGGTCAAGCGGTGGTCCACGAATACTCA	TATGTTTAACACAGGTCAAGCGGTGGTCAACGAATACTCA	TRUE	0	0
TATGTTTAACACAGGTCAATCGGTGGTCAATGAATACTCA	TATGTTTAACACAGGTCAAGCGGTGGTCAACGAATACTCA	FALSE	0	0	1	1	0.00169926											TATGTTTAACACAGGTCAAGGAGTGGTCAACGAATACTCA	TATGTTTAACACAGGTCAAGCGGTGGTCAACGAATACTCA	FALSE	0	0	1	1	0.00231863		TATGTTTAACACAGGTCAAGCGGTGGGCAAAGAATAATCA	TATGTTTAACACAGGTCAAGCGGTGGTCAACGAATACTCA	TRUE	0	0	0	1	0.00144636		TATGTT-AACACAGGTCAATCGGTGGTCAACGAATACTCA	TATGTTTAACACAGGTCAAGCGGTGGTCAACGAATACTCA	FALSE	0	0	1	2	0.00132025		TATGTTTAACACAGTTCAATCGGTGGTCAACGAATACTCA	TATGTTTAACACAGGTCAAGCGGTGGTCAACGAATACTCA	FALSE	0	0
TATGTTTAACACAGGTCAATCGGTGGTCAACGTATACTCA	TATGTTTAACACAGGTCAAGCGGTGGTCAACGAATACTCA	FALSE	0	0	1	1	0.00169926											TATGTTTAACACAGGTCAAGTGGCGGTCATCGAATACTAA	TATGTTTAACACAGGTCAAGCGGTGGTCAACGAATACTCA	FALSE	0	0	1	1	0.00231863		TATGTTTAACACAGGTCAAGCGGTGGGCAACGAATACGCA	TATGTTTAACACAGGTCAAGCGGTGGTCAACGAATACTCA	TRUE	0	0	0	1	0.00144636		TATGTTAAACATAGGTCAAGCGGTGGTCAACGAATACTCA	TATGTTTAACACAGGTCAAGCGGTGGTCAACGAATACTCA	TRUE	0	0	0	2	0.00132025		TATGTTTAACACAGGTAA--CAGTGGTCAACGAATACTCA	TATGTTTAACACAGGTCAAGCGGTGGTCAACGAATACTCA	FALSE	2	0
TATGTTTAACA--------GCGGTGGTCAACGAATACTCA	TATGTTTAACACAGGTCAAGCGGTGGTCAACGAATACTCA	TRUE	0	0	0	1	0.00169926											TATGTTTAACACAGGTCAAGCGGCGGTCAACGCATACTCA	TATGTTTAACACAGGTCAAGCGGTGGTCAACGAATACTCA	TRUE	0	0	0	1	0.00231863		TATGTTTAACACACGTCAAGCGGTGGCCAACGAATACTCA	TATGTTTAACACAGGTCAAGCGGTGGTCAACGAATACTCA	TRUE	0	0	0	1	0.00144636		TATGTTTAACACAGG-----CTGTGGTCAACGAATACTCA	TATGTTTAACACAGGTCAAGCGGTGGTCAACGAATACTCA	FALSE	5	0	0	2	0.00132025		TATGTTTAACACAGGTCCATCGGTGGTCAACGAATACTCA	TATGTTTAACACAGGTCAAGCGGTGGTCAACGAATACTCA	FALSE	0	0
TATGTTTAACACAGGTCAATCGGTGGTCAACGATTACTCA	TATGTTTAACACAGGTCAAGCGGTGGTCAACGAATACTCA	FALSE	0	0	1	1	0.00169926											TATGTTTAACACAGGTCAAGCGGAGGTCAACGAATACTTA	TATGTTTAACACAGGTCAAGCGGTGGTCAACGAATACTCA	TRUE	0	0	0	1	0.00231863		TATGTTTAACACAGGTCAAGCGGTGGTCAATGAATACTAA	TATGTTTAACACAGGTCAAGCGGTGGTCAACGAATACTCA	TRUE	0	0	0	1	0.00144636		TATGTTTAACACAG-TCAATCGGTGGTCAACGAATACTCA	TATGTTTAACACAGGTCAAGCGGTGGTCAACGAATACTCA	FALSE	0	0	1	2	0.00132025		TATGTTTAACACAGGTCCAGCGGTGGTCAACGAATACTCA	TATGTTTAACACAGGTCAAGCGGTGGTCAACGAATACTCA	TRUE	0	0
TATGTTTAACACAGGTCAATCGGTGGTCAACGAGTACTCA	TATGTTTAACACAGGTCAAGCGGTGGTCAACGAATACTCA	FALSE	0	0	1	1	0.00169926											TATGTTTAACACAGGTCAAGCGG-GGTCAACGAATACTCA	TATGTTTAACACAGGTCAAGCGGTGGTCAACGAATACTCA	TRUE	0	0	0	1	0.00231863		TATGTTTAACACAAGTCAATCGGTGGTCAACGAATACTCA	TATGTTTAACACAGGTCAAGCGGTGGTCAACGAATACTCA	FALSE	0	0	1	1	0.00144636		TAGGTTTAACACAGGTCAAGCGGTGGTCAACGAATACTCA	TATGTTTAACACAGGTCAAGCGGTGGTCAACGAATACTCA	TRUE	0	0	0	2	0.00132025		TATGTTTAACACGAAT-----GGTGGTCAACGAATACTCA	TATGTTTAACACAGGTCAAGCGGTGGTCAACGAATACTCA	FALSE	5	0
TATGTTTAACAAAGGTCAAGCGGTGGTCAACGAATGCTCA	TATGTTTAACACAGGTCAAGCGGTGGTCAACGAATACTCA	TRUE	0	0	0	1	0.00169926											TATGTTTAACACAGGTCAAGCGCTGGTCAACGAATACTCA	TATGTTTAACACAGGTCAAGCGGTGGTCAACGAATACTCA	TRUE	0	0	0	1	0.00231863		TATGTTTAACACAGGTCAATCGGTGGTCAACGAATATTCA	TATGTTTAACACAGGTCAAGCGGTGGTCAACGAATACTCA	FALSE	0	0	1	1	0.00144636		TACGTTTAACACAGGTCAATCGGTGGTCAACGAATACTCA	TATGTTTAACACAGGTCAAGCGGTGGTCAACGAATACTCA	FALSE	0	0	1	2	0.00132025		TATGTTTAACACGGGTCAA-----------CGAATACTCA	TATGTTTAACACAGGTCAAGCGGTGGTCAACGAATACTCA	FALSE	11	0
TATGTTTAACACAGGTCAATCGGTGGTCAACGAATAGTAA	TATGTTTAACACAGGTCAAGCGGTGGTCAACGAATACTCA	FALSE	0	0	1	1	0.00169926											TATGTTTAACACAGGCCAAGCGGTGGTCAACGAATACTCG	TATGTTTAACACAGGTCAAGCGGTGGTCAACGAATACTCA	TRUE	0	0	0	1	0.00231863		TATGTTAAACACATGTCAAGCGGTGGTCAACGAATACTCA	TATGTTTAACACAGGTCAAGCGGTGGTCAACGAATACTCA	TRUE	0	0	0	1	0.00144636		TATGTTTAACACAGGTCAAGCCGTGGTCAACGAATACTCA	TATGTTTAACACAGGTCAAGCGGTGGTCAACGAATACTCA	TRUE	0	0	0	2	0.00132025		TATGTTTAACACAGGTCAAGCGGTGGTCATCGAATACTCA	TATGTTTAACACAGGTCAAGCGGTGGTCAACGAATACTCA	TRUE	0	0
TATGTTTAACACAGGGCAATCGGTGGTCAACGAATACTCA	TATGTTTAACACAGGTCAAGCGGTGGTCAACGAATACTCA	FALSE	0	0	1	1	0.00169926											TATGTTTAACACAGGCCAAGCGGTGGTCATCGAATATCCA	TATGTTTAACACAGGTCAAGCGGTGGTCAACGAATACTCA	TRUE	0	0	0	1	0.00231863		TATGTT-AACACAGGTCAATCGGTGGTCAACGAATACTCA	TATGTTTAACACAGGTCAAGCGGTGGTCAACGAATACTCA	FALSE	0	0	1	1	0.00144636		TATGTTTAACACAGGTCAAGCGCTGGTCAACGAATACTCA	TATGTTTAACACAGGTCAAGCGGTGGTCAACGAATACTCA	TRUE	0	0	0	2	0.00132025		TATGTTTAACACAGGTAAATCGGTGGTCAACGAATACTCA	TATGTTTAACACAGGTCAAGCGGTGGTCAACGAATACTCA	FALSE	0	0
TATGTTTAACACACATACACACACCCACATACAACGAATA	TATGTTTAACACAGGTCAAG----CGGTGGTCAACGAATA	FALSE	0	4	1	1	0.00169926											TATGTTTAACACAGGCCAATCGGTGGTCAACGAATACTCA	TATGTTTAACACAGGTCAAGCGGTGGTCAACGAATACTCA	FALSE	0	0	1	1	0.00231863		TATGTTTAACACAGGTCAATCGGTGGTCAACGAAAACTCA	TATGTTTAACACAGGTCAAGCGGTGGTCAACGAATACTCA	FALSE	0	0	1	1	0.00144636		TATGTTTA-CACAGGTCAAGCGGTGGTCAACGAATACTCA	TATGTTTAACACAGGTCAAGCGGTGGTCAACGAATACTCA	TRUE	0	0	0	2	0.00132025		TATGTTTAACACAGG-----CTGTGGTCAACGAATACTCA	TATGTTTAACACAGGTCAAGCGGTGGTCAACGAATACTCA	FALSE	5	0
TATGTTTAACACAGGTCAATCGGTGGTCAACGAATACTCT	TATGTTTAACACAGGTCAAGCGGTGGTCAACGAATACTCA	FALSE	0	0	1	1	0.00169926											TATGTTTAACACAGGCCTAGCGGTGGTCAACGAATACTCA	TATGTTTAACACAGGTCAAGCGGTGGTCAACGAATACTCA	TRUE	0	0	0	1	0.00231863		TATGTTTAACACAGGTCAATCGGTGGTCAACGAATACACA	TATGTTTAACACAGGTCAAGCGGTGGTCAACGAATACTCA	FALSE	0	0	1	1	0.00144636		TA------------------CGGTGGTCAACGAATACTCA	TATGTTTAACACAGGTCAAGCGGTGGTCAACGAATACTCA	FALSE	18	0	0	2	0.00132025		TATGTTTAACACAG----AGCGGTGGTCAACGAATACTCA	TATGTTTAACACAGGTCAAGCGGTGGTCAACGAATACTCA	TRUE	0	0
TATGTTTAACACAGGTCAATCGGTGGTCAACGAATACGCA	TATGTTTAACACAGGTCAAGCGGTGGTCAACGAATACTCA	FALSE	0	0	1	1	0.00169926											TATGTTTAACACAGGGCGAGCGGTGGTCAACGAATACTCA	TATGTTTAACACAGGTCAAGCGGTGGTCAACGAATACTCA	TRUE	0	0	0	1	0.00231863		TATGTTTAACACAGGTCAATCGGTGGTCAACGAATACTCA	#NAME?	FALSE	0	0	1	1	0.00144636		GATGTTTAACACAGGTCAAGCGGTGGTCAACGAATACTCA	TATGTTTAACACAGGTCAAGCGGTGGTCAACGAATACTCA	TRUE	0	0	0	2	0.00132025		TATGTTTAACACAGGTCAAGCGGTGGTCAACGAATACTCC	TATGTTTAACACAGGTCAAGCGGTGGTCAACGAATACTCA	TRUE	0	0
TATGTTTAACACAGGTCAATCGGTGGTCAACGAATACCCA	TATGTTTAACACAGGTCAAGCGGTGGTCAACGAATACTCA	FALSE	0	0	1	1	0.00169926											TATGTTTAACACAGGT-AAGCGGTGGTCAACGAATACTCA	TATGTTTAACACAGGTCAAGCGGTGGTCAACGAATACTCA	TRUE	0	0	0	1	0.00231863		TATGTTTAACACAGGTCAATCGGTGGTCAACGAATACTCT	TATGTTTAACACAGGTCAAGCGGTGGTCAACGAATACTCA	FALSE	0	0	1	1	0.00144636		TATGTCTAACACAGGTCAATCGGTGGTCAACGAATACTCA	TATGTTTAACACAGGTCAAGCGGTGGTCAACGAATACTCA	FALSE	0	0	1	2	0.00132025		TATGTTTAACACATGTCAATCGGTGGTCAACGAATACTCA	TATGTTTAACACAGGTCAAGCGGTGGTCAACGAATACTCA	FALSE	0	0
TATGTTTAACACAGCTCAATCGGTGGTCAACGAATACTCA	TATGTTTAACACAGGTCAAGCGGTGGTCAACGAATACTCA	FALSE	0	0	1	1	0.00169926											TATGTTTAACACAGGTAAA-----------CGAATACTCA	TATGTTTAACACAGGTCAAGCGGTGGTCAACGAATACTCA	FALSE	11	0	0	1	0.00231863		TATGTTTAACACAGGTCAATCGGTGGTCAACGAATGCTCA	TATGTTTAACACAGGTCAAGCGGTGGTCAACGAATACTCA	FALSE	0	0	1	1	0.00144636		TATGTTTAAC-----------GGTGGTCAATGAATACTCA	TATGTTTAACACAGGTCAAGCGGTGGTCAACGAATACTCA	FALSE	11	0	0	2	0.00132025		TATGTTTAACAGAGGTCAAGCGGTGGTCAACGAATACTCA	TATGTTTAACACAGGTCAAGCGGTGGTCAACGAATACTCA	TRUE	0	0
TATGTTTAACACAGG-----CTGTGGTCAACGAATACTCA	TATGTTTAACACAGGTCAAGCGGTGGTCAACGAATACTCA	FALSE	5	0	0	1	0.00169926											TATGTTTAACACAGGTCA---GGTGGTCAACGAATACTCA	TATGTTTAACACAGGTCAAGCGGTGGTCAACGAATACTCA	FALSE	3	0	0	1	0.00231863		TATGTTCAACACAGGTCAA-----------CGAATACTCA	TATGTTTAACACAGGTCAAGCGGTGGTCAACGAATACTCA	FALSE	11	0	0	1	0.00144636		#NAME?	TATGTTTAACACAGGTCAAGCGGTGGTCAACGAATACTCA	FALSE	10	0	0	2	0.00132025		TATGTTTAACACAGGTCAA-----------CGAACACTCA	TATGTTTAACACAGGTCAAGCGGTGGTCAACGAATACTCA	FALSE	11	0
TATGTTTAACACAGGTCAATCGGTGGTCAACGAAGACTCA	TATGTTTAACACAGGTCAAGCGGTGGTCAACGAATACTCA	FALSE	0	0	1	1	0.00169926											TATGTTTAACACAGGTCAACCTGTGGTCAACGAATACTCA	TATGTTTAACACAGGTCAAGCGGTGGTCAACGAATACTCA	FALSE	0	0	1	1	0.00231863		TATGTTTAACACAGGTCAATCGGTGGTCAACGATTACTCA	TATGTTTAACACAGGTCAAGCGGTGGTCAACGAATACTCA	FALSE	0	0	1	1	0.00144636		TATGTTTAACACAGGTCAAGCGGTGGTCAACGAATACGCA	TATGTTTAACACAGGTCAAGCGGTGGTCAACGAATACTCA	TRUE	0	0	0	2	0.00132025		TATGTTTAACAC---------GGTGGTCAACGAATTCTCA	TATGTTTAACACAGGTCAAGCGGTGGTCAACGAATACTCA	FALSE	9	0
TATGTTTAACACAGGGAAAGCGGTGGTCAACGATTACTCA	TATGTTTAACACAGGTCAAGCGGTGGTCAACGAATACTCA	TRUE	0	0	0	1	0.00169926											TATGTTTAACACAGGTCAACGAATACTCACGTGACCTTCA	TATGTTTAACACAGGTCAAG--------------------	FALSE	0	80	1	1	0.00231863		TATGTTTAACACAGGTCAATCGGTGGTCAACGTATACTCA	TATGTTTAACACAGGTCAAGCGGTGGTCAACGAATACTCA	FALSE	0	0	1	1	0.00144636		TATGTTTAAC-----------GGAGGTCAACGAATACTCA	TATGTTTAACACAGGTCAAGCGGTGGTCAACGAATACTCA	FALSE	11	0	0	2	0.00132025		TATGTTTAACATAGGTCAAGCGATGGTCAACGAATACTCA	TATGTTTAACACAGGTCAAGCGGTGGTCAACGAATACTCA	TRUE	0	0
TATGTTTAACACAGGTCAATCGGTGGTCA-CGAATACTCA	TATGTTTAACACAGGTCAAGCGGTGGTCAACGAATACTCA	FALSE	0	0	1	1	0.00169926											TATGTTTAACACAGGTCAACGAATTAACAGGTGGTCAACG	TATGTTTAACACAGGTCAAG--------CGGTGGTCAACG	FALSE	0	8	2	1	0.00231863		TATGTGTAACACAGGTCAAGCGGTGGTCAACGAATACTCA	TATGTTTAACACAGGTCAAGCGGTGGTCAACGAATACTCA	TRUE	0	0	0	1	0.00144636		TATGTTTAACACAGGTCAAGCGGTCGTCAACGAATACTCA	TATGTTTAACACAGGTCAAGCGGTGGTCAACGAATACTCA	TRUE	0	0	0	2	0.00132025		TATGTTTAACAACG----AACGGTGGTCAACGAATACTCA	TATGTTTAACACAGGTCAAGCGGTGGTCAACGAATACTCA	FALSE	0	0
TATGTTTAACACAGGGCAAGCGGTTGTCAACGAATACTCA	TATGTTTAACACAGGTCAAGCGGTGGTCAACGAATACTCA	TRUE	0	0	0	1	0.00169926											TATGTTTAACACAGGTCAAG--GTGGTCAACGAATACTCA	TATGTTTAACACAGGTCAAGCGGTGGTCAACGAATACTCA	FALSE	2	0	0	1	0.00231863		TATGTTTAACACAGGTCAATCGGTGGTCACCGAATACTCA	TATGTTTAACACAGGTCAAGCGGTGGTCAACGAATACTCA	FALSE	0	0	1	1	0.00144636		TATGTTTAACACAGGTCAAGCGGTGGT-AACGAATACTCA	TATGTTTAACACAGGTCAAGCGGTGGTCAACGAATACTCA	TRUE	0	0	0	2	0.00132025		TATGTTTAACACAGGTCAAC------------------CA	TATGTTTAACACAGGTCAAGCGGTGGTCAACGAATACTCA	FALSE	18	0
TATGTTTAACACAGGTCAATCGGTGGGCAACGAATACTCA	TATGTTTAACACAGGTCAAGCGGTGGTCAACGAATACTCA	FALSE	0	0	1	1	0.00169926											TATGTTTAACACAGGTCAAG-ACTTGACAAGGTTGACTCA	TATGTTTAACACAGGTCAAGCGGTGGTCAACGAATACTCA	FALSE	1	0	0	1	0.00231863		TATGTTTAACACAGGTCAATCGGTGGTCAGCGAATACTCA	TATGTTTAACACAGGTCAAGCGGTGGTCAACGAATACTCA	FALSE	0	0	1	1	0.00144636		TATGTTTAACACAGGTCAAGCGGTGCTCAACGAATACTCA	TATGTTTAACACAGGTCAAGCGGTGGTCAACGAATACTCA	TRUE	0	0	0	2	0.00132025		TATGTTGAACACAGGTCAATCGGTGGTCAACGAATACTCA	TATGTTTAACACAGGTCAAGCGGTGGTCAACGAATACTCA	FALSE	0	0
TATGTTTAACACAGGTCAATCGGTGGCCATCGAATACTCA	TATGTTTAACACAGGTCAAGCGGTGGTCAACGAATACTCA	FALSE	0	0	1	1	0.00169926											TATGTTTAACACAGGTCAAGAAAGCGTTTATGTTTAACGG	TATGTTTAACACAGGTCAAG-----------------CGG	FALSE	0	17	0	1	0.00231863		TATGTTTAACACAGGTCAATCGGTGGTCGACGAATACTCA	TATGTTTAACACAGGTCAAGCGGTGGTCAACGAATACTCA	FALSE	0	0	1	1	0.00144636		TATGTTTAAC-----------GGTGGTCAACAAATACTCA	TATGTTTAACACAGGTCAAGCGGTGGTCAACGAATACTCA	FALSE	11	0	0	2	0.00132025		TATGTTTAATACAGGTCAATCGGTGGTCAACGAATACTCA	TATGTTTAACACAGGTCAAGCGGTGGTCAACGAATACTCA	FALSE	0	0
#NAME?	TATGTTTAACACAGGTCAAGCGGTGGTCAACGAATACTCA	FALSE	25	0	0	1	0.00169926											TATGTTTAACACAGGTCAAGAGGTGGTCAACGAATACTTA	TATGTTTAACACAGGTCAAGCGGTGGTCAACGAATACTCA	FALSE	0	0	1	1	0.00231863		TATGTTTAACACAGGTCAATCGGGGGTCAACGAATACTCA	TATGTTTAACACAGGTCAAGCGGTGGTCAACGAATACTCA	FALSE	0	0	1	1	0.00144636		#NAME?	TATGTTTAACACAGGTCAAGCGGTGGTCAACGAATACTCA	FALSE	0	0	1	2	0.00132025		TATGTTTAACACAGGTCAAG-GGTGGTCAACGAATACTCA	TATGTTTAACACAGGTCAAGCGGTGGTCAACGAATACTCA	FALSE	1	0
																		TATGTTTAACACAGGTCAAGAGGTGGTCACCGAATACTCA	TATGTTTAACACAGGTCAAGCGGTGGTCAACGAATACTCA	FALSE	0	0	1	1	0.00231863		TATGTTCAACACAGGTCAATCGGTGGTCAACGAATACTCA	TATGTTTAACACAGGTCAAGCGGTGGTCAACGAATACTCA	FALSE	0	0	1	1	0.00144636		TATGTTTAACACGGGTC----GGTGGTCAACGAATACTCA	TATGTTTAACACAGGTCAAGCGGTGGTCAACGAATACTCA	FALSE	4	0	0	1	0.00066013		TATGTTTAAAACAGGTCAATCGGTGGTCAACGAATACTCA	TATGTTTAACACAGGTCAAGCGGTGGTCAACGAATACTCA	FALSE	0	0
																		TATGTTTAACACAGGTCAAGCCGTGGTCAACGTATACTCA	TATGTTTAACACAGGTCAAGCGGTGGTCAACGAATACTCA	TRUE	0	0	0	1	0.00231863		TATGTTTAACACAGGTCAAGCGGTGGTCAGCGAATAATCA	TATGTTTAACACAGGTCAAGCGGTGGTCAACGAATACTCA	TRUE	0	0	0	1	0.00144636		TATGTTTAACACCGGGCAAGCGGTGGTCAACGAATACTCA	TATGTTTAACACAGGTCAAGCGGTGGTCAACGAATACTCA	TRUE	0	0	0	1	0.00066013		TATGTTTAACACAGGTCACTCGGTGGTCAACGAATACTCA	TATGTTTAACACAGGTCAAGCGGTGGTCAACGAATACTCA	FALSE	0	0
																		TTTGTTTAACACAGGTCAATCGGTGGTCAACGAATACTCA	TATGTTTAACACAGGTCAAGCGGTGGTCAACGAATACTCA	FALSE	0	0	1	1	0.00231863		TATGTTTAA-ACAGGTCAAGCGGTGGTCAACGAATACTCA	TATGTTTAACACAGGTCAAGCGGTGGTCAACGAATACTCA	TRUE	0	0	0	1	0.00144636		TATGTTCAACACAGGTCAAGAGGTGGTCAACGAATACTCA	TATGTTTAACACAGGTCAAGCGGTGGTCAACGAATACTCA	FALSE	0	0	1	1	0.00066013		TATGTTTAACACAGTTCAAGCGGTGGTCAACGAATACTCA	TATGTTTAACACAGGTCAAGCGGTGGTCAACGAATACTCA	TRUE	0	0
																											TATGTTTAACACAAGTCAA-----------CGAATACTCA	TATGTTTAACACAGGTCAAGCGGTGGTCAACGAATACTCA	FALSE	11	0	0	1	0.00144636		TATGTTTAACACAGGTCATGCGGTGGTTAACGAATACTCA	TATGTTTAACACAGGTCAAGCGGTGGTCAACGAATACTCA	TRUE	0	0	0	1	0.00066013		TATGTTTAACACAGGTCAAGCGGTGGT-AACGAATACTCA	TATGTTTAACACAGGTCAAGCGGTGGTCAACGAATACTCA	TRUE	0	0
																											TATGTTTAACACAGGTCAAGCGGTGGTCCACGAATACTCA	TATGTTTAACACAGGTCAAGCGGTGGTCAACGAATACTCA	TRUE	0	0	0	1	0.00144636		TATGTTTAACACCGGTCACGCGGTGGTCAACGAATACTCA	TATGTTTAACACAGGTCAAGCGGTGGTCAACGAATACTCA	TRUE	0	0	0	1	0.00066013		TATGTTTAACACAGTTC-----------------------	TATGTTTAACACAGGTCAAGCGGTGGTCAACGAATACTCA	FALSE	29	0
																											TATGTTTAACAC---------GGTGTTCAACGAATACTCA	TATGTTTAACACAGGTCAAGCGGTGGTCAACGAATACTCA	FALSE	9	0	0	1	0.00144636		TATGTTTAACACCGGTCACTCGGTGGTCAACGAATACTCA	TATGTTTAACACAGGTCAAGCGGTGGTCAACGAATACTCA	FALSE	0	0	1	1	0.00066013		TATGTTTAACTCAGGTCAATCGGTGGTCAACGAATACTCA	TATGTTTAACACAGGTCAAGCGGTGGTCAACGAATACTCA	FALSE	0	0
																											TATGTTTAACAC---------GGTGGTCAACGCATACTCA	TATGTTTAACACAGGTCAAGCGGTGGTCAACGAATACTCA	FALSE	9	0	0	1	0.00144636		TATGTTTAACACCGGTCATTCGGTGGTCAACGAATACTCA	TATGTTTAACACAGGTCAAGCGGTGGTCAACGAATACTCA	FALSE	0	0	1	1	0.00066013		TTAACACAGGTCTGTAACACAGGTGGTCAACGAATACTCA	TTAACACAGGTCA-----AGCGGTGGTCAACGAATACTCA	FALSE	0	0
																											TATGTTTAACAC---------GGTGGTCAACGAATACGCA	TATGTTTAACACAGGTCAAGCGGTGGTCAACGAATACTCA	FALSE	9	0	0	1	0.00144636		TATGTTTAAAACAGGTCAATCGGTGGTCAACGAATACTCA	TATGTTTAACACAGGTCAAGCGGTGGTCAACGAATACTCA	FALSE	0	0	1	1	0.00066013		TGTGTTTAACAC--------CGGTGGTCAACGAATACTCA	TATGTTTAACACAGGTCAAGCGGTGGTCAACGAATACTCA	FALSE	8	0
																											TATGTTTAACACAGGTCAAGCGGTGGTTACCGAATACTCA	TATGTTTAACACAGGTCAAGCGGTGGTCAACGAATACTCA	TRUE	0	0	0	1	0.00144636		TATGTTTAACACGGGTCAAGCGGTGGCCAACGAATACTCA	TATGTTTAACACAGGTCAAGCGGTGGTCAACGAATACTCA	TRUE	0	0	0	1	0.00066013		TATGTTTAACACAGGTCGTCAACGAACGGTACGGTGGTCA	TATGTTTAACACAGGTCAAG-----------CGGTGGTCA	FALSE	0	11
																											TATGTTTAACACAGGTCAAGCGGTTGTCAACGGATACTCA	TATGTTTAACACAGGTCAAGCGGTGGTCAACGAATACTCA	TRUE	0	0	0	1	0.00144636		TATGTTAAACACAGGTCAAGCGGTGGCCAACGAATACTCA	TATGTTTAACACAGGTCAAGCGGTGGTCAACGAATACTCA	TRUE	0	0	0	1	0.00066013		TCTGTTTAACACAGGTCAATCGGTGGTCAACGAATACTCA	TATGTTTAACACAGGTCAAGCGGTGGTCAACGAATACTCA	FALSE	0	0
																											TATGTTGAACACAGGTCAA-----------CGAATACTCA	TATGTTTAACACAGGTCAAGCGGTGGTCAACGAATACTCA	FALSE	11	0	0	1	0.00144636		TATGTTCAACACAGGTCAAGCGGTGGTCAACAAATACTCA	TATGTTTAACACAGGTCAAGCGGTGGTCAACGAATACTCA	TRUE	0	0	0	1	0.00066013		TATGTTTAACACAGGTTTAACGGTGGTCAACGAATACTCA	TATGTTTAACACAGGTCAAGCGGTGGTCAACGAATACTCA	FALSE	0	0
																											TATGTTTA-CACAGGTCAATCGGTGGTCAACGAATACTCA	TATGTTTAACACAGGTCAAGCGGTGGTCAACGAATACTCA	FALSE	0	0	1	1	0.00144636		TATGTGTAACACAGGTCAAGCGGTGGTCAACGAATACTCA	TATGTTTAACACAGGTCAAGCGGTGGTCAACGAATACTCA	TRUE	0	0	0	1	0.00066013		TATGTTTAACACAGGTCAATCGGTGGTCAAGGAATACTCA	TATGTTTAACACAGGTCAAGCGGTGGTCAACGAATACTCA	FALSE	0	0
																											TATGTTTAACACAGGTCAAGCGTTGGTCACCGTATACTCA	TATGTTTAACACAGGTCAAGCGGTGGTCAACGAATACTCA	TRUE	0	0	0	1	0.00144636		TATGTTTAACAGAGGTAAAGCGGTGGTCAACGAATACTCA	TATGTTTAACACAGGTCAAGCGGTGGTCAACGAATACTCA	TRUE	0	0	0	1	0.00066013		TCTGTTTAACACAGGTCAAGCGGTGGTCAACGAATACTCC	TATGTTTAACACAGGTCAAGCGGTGGTCAACGAATACTCA	TRUE	0	0
																											TATGTTT------------GCGGTGGTCAACGAATACTCA	TATGTTTAACACAGGTCAAGCGGTGGTCAACGAATACTCA	TRUE	0	0	0	1	0.00144636		TATGTCTAACACAGGTCACGCGGTGGTCAACGAATACTCA	TATGTTTAACACAGGTCAAGCGGTGGTCAACGAATACTCA	TRUE	0	0	0	1	0.00066013		TATGTTTAACACAGGTCTGGACGACGGTGGTCAACGAATA	TATGTTTAACACAGGTCAAG----CGGTGGTCAACGAATA	FALSE	0	4
																											TATGTTTAACACAGGTCAAGGGGTGGTCAACGAATACTCA	TATGTTTAACACAGGTCAAGCGGTGGTCAACGAATACTCA	FALSE	0	0	1	1	0.00144636		TATGTTTAACAGAGGTCAATCGGTGGTCAACGAATACTCA	TATGTTTAACACAGGTCAAGCGGTGGTCAACGAATACTCA	FALSE	0	0	1	1	0.00066013		TGTGTTTAACACGGGTCAAGCGGTGGTCAACGAATACTCA	TATGTTTAACACAGGTCAAGCGGTGGTCAACGAATACTCA	TRUE	0	0
																											TATGTTTAACACAGGTCAAGGTTGCGGTGGTCAACGAATA	TATGTTTAACACAGGTCAAG----CGGTGGTCAACGAATA	FALSE	0	4	0	1	0.00144636		TATGTTTAACAT--------CGGTGGTCAACGAATACTCA	TATGTTTAACACAGGTCAAGCGGTGGTCAACGAATACTCA	FALSE	8	0	0	1	0.00066013		TATGTTTAACACCGGTCAATCGGTGGTCAACGAATACTTA	TATGTTTAACACAGGTCAAGCGGTGGTCAACGAATACTCA	FALSE	0	0
																											TATGTTGAACACAGGTCAATCGGTGGTCAACGAATACTCA	TATGTTTAACACAGGTCAAGCGGTGGTCAACGAATACTCA	FALSE	0	0	1	1	0.00144636		TATGTTAAAC----------CGGTGGTCAACGAATACTCA	TATGTTTAACACAGGTCAAGCGGTGGTCAACGAATACTCA	FALSE	10	0	0	1	0.00066013		TATGTTTAACACAGGTCAATCGGTGGTCAGTGAATAATCA	TATGTTTAACACAGGTCAAGCGGTGGTCAACGAATACTCA	FALSE	0	0
																											TATGTTTAACACAGGTCAAGCGGTGGTCAACGAAAGCTCA	TATGTTTAACACAGGTCAAGCGGTGGTCAACGAATACTCA	TRUE	0	0	0	1	0.00144636		TATGTTCATCACAGGTCAATCGGTGGTCAACGAATACTCA	TATGTTTAACACAGGTCAAGCGGTGGTCAACGAATACTCA	FALSE	0	0	1	1	0.00066013		TATGTTTAACACCGGTCAAGCGTTGGTCAACGAATACTCA	TATGTTTAACACAGGTCAAGCGGTGGTCAACGAATACTCA	TRUE	0	0
																																				TATGTTCAACACAGGTCAATCCGTGGTCAACGAATACTCA	TATGTTTAACACAGGTCAAGCGGTGGTCAACGAATACTCA	FALSE	0	0	1	1	0.00066013		TATGTTTAACACGGGTCAAGCGGTGGTCAACGAATACTAA	TATGTTTAACACAGGTCAAGCGGTGGTCAACGAATACTCA	TRUE	0	0
																																				TATGTTCAACACAGGTCTATCGGTGGTCAACGAATACTCA	TATGTTTAACACAGGTCAAGCGGTGGTCAACGAATACTCA	FALSE	0	0	1	1	0.00066013		TATGTTTAACACAGGTCGA-----------CGAATACTCA	TATGTTTAACACAGGTCAAGCGGTGGTCAACGAATACTCA	FALSE	11	0
																																				TATGTTTAAAAAAGGTCAAGCGGTGGTCAACGAATACTCA	TATGTTTAACACAGGTCAAGCGGTGGTCAACGAATACTCA	TRUE	0	0	0	1	0.00066013		TCTGTTTAACACAGGTCAAGCGGTGGTCAACGAATACTCA	TATGTTTAACACAGGTCAAGCGGTGGTCAACGAATACTCA	TRUE	0	0
																																				TATGTTTAACACAGGTCC----GTGGTCAACGAATACTCA	TATGTTTAACACAGGTCAAGCGGTGGTCAACGAATACTCA	FALSE	4	0	0	1	0.00066013		TATGTTTATCACAGGTCAA-----------CGAATACTCA	TATGTTTAACACAGGTCAAGCGGTGGTCAACGAATACTCA	FALSE	11	0
																																				TATGTTTAACACAGGTCT--CGGTGGTCAACGAATACTCA	TATGTTTAACACAGGTCAAGCGGTGGTCAACGAATACTCA	FALSE	2	0	0	1	0.00066013		TATGTTTATCACAGGTCAATCGGTGGTCAACGAATACTCA	TATGTTTAACACAGGTCAAGCGGTGGTCAACGAATACTCA	FALSE	0	0
																																				TATGTTTAACACAGGTCTAGCGGTGGGCAACGAATACTCA	TATGTTTAACACAGGTCAAGCGGTGGTCAACGAATACTCA	TRUE	0	0	0	1	0.00066013		TATGTTTATGAC--------CGGTGGTCAACGAATACTCA	TATGTTTAACACAGGTCAAGCGGTGGTCAACGAATACTCA	FALSE	8	0
																																				TATGTTTA------------CGGCGGTCAACGAATACTCA	TATGTTTAACACAGGTCAAGCGGTGGTCAACGAATACTCA	FALSE	12	0	0	1	0.00066013		TATGTTTAAGACCT------CGGTGGTCAACGAATACTCA	TATGTTTAACACAGGTCAAGCGGTGGTCAACGAATACTCA	FALSE	6	0
																																				TATGTTTAACACAGGTCTAGCGGTGGTCAACGAATACTGA	TATGTTTAACACAGGTCAAGCGGTGGTCAACGAATACTCA	TRUE	0	0	0	1	0.00066013		TATGTTTCACACAGGTCAAGCGGTGGCCAACGAATACTCA	TATGTTTAACACAGGTCAAGCGGTGGTCAACGAATACTCA	TRUE	0	0
																																				TATGTTT--------------GGTGGTTAACGAATACTCA	TATGTTTAACACAGGTCAAGCGGTGGTCAACGAATACTCA	FALSE	14	0	0	1	0.00066013		TATGTTTAAGACAGGTCAATCGGTGGTCAACGAATACTCA	TATGTTTAACACAGGTCAAGCGGTGGTCAACGAATACTCA	FALSE	0	0
																																				TATGTTTAACACAGGTGAATCGGTGGTCAACGAATACTCA	TATGTTTAACACAGGTCAAGCGGTGGTCAACGAATACTCA	FALSE	0	0	1	1	0.00066013		TATGTTTCACACAGGTCAAGCGGTGGTCAACAAATACTCA	TATGTTTAACACAGGTCAAGCGGTGGTCAACGAATACTCA	TRUE	0	0
																																				TATGTTGAACACAGGTCAAGCGGTGGTTAACGAATACTCA	TATGTTTAACACAGGTCAAGCGGTGGTCAACGAATACTCA	TRUE	0	0	0	1	0.00066013		TATGTTTAACGCAGGTCAAGCGGTGATCAACGAATACTCA	TATGTTTAACACAGGTCAAGCGGTGGTCAACGAATACTCA	TRUE	0	0
																																				TATGTTTAACACAGGTTAATCAGTGGTCAACGAATACTCA	TATGTTTAACACAGGTCAAGCGGTGGTCAACGAATACTCA	FALSE	0	0	1	1	0.00066013		TATGTTTAACATAGGTCAATCGGTGGCCAACGAATACTCA	TATGTTTAACACAGGTCAAGCGGTGGTCAACGAATACTCA	FALSE	0	0
																																				TATGTTTAACATAGGTCAAGCGG-GGTCAACGAATACTCA	TATGTTTAACACAGGTCAAGCGGTGGTCAACGAATACTCA	TRUE	0	0	0	1	0.00066013		TATGTTTAACACAGGTCATGCGGTGGCCAACGAATACTCA	TATGTTTAACACAGGTCAAGCGGTGGTCAACGAATACTCA	TRUE	0	0
																																				TATGTTGAACACAGGTCAAGCGGTGGTCAACGAATCCTCA	TATGTTTAACACAGGTCAAGCGGTGGTCAACGAATACTCA	TRUE	0	0	0	1	0.00066013		TATGTTTAACATAGGTCAAGCGGTGGTCTACGAATACTCA	TATGTTTAACACAGGTCAAGCGGTGGTCAACGAATACTCA	TRUE	0	0
																																				TATGTTGAACACAGGGCAAGCGGTGGTCAACGAATACTCA	TATGTTTAACACAGGTCAAGCGGTGGTCAACGAATACTCA	TRUE	0	0	0	1	0.00066013		TATGTTTAACACAGGTCATGCGGTGGTCAATGAATACTCA	TATGTTTAACACAGGTCAAGCGGTGGTCAACGAATACTCA	TRUE	0	0
																																				TATGTTTAACACAGGTTTATCGGTGGTCAACGAATACTCA	TATGTTTAACACAGGTCAAGCGGTGGTCAACGAATACTCA	FALSE	0	0	1	1	0.00066013		TATGTTTAACACTGGTTAAGCGGTGGTCTACGAATACTCA	TATGTTTAACACAGGTCAAGCGGTGGTCAACGAATACTCA	TRUE	0	0
																																				TATGTTTAACACAGTTC----GGTGGTCAACGAATACTCA	TATGTTTAACACAGGTCAAGCGGTGGTCAACGAATACTCA	FALSE	4	0	0	1	0.00066013		TATGTTTAACACTGGTCA--CGGTGGTCAACGAATACTCA	TATGTTTAACACAGGTCAAGCGGTGGTCAACGAATACTCA	FALSE	2	0
																																				TATGTTTAACACAGTTCAACCGGTGGTCAACGAATACTCA	TATGTTTAACACAGGTCAAGCGGTGGTCAACGAATACTCA	FALSE	0	0	1	1	0.00066013		TATGTTTTGACCT-------CGGTGGCCAACGAATACTCA	TATGTTTAACACAGGTCAAGCGGTGGTCAACGAATACTCA	FALSE	7	0
																																				TATGTTTAAC-----------GATGGTCAACGAATACTCA	TATGTTTAACACAGGTCAAGCGGTGGTCAACGAATACTCA	FALSE	11	0	0	1	0.00066013		TATGTTTAACACTG---------TGTTCAACGAATACTCA	TATGTTTAACACAGGTCAAGCGGTGGTCAACGAATACTCA	FALSE	9	0
																																				TATGTTTAACACAGGTCAAGCGGTGGTCAACGAATACTCC	TATGTTTAACACAGGTCAAGCGGTGGTCAACGAATACTCA	TRUE	0	0	0	1	0.00066013		TATGTTTAACACGGGTCAAGCGGTGGTCAACAAATACTCA	TATGTTTAACACAGGTCAAGCGGTGGTCAACGAATACTCA	TRUE	0	0
																																				TATGTTTAACGC-----------TGGTCAACGAATACTCA	TATGTTTAACACAGGTCAAGCGGTGGTCAACGAATACTCA	FALSE	11	0	0	1	0.00066013		TATGTTTAATACAGTTCAAGCGGTGGTCAACGAATACTCA	TATGTTTAACACAGGTCAAGCGGTGGTCAACGAATACTCA	TRUE	0	0
																																				TATGTTTAACATAGGTCAAGCGGTGGTCAAAGAATACTCA	TATGTTTAACACAGGTCAAGCGGTGGTCAACGAATACTCA	TRUE	0	0	0	1	0.00066013		----------------------------------------	TATGTTTAACACAGGTCAAGCGGTGGTCAACGAATACTCA	FALSE	42	0
																																				TATGTTTAACATAGGTCAAGCGGTGGTCAACGAATATTCA	TATGTTTAACACAGGTCAAGCGGTGGTCAACGAATACTCA	TRUE	0	0	0	1	0.00066013		TATGTTTAACACAGGTCAATCGGTGGTCAACGAATAGTCA	TATGTTTAACACAGGTCAAGCGGTGGTCAACGAATACTCA	FALSE	0	0
																																				TATGTTTCACACAGGTCAAGCGGTGGGCAACGAATACTCA	TATGTTTAACACAGGTCAAGCGGTGGTCAACGAATACTCA	TRUE	0	0	0	1	0.00066013		TATGTTTAACACAG-TCAAGCGGTGGTCAACGAATACTCA	TATGTTTAACACAGGTCAAGCGGTGGTCAACGAATACTCA	TRUE	0	0
																																				TAGGTTTAACAC--------CGGTGGTCAACGAATACTCA	TATGTTTAACACAGGTCAAGCGGTGGTCAACGAATACTCA	FALSE	8	0	0	1	0.00066013		TATGTCTAACACAGGTCAATCGGTGGTCAACGATTACTCA	TATGTTTAACACAGGTCAAGCGGTGGTCAACGAATACTCA	FALSE	0	0
																																				TACGTTTAACACATGTCAATCGGTGGTCAACGAATACGCA	TATGTTTAACACAGGTCAAGCGGTGGTCAACGAATACTCA	FALSE	0	0	1	1	0.00066013		TATGTGTAACACAGGTCAAGCGGTGGTCAACGAATACTCA	TATGTTTAACACAGGTCAAGCGGTGGTCAACGAATACTCA	TRUE	0	0
																																				TACGTTTAACACATGTCAAGCGGAGGTCAACGAATACTCA	TATGTTTAACACAGGTCAAGCGGTGGTCAACGAATACTCA	TRUE	0	0	0	1	0.00066013		TATGTT--------------CGGTGGTCAACGAATACTCG	TATGTTTAACACAGGTCAAGCGGTGGTCAACGAATACTCA	FALSE	14	0
																																				TATGTTTCACACATGTCAATCGGTGGTCAACGAATACTCA	TATGTTTAACACAGGTCAAGCGGTGGTCAACGAATACTCA	FALSE	0	0	1	1	0.00066013		TATGTTAAACACAGGTCAA-----------CGAATACTCA	TATGTTTAACACAGGTCAAGCGGTGGTCAACGAATACTCA	FALSE	11	0
																																				TATGTTTCACACCGGTCAAGCGGTGGTCAACGAATACTCA	TATGTTTAACACAGGTCAAGCGGTGGTCAACGAATACTCA	TRUE	0	0	0	1	0.00066013		TATGTTAAACACAGGTCAAGCGGTGGTCAACGGATACTCA	TATGTTTAACACAGGTCAAGCGGTGGTCAACGAATACTCA	TRUE	0	0
																																				TATGTTTGACACAGGTCAA-CGGTGGTCAACGAATACTCA	TATGTTTAACACAGGTCAAGCGGTGGTCAACGAATACTCA	FALSE	1	0	0	1	0.00066013		TATGTTAAACACAGGTCAAGCGGTGGTCAATGAATACTCA	TATGTTTAACACAGGTCAAGCGGTGGTCAACGAATACTCA	TRUE	0	0
																																				TATGTTTGACACAGGTCAAGCGGTGGTTAACGAATACTCA	TATGTTTAACACAGGTCAAGCGGTGGTCAACGAATACTCA	TRUE	0	0	0	1	0.00066013		TATGTTAAACACAGGTCATTCGGTGGTCAACGAATACTCA	TATGTTTAACACAGGTCAAGCGGTGGTCAACGAATACTCA	FALSE	0	0
																																				TACGTTTAACACAGGTCAAGCGGTGGTCCACCAATACTCA	TATGTTTAACACAGGTCAAGCGGTGGTCAACGAATACTCA	TRUE	0	0	0	1	0.00066013		TATGTTTAAAACAGGTCAAGCGGTGATCAACGAATACTCA	TATGTTTAACACAGGTCAAGCGGTGGTCAACGAATACTCA	TRUE	0	0
																																				TAAGTTTTACACAGGTCAAGCGGTGGTCAACGAATACTCA	TATGTTTAACACAGGTCAAGCGGTGGTCAACGAATACTCA	TRUE	0	0	0	1	0.00066013		TATGTTTAAAACAGGTCAATCGGTGGTCTACGAATACTCA	TATGTTTAACACAGGTCAAGCGGTGGTCAACGAATACTCA	FALSE	0	0
																																				TAAGTTTAACACAGGTCAATCGGTGGTCAACGAATACTCA	TATGTTTAACACAGGTCAAGCGGTGGTCAACGAATACTCA	FALSE	0	0	1	1	0.00066013		TATGTTTAAC-----------GGTGGTTAACGAATACTCA	TATGTTTAACACAGGTCAAGCGGTGGTCAACGAATACTCA	FALSE	11	0
																																				TATTTTTAACACAGGTCAAGCGGTGATCAACGAATACTCA	TATGTTTAACACAGGTCAAGCGGTGGTCAACGAATACTCA	TRUE	0	0	0	1	0.00066013		TATGTTTAAC-----------GGTTGTCAACGAATACTCA	TATGTTTAACACAGGTCAAGCGGTGGTCAACGAATACTCA	FALSE	11	0
																																				CATGTTTAAC-----------GGTGGTCAACGAATACTCA	TATGTTTAACACAGGTCAAGCGGTGGTCAACGAATACTCA	FALSE	11	0	0	1	0.00066013		TATGTTTAAC----------CGGTGATCCACGAATACTCA	TATGTTTAACACAGGTCAAGCGGTGGTCAACGAATACTCA	FALSE	10	0
																																				AATGTTTAACACAGGTCAATCGGTGGTCAACGAATACTCA	TATGTTTAACACAGGTCAAGCGGTGGTCAACGAATACTCA	FALSE	0	0	1	1	0.00066013		TATGTTTAAC----------CGGTGGTCAACTAATACTCA	TATGTTTAACACAGGTCAAGCGGTGGTCAACGAATACTCA	FALSE	10	0
																																				TCTGTTTAACACAGGTCT----GTGGTCAACGAATACTCA	TATGTTTAACACAGGTCAAGCGGTGGTCAACGAATACTCA	FALSE	4	0	0	1	0.00066013		TATGTTTAAC----------CGTTGGTCAACGAATACTCA	TATGTTTAACACAGGTCAAGCGGTGGTCAACGAATACTCA	FALSE	10	0
																																				AATGTCTAACACAGGTCAAGCGGTGGTCAACGAATACTCA	TATGTTTAACACAGGTCAAGCGGTGGTCAACGAATACTCA	TRUE	0	0	0	1	0.00066013		TATGTTTAAC----------CTTTGTTCAACGAATACTCA	TATGTTTAACACAGGTCAAGCGGTGGTCAACGAATACTCA	FALSE	10	0
																																				#NAME?	TATGTTTAACACAGGTCAAGCGGTGGTCAACGAATACTCA	FALSE	0	0	1	1	0.00066013		TATGTTTAACA-----------GTGGTCAACGAATACTCA	TATGTTTAACACAGGTCAAGCGGTGGTCAACGAATACTCA	FALSE	11	0
																																				TGTGTTTAACACAGGTCAAGCGGTGGTCAACGAGTACTCA	TATGTTTAACACAGGTCAAGCGGTGGTCAACGAATACTCA	TRUE	0	0	0	1	0.00066013		TATGTTTAACAAAAGTCAAGCGGTGGTCAACGAATACTCA	TATGTTTAACACAGGTCAAGCGGTGGTCAACGAATACTCA	TRUE	0	0
																																				TGTGTTTAACATAGGTCAATCGGTGGTCAACGAATACTCA	TATGTTTAACACAGGTCAAGCGGTGGTCAACGAATACTCA	FALSE	0	0	1	1	0.00066013		TATGTTTAACAAAGGTCAAGAGGTGGTCAACGAATACTCA	TATGTTTAACACAGGTCAAGCGGTGGTCAACGAATACTCA	FALSE	0	0
																																				TGTGTTTATCACAGGTCAATCGGTGGTCAACGAATACTCA	TATGTTTAACACAGGTCAAGCGGTGGTCAACGAATACTCA	FALSE	0	0	1	1	0.00066013		TATGTTTAACAAAGGTCAAGCGGTGGGCAACGAATACTCA	TATGTTTAACACAGGTCAAGCGGTGGTCAACGAATACTCA	TRUE	0	0
																																				#NAME?	TATGTTTAACACAGGTCAAGCGGTGGTCAACGAATACTCA	FALSE	0	0	1	1	0.00066013		TATGTTTAACAAAGGTCAAGCTGTGGTCAACGAATACTCA	TATGTTTAACACAGGTCAAGCGGTGGTCAACGAATACTCA	TRUE	0	0
																																				TAGGTTTAACACAGGTCAATCGGTGGTCAACGAATACTCA	TATGTTTAACACAGGTCAAGCGGTGGTCAACGAATACTCA	FALSE	0	0	1	1	0.00066013		TATGTTTAACAC---------GATGGTCAACGAATACTCA	TATGTTTAACACAGGTCAAGCGGTGGTCAACGAATACTCA	FALSE	9	0
																																				TATCTTTAACACAGGTCAAGCGGTGGTCAACGAATACTCA	TATGTTTAACACAGGTCAAGCGGTGGTCAACGAATACTCA	TRUE	0	0	0	1	0.00066013		TATGTTTAACAC---------GGTGTTCAACGAATACTCA	TATGTTTAACACAGGTCAAGCGGTGGTCAACGAATACTCA	FALSE	9	0
																																				TATGTTTAGCACATGTCAAGCGGTGGGCAAAGAATACTCA	TATGTTTAACACAGGTCAAGCGGTGGTCAACGAATACTCA	TRUE	0	0	0	1	0.00066013		TATGTTTAACAC---------GGTTGTCAACGAATACTCA	TATGTTTAACACAGGTCAAGCGGTGGTCAACGAATACTCA	FALSE	9	0
																																				TATGTTTAAGACAGGTCAAGCGGTGGTCAACGAATACTCA	TATGTTTAACACAGGTCAAGCGGTGGTCAACGAATACTCA	TRUE	0	0	0	1	0.00066013		TATGTTTAACAC--------CGGTAGTCAACGAATACTCA	TATGTTTAACACAGGTCAAGCGGTGGTCAACGAATACTCA	FALSE	8	0
																																				TATGTATAACACAGGTCAATCCGTGGTCAACGAATACTCA	TATGTTTAACACAGGTCAAGCGGTGGTCAACGAATACTCA	FALSE	0	0	1	1	0.00066013		TATGTTTAACAC--------CGGTGGTCAACAAATACTCA	TATGTTTAACACAGGTCAAGCGGTGGTCAACGAATACTCA	FALSE	8	0
																																				TATGTTTAACCCAGGTCAATCGGTGGTCAACGAATACTCA	TATGTTTAACACAGGTCAAGCGGTGGTCAACGAATACTCA	FALSE	0	0	1	1	0.00066013		TATGTCTAACAAAGGTCAATCGGCGGTCAACGAATACTCA	TATGTTTAACACAGGTCAAGCGGTGGTCAACGAATACTCA	FALSE	0	0
																																				TATGGTTAACACAGGTCAAGCGGTGGTCAACTAATACTCA	TATGTTTAACACAGGTCAAGCGGTGGTCAACGAATACTCA	TRUE	0	0	0	1	0.00066013		TATGTATAACACAGGTCAATCGGTGGTCAACGAATACTCA	TATGTTTAACACAGGTCAAGCGGTGGTCAACGAATACTCA	FALSE	0	0
																																				TATGTTTAAC-----------GGTGGTCAACGAATTCTCA	TATGTTTAACACAGGTCAAGCGGTGGTCAACGAATACTCA	FALSE	11	0	0	1	0.00066013		TATGCTTAACACAGGTCA-GCGGTGGTCAACGAATACTCA	TATGTTTAACACAGGTCAAGCGGTGGTCAACGAATACTCA	TRUE	0	0
																																				TATGTTTAACGCAGGACAAGCGGTGGTCAACGAATACTCA	TATGTTTAACACAGGTCAAGCGGTGGTCAACGAATACTCA	TRUE	0	0	0	1	0.00066013		TA-GTTTAACACAGGTCAAGCGGTGGTCAACGAATACTCA	TATGTTTAACACAGGTCAAGCGGTGGTCAACGAATACTCA	TRUE	0	0
																																				TATGCTTAACACAGGTCAAGCGGTGGTTAACGAATACTCA	TATGTTTAACACAGGTCAAGCGGTGGTCAACGAATACTCA	TRUE	0	0	0	1	0.00066013		#NAME?	TATGTTTAACACAGGTCAAGCGGTGGTCAACGAATACTCA	FALSE	51	0
																																				TATGCTTAACACAGGTCAAGCGGTGGTCTACGAATACTCA	TATGTTTAACACAGGTCAAGCGGTGGTCAACGAATACTCA	TRUE	0	0	0	1	0.00066013		#NAME?	TATGTTTAACACAGGTCAAGCGGTGGTCAACGAATACTCA	FALSE	27	0
																																				TATGCTTAACACAGGTCAAGCGGTGGTCAACGGATACTCA	TATGTTTAACACAGGTCAAGCGGTGGTCAACGAATACTCA	TRUE	0	0	0	1	0.00066013		#NAME?	TATGTTTAACACAGGTCAAGCGGTGGTCAACGAATACTCA	FALSE	30	0
																																				TATGATTAACACAGGTCACGCGGTGGTCAACGAATACTCA	TATGTTTAACACAGGTCAAGCGGTGGTCAACGAATACTCA	TRUE	0	0	0	1	0.00066013		#NAME?	TATGTTTAACACAGGTCAAGCGGTGGTCAACGAATACTCA	FALSE	46	0
																																				TATGTTTAAT-----------GGTGGTCAACGAATACTCA	TATGTTTAACACAGGTCAAGCGGTGGTCAACGAATACTCA	FALSE	11	0	0	1	0.00066013		#NAME?	TATGTTTAACACAGGTCAAGCGGTGGTCAACGAATACTCA	FALSE	0	0
																																				TATGTTTAGCACAGGTCAATCGGTGGTCAACGAATACTCA	TATGTTTAACACAGGTCAAGCGGTGGTCAACGAATACTCA	FALSE	0	0	1	1	0.00066013		#NAME?	TATGTTTAACACAGGTCAAGCGGTGGTCAACGAATACTCA	TRUE	0	0
																																				TATGTTTAATACAGGTCAAACGGTGGTCAACGAATACTCA	TATGTTTAACACAGGTCAAGCGGTGGTCAACGAATACTCA	FALSE	0	0	1	1	0.00066013		#NAME?	TATGTTTAACACAGGTCAAGCGGTGGTCAACGAATACTCA	FALSE	0	0
																																				TATGATTAACACAGGTCAATCGGTGGTCAACGAATTCTCA	TATGTTTAACACAGGTCAAGCGGTGGTCAACGAATACTCA	FALSE	0	0	1	1	0.00066013		AA------ACACACATACAC------ACACCCACATACTC	TATGTTTAACACAGGTCAAGCGGTGGTCAACGA-ATACTC	FALSE	6	0
																																				TATGATAAACCCAGGTCAATCGGTGGTCAACGAATACTCA	TATGTTTAACACAGGTCAAGCGGTGGTCAACGAATACTCA	FALSE	0	0	1	1	0.00066013		AATGTTTAACACAGGTCAATCGGTGGTCAACGAATACTCA	TATGTTTAACACAGGTCAAGCGGTGGTCAACGAATACTCA	FALSE	0	0
																																				TATGTTTAATACAGGTCAATCGGTGGTCAACTAATACTCA	TATGTTTAACACAGGTCAAGCGGTGGTCAACGAATACTCA	FALSE	0	0	1	1	0.00066013		CATGTTTAACACAGGTCAAGCGGTGGTCAACGAAGACTCA	TATGTTTAACACAGGTCAAGCGGTGGTCAACGAATACTCA	TRUE	0	0
																																				TATGTTTAATACAGGTTAAGCTGTGGTCAAGGAATACTCA	TATGTTTAACACAGGTCAAGCGGTGGTCAACGAATACTCA	TRUE	0	0	0	1	0.00066013		CATGTTTAACACAGGTCAAGTGGTGGTCAACGAATACTCA	TATGTTTAACACAGGTCAAGCGGTGGTCAACGAATACTCA	FALSE	0	0
																																				TATGTTTACCACAGGACAAGCGGTGGTCAACGAATACTCA	TATGTTTAACACAGGTCAAGCGGTGGTCAACGAATACTCA	TRUE	0	0	0	1	0.00066013		TAAGTTTAACACAGGTCAACGGTGGTCGGTGGTCAACGAA	TATGTTTAACACAGGTCAAG------CGGTGGTCAACGAA	FALSE	0	6
																																				TATCTTTCACACAGGTCAAGCGGAGGTTAACGAATACTCA	TATGTTTAACACAGGTCAAGCGGTGGTCAACGAATACTCA	TRUE	0	0	0	1	0.00066013		TATGATTAACACAGGTCACTCGGTGGTCAACGAATACTCA	TATGTTTAACACAGGTCAAGCGGTGGTCAACGAATACTCA	FALSE	0	0
																																				TATGTTTACCACAGGTCAATCGGTGGTCAACGAATACTCA	TATGTTTAACACAGGTCAAGCGGTGGTCAACGAATACTCA	FALSE	0	0	1	1	0.00066013		TACGTTTAACACAGCTCAAGCGGTGGTCAACGGATACTCA	TATGTTTAACACAGGTCAAGCGGTGGTCAACGAATACTCA	TRUE	0	0
																																				TATCTTTAACACAGGTCAATCGGTGGTCAACGAATACTCA	TATGTTTAACACAGGTCAAGCGGTGGTCAACGAATACTCA	FALSE	0	0	1	1	0.00066013		TACGTTTAACACAGGTCAAGCGGCGGTCAACGAATACTCA	TATGTTTAACACAGGTCAAGCGGTGGTCAACGAATACTCA	TRUE	0	0
																																				TATGTTTAAC-----------GGTGGTCAACGAATACACA	TATGTTTAACACAGGTCAAGCGGTGGTCAACGAATACTCA	FALSE	11	0	0	1	0.00066013		TACGTTTAACACAGGTCTATCGGTGGTCAACGAATACTCA	TATGTTTAACACAGGTCAAGCGGTGGTCAACGAATACTCA	FALSE	0	0
																																				TATGTTTAAC-----------GGTTGTCAACGAATACTCA	TATGTTTAACACAGGTCAAGCGGTGGTCAACGAATACTCA	FALSE	11	0	0	1	0.00066013		TACGTTTAGCACAGGTCAAGCGGTGGTCAACGAATACTCA	TATGTTTAACACAGGTCAAGCGGTGGTCAACGAATACTCA	TRUE	0	0
																																				TATGTTTAAC-----------GGTGGTCAACGAGTACTCA	TATGTTTAACACAGGTCAAGCGGTGGTCAACGAATACTCA	FALSE	11	0	0	1	0.00066013		TAGGTTTAACACAGGTCAAGCGGTGGTCAACGAATACTCA	TATGTTTAACACAGGTCAAGCGGTGGTCAACGAATACTCA	TRUE	0	0
																																				TATGTTTAACACAGGTCAAG--GTGGTCAACGAATACTCA	TATGTTTAACACAGGTCAAGCGGTGGTCAACGAATACTCA	FALSE	2	0	0	1	0.00066013		TAGGTTTAACACAGGTCAATCGGTGGTCAACGAATACTCA	TATGTTTAACACAGGTCAAGCGGTGGTCAACGAATACTCA	FALSE	0	0
																																				TATGTTTAACACAGGTCAACGCATGCATTCGGTGGTCAAC	TATGTTTAACACAGGTCAAG---------CGGTGGTCAAC	FALSE	0	9	1	1	0.00066013		TAGGTTTGACACAGGTCAAGCGGTGGTCAACGAATACTCA	TATGTTTAACACAGGTCAAGCGGTGGTCAACGAATACTCA	TRUE	0	0
																																				TATGTTTAACACAGGTCAAGTGATGGGCAACGAATACTCA	TATGTTTAACACAGGTCAAGCGGTGGTCAACGAATACTCA	FALSE	0	0	1	1	0.00066013		TATATTTAAC-----------GGTGGTCAACGAATACTCA	TATGTTTAACACAGGTCAAGCGGTGGTCAACGAATACTCA	FALSE	11	0
																																				TATGTTTAACACAGGTCAAGTGATGGTCAACGAATACTCA	TATGTTTAACACAGGTCAAGCGGTGGTCAACGAATACTCA	FALSE	0	0	1	1	0.00066013		TATATTTAACACAGGTCAAGCGGTGGTCAACGAATACTTA	TATGTTTAACACAGGTCAAGCGGTGGTCAACGAATACTCA	TRUE	0	0
																																				TATGTTTAACACAGGTCAAGTGCTGATCAACGAATACTCA	TATGTTTAACACAGGTCAAGCGGTGGTCAACGAATACTCA	FALSE	0	0	1	1	0.00066013		TATCTTTAACACAGGTCAATCGGTGGTCAACGAATACTCA	TATGTTTAACACAGGTCAAGCGGTGGTCAACGAATACTCA	FALSE	0	0
																																				TATGTTTAACACAGGTCAACCGATGGTCAACGAATACTCA	TATGTTTAACACAGGTCAAGCGGTGGTCAACGAATACTCA	FALSE	0	0	1	1	0.00066013		TATGATTAACACAGGTCAA-----------CGAATACTCA	TATGTTTAACACAGGTCAAGCGGTGGTCAACGAATACTCA	FALSE	11	0
																																				TATGTTTAACACAGGTCAAGTGGTGGTCAACGAGTACTCA	TATGTTTAACACAGGTCAAGCGGTGGTCAACGAATACTCA	FALSE	0	0	1	1	0.00066013		TATGTTTAACACAG------CGTTGGTCAACGAATACTCA	TATGTTTAACACAGGTCAAGCGGTGGTCAACGAATACTCA	FALSE	6	0
																																				TATGTTTAACACAGGTCAAGTGGTGGTTAACGAATACTCA	TATGTTTAACACAGGTCAAGCGGTGGTCAACGAATACTCA	FALSE	0	0	1	1	0.00066013		TATGTTTAACACAGATCAA-----------CGAATACTCA	TATGTTTAACACAGGTCAAGCGGTGGTCAACGAATACTCA	FALSE	11	0
																																				TATGTTTAACACAGGTCAACCAGTGGTCAACGAATACTCA	TATGTTTAACACAGGTCAAGCGGTGGTCAACGAATACTCA	FALSE	0	0	1	1	0.00066013		TATGTTTAACACAGGTCAATCGGTGGTCAACGAATACTGA	TATGTTTAACACAGGTCAAGCGGTGGTCAACGAATACTCA	FALSE	0	0
																																				TATGTTTAACACAGGTCAACACAGGTTCAACAAAGGTGGT	TATGTTTAACACAGGTCAAG-------------CGGTGGT	FALSE	0	13	2	1	0.00066013		TATGTTTAACACAGGACAATCGGTGGTCAACGAATACTCA	TATGTTTAACACAGGTCAAGCGGTGGTCAACGAATACTCA	FALSE	0	0
																																				TATGTTTAACACAGGTCAAACGGTGATCAACGAATACTCA	TATGTTTAACACAGGTCAAGCGGTGGTCAACGAATACTCA	FALSE	0	0	1	1	0.00066013		#NAME?	TATGTTTAACACAGGTCAAGCGGTGGTCAACGAATACTCA	FALSE	24	0
																																				TATGTTTAACACAGGTCA--CAGTGGTCAACGAATACTCA	TATGTTTAACACAGGTCAAGCGGTGGTCAACGAATACTCA	FALSE	2	0	0	1	0.00066013		TATGTTTAACACAGGTCAAGCGGTGGTCAACCAATACTCA	TATGTTTAACACAGGTCAAGCGGTGGTCAACGAATACTCA	TRUE	0	0
																																				TATGTTTAACACAGGTC---CGGGGGTCAACGAATACTCA	TATGTTTAACACAGGTCAAGCGGTGGTCAACGAATACTCA	FALSE	3	0	0	1	0.00066013		TATGTTTAACACAGGTCAAGCGGTGGTCAACGAAGACTCA	TATGTTTAACACAGGTCAAGCGGTGGTCAACGAATACTCA	TRUE	0	0
																																				TATGTTTAACACAGGTC----GGTGGTTAACGAATACTCA	TATGTTTAACACAGGTCAAGCGGTGGTCAACGAATACTCA	FALSE	4	0	0	1	0.00066013		TATGTTTAACACAGGTCAAGCGGTGGTCAACGAATAACCA	TATGTTTAACACAGGTCAAGCGGTGGTCAACGAATACTCA	TRUE	0	0
																																				TATGTTTAACACAGGTCAATCGCTGGTCAACGAATACTCA	TATGTTTAACACAGGTCAAGCGGTGGTCAACGAATACTCA	FALSE	0	0	1	1	0.00066013		TATGTTTAACACAGGTCAAGCGGTGGTCAACGAATACTGA	TATGTTTAACACAGGTCAAGCGGTGGTCAACGAATACTCA	TRUE	0	0
																																				TATGTTTAACACAGGTC----GGTGGTCAACTAATACTCA	TATGTTTAACACAGGTCAAGCGGTGGTCAACGAATACTCA	FALSE	4	0	0	1	0.00066013		TATGTTTAACACAGGTCAAGCGGTGGTCAACGAATAGTCA	TATGTTTAACACAGGTCAAGCGGTGGTCAACGAATACTCA	TRUE	0	0
																																				TATGTTTAACACAGGTC----GGTGGTCAACGAATGCTCA	TATGTTTAACACAGGTCAAGCGGTGGTCAACGAATACTCA	FALSE	4	0	0	1	0.00066013		TATGTTTAACACAGGTCAAGCGGTGGTCAACGAATCCTCA	TATGTTTAACACAGGTCAAGCGGTGGTCAACGAATACTCA	TRUE	0	0
																																				TATGTTTAACACAGGTCAATCGGCGGTCAACGACTACTCA	TATGTTTAACACAGGTCAAGCGGTGGTCAACGAATACTCA	FALSE	0	0	1	1	0.00066013		TATGTTTAACACAGGTCAAGCGGTGGTCAACGACTACTCA	TATGTTTAACACAGGTCAAGCGGTGGTCAACGAATACTCA	TRUE	0	0
																																				TATGTTTAACACAGGTC----GGTGGTCAACGAATATTCA	TATGTTTAACACAGGTCAAGCGGTGGTCAACGAATACTCA	FALSE	4	0	0	1	0.00066013		TATGTTTAACACAGGTCAAGCGGTGGTCAACGCATACTCA	TATGTTTAACACAGGTCAAGCGGTGGTCAACGAATACTCA	TRUE	0	0
																																				TATGTTTAACACAGGTC----GGTGGTCAACGAATACCCA	TATGTTTAACACAGGTCAAGCGGTGGTCAACGAATACTCA	FALSE	4	0	0	1	0.00066013		TATGTTTAACACAGGTCAAGCGGTGGTCAACTATTACTCA	TATGTTTAACACAGGTCAAGCGGTGGTCAACGAATACTCA	TRUE	0	0
																																				TATGTTTAACACAGGTAAATCGGTGGTCAACGAATACTCA	TATGTTTAACACAGGTCAAGCGGTGGTCAACGAATACTCA	FALSE	0	0	1	1	0.00066013		TATGTTTAACACAGGTCAAGCGGTGGTCAAGGAATACTCA	TATGTTTAACACAGGTCAAGCGGTGGTCAACGAATACTCA	TRUE	0	0
																																				TATGTTTAACACAGGTAAAGCGGTGGTCAACGAATACTCC	TATGTTTAACACAGGTCAAGCGGTGGTCAACGAATACTCA	TRUE	0	0	0	1	0.00066013		TATGTTTAACACAGGTCAAGCGGTGGTCTATGAATACTCA	TATGTTTAACACAGGTCAAGCGGTGGTCAACGAATACTCA	TRUE	0	0
																																				TATGTTTAACACAGGTCAAGGGGTTATGTTTAACACAGGT	TATGTTTAACACAGGTCAAG----------------CGGT	FALSE	0	16	1	1	0.00066013		TATGTTTAACACAGGTCAAGCGGTGTTCTACGAATACTCA	TATGTTTAACACAGGTCAAGCGGTGGTCAACGAATACTCA	TRUE	0	0
																																				TATGTTTAACACAGGTCAAGACCGGCGGTCAACGAATACT	TATGTTTAACACAGGTCAAG--CGGTGGTCAACGAATACT	FALSE	0	2	0	1	0.00066013		TATGTTTAACACAGGTCAAGGGGGGTGGTCAACGAATACT	TATGTTTAACACAGGTCAAG--CGGTGGTCAACGAATACT	FALSE	0	2
																																				TATGTTTAACACAGGTCAATCGGTGCTCAACGAATACTCA	TATGTTTAACACAGGTCAAGCGGTGGTCAACGAATACTCA	FALSE	0	0	1	1	0.00066013		TATGTTTAACACAGGTCAAGGTGGCACCTCCAACTCCACC	TATGTTTAACACAGGTCAAG--------------------	FALSE	0	20
																																				TATGTTTAACACAGGTCAAGCGTTGGTCAACGAGTACTCA	TATGTTTAACACAGGTCAAGCGGTGGTCAACGAATACTCA	TRUE	0	0	0	1	0.00066013		TATGTTTAACACAGGTCAAGTTTAACGGTGGTCAACGAAT	TATGTTTAACACAGGTCAAG-----CGGTGGTCAACGAAT	FALSE	0	5
																																				TATGTTTAACACAGGTCAAGCGGTGGTCAACGAATACGAA	TATGTTTAACACAGGTCAAGCGGTGGTCAACGAATACTCA	TRUE	0	0	0	1	0.00066013		TATGTTTAACACAGGTCAATCCGTGGTCAACGAATACTCA	TATGTTTAACACAGGTCAAGCGGTGGTCAACGAATACTCA	FALSE	0	0
																																				TATGTTTAACACAGGTCAAGCGGTGGTCAACGAATAC-CA	TATGTTTAACACAGGTCAAGCGGTGGTCAACGAATACTCA	TRUE	0	0	0	1	0.00066013		TATGTTTAACACAGGTCAATCGGCGGGCAACGAATACTCA	TATGTTTAACACAGGTCAAGCGGTGGTCAACGAATACTCA	FALSE	0	0
																																				TATGTTTAACACAGGTCAAGCGGTGGGCACCGAATACTCA	TATGTTTAACACAGGTCAAGCGGTGGTCAACGAATACTCA	TRUE	0	0	0	1	0.00066013		TATGTTTAACACAGGTCAATCGGGGGTCAACGAATACTCA	TATGTTTAACACAGGTCAAGCGGTGGTCAACGAATACTCA	FALSE	0	0
																																				TATGTTTAACACAGGTCAAGCGGTGGCAAACGAATACTCA	TATGTTTAACACAGGTCAAGCGGTGGTCAACGAATACTCA	TRUE	0	0	0	1	0.00066013		TATGTTTAACACAGGTCAATCGGTGGT-AACGAATACTCA	TATGTTTAACACAGGTCAAGCGGTGGTCAACGAATACTCA	FALSE	0	0
																																				TATGTTTAACACAGGTCAAGCGGTGGACAACAAATACTCA	TATGTTTAACACAGGTCAAGCGGTGGTCAACGAATACTCA	TRUE	0	0	0	1	0.00066013		TATGTTTAACACAGGTCAATCGGTGGTCAAAGAAGAATCA	TATGTTTAACACAGGTCAAGCGGTGGTCAACGAATACTCA	FALSE	0	0
																																				TATGTTTAACACAGGTCAAGCGGTCGCCAACGAATACTCA	TATGTTTAACACAGGTCAAGCGGTGGTCAACGAATACTCA	TRUE	0	0	0	1	0.00066013		TATGTTTAACACAGGTCAATCGGTGGTCAACGAAAAATCA	TATGTTTAACACAGGTCAAGCGGTGGTCAACGAATACTCA	FALSE	0	0
																																				TATGTTTAACACAGGTCAAGCGGCGTTTAACGAATACTCA	TATGTTTAACACAGGTCAAGCGGTGGTCAACGAATACTCA	TRUE	0	0	0	1	0.00066013		TATGTTTAACACAGGTCAATCGGTGGTCAACGAAAACTCA	TATGTTTAACACAGGTCAAGCGGTGGTCAACGAATACTCA	FALSE	0	0
																																				TATGTTTAACACAGGTCAAGCGGCGGTTAACGAATACTCA	TATGTTTAACACAGGTCAAGCGGTGGTCAACGAATACTCA	TRUE	0	0	0	1	0.00066013		TATGTTTAACACAGGTCAATCGGTGGTCAACGAAGACTCA	TATGTTTAACACAGGTCAAGCGGTGGTCAACGAATACTCA	FALSE	0	0
																																				TATGTTTAACACAGGTCAAGCGGTGGTCACCGAGTACTCA	TATGTTTAACACAGGTCAAGCGGTGGTCAACGAATACTCA	TRUE	0	0	0	1	0.00066013		TATGTTTAACACAGGTCAATCGGTGGTCAACGAATACTCT	TATGTTTAACACAGGTCAAGCGGTGGTCAACGAATACTCA	FALSE	0	0
																																				TATGTTTAACACAGGTCAAGCGGCGGTCACCGAATACTCA	TATGTTTAACACAGGTCAAGCGGTGGTCAACGAATACTCA	TRUE	0	0	0	1	0.00066013		TATGTTTAACACAGGTCAAGCGGTGGTCA-CGAATACTCA	TATGTTTAACACAGGTCAAGCGGTGGTCAACGAATACTCA	TRUE	0	0
																																				TATGTTTAACACAGGTCAAGCGGTGGTCAGCGAATACTTA	TATGTTTAACACAGGTCAAGCGGTGGTCAACGAATACTCA	TRUE	0	0	0	1	0.00066013		TATGTTTAACACAGGTCAAGCGGTGGTAAACGAATAATCA	TATGTTTAACACAGGTCAAGCGGTGGTCAACGAATACTCA	TRUE	0	0
																																				TATGTTTAACACAGGTCAAGCGGCGGTCAACGAATACTAA	TATGTTTAACACAGGTCAAGCGGTGGTCAACGAATACTCA	TRUE	0	0	0	1	0.00066013		TATGTTTAACACAGGTCAAGCGGTGGGCAACGGATACTCA	TATGTTTAACACAGGTCAAGCGGTGGTCAACGAATACTCA	TRUE	0	0
																																				TATGTTTAACACAGGTCAAGCGGCGGTCAACAAATACTCA	TATGTTTAACACAGGTCAAGCGGTGGTCAACGAATACTCA	TRUE	0	0	0	1	0.00066013		TATGTTTAACACAGGTCA-GCGGTGGTCAACGAATACTCA	TATGTTTAACACAGGTCAAGCGGTGGTCAACGAATACTCA	TRUE	0	0
																																				TATGTTTAACACAGGTCAAGCGGAGGGCAACGAATGCTCA	TATGTTTAACACAGGTCAAGCGGTGGTCAACGAATACTCA	TRUE	0	0	0	1	0.00066013		TATGTTTAACACAGGCCAA-----------CGAATACTCA	TATGTTTAACACAGGTCAAGCGGTGGTCAACGAATACTCA	FALSE	11	0
																																				TATGTTTAACACAGGTCAAGCGG-GGTCAACGAATACTCA	TATGTTTAACACAGGTCAAGCGGTGGTCAACGAATACTCA	TRUE	0	0	0	1	0.00066013		TATGTTTAACACAGGG-----------------ATACTCA	TATGTTTAACACAGGTCAAGCGGTGGTCAACGAATACTCA	FALSE	17	0
																																				TATGTTTAACACAGGTCAAGCGGTGGTCTACGAGTACTCA	TATGTTTAACACAGGTCAAGCGGTGGTCAACGAATACTCA	TRUE	0	0	0	1	0.00066013		TATGTTTAACACAGGGCAAGCGGTGGTCAACGTATACTCA	TATGTTTAACACAGGTCAAGCGGTGGTCAACGAATACTCA	TRUE	0	0
																																				TATGTTTAACACAGGTCAAGCGGTGGTTGACGAATACTCA	TATGTTTAACACAGGTCAAGCGGTGGTCAACGAATACTCA	TRUE	0	0	0	1	0.00066013		TATGTTTAACACAGGGCAAGCGGTGGTCGACGAATACTCA	TATGTTTAACACAGGTCAAGCGGTGGTCAACGAATACTCA	TRUE	0	0
																																				TATGTTTAACACAGGTCAAGCAATGGTCAACGAATACTCA	TATGTTTAACACAGGTCAAGCGGTGGTCAACGAATACTCA	TRUE	0	0	0	1	0.00066013		TATGTTTAACACAGGGTGGTAGTGCCACACAAAGAGCTTC	TATGTTTAACACAGGTCAAG--------------------	FALSE	0	21
																																				TATGTTTAACACAGGTCAAGAGGTGGTCAACAAATACTCA	TATGTTTAACACAGGTCAAGCGGTGGTCAACGAATACTCA	FALSE	0	0	1	1	0.00066013		TATGTTTAACACAGGT---------GTTAACGAATACTCA	TATGTTTAACACAGGTCAAGCGGTGGTCAACGAATACTCA	FALSE	9	0
																																				TATGTTTAACACAGGTCAAGCGGTTGTCAACGAATTCTCA	TATGTTTAACACAGGTCAAGCGGTGGTCAACGAATACTCA	TRUE	0	0	0	1	0.00066013		TATGTTTAACACAGGTA---CGGTGGTCAACGAATACTCA	TATGTTTAACACAGGTCAAGCGGTGGTCAACGAATACTCA	FALSE	3	0
																																				TATGTTTAACACAGGTCAAGAGGTGATCAACGAAAACTCA	TATGTTTAACACAGGTCAAGCGGTGGTCAACGAATACTCA	FALSE	0	0	1	1	0.00066013		TATGTTTAACACAGGTAAA-----------CGAATACTCA	TATGTTTAACACAGGTCAAGCGGTGGTCAACGAATACTCA	FALSE	11	0
																																				TATGTTTAACACAGGTAAAGCGGTGGTCAACAAATACTCA	TATGTTTAACACAGGTCAAGCGGTGGTCAACGAATACTCA	TRUE	0	0	0	1	0.00066013		TATGTTTAACACAGGTAAAGCGGTGGTGAACGAATACTAA	TATGTTTAACACAGGTCAAGCGGTGGTCAACGAATACTCA	TRUE	0	0
																																				TATGTTTAACACAGGTCAATCGGTGGACAACGAATACTCA	TATGTTTAACACAGGTCAAGCGGTGGTCAACGAATACTCA	FALSE	0	0	1	1	0.00066013		TATGTTTAACACAGGTC----GGTGGTCAACGAATACTCT	TATGTTTAACACAGGTCAAGCGGTGGTCAACGAATACTCA	FALSE	4	0
																																				TATGTTTAACACAGGTCAGGCGGTGGGCAACGAATACTCA	TATGTTTAACACAGGTCAAGCGGTGGTCAACGAATACTCA	TRUE	0	0	0	1	0.00066013		TATGTTTAACACAGGTC----GGTGGTCAACGAGTACTCA	TATGTTTAACACAGGTCAAGCGGTGGTCAACGAATACTCA	FALSE	4	0
																																				TATGTTTAACACAGATCAAGCGGTGGTCAACGAACACTCA	TATGTTTAACACAGGTCAAGCGGTGGTCAACGAATACTCA	TRUE	0	0	0	1	0.00066013		TATGTTTAACACAGGTCAA-----------CAAATACTCA	TATGTTTAACACAGGTCAAGCGGTGGTCAACGAATACTCA	FALSE	11	0
																																				TATGTTTAACACAAGTCAATCGGTGGTCAACGAATACTCA	TATGTTTAACACAGGTCAAGCGGTGGTCAACGAATACTCA	FALSE	0	0	1	1	0.00066013		TATGTTTAACACAGGTCAAGCGGTGGGCAACGCATACTCA	TATGTTTAACACAGGTCAAGCGGTGGTCAACGAATACTCA	TRUE	0	0
																																				TATGTTTAACACAAGTCAAGCGGTGGTCACCGAATACTCA	TATGTTTAACACAGGTCAAGCGGTGGTCAACGAATACTCA	TRUE	0	0	0	1	0.00066013		TATGTTTAACACAGGTCAA-----------CGTATACTCA	TATGTTTAACACAGGTCAAGCGGTGGTCAACGAATACTCA	FALSE	11	0
																																				TATGTTTAACACA-----AGCGGTGGTCAACGAATACTCA	TATGTTTAACACAGGTCAAGCGGTGGTCAACGAATACTCA	TRUE	0	0	0	1	0.00066013		TATGTTTAACACAGGTCAA-CGCTGGTCAACGAATACTCA	TATGTTTAACACAGGTCAAGCGGTGGTCAACGAATACTCA	FALSE	1	0
																																				TATGTTTAACACAGGTCAATCGGTGGTCAGCGAATACTCA	TATGTTTAACACAGGTCAAGCGGTGGTCAACGAATACTCA	FALSE	0	0	1	1	0.00066013		TATGTTTAACACAGGTCAA-CGGAGGTCAACGAATACTCA	TATGTTTAACACAGGTCAAGCGGTGGTCAACGAATACTCA	FALSE	1	0
																																				TATGTTTAACAC-GGTCAAGCGGTGGTCAACGAATACTCA	TATGTTTAACACAGGTCAAGCGGTGGTCAACGAATACTCA	TRUE	0	0	0	1	0.00066013		TATGTTTAACACAGGTCAACGAATACTCACGATTGCAACG	TATGTTTAACACAGGTCAAG------------------CG	FALSE	0	18
																																				TATGTTTAACACAGGTCAATCGGTGGTCCACGAATACTCA	TATGTTTAACACAGGTCAAGCGGTGGTCAACGAATACTCA	FALSE	0	0	1	1	0.00066013		TATGTTTAACACAGGTCAAG-----GTCAACGAATACTCA	TATGTTTAACACAGGTCAAGCGGTGGTCAACGAATACTCA	FALSE	5	0
																																				TATGTTTAACAC--------CGGTTGTCAACGAATACTCA	TATGTTTAACACAGGTCAAGCGGTGGTCAACGAATACTCA	FALSE	8	0	0	1	0.00066013		TATGTTTAACACAGGTCAAGC--TGGTCAACGAATACTCA	TATGTTTAACACAGGTCAAGCGGTGGTCAACGAATACTCA	TRUE	0	0
																																				TATGTTTAACAC--------CGGTGATCAACGAATACTCA	TATGTTTAACACAGGTCAAGCGGTGGTCAACGAATACTCA	FALSE	8	0	0	1	0.00066013		TATGTTTAACACAGGTCAAGCCGCGGTCAACGAATACTCA	TATGTTTAACACAGGTCAAGCGGTGGTCAACGAATACTCA	TRUE	0	0
																																				TATGTTTAACAC---------GGTGTTCAACGAATACTCA	TATGTTTAACACAGGTCAAGCGGTGGTCAACGAATACTCA	FALSE	9	0	0	1	0.00066013		TATGTTTAACACAGGTCAAGCGGCGGGCAACAAATACTCA	TATGTTTAACACAGGTCAAGCGGTGGTCAACGAATACTCA	TRUE	0	0
																																				TATGTTTAACAAAGGTCAAGCGGTGGTCAACGAATACTCT	TATGTTTAACACAGGTCAAGCGGTGGTCAACGAATACTCA	TRUE	0	0	0	1	0.00066013		TATGTTTAACACAGGTCAAGCGGTGCTCAACGAATACTCA	TATGTTTAACACAGGTCAAGCGGTGGTCAACGAATACTCA	TRUE	0	0
																																				TATGTTTAACACAGGTCAATCGGTGTTCAACGAATACTCA	TATGTTTAACACAGGTCAAGCGGTGGTCAACGAATACTCA	FALSE	0	0	1	1	0.00066013		TATGTTTAACACAGGTCAAGCGGTGGCCAACGAATACTTA	TATGTTTAACACAGGTCAAGCGGTGGTCAACGAATACTCA	TRUE	0	0
																																				TATGTTTAACAAAGGTCAAGCGGTGGCCAACGAATACTCA	TATGTTTAACACAGGTCAAGCGGTGGTCAACGAATACTCA	TRUE	0	0	0	1	0.00066013		TATGTTTAACACAGGTCAAGCGGTGGGCAACGAATACGCA	TATGTTTAACACAGGTCAAGCGGTGGTCAACGAATACTCA	TRUE	0	0
																																				TATGTTTAACACAGGTCAATCGTTGGTCAACGAAGACTCA	TATGTTTAACACAGGTCAAGCGGTGGTCAACGAATACTCA	FALSE	0	0	1	1	0.00066013		TTTGTTTAACACAGGTCAATCGGTGGTCAACGAATACTCA	TATGTTTAACACAGGTCAAGCGGTGGTCAACGAATACTCA	FALSE	0	0
																																				TATGTTTAACA-ATGTGATATCTTCTAATCCAACCACAAG	TATGTTTAACACAGGTCAAG--------------------	FALSE	0	120	1	1	0.00066013
																																				TATGTTTAACACAGGTCAATCGTTGGTCAACGAATTCTCA	TATGTTTAACACAGGTCAAGCGGTGGTCAACGAATACTCA	FALSE	0	0	1	1	0.00066013
																																				TATGTTTAACA--GGTCAATCGGTGGTCAACGAATACTCA	TATGTTTAACACAGGTCAAGCGGTGGTCAACGAATACTCA	FALSE	0	0	1	1	0.00066013
																																				TATGTTTAACACAGGTCAC-CGGTGGTAAACGAATACTCA	TATGTTTAACACAGGTCAAGCGGTGGTCAACGAATACTCA	FALSE	1	0	0	1	0.00066013
																																				TATGTTTAAC----------CGGTGGTCAATGAATACTCA	TATGTTTAACACAGGTCAAGCGGTGGTCAACGAATACTCA	FALSE	10	0	0	1	0.00066013
																																				TATGTTTAACACAGGTCACGCGGTGGGCAACGAATACTCA	TATGTTTAACACAGGTCAAGCGGTGGTCAACGAATACTCA	TRUE	0	0	0	1	0.00066013
																																				TATGTTTAACACAGGTCACGCGTTGGCCAACGAATACTCA	TATGTTTAACACAGGTCAAGCGGTGGTCAACGAATACTCA	TRUE	0	0	0	1	0.00066013
																																				TATGTTTAAC-----------GGTGGTCAACGTATACTCA	TATGTTTAACACAGGTCAAGCGGTGGTCAACGAATACTCA	FALSE	11	0	0	1	0.00066013
																																				TATGTTTAACACACGT-------TGGTCAACGAATACTCA	TATGTTTAACACAGGTCAAGCGGTGGTCAACGAATACTCA	FALSE	7	0	0	1	0.00066013
																																				TATGTTTAACACAGATCAAGCGGTGGTCAACGTATACTCA	TATGTTTAACACAGGTCAAGCGGTGGTCAACGAATACTCA	TRUE	0	0	0	1	0.00066013
																																				TATGTTTAACACAGGTCAATCGGTGGCAAACGAATACTCA	TATGTTTAACACAGGTCAAGCGGTGGTCAACGAATACTCA	FALSE	0	0	1	1	0.00066013
																																				TATGTTTAACACAGCTCAAGCGGTGGTAAACGAATACTCA	TATGTTTAACACAGGTCAAGCGGTGGTCAACGAATACTCA	TRUE	0	0	0	1	0.00066013
																																				TATGTTTAACACAGGTAAAGCGGCGTTCAACGAATACTCA	TATGTTTAACACAGGTCAAGCGGTGGTCAACGAATACTCA	TRUE	0	0	0	1	0.00066013
																																				TATGTTTAACACAGGTCAATCGGTGGCCAACGAATACTCC	TATGTTTAACACAGGTCAAGCGGTGGTCAACGAATACTCA	FALSE	0	0	1	1	0.00066013
																																				TATGTTTAACACAGGTAAAGCGATGGTCAACGAATACTCA	TATGTTTAACACAGGTCAAGCGGTGGTCAACGAATACTCA	TRUE	0	0	0	1	0.00066013
																																				TATGTTTAACACAGGGCAGGCGGTGGTCAACGAATACTCA	TATGTTTAACACAGGTCAAGCGGTGGTCAACGAATACTCA	TRUE	0	0	0	1	0.00066013
																																				TATGTTTAACACAGGGCAATCGGTGGCCAACGAATTCTCA	TATGTTTAACACAGGTCAAGCGGTGGTCAACGAATACTCA	FALSE	0	0	1	1	0.00066013
																																				TATGTTTAACACAGGGCAAGCGGTGGTCACCGAATACTCA	TATGTTTAACACAGGTCAAGCGGTGGTCAACGAATACTCA	TRUE	0	0	0	1	0.00066013
																																				TATGTTTAACACAGGCCACGCGGTGGTCAACGAATACTCA	TATGTTTAACACAGGTCAAGCGGTGGTCAACGAATACTCA	TRUE	0	0	0	1	0.00066013
																																				TATGTTTAACACAGGCCAATCGGTGGTCATCGAATACTCA	TATGTTTAACACAGGTCAAGCGGTGGTCAACGAATACTCA	FALSE	0	0	1	1	0.00066013
																																				TATGTTTAACACAGGCCAATCGGTGGTCAATGAATACTTA	TATGTTTAACACAGGTCAAGCGGTGGTCAACGAATACTCA	FALSE	0	0	1	1	0.00066013
																																				TATGTTTAACACAGGCCAATCGGTGGTCAACGAATAATCA	TATGTTTAACACAGGTCAAGCGGTGGTCAACGAATACTCA	FALSE	0	0	1	1	0.00066013
																																				TATGTTTAACACAGGCCAATCGGTGGTAAACGAATACTCA	TATGTTTAACACAGGTCAAGCGGTGGTCAACGAATACTCA	FALSE	0	0	1	1	0.00066013
																																				TATGTTTAACACAGGTCAATCGGTGGTCAACGAATACAGA	TATGTTTAACACAGGTCAAGCGGTGGTCAACGAATACTCA	FALSE	0	0	1	1	0.00066013
																																				TATGTTTAACACAGGCCAATCGGCGGTCAACGAATACTCA	TATGTTTAACACAGGTCAAGCGGTGGTCAACGAATACTCA	FALSE	0	0	1	1	0.00066013
																																				TATGTTTAACACAGGTCAATCGGTGGTCAACGAATACGCA	TATGTTTAACACAGGTCAAGCGGTGGTCAACGAATACTCA	FALSE	0	0	1	1	0.00066013
																																				TATGTTTAACACAGGCCAAGCGGTGGGCAACGAATACTCA	TATGTTTAACACAGGTCAAGCGGTGGTCAACGAATACTCA	TRUE	0	0	0	1	0.00066013
																																				TATGTTTAACACAGGCCAAGCGGGGGTCAACGAATACTCA	TATGTTTAACACAGGTCAAGCGGTGGTCAACGAATACTCA	TRUE	0	0	0	1	0.00066013
																																				TATGTTTAACACAGGTCAATCGGTGGTCAACGAATACTCC	TATGTTTAACACAGGTCAAGCGGTGGTCAACGAATACTCA	FALSE	0	0	1	1	0.00066013
																																				TATGTTTAACACAGGACCAGCGGTGGTCAACGAATACTCA	TATGTTTAACACAGGTCAAGCGGTGGTCAACGAATACTCA	TRUE	0	0	0	1	0.00066013
																																				TATGTTTAACACAGGACAAGCGGTGGCCAACGAATACTCA	TATGTTTAACACAGGTCAAGCGGTGGTCAACGAATACTCA	TRUE	0	0	0	1	0.00066013
																																				TATGTTTAACACAGGACAAGCGGTGCTCAACGAATACTCA	TATGTTTAACACAGGTCAAGCGGTGGTCAACGAATACTCA	TRUE	0	0	0	1	0.00066013
																																				TATGTTTAACACAGG-----CGGTGGTTAACGAATACTCA	TATGTTTAACACAGGTCAAGCGGTGGTCAACGAATACTCA	FALSE	5	0	0	1	0.00066013
																																				----------------------------------------	TATGTTTAACACAGGTCAAGCGGTGGTCAACGAATACTCA	FALSE	42	0	0	1	0.00066013
[truncated: 22 more columns]

## Sheet: R1 seeded - Cage 2
G0-D1									G0-D2									G1-D1									G1-D2									G4-D1									G4-D2
Aligned_Sequence	Reference_Sequence	Unedited	n_deleted	n_inserted	n_mutated	#Reads	%Reads		Aligned_Sequence	Reference_Sequence	Unedited	n_deleted	n_inserted	n_mutated	#Reads	%Reads		Aligned_Sequence	Reference_Sequence	Unedited	n_deleted	n_inserted	n_mutated	#Reads	%Reads		Aligned_Sequence	Reference_Sequence	Unedited	n_deleted	n_inserted	n_mutated	#Reads	%Reads		Aligned_Sequence	Reference_Sequence	Unedited	n_deleted	n_inserted	n_mutated	#Reads	%Reads		Aligned_Sequence	Reference_Sequence	Unedited	n_deleted	n_inserted
TATGTTTAACACAGGTCAAGCGGTGGTCAACGAATACTCA	TATGTTTAACACAGGTCAAGCGGTGGTCAACGAATACTCA	TRUE	0	0	0	60057	90.2407		TATGTTTAACACAGGTCAAGCGGTGGTCAACGAATACTCA	TATGTTTAACACAGGTCAAGCGGTGGTCAACGAATACTCA	TRUE	0	0	0	62563	91.2037		TATGTTTAACACAGGTCAAGCGGTGGTCAACGAATACTCA	TATGTTTAACACAGGTCAAGCGGTGGTCAACGAATACTCA	TRUE	0	0	0	66048	91.8954		TATGTTTAACACAGGTCAAGCGGTGGTCAACGAATACTCA	TATGTTTAACACAGGTCAAGCGGTGGTCAACGAATACTCA	TRUE	0	0	0	55852	91.2182		TATGTTTAACACAGGTCAAGCGGTGGTCAACGAATACTCA	TATGTTTAACACAGGTCAAGCGGTGGTCAACGAATACTCA	TRUE	0	0	0	116780	87.0564		TATGTTTAACACAGGTCAAGCGGTGGTCAACGAATACTCA	TATGTTTAACACAGGTCAAGCGGTGGTCAACGAATACTCA	TRUE	0	0
TATGTTTAACACAGGTCAATCGGTGGTCAACGAATACTCA	TATGTTTAACACAGGTCAAGCGGTGGTCAACGAATACTCA	FALSE	0	0	1	5134	7.71427		TATGTTTAACACAGGTCAATCGGTGGTCAACGAATACTCA	TATGTTTAACACAGGTCAAGCGGTGGTCAACGAATACTCA	FALSE	0	0	1	4262	6.2131	6.96368	TATGTTTAACACAGGTCAATCGGTGGTCAACGAATACTCA	TATGTTTAACACAGGTCAAGCGGTGGTCAACGAATACTCA	FALSE	0	0	1	3550	4.93927		TATGTTTAACACAGGTCAATCGGTGGTCAACGAATACTCA	TATGTTTAACACAGGTCAAGCGGTGGTCAACGAATACTCA	FALSE	0	0	1	3510	5.73258	5.33592	TATGTTTAACACAGGTCAATCGGTGGTCAACGAATACTCA	TATGTTTAACACAGGTCAAGCGGTGGTCAACGAATACTCA	FALSE	0	0	1	11542	8.60425		TATGTTTAACACAGGTCAATCGGTGGTCAACGAATACTCA	TATGTTTAACACAGGTCAAGCGGTGGTCAACGAATACTCA	FALSE	0	0
TATGTTTAACACAGGTCAAGTGGTGGTCAACGAATACTCA	TATGTTTAACACAGGTCAAGCGGTGGTCAACGAATACTCA	FALSE	0	0	1	93	0.13974		TATGTTTAACACAGGTCAAGTGGTGGTCAACGAATACTCA	TATGTTTAACACAGGTCAAGCGGTGGTCAACGAATACTCA	FALSE	0	0	1	147	0.214295		TATGTTTAACACAGGTC----GGTGGTCAACGAATACTCA	TATGTTTAACACAGGTCAAGCGGTGGTCAACGAATACTCA	FALSE	4	0	0	163	0.226789		TATGTTTAACACAGGTCAAGTGGTGGTCAACGAATACTCA	TATGTTTAACACAGGTCAAGCGGTGGTCAACGAATACTCA	FALSE	0	0	1	85	0.138823		TATGTTTAACACAGGTCAA-CGGTGGTCAACGAATACTCA	TATGTTTAACACAGGTCAAGCGGTGGTCAACGAATACTCA	FALSE	1	0	0	599	0.446538		TATGTTTAACAC--------CGGTGGTCAACGAATACTCA	TATGTTTAACACAGGTCAAGCGGTGGTCAACGAATACTCA	FALSE	8	0
TATGTTTAACACAGGTCAAGCGGTGGTCAACAAATACTCA	TATGTTTAACACAGGTCAAGCGGTGGTCAACGAATACTCA	TRUE	0	0	0	46	0.0691189		TATGTTTAACACAGGTCAAGCGGTGGTCAATGAATACTCA	TATGTTTAACACAGGTCAAGCGGTGGTCAACGAATACTCA	TRUE	0	0	0	47	0.0685161		TATGTTTAACAC--------CGGTGGTCAACGAATACTCA	TATGTTTAACACAGGTCAAGCGGTGGTCAACGAATACTCA	FALSE	8	0	0	135	0.187831		TATGTTTAACACAGGTC----GGTGGTCAACGAATACTCA	TATGTTTAACACAGGTCAAGCGGTGGTCAACGAATACTCA	FALSE	4	0	0	84	0.13719		TATGTTTAACACAGGTCAA-----------CGAATACTCA	TATGTTTAACACAGGTCAAGCGGTGGTCAACGAATACTCA	FALSE	11	0	0	427	0.318317		TATGTTTAACACAGGTC----GGTGGTCAACGAATACTCA	TATGTTTAACACAGGTCAAGCGGTGGTCAACGAATACTCA	FALSE	4	0
TATGTTTAACACGGGTCAAGCGGTGGTCAACGAATACTCA	TATGTTTAACACAGGTCAAGCGGTGGTCAACGAATACTCA	TRUE	0	0	0	43	0.0646111		TATGTTTAACACAGGTCAAGCGGTGGTCAACAAATACTCA	TATGTTTAACACAGGTCAAGCGGTGGTCAACGAATACTCA	TRUE	0	0	0	44	0.0641427		TATGTTTAACACAGGTCAAGTGGTGGTCAACGAATACTCA	TATGTTTAACACAGGTCAAGCGGTGGTCAACGAATACTCA	FALSE	0	0	1	104	0.1447		TATGTTTAACAC--------CGGTGGTCAACGAATACTCA	TATGTTTAACACAGGTCAAGCGGTGGTCAACGAATACTCA	FALSE	8	0	0	69	0.112692		TATGTTTAACACAGGTC----GGTGGTCAACGAATACTCA	TATGTTTAACACAGGTCAAGCGGTGGTCAACGAATACTCA	FALSE	4	0	0	279	0.207987		TATGTTTAACACAGGTCAAGTGGTGGTCAACGAATACTCA	TATGTTTAACACAGGTCAAGCGGTGGTCAACGAATACTCA	FALSE	0	0
TATGTTTAACACAGGTCAAGCGGTGGTCAATGAATACTCA	TATGTTTAACACAGGTCAAGCGGTGGTCAACGAATACTCA	TRUE	0	0	0	37	0.0555956		TATGTTTAACACGGGTCAAGCGGTGGTCAACGAATACTCA	TATGTTTAACACAGGTCAAGCGGTGGTCAACGAATACTCA	TRUE	0	0	0	43	0.062685		TATGTTTAACACAGGTC---CGGTGGTCAACGAATACTCA	TATGTTTAACACAGGTCAAGCGGTGGTCAACGAATACTCA	FALSE	3	0	0	95	0.132178		TATGTTTAACAC---------GGTGGTCAACGAATACTCA	TATGTTTAACACAGGTCAAGCGGTGGTCAACGAATACTCA	FALSE	9	0	0	58	0.0947264		TATGTTTAACAC--------CGGTGGTCAACGAATACTCA	TATGTTTAACACAGGTCAAGCGGTGGTCAACGAATACTCA	FALSE	8	0	0	211	0.157295		TATGTTTAAC-----------GGTGGTCAACGAATACTCA	TATGTTTAACACAGGTCAAGCGGTGGTCAACGAATACTCA	FALSE	11	0
TATGTTTAACACAGGTC----GGTGGTCAACGAATACTCA	TATGTTTAACACAGGTCAAGCGGTGGTCAACGAATACTCA	FALSE	4	0	0	35	0.0525905		TATGTTTAACACAGGCCAAGCGGTGGTCAACGAATACTCA	TATGTTTAACACAGGTCAAGCGGTGGTCAACGAATACTCA	TRUE	0	0	0	36	0.0524804		TATGTTTAACAC---------GGTGGTCAACGAATACTCA	TATGTTTAACACAGGTCAAGCGGTGGTCAACGAATACTCA	FALSE	9	0	0	87	0.121047		TATGTTTAACACAGGTCAA-CGGTGGTCAACGAATACTCA	TATGTTTAACACAGGTCAAGCGGTGGTCAACGAATACTCA	FALSE	1	0	0	46	0.0751278		TATGTTTAACACAGGTCAAGTGGTGGTCAACGAATACTCA	TATGTTTAACACAGGTCAAGCGGTGGTCAACGAATACTCA	FALSE	0	0	1	209	0.155804		TATGTTTAACACAGGTCAA-CGGTGGTCAACGAATACTCA	TATGTTTAACACAGGTCAAGCGGTGGTCAACGAATACTCA	FALSE	1	0
TATGTTTAACAC--------CGGTGGTCAACGAATACTCA	TATGTTTAACACAGGTCAAGCGGTGGTCAACGAATACTCA	FALSE	8	0	0	29	0.043575		TATGTTTAACACAGGTCAAGCGGCGGTCAACGAATACTCA	TATGTTTAACACAGGTCAAGCGGTGGTCAACGAATACTCA	TRUE	0	0	0	32	0.0466493		TATGTTTAAC----------CGGTGGTCAACGAATACTCA	TATGTTTAACACAGGTCAAGCGGTGGTCAACGAATACTCA	FALSE	10	0	0	80	0.111307		TATGTTTAACACAGGTCAAGCGGTGGTCAACAAATACTCA	TATGTTTAACACAGGTCAAGCGGTGGTCAACGAATACTCA	TRUE	0	0	0	45	0.0734946		TATGTTTAACACAGGT--------GGTCAACGAATACTCA	TATGTTTAACACAGGTCAAGCGGTGGTCAACGAATACTCA	FALSE	8	0	0	206	0.153567		TATGTTTAACAC---------GGTGGTCAACGAATACTCA	TATGTTTAACACAGGTCAAGCGGTGGTCAACGAATACTCA	FALSE	9	0
TATGTTTAACACAGGTCAAGCGGCGGTCAACGAATACTCA	TATGTTTAACACAGGTCAAGCGGTGGTCAACGAATACTCA	TRUE	0	0	0	23	0.0345594		TATGTTTAACACAGGTC----GGTGGTCAACGAATACTCA	TATGTTTAACACAGGTCAAGCGGTGGTCAACGAATACTCA	FALSE	4	0	0	30	0.0437337		TATGTTTAAC-----------GGTGGTCAACGAATACTCA	TATGTTTAACACAGGTCAAGCGGTGGTCAACGAATACTCA	FALSE	11	0	0	76	0.105742		TATGTTTAAC-----------GGTGGTCAACGAATACTCA	TATGTTTAACACAGGTCAAGCGGTGGTCAACGAATACTCA	FALSE	11	0	0	43	0.0702282		TATGTTTAACAC---------GGTGGTCAACGAATACTCA	TATGTTTAACACAGGTCAAGCGGTGGTCAACGAATACTCA	FALSE	9	0	0	168	0.125239		TATGTTTAAC----------CGGTGGTCAACGAATACTCA	TATGTTTAACACAGGTCAAGCGGTGGTCAACGAATACTCA	FALSE	10	0
TATGTTTAACACAGG-----CGGTGGTCAACGAATACTCA	TATGTTTAACACAGGTCAAGCGGTGGTCAACGAATACTCA	FALSE	5	0	0	21	0.0315543		TATGTTTAACACAGGACAAGCGGTGGTCAACGAATACTCA	TATGTTTAACACAGGTCAAGCGGTGGTCAACGAATACTCA	TRUE	0	0	0	28	0.0408181		TATGTTTAACACAGGTCAA-CGGTGGTCAACGAATACTCA	TATGTTTAACACAGGTCAAGCGGTGGTCAACGAATACTCA	FALSE	1	0	0	71	0.0987854		TATGTTTAACACAGGTC---CGGTGGTCAACGAATACTCA	TATGTTTAACACAGGTCAAGCGGTGGTCAACGAATACTCA	FALSE	3	0	0	39	0.0636953		TATGTTTAACACAGGTC---CGGTGGTCAACGAATACTCA	TATGTTTAACACAGGTCAAGCGGTGGTCAACGAATACTCA	FALSE	3	0	0	142	0.105857		TATGTTTAACACAGGTC---CGGTGGTCAACGAATACTCA	TATGTTTAACACAGGTCAAGCGGTGGTCAACGAATACTCA	FALSE	3	0
TATGTTTAACACAGGCCAAGCGGTGGTCAACGAATACTCA	TATGTTTAACACAGGTCAAGCGGTGGTCAACGAATACTCA	TRUE	0	0	0	20	0.0300517		TATGTTTAACACAGGTCAAGCGGTGGCCAACGAATACTCA	TATGTTTAACACAGGTCAAGCGGTGGTCAACGAATACTCA	TRUE	0	0	0	26	0.0379025		TATGTTTAACACAGG-----CGGTGGTCAACGAATACTCA	TATGTTTAACACAGGTCAAGCGGTGGTCAACGAATACTCA	FALSE	5	0	0	55	0.0765239		TATGTTTAACACGGGTCAAGCGGTGGTCAACGAATACTCA	TATGTTTAACACAGGTCAAGCGGTGGTCAACGAATACTCA	TRUE	0	0	0	37	0.0604289		TATGTTTAAC-----------GGTGGTCAACGAATACTCA	TATGTTTAACACAGGTCAAGCGGTGGTCAACGAATACTCA	FALSE	11	0	0	138	0.102875		TATGTTTAACACAGGTCA--CGGTGGTCAACGAATACTCA	TATGTTTAACACAGGTCAAGCGGTGGTCAACGAATACTCA	FALSE	2	0
TATGTTTAACATAGGTCAAGCGGTGGTCAACGAATACTCA	TATGTTTAACACAGGTCAAGCGGTGGTCAACGAATACTCA	TRUE	0	0	0	20	0.0300517		TATGTTTAACACAGGTC---CGGTGGTCAACGAATACTCA	TATGTTTAACACAGGTCAAGCGGTGGTCAACGAATACTCA	FALSE	3	0	0	25	0.0364447		TATGTTTAACACAGGTCAA-----------CGAATACTCA	TATGTTTAACACAGGTCAAGCGGTGGTCAACGAATACTCA	FALSE	11	0	0	53	0.0737412		TATGTTTAACACAGGTCAAGCGGTGGTCAATGAATACTCA	TATGTTTAACACAGGTCAAGCGGTGGTCAACGAATACTCA	TRUE	0	0	0	33	0.053896		TATGTTTAACACAGG-----CGGTGGTCAACGAATACTCA	TATGTTTAACACAGGTCAAGCGGTGGTCAACGAATACTCA	FALSE	5	0	0	136	0.101384		TATGTTTAACACAGG-----CGGTGGTCAACGAATACTCA	TATGTTTAACACAGGTCAAGCGGTGGTCAACGAATACTCA	FALSE	5	0
TATGTTTAACACAGGTC---CGGTGGTCAACGAATACTCA	TATGTTTAACACAGGTCAAGCGGTGGTCAACGAATACTCA	FALSE	3	0	0	19	0.0285491		TATGTTTAACATAGGTCAAGCGGTGGTCAACGAATACTCA	TATGTTTAACACAGGTCAAGCGGTGGTCAACGAATACTCA	TRUE	0	0	0	23	0.0335292		TATGTTTAACACAGGTCAAGCGGTGGTCAATGAATACTCA	TATGTTTAACACAGGTCAAGCGGTGGTCAACGAATACTCA	TRUE	0	0	0	52	0.0723498		TATGTTTAAC----------CGGTGGTCAACGAATACTCA	TATGTTTAACACAGGTCAAGCGGTGGTCAACGAATACTCA	FALSE	10	0	0	31	0.0506296		TATGTTTAAC----------CGGTGGTCAACGAATACTCA	TATGTTTAACACAGGTCAAGCGGTGGTCAACGAATACTCA	FALSE	10	0	0	129	0.096166		TATGTTTAACACAGGTCAA-----------CGAATACTCA	TATGTTTAACACAGGTCAAGCGGTGGTCAACGAATACTCA	FALSE	11	0
TATGTTTAAC-----------GGTGGTCAACGAATACTCA	TATGTTTAACACAGGTCAAGCGGTGGTCAACGAATACTCA	FALSE	11	0	0	19	0.0285491		TATGTTTAACAC--------CGGTGGTCAACGAATACTCA	TATGTTTAACACAGGTCAAGCGGTGGTCAACGAATACTCA	FALSE	8	0	0	21	0.0306136		TATGTTTAACACAGGTCA--CGGTGGTCAACGAATACTCA	TATGTTTAACACAGGTCAAGCGGTGGTCAACGAATACTCA	FALSE	2	0	0	45	0.0626104		TATGTTTAACACAGG-----CGGTGGTCAACGAATACTCA	TATGTTTAACACAGGTCAAGCGGTGGTCAACGAATACTCA	FALSE	5	0	0	29	0.0473632		TATGTTTAACACAGGTCAAGCGGTGGTCAACAAATACTCA	TATGTTTAACACAGGTCAAGCGGTGGTCAACGAATACTCA	TRUE	0	0	0	84	0.0626197		TATGTTTAACACAGGTCAAGCGGTGGTCAATGAATACTCA	TATGTTTAACACAGGTCAAGCGGTGGTCAACGAATACTCA	TRUE	0	0
TATGTTTAACACATGTCAAGCGGTGGTCAACGAATACTCA	TATGTTTAACACAGGTCAAGCGGTGGTCAACGAATACTCA	TRUE	0	0	0	18	0.0270465		TATGTTTAACACAGGTCACGCGGTGGTCAACGAATACTCA	TATGTTTAACACAGGTCAAGCGGTGGTCAACGAATACTCA	TRUE	0	0	0	20	0.0291558		TATGTTTAACACGGGTCAAGCGGTGGTCAACGAATACTCA	TATGTTTAACACAGGTCAAGCGGTGGTCAACGAATACTCA	TRUE	0	0	0	41	0.0570451		TATGTTTAACACAG------CGGTGGTCAACGAATACTCA	TATGTTTAACACAGGTCAAGCGGTGGTCAACGAATACTCA	FALSE	6	0	0	28	0.04573		TATGTTTAACACGGGTCAAGCGGTGGTCAACGAATACTCA	TATGTTTAACACAGGTCAAGCGGTGGTCAACGAATACTCA	TRUE	0	0	0	83	0.0618743		TATGTTTAACACAG------CGGTGGTCAACGAATACTCA	TATGTTTAACACAGGTCAAGCGGTGGTCAACGAATACTCA	FALSE	6	0
TATGTTTAACACAGGTCAAGCGGTGGTCAACGAATACTCG	TATGTTTAACACAGGTCAAGCGGTGGTCAACGAATACTCA	TRUE	0	0	0	18	0.0270465		TATGTTTAACACAGGTCAAGCGGTGGTCGACGAATACTCA	TATGTTTAACACAGGTCAAGCGGTGGTCAACGAATACTCA	TRUE	0	0	0	20	0.0291558		TATGTTTAACACAGGTCAAGCGGTGGTCAACAAATACTCA	TATGTTTAACACAGGTCAAGCGGTGGTCAACGAATACTCA	TRUE	0	0	0	34	0.0473057		TATGTTTAACACAGGTCAAGCGGCGGTCAACGAATACTCA	TATGTTTAACACAGGTCAAGCGGTGGTCAACGAATACTCA	TRUE	0	0	0	26	0.0424635		TATGTTTAACACAGGTCA--CGGTGGTCAACGAATACTCA	TATGTTTAACACAGGTCAAGCGGTGGTCAACGAATACTCA	FALSE	2	0	0	81	0.0603833		TATGTTTAACACA-------CGGTGGTCAACGAATACTCA	TATGTTTAACACAGGTCAAGCGGTGGTCAACGAATACTCA	FALSE	7	0
TATGGTTAACACAGGTCAAGCGGTGGTCAACGAATACTCA	TATGTTTAACACAGGTCAAGCGGTGGTCAACGAATACTCA	TRUE	0	0	0	17	0.0255439		TATGTTTAACACAGGTCAAGCGGTGGTTAACGAATACTCA	TATGTTTAACACAGGTCAAGCGGTGGTCAACGAATACTCA	TRUE	0	0	0	19	0.027698		TATGTTTAACACAG------CGGTGGTCAACGAATACTCA	TATGTTTAACACAGGTCAAGCGGTGGTCAACGAATACTCA	FALSE	6	0	0	32	0.044523		TATGTTTAACACAGGTCAAGCGGTGGCCAACGAATACTCA	TATGTTTAACACAGGTCAAGCGGTGGTCAACGAATACTCA	TRUE	0	0	0	25	0.0408303		TATGTTTAACACAGGTCAAGCGGTGGTCAATGAATACTCA	TATGTTTAACACAGGTCAAGCGGTGGTCAACGAATACTCA	TRUE	0	0	0	74	0.055165		TATGTTTAACACAGGTCAAGCGGTGGTCAACAAATACTCA	TATGTTTAACACAGGTCAAGCGGTGGTCAACGAATACTCA	TRUE	0	0
TATGTTTAACACAGGTCAA-CGGTGGTCAACGAATACTCA	TATGTTTAACACAGGTCAAGCGGTGGTCAACGAATACTCA	FALSE	1	0	0	17	0.0255439		TATGTTTAACACAGGTCAAGAGGTGGTCAACGAATACTCA	TATGTTTAACACAGGTCAAGCGGTGGTCAACGAATACTCA	FALSE	0	0	1	19	0.027698		TATGTT--------------CGGTGGTCAACGAATACTCA	TATGTTTAACACAGGTCAAGCGGTGGTCAACGAATACTCA	FALSE	14	0	0	32	0.044523		TATGTTTAACACAGGTCAAGCGGTGGTCAACGAATACTCG	TATGTTTAACACAGGTCAAGCGGTGGTCAACGAATACTCA	TRUE	0	0	0	24	0.0391971		#NAME?	TATGTTTAACACAGGTCAAGCGGTGGTCAACGAATACTCA	FALSE	24	0	0	65	0.0484557		TATGTTTAACACGGGTCAAGCGGTGGTCAACGAATACTCA	TATGTTTAACACAGGTCAAGCGGTGGTCAACGAATACTCA	TRUE	0	0
TATGTTTAACACAGGTCAAGCGGTGGTTAACGAATACTCA	TATGTTTAACACAGGTCAAGCGGTGGTCAACGAATACTCA	TRUE	0	0	0	16	0.0240413		TATGTTTAACACAGG-----CGGTGGTCAACGAATACTCA	TATGTTTAACACAGGTCAAGCGGTGGTCAACGAATACTCA	FALSE	5	0	0	19	0.027698		TATGTTTAACATAGGTCAAGCGGTGGTCAACGAATACTCA	TATGTTTAACACAGGTCAAGCGGTGGTCAACGAATACTCA	TRUE	0	0	0	25	0.0347836		TATGTTCAACACAGGTCAAGCGGTGGTCAACGAATACTCA	TATGTTTAACACAGGTCAAGCGGTGGTCAACGAATACTCA	TRUE	0	0	0	20	0.0326643		TATGTTTAACACAGGTCAAGCGGCGGTCAACGAATACTCA	TATGTTTAACACAGGTCAAGCGGTGGTCAACGAATACTCA	TRUE	0	0	0	63	0.0469648		TATGTTTAACACAGGTCAAGCAGTGGTCAACGAATACTCA	TATGTTTAACACAGGTCAAGCGGTGGTCAACGAATACTCA	TRUE	0	0
TATGTTTAACACAGGTCA--CGGTGGTCAACGAATACTCA	TATGTTTAACACAGGTCAAGCGGTGGTCAACGAATACTCA	FALSE	2	0	0	16	0.0240413		TATGTTTAAC-----------GGTGGTCAACGAATACTCA	TATGTTTAACACAGGTCAAGCGGTGGTCAACGAATACTCA	FALSE	11	0	0	19	0.027698		TATGTTTAACACA-------CGGTGGTCAACGAATACTCA	TATGTTTAACACAGGTCAAGCGGTGGTCAACGAATACTCA	FALSE	7	0	0	25	0.0347836		TATGTTTAACACAGGACAAGCGGTGGTCAACGAATACTCA	TATGTTTAACACAGGTCAAGCGGTGGTCAACGAATACTCA	TRUE	0	0	0	20	0.0326643		TATGTTTAACACA-------CGGTGGTCAACGAATACTCA	TATGTTTAACACAGGTCAAGCGGTGGTCAACGAATACTCA	FALSE	7	0	0	59	0.0439829		TATGTTT-------------CGGTGGTCAACGAATACTCA	TATGTTTAACACAGGTCAAGCGGTGGTCAACGAATACTCA	FALSE	13	0
TATGTTTAACACTGGTCAAGCGGTGGTCAACGAATACTCA	TATGTTTAACACAGGTCAAGCGGTGGTCAACGAATACTCA	TRUE	0	0	0	15	0.0225388		TATGTTTAACACAGGTCAAGCGGTGGTAAACGAATACTCA	TATGTTTAACACAGGTCAAGCGGTGGTCAACGAATACTCA	TRUE	0	0	0	18	0.0262402		TATGTTTA------------CGGTGGTCAACGAATACTCA	TATGTTTAACACAGGTCAAGCGGTGGTCAACGAATACTCA	FALSE	12	0	0	23	0.0320009		TATGTTTAACACAGGTCA--CGGTGGTCAACGAATACTCA	TATGTTTAACACAGGTCAAGCGGTGGTCAACGAATACTCA	FALSE	2	0	0	19	0.0310311		TATGTTT-------------CGGTGGTCAACGAATACTCA	TATGTTTAACACAGGTCAAGCGGTGGTCAACGAATACTCA	FALSE	13	0	0	56	0.0417465		TATGTTTA------------CGGTGGTCAACGAATACTCA	TATGTTTAACACAGGTCAAGCGGTGGTCAACGAATACTCA	FALSE	12	0
TATGTTTAACACAGGTCAAGCGGTAGTCAACGAATACTCA	TATGTTTAACACAGGTCAAGCGGTGGTCAACGAATACTCA	TRUE	0	0	0	15	0.0225388		TATGTTTAACACAGGTCAAGCGGTGGTCAACGAATACTCG	TATGTTTAACACAGGTCAAGCGGTGGTCAACGAATACTCA	TRUE	0	0	0	18	0.0262402		TATGTTTAACACAGGCCAAGCGGTGGTCAACGAATACTCA	TATGTTTAACACAGGTCAAGCGGTGGTCAACGAATACTCA	TRUE	0	0	0	20	0.0278269		TATGTTTAACACAGGTCAAGCGGTGGTTAACGAATACTCA	TATGTTTAACACAGGTCAAGCGGTGGTCAACGAATACTCA	TRUE	0	0	0	19	0.0310311		TATGTTTAACACAG------CGGTGGTCAACGAATACTCA	TATGTTTAACACAGGTCAAGCGGTGGTCAACGAATACTCA	FALSE	6	0	0	52	0.0387646		TATGTTTAACATAGGTCAAGCGGTGGTCAACGAATACTCA	TATGTTTAACACAGGTCAAGCGGTGGTCAACGAATACTCA	TRUE	0	0
TATGTTTAAC----------CGGTGGTCAACGAATACTCA	TATGTTTAACACAGGTCAAGCGGTGGTCAACGAATACTCA	FALSE	10	0	0	15	0.0225388		TATGTTTAACAC---------GGTGGTCAACGAATACTCA	TATGTTTAACACAGGTCAAGCGGTGGTCAACGAATACTCA	FALSE	9	0	0	18	0.0262402		TATGTTT-------------CGGTGGTCAACGAATACTCA	TATGTTTAACACAGGTCAAGCGGTGGTCAACGAATACTCA	FALSE	13	0	0	20	0.0278269		TATGTTTA------------CGGTGGTCAACGAATACTCA	TATGTTTAACACAGGTCAAGCGGTGGTCAACGAATACTCA	FALSE	12	0	0	18	0.0293978		TATGTTTAACACAGGTCAAGCGATGGTCAACGAATACTCA	TATGTTTAACACAGGTCAAGCGGTGGTCAACGAATACTCA	TRUE	0	0	0	45	0.0335463		TATGTTTAACACAGGTCAAGCGGTGGCCAACGAATACTCA	TATGTTTAACACAGGTCAAGCGGTGGTCAACGAATACTCA	TRUE	0	0
TATGTTTAACACAGGTCAAGCGGTTGTCAACGAATACTCA	TATGTTTAACACAGGTCAAGCGGTGGTCAACGAATACTCA	TRUE	0	0	0	15	0.0225388		TATGTTTAAC----------CGGTGGTCAACGAATACTCA	TATGTTTAACACAGGTCAAGCGGTGGTCAACGAATACTCA	FALSE	10	0	0	18	0.0262402		TATGTTTAACACAGGTCAAGCGGCGGTCAACGAATACTCA	TATGTTTAACACAGGTCAAGCGGTGGTCAACGAATACTCA	TRUE	0	0	0	18	0.0250442		TATGTTTAACACAGGTCAAGCGGTGATCAACGAATACTCA	TATGTTTAACACAGGTCAAGCGGTGGTCAACGAATACTCA	TRUE	0	0	0	18	0.0293978		TATGTT--------------CGGTGGTCAACGAATACTCA	TATGTTTAACACAGGTCAAGCGGTGGTCAACGAATACTCA	FALSE	14	0	0	43	0.0320553		TATGTTTAACACAGGTCAAGCGGCGGTCAACGAATACTCA	TATGTTTAACACAGGTCAAGCGGTGGTCAACGAATACTCA	TRUE	0	0
TATGTTTAACACAGGTCAAGCGGTGGCCAACGAATACTCA	TATGTTTAACACAGGTCAAGCGGTGGTCAACGAATACTCA	TRUE	0	0	0	14	0.0210362		TATGTTTAACACAGGTCAAGCGGTGGTCAACGAATACCCA	TATGTTTAACACAGGTCAAGCGGTGGTCAACGAATACTCA	TRUE	0	0	0	16	0.0233246		TATGTTCAACACAGGTCAAGCGGTGGTCAACGAATACTCA	TATGTTTAACACAGGTCAAGCGGTGGTCAACGAATACTCA	TRUE	0	0	0	18	0.0250442		TATGTTTAACACAGGCCAAGCGGTGGTCAACGAATACTCA	TATGTTTAACACAGGTCAAGCGGTGGTCAACGAATACTCA	TRUE	0	0	0	18	0.0293978		TATGTTTAACACAGGTCAAG--GTGGTCAACGAATACTCA	TATGTTTAACACAGGTCAAGCGGTGGTCAACGAATACTCA	FALSE	2	0	0	40	0.0298189		TATGTT--------------CGGTGGTCAACGAATACTCA	TATGTTTAACACAGGTCAAGCGGTGGTCAACGAATACTCA	FALSE	14	0
TATGTTTAACACAGGTCAAGCGGTGGTCAACGAATACCCA	TATGTTTAACACAGGTCAAGCGGTGGTCAACGAATACTCA	TRUE	0	0	0	14	0.0210362		TATGTCTAACACAGGTCAAGCGGTGGTCAACGAATACTCA	TATGTTTAACACAGGTCAAGCGGTGGTCAACGAATACTCA	TRUE	0	0	0	15	0.0218669		TATGTTTAACACAGGTCAAGCGGTGGTTAACGAATACTCA	TATGTTTAACACAGGTCAAGCGGTGGTCAACGAATACTCA	TRUE	0	0	0	16	0.0222615		TATGTTTAACACAGGT--------GGTCAACGAATACTCA	TATGTTTAACACAGGTCAAGCGGTGGTCAACGAATACTCA	FALSE	8	0	0	17	0.0277646		TATGTTTAACACAGGTCAAGCGGTGGCCAACGAATACTCA	TATGTTTAACACAGGTCAAGCGGTGGTCAACGAATACTCA	TRUE	0	0	0	39	0.0290735		TATGTTTAACACAGGTCAAGCGGTGGTTAACGAATACTCA	TATGTTTAACACAGGTCAAGCGGTGGTCAACGAATACTCA	TRUE	0	0
TATGTTTAACAC---------GGTGGTCAACGAATACTCA	TATGTTTAACACAGGTCAAGCGGTGGTCAACGAATACTCA	FALSE	9	0	0	14	0.0210362		TATGTTTAACACAGGTCAAGCAGTGGTCAACGAATACTCA	TATGTTTAACACAGGTCAAGCGGTGGTCAACGAATACTCA	TRUE	0	0	0	15	0.0218669		TATGTTTAACACAGGTCGAGCGGTGGTCAACGAATACTCA	TATGTTTAACACAGGTCAAGCGGTGGTCAACGAATACTCA	TRUE	0	0	0	16	0.0222615		TATGTTTAACACAGGTCAAGCGGTGGTCAACGAATACCCA	TATGTTTAACACAGGTCAAGCGGTGGTCAACGAATACTCA	TRUE	0	0	0	17	0.0277646		T-----------------------GGTCAACGAATACTCA	TATGTTTAACACAGGTCAAGCGGTGGTCAACGAATACTCA	FALSE	23	0	0	36	0.026837		TATGTTTAACACAGGT--------GGTCAACGAATACTCA	TATGTTTAACACAGGTCAAGCGGTGGTCAACGAATACTCA	FALSE	8	0
TATGTTTAACACAGGTCAAGCGGTGGTAAACGAATACTCA	TATGTTTAACACAGGTCAAGCGGTGGTCAACGAATACTCA	TRUE	0	0	0	14	0.0210362		TATGTTTAACACAGATCAAGCGGTGGTCAACGAATACTCA	TATGTTTAACACAGGTCAAGCGGTGGTCAACGAATACTCA	TRUE	0	0	0	15	0.0218669		TATGTTTAACGCAGGTCAAGCGGTGGTCAACGAATACTCA	TATGTTTAACACAGGTCAAGCGGTGGTCAACGAATACTCA	TRUE	0	0	0	16	0.0222615		TATGTTTAACACAGGTCAAGCAGTGGTCAACGAATACTCA	TATGTTTAACACAGGTCAAGCGGTGGTCAACGAATACTCA	TRUE	0	0	0	16	0.0261314		TATGTTTAACACAGGTCACGCGGTGGTCAACGAATACTCA	TATGTTTAACACAGGTCAAGCGGTGGTCAACGAATACTCA	TRUE	0	0	0	34	0.0253461		TATGT---------------CGGTGGTCAACGAATACTCA	TATGTTTAACACAGGTCAAGCGGTGGTCAACGAATACTCA	FALSE	15	0
TATGTTTAACACAGGTCAAGCGGTGGACAACGAATACTCA	TATGTTTAACACAGGTCAAGCGGTGGTCAACGAATACTCA	TRUE	0	0	0	13	0.0195336		TATGTTTAACGCAGGTCAAGCGGTGGTCAACGAATACTCA	TATGTTTAACACAGGTCAAGCGGTGGTCAACGAATACTCA	TRUE	0	0	0	15	0.0218669		#NAME?	TATGTTTAACACAGGTCAAGCGGTGGTCAACGAATACTCA	FALSE	25	0	0	14	0.0194788		TATGTTTAACATAGGTCAAGCGGTGGTCAACGAATACTCA	TATGTTTAACACAGGTCAAGCGGTGGTCAACGAATACTCA	TRUE	0	0	0	15	0.0244982		TATGTTTAACATAGGTCAAGCGGTGGTCAACGAATACTCA	TATGTTTAACACAGGTCAAGCGGTGGTCAACGAATACTCA	TRUE	0	0	0	34	0.0253461		TATGTTTAACACAGGTCAAGCGGTGGTCAACGAATATTCA	TATGTTTAACACAGGTCAAGCGGTGGTCAACGAATACTCA	TRUE	0	0
TGTGTTTAACACAGGTCAAGCGGTGGTCAACGAATACTCA	TATGTTTAACACAGGTCAAGCGGTGGTCAACGAATACTCA	TRUE	0	0	0	13	0.0195336		CATGTTTAACACAGGTCAAGCGGTGGTCAACGAATACTCA	TATGTTTAACACAGGTCAAGCGGTGGTCAACGAATACTCA	TRUE	0	0	0	15	0.0218669		TATGTTTAACACAGGTCAAGCGGTGGTCAACGAATATTCA	TATGTTTAACACAGGTCAAGCGGTGGTCAACGAATACTCA	TRUE	0	0	0	14	0.0194788		TATGTCTAACACAGGTCAAGCGGTGGTCAACGAATACTCA	TATGTTTAACACAGGTCAAGCGGTGGTCAACGAATACTCA	TRUE	0	0	0	15	0.0244982		TATGTTTAACACAGGCCAAGCGGTGGTCAACGAATACTCA	TATGTTTAACACAGGTCAAGCGGTGGTCAACGAATACTCA	TRUE	0	0	0	33	0.0246006		TATGTTTAACACAGGTCGAGCGGTGGTCAACGAATACTCA	TATGTTTAACACAGGTCAAGCGGTGGTCAACGAATACTCA	TRUE	0	0
TATGTT--------------CGGTGGTCAACGAATACTCA	TATGTTTAACACAGGTCAAGCGGTGGTCAACGAATACTCA	FALSE	14	0	0	13	0.0195336		TATGTTTAAAACAGGTCAAGCGGTGGTCAACGAATACTCA	TATGTTTAACACAGGTCAAGCGGTGGTCAACGAATACTCA	TRUE	0	0	0	14	0.0204091		TATGTTTAACACAGGTCAAGCGGTGGCCAACGAATACTCA	TATGTTTAACACAGGTCAAGCGGTGGTCAACGAATACTCA	TRUE	0	0	0	13	0.0180875		TATGTTT-------------CGGTGGTCAACGAATACTCA	TATGTTTAACACAGGTCAAGCGGTGGTCAACGAATACTCA	FALSE	13	0	0	15	0.0244982		TATGTTTAACACAGGTCAAGCGGTGGTCAACGAATACTCG	TATGTTTAACACAGGTCAAGCGGTGGTCAACGAATACTCA	TRUE	0	0	0	32	0.0238551		TATGTTTAACACAGGTCAAGCGGTGGTCAACGAATACTCG	TATGTTTAACACAGGTCAAGCGGTGGTCAACGAATACTCA	TRUE	0	0
TATGTTTAACACAGGTCAAGCGGTGGTCAACGAATATTCA	TATGTTTAACACAGGTCAAGCGGTGGTCAACGAATACTCA	TRUE	0	0	0	12	0.018031		TATGTTCAACACAGGTCAAGCGGTGGTCAACGAATACTCA	TATGTTTAACACAGGTCAAGCGGTGGTCAACGAATACTCA	TRUE	0	0	0	14	0.0204091		TATGTTTAACACAGGTCAAGCGGTGGTCAACGAATACCCA	TATGTTTAACACAGGTCAAGCGGTGGTCAACGAATACTCA	TRUE	0	0	0	13	0.0180875		TATGTTTAACACAGGTCAGGCGGTGGTCAACGAATACTCA	TATGTTTAACACAGGTCAAGCGGTGGTCAACGAATACTCA	TRUE	0	0	0	13	0.0212318		TATGTTTAACACAGGACAAGCGGTGGTCAACGAATACTCA	TATGTTTAACACAGGTCAAGCGGTGGTCAACGAATACTCA	TRUE	0	0	0	31	0.0231097		TATGTTTAACACAGGTCAAGCGATGGTCAACGAATACTCA	TATGTTTAACACAGGTCAAGCGGTGGTCAACGAATACTCA	TRUE	0	0
TATGTTTATCACAGGTCAAGCGGTGGTCAACGAATACTCA	TATGTTTAACACAGGTCAAGCGGTGGTCAACGAATACTCA	TRUE	0	0	0	12	0.018031		TATGTTTAACACAGGTCAAGCGGTGGTCAAAGAATACTCA	TATGTTTAACACAGGTCAAGCGGTGGTCAACGAATACTCA	TRUE	0	0	0	14	0.0204091		TATGATTAACACAGGTCAAGCGGTGGTCAACGAATACTCA	TATGTTTAACACAGGTCAAGCGGTGGTCAACGAATACTCA	TRUE	0	0	0	13	0.0180875		TATGTTTAACACAGGTCAAGCGGGGGTCAACGAATACTCA	TATGTTTAACACAGGTCAAGCGGTGGTCAACGAATACTCA	TRUE	0	0	0	13	0.0212318		TATGTTTAACACAGGTCAAGCGGTGGTTAACGAATACTCA	TATGTTTAACACAGGTCAAGCGGTGGTCAACGAATACTCA	TRUE	0	0	0	29	0.0216187		TATGTTTAACACATGTCAAGCGGTGGTCAACGAATACTCA	TATGTTTAACACAGGTCAAGCGGTGGTCAACGAATACTCA	TRUE	0	0
TATGTTTAACACAGGACAAGCGGTGGTCAACGAATACTCA	TATGTTTAACACAGGTCAAGCGGTGGTCAACGAATACTCA	TRUE	0	0	0	12	0.018031		TATGTTTAACACAGGTAAAGCGGTGGTCAACGAATACTCA	TATGTTTAACACAGGTCAAGCGGTGGTCAACGAATACTCA	TRUE	0	0	0	13	0.0189513		TATGTTTAACACAGGTCAAGCAGTGGTCAACGAATACTCA	TATGTTTAACACAGGTCAAGCGGTGGTCAACGAATACTCA	TRUE	0	0	0	13	0.0180875		TATGTTTAACACCGGTCAAGCGGTGGTCAACGAATACTCA	TATGTTTAACACAGGTCAAGCGGTGGTCAACGAATACTCA	TRUE	0	0	0	13	0.0212318		TATGTTTAACACAGGTCAAGCGGTGGTCAACGAATATTCA	TATGTTTAACACAGGTCAAGCGGTGGTCAACGAATACTCA	TRUE	0	0	0	28	0.0208732		TATGTTTAACACAGGTCAAGCGGTGGTCGACGAATACTCA	TATGTTTAACACAGGTCAAGCGGTGGTCAACGAATACTCA	TRUE	0	0
TATGTTTAACACAGGTCAAGCGGTGGTCAACGAATGCTCA	TATGTTTAACACAGGTCAAGCGGTGGTCAACGAATACTCA	TRUE	0	0	0	11	0.0165284		TATGTTTAACACAGGTCATGCGGTGGTCAACGAATACTCA	TATGTTTAACACAGGTCAAGCGGTGGTCAACGAATACTCA	TRUE	0	0	0	13	0.0189513		TAT-----------------CGGTGGTCAACGAATACTCA	TATGTTTAACACAGGTCAAGCGGTGGTCAACGAATACTCA	FALSE	17	0	0	13	0.0180875		TATGTTTAACACAGGTCAAGCGATGGTCAACGAATACTCA	TATGTTTAACACAGGTCAAGCGGTGGTCAACGAATACTCA	TRUE	0	0	0	13	0.0212318		TATGTTTAACACAGGTCAAGCGGTTGTCAACGAATACTCA	TATGTTTAACACAGGTCAAGCGGTGGTCAACGAATACTCA	TRUE	0	0	0	28	0.0208732		TATGTTTAACACAGGTCAAGCGGTGGTCAACGAATACCCA	TATGTTTAACACAGGTCAAGCGGTGGTCAACGAATACTCA	TRUE	0	0
TATGTTTAACACAGGTCAAGCGATGGTCAACGAATACTCA	TATGTTTAACACAGGTCAAGCGGTGGTCAACGAATACTCA	TRUE	0	0	0	11	0.0165284		TATGTTTAACACAAGTCAAGCGGTGGTCAACGAATACTCA	TATGTTTAACACAGGTCAAGCGGTGGTCAACGAATACTCA	TRUE	0	0	0	13	0.0189513		TATGTTTAACACAGGTCAAGCGGTGGTCAACGAATACTCG	TATGTTTAACACAGGTCAAGCGGTGGTCAACGAATACTCA	TRUE	0	0	0	13	0.0180875		TATGTTTAACACAGGTCAAGCGGTGGTAAACGAATACTCA	TATGTTTAACACAGGTCAAGCGGTGGTCAACGAATACTCA	TRUE	0	0	0	13	0.0212318		TATGTTTAACACAGGTCAAGCAGTGGTCAACGAATACTCA	TATGTTTAACACAGGTCAAGCGGTGGTCAACGAATACTCA	TRUE	0	0	0	27	0.0201278		TATGTTTAACACAGGCCAAGCGGTGGTCAACGAATACTCA	TATGTTTAACACAGGTCAAGCGGTGGTCAACGAATACTCA	TRUE	0	0
TATGTTTAACACAGATCAAGCGGTGGTCAACGAATACTCA	TATGTTTAACACAGGTCAAGCGGTGGTCAACGAATACTCA	TRUE	0	0	0	11	0.0165284		TATGTTTAACACAG------CGGTGGTCAACGAATACTCA	TATGTTTAACACAGGTCAAGCGGTGGTCAACGAATACTCA	FALSE	6	0	0	13	0.0189513		TATGTTTAACACAGGTCAAGCGGTGGTCAACGAATAATCA	TATGTTTAACACAGGTCAAGCGGTGGTCAACGAATACTCA	TRUE	0	0	0	12	0.0166961		TATGTTAAACACAGGTCAAGCGGTGGTCAACGAATACTCA	TATGTTTAACACAGGTCAAGCGGTGGTCAACGAATACTCA	TRUE	0	0	0	13	0.0212318		TATGTTTTACACAGGTCAAGCGGTGGTCAACGAATACTCA	TATGTTTAACACAGGTCAAGCGGTGGTCAACGAATACTCA	TRUE	0	0	0	27	0.0201278		TATGTTTAACACAGGTCAAGAGGTGGTCAACGAATACTCA	TATGTTTAACACAGGTCAAGCGGTGGTCAACGAATACTCA	FALSE	0	0
TATGTTTA------------CGGTGGTCAACGAATACTCA	TATGTTTAACACAGGTCAAGCGGTGGTCAACGAATACTCA	FALSE	12	0	0	11	0.0165284		TATGTTTAACACAGGTCAAGCGGTGGTCAACGAATGCTCA	TATGTTTAACACAGGTCAAGCGGTGGTCAACGAATACTCA	TRUE	0	0	0	13	0.0189513		TATGTTTAACACAGGTCAAGCGGTGGACAACGAATACTCA	TATGTTTAACACAGGTCAAGCGGTGGTCAACGAATACTCA	TRUE	0	0	0	12	0.0166961		TATGTTTAACACAGGTCAAGCGGTGGGCAACGAATACTCA	TATGTTTAACACAGGTCAAGCGGTGGTCAACGAATACTCA	TRUE	0	0	0	13	0.0212318		TATGTTCAACACAGGTCAAGCGGTGGTCAACGAATACTCA	TATGTTTAACACAGGTCAAGCGGTGGTCAACGAATACTCA	TRUE	0	0	0	26	0.0193823		TATGTTTAACACAAGTCAAGCGGTGGTCAACGAATACTCA	TATGTTTAACACAGGTCAAGCGGTGGTCAACGAATACTCA	TRUE	0	0
TATGTTTAACACAGGTCGAGCGGTGGTCAACGAATACTCA	TATGTTTAACACAGGTCAAGCGGTGGTCAACGAATACTCA	TRUE	0	0	0	10	0.0150258		TATGTTTAACACAGGTCAA-CGGTGGTCAACGAATACTCA	TATGTTTAACACAGGTCAAGCGGTGGTCAACGAATACTCA	FALSE	1	0	0	13	0.0189513		TATGTTTAACACAGGT--------GGTCAACGAATACTCA	TATGTTTAACACAGGTCAAGCGGTGGTCAACGAATACTCA	FALSE	8	0	0	12	0.0166961		TATGTTTAACACAGGTCAAGCGGAGGTCAACGAATACTCA	TATGTTTAACACAGGTCAAGCGGTGGTCAACGAATACTCA	TRUE	0	0	0	13	0.0212318		TATGTTTAACACAGGTCAAGCGGTGGTCAACGAATTCTCA	TATGTTTAACACAGGTCAAGCGGTGGTCAACGAATACTCA	TRUE	0	0	0	26	0.0193823		TGTGTTTAACACAGGTCAAGCGGTGGTCAACGAATACTCA	TATGTTTAACACAGGTCAAGCGGTGGTCAACGAATACTCA	TRUE	0	0
TATGTTTAACGCAGGTCAAGCGGTGGTCAACGAATACTCA	TATGTTTAACACAGGTCAAGCGGTGGTCAACGAATACTCA	TRUE	0	0	0	10	0.0150258		TATGTTTAACACAGGTCAAGCGGTAGTCAACGAATACTCA	TATGTTTAACACAGGTCAAGCGGTGGTCAACGAATACTCA	TRUE	0	0	0	13	0.0189513		TATGTTTAACACAGGTCAAGCGGTGGTAAACGAATACTCA	TATGTTTAACACAGGTCAAGCGGTGGTCAACGAATACTCA	TRUE	0	0	0	11	0.0153048		TATGTTTAACAAAGGTCAAGCGGTGGTCAACGAATACTCA	TATGTTTAACACAGGTCAAGCGGTGGTCAACGAATACTCA	TRUE	0	0	0	13	0.0212318		TATGTTTAACACAGGTCAGGCGGTGGTCAACGAATACTCA	TATGTTTAACACAGGTCAAGCGGTGGTCAACGAATACTCA	TRUE	0	0	0	26	0.0193823		TATGTTTAACACTGGTCAAGCGGTGGTCAACGAATACTCA	TATGTTTAACACAGGTCAAGCGGTGGTCAACGAATACTCA	TRUE	0	0
TATGTTCAACACAGGTCAAGCGGTGGTCAACGAATACTCA	TATGTTTAACACAGGTCAAGCGGTGGTCAACGAATACTCA	TRUE	0	0	0	10	0.0150258		TATGTTTAACACAGGTCAAGCGGTGTTCAACGAATACTCA	TATGTTTAACACAGGTCAAGCGGTGGTCAACGAATACTCA	TRUE	0	0	0	12	0.0174935		TATGTTTAACACAGGTCAAGCGGTGGTCAACGAATACTAA	TATGTTTAACACAGGTCAAGCGGTGGTCAACGAATACTCA	TRUE	0	0	0	11	0.0153048		TATGTTTAACACAGGTCAAGCGGTGGTCAACGAGTACTCA	TATGTTTAACACAGGTCAAGCGGTGGTCAACGAATACTCA	TRUE	0	0	0	12	0.0195986		TATGTTTAACACAGGTCAAGCGGTGGTCGACGAATACTCA	TATGTTTAACACAGGTCAAGCGGTGGTCAACGAATACTCA	TRUE	0	0	0	26	0.0193823		TATGTCTAACACAGGTCAAGCGGTGGTCAACGAATACTCA	TATGTTTAACACAGGTCAAGCGGTGGTCAACGAATACTCA	TRUE	0	0
TATGTTTAACACAGGTCAAGCAGTGGTCAACGAATACTCA	TATGTTTAACACAGGTCAAGCGGTGGTCAACGAATACTCA	TRUE	0	0	0	10	0.0150258		TATGTTTAACACATGTCAAGCGGTGGTCAACGAATACTCA	TATGTTTAACACAGGTCAAGCGGTGGTCAACGAATACTCA	TRUE	0	0	0	12	0.0174935		TATGTTTGACACAGGTCAAGCGGTGGTCAACGAATACTCA	TATGTTTAACACAGGTCAAGCGGTGGTCAACGAATACTCA	TRUE	0	0	0	11	0.0153048		TATGTTTAACTCAGGTCAAGCGGTGGTCAACGAATACTCA	TATGTTTAACACAGGTCAAGCGGTGGTCAACGAATACTCA	TRUE	0	0	0	12	0.0195986		TATGTTTAACACAGGTCAAGAGGTGGTCAACGAATACTCA	TATGTTTAACACAGGTCAAGCGGTGGTCAACGAATACTCA	FALSE	0	0	1	26	0.0193823		TATGTTTAACACAGGTCAAGCGGTGATCAACGAATACTCA	TATGTTTAACACAGGTCAAGCGGTGGTCAACGAATACTCA	TRUE	0	0
TATGTTTAACACAGGGCAAGCGGTGGTCAACGAATACTCA	TATGTTTAACACAGGTCAAGCGGTGGTCAACGAATACTCA	TRUE	0	0	0	10	0.0150258		TATGTTTAACACTGGTCAAGCGGTGGTCAACGAATACTCA	TATGTTTAACACAGGTCAAGCGGTGGTCAACGAATACTCA	TRUE	0	0	0	12	0.0174935		TATGGTTAACACAGGTCAAGCGGTGGTCAACGAATACTCA	TATGTTTAACACAGGTCAAGCGGTGGTCAACGAATACTCA	TRUE	0	0	0	11	0.0153048		TATGTTTAACACAGGGCAAGCGGTGGTCAACGAATACTCA	TATGTTTAACACAGGTCAAGCGGTGGTCAACGAATACTCA	TRUE	0	0	0	12	0.0195986		TATGTTTAACACAGGTCAAGCGGTGGTAAACGAATACTCA	TATGTTTAACACAGGTCAAGCGGTGGTCAACGAATACTCA	TRUE	0	0	0	25	0.0186368		TATGTTTAACACAGGTCAAGCGGTGGTCAACGGATACTCA	TATGTTTAACACAGGTCAAGCGGTGGTCAACGAATACTCA	TRUE	0	0
TATGTTTAACACAGGTCAAGCGGTGGTCAACGAATACACA	TATGTTTAACACAGGTCAAGCGGTGGTCAACGAATACTCA	TRUE	0	0	0	10	0.0150258		TATGTTTAACACAGGTCAAGCGGTGATCAACGAATACTCA	TATGTTTAACACAGGTCAAGCGGTGGTCAACGAATACTCA	TRUE	0	0	0	12	0.0174935		TATGTTTAACACAGGTCAAGCGATGGTCAACGAATACTCA	TATGTTTAACACAGGTCAAGCGGTGGTCAACGAATACTCA	TRUE	0	0	0	11	0.0153048		TATGTTTAACACAGGTCGAGCGGTGGTCAACGAATACTCA	TATGTTTAACACAGGTCAAGCGGTGGTCAACGAATACTCA	TRUE	0	0	0	11	0.0179653		TATGGTTAACACAGGTCAAGCGGTGGTCAACGAATACTCA	TATGTTTAACACAGGTCAAGCGGTGGTCAACGAATACTCA	TRUE	0	0	0	25	0.0186368		TATGTTCAACACAGGTCAAGCGGTGGTCAACGAATACTCA	TATGTTTAACACAGGTCAAGCGGTGGTCAACGAATACTCA	TRUE	0	0
TATGTTTAACACAGGT--------GGTCAACGAATACTCA	TATGTTTAACACAGGTCAAGCGGTGGTCAACGAATACTCA	FALSE	8	0	0	9	0.0135233		TATATTTAACACAGGTCAAGCGGTGGTCAACGAATACTCA	TATGTTTAACACAGGTCAAGCGGTGGTCAACGAATACTCA	TRUE	0	0	0	12	0.0174935		TATGTTTAACACAGGTCAAGGCGGTGGTCAACGAATACTC	TATGTTTAACACAGGTCAAG-CGGTGGTCAACGAATACTC	FALSE	0	1	0	11	0.0153048		TATGTTTAACACAGGTCAAGCGGTGGTCAACGAATATTCA	TATGTTTAACACAGGTCAAGCGGTGGTCAACGAATACTCA	TRUE	0	0	0	11	0.0179653		TATGTTTAACACAGGTAAAGCGGTGGTCAACGAATACTCA	TATGTTTAACACAGGTCAAGCGGTGGTCAACGAATACTCA	TRUE	0	0	0	25	0.0186368		TATGTTTAACACAGGTCAAG--GTGGTCAACGAATACTCA	TATGTTTAACACAGGTCAAGCGGTGGTCAACGAATACTCA	FALSE	2	0
TATGTTTAACACAGGTCAAGCGGTGGTCAACGAATTCTCA	TATGTTTAACACAGGTCAAGCGGTGGTCAACGAATACTCA	TRUE	0	0	0	9	0.0135233		TATGTTTAACACAGGTCAA-----------CGAATACTCA	TATGTTTAACACAGGTCAAGCGGTGGTCAACGAATACTCA	FALSE	11	0	0	12	0.0174935		TATGTTTAACACAGGTCAAGCTGTGGTCAACGAATACTCA	TATGTTTAACACAGGTCAAGCGGTGGTCAACGAATACTCA	TRUE	0	0	0	11	0.0153048		TATGTTTAACACAGGTCAAGAGGTGGTCAACGAATACTCA	TATGTTTAACACAGGTCAAGCGGTGGTCAACGAATACTCA	FALSE	0	0	1	11	0.0179653		TATGTTTAACACAGGTCAAGCGGTGGTCAACGAATACCCA	TATGTTTAACACAGGTCAAGCGGTGGTCAACGAATACTCA	TRUE	0	0	0	25	0.0186368		TATGTTTAACACAGGTCAAGCGGTAGTCAACGAATACTCA	TATGTTTAACACAGGTCAAGCGGTGGTCAACGAATACTCA	TRUE	0	0
TATGTTTAACACAGGTCAAGCGGTGGTCGACGAATACTCA	TATGTTTAACACAGGTCAAGCGGTGGTCAACGAATACTCA	TRUE	0	0	0	9	0.0135233		TGTGTTTAACACAGGTCAAGCGGTGGTCAACGAATACTCA	TATGTTTAACACAGGTCAAGCGGTGGTCAACGAATACTCA	TRUE	0	0	0	11	0.0160357		TATGTTTAACACAGGACAAGCGGTGGTCAACGAATACTCA	TATGTTTAACACAGGTCAAGCGGTGGTCAACGAATACTCA	TRUE	0	0	0	10	0.0139134		TATGTTTAACACAGGTCAAGCGGTGGTCAACGAATGCTCA	TATGTTTAACACAGGTCAAGCGGTGGTCAACGAATACTCA	TRUE	0	0	0	11	0.0179653		TATGTTTAACACAGGTCAAGCGGAGGTCAACGAATACTCA	TATGTTTAACACAGGTCAAGCGGTGGTCAACGAATACTCA	TRUE	0	0	0	23	0.0171459		TATGTTTAACACAGGACAAGCGGTGGTCAACGAATACTCA	TATGTTTAACACAGGTCAAGCGGTGGTCAACGAATACTCA	TRUE	0	0
TATGTTTAATACAGGTCAAGCGGTGGTCAACGAATACTCA	TATGTTTAACACAGGTCAAGCGGTGGTCAACGAATACTCA	TRUE	0	0	0	9	0.0135233		TACGTTTAACACAGGTCAAGCGGTGGTCAACGAATACTCA	TATGTTTAACACAGGTCAAGCGGTGGTCAACGAATACTCA	TRUE	0	0	0	11	0.0160357		TATGTTTAACACAGGTCAAGCGGTGATCAACGAATACTCA	TATGTTTAACACAGGTCAAGCGGTGGTCAACGAATACTCA	TRUE	0	0	0	10	0.0139134		TATGGTTAACACAGGTCAAGCGGTGGTCAACGAATACTCA	TATGTTTAACACAGGTCAAGCGGTGGTCAACGAATACTCA	TRUE	0	0	0	11	0.0179653		TATGTTTAACACAGGTCGAGCGGTGGTCAACGAATACTCA	TATGTTTAACACAGGTCAAGCGGTGGTCAACGAATACTCA	TRUE	0	0	0	23	0.0171459		TATGTTTATCACAGGTCAAGCGGTGGTCAACGAATACTCA	TATGTTTAACACAGGTCAAGCGGTGGTCAACGAATACTCA	TRUE	0	0
TATGTTTTACACAGGTCAAGCGGTGGTCAACGAATACTCA	TATGTTTAACACAGGTCAAGCGGTGGTCAACGAATACTCA	TRUE	0	0	0	9	0.0135233		TATGTTTAACACAGGTCAAGCGGTGGTCAGCGAATACTCA	TATGTTTAACACAGGTCAAGCGGTGGTCAACGAATACTCA	TRUE	0	0	0	11	0.0160357		TATGCTTAACACAGGTCAAGCGGTGGTCAACGAATACTCA	TATGTTTAACACAGGTCAAGCGGTGGTCAACGAATACTCA	TRUE	0	0	0	10	0.0139134		TATGTTTAACACATGTCAAGCGGTGGTCAACGAATACTCA	TATGTTTAACACAGGTCAAGCGGTGGTCAACGAATACTCA	TRUE	0	0	0	11	0.0179653		TATGTTTAACACAGGTCAACCGGTGGTCAACGAATACTCA	TATGTTTAACACAGGTCAAGCGGTGGTCAACGAATACTCA	FALSE	0	0	1	22	0.0164004		TATGTTTAACACAGGTCAAGCTGTGGTCAACGAATACTCA	TATGTTTAACACAGGTCAAGCGGTGGTCAACGAATACTCA	TRUE	0	0
TATGTTTGACACAGGTCAAGCGGTGGTCAACGAATACTCA	TATGTTTAACACAGGTCAAGCGGTGGTCAACGAATACTCA	TRUE	0	0	0	9	0.0135233		TATGGTTAACACAGGTCAAGCGGTGGTCAACGAATACTCA	TATGTTTAACACAGGTCAAGCGGTGGTCAACGAATACTCA	TRUE	0	0	0	11	0.0160357		TATGTTTAACACAGGTCAAGCGGTGGTCGACGAATACTCA	TATGTTTAACACAGGTCAAGCGGTGGTCAACGAATACTCA	TRUE	0	0	0	10	0.0139134		TATGTTTAACACAAGTCAAGCGGTGGTCAACGAATACTCA	TATGTTTAACACAGGTCAAGCGGTGGTCAACGAATACTCA	TRUE	0	0	0	10	0.0163321		TATGT---------------CGGTGGTCAACGAATACTCA	TATGTTTAACACAGGTCAAGCGGTGGTCAACGAATACTCA	FALSE	15	0	0	22	0.0164004		TAT-----------------CGGTGGTCAACGAATACTCA	TATGTTTAACACAGGTCAAGCGGTGGTCAACGAATACTCA	FALSE	17	0
TATGTTTAACACAGGTCAAGCGGTGGTCAACGAATACTTA	TATGTTTAACACAGGTCAAGCGGTGGTCAACGAATACTCA	TRUE	0	0	0	8	0.0120207		TATGTTTAACACAGGTCAAGCGGGGGTCAACGAATACTCA	TATGTTTAACACAGGTCAAGCGGTGGTCAACGAATACTCA	TRUE	0	0	0	11	0.0160357		CATGTTTAACACAGGTCAAGCGGTGGTCAACGAATACTCA	TATGTTTAACACAGGTCAAGCGGTGGTCAACGAATACTCA	TRUE	0	0	0	9	0.0125221		TACGTTTAACACAGGTCAAGCGGTGGTCAACGAATACTCA	TATGTTTAACACAGGTCAAGCGGTGGTCAACGAATACTCA	TRUE	0	0	0	10	0.0163321		TATGTTTAACACAGGTCAAGCTGTGGTCAACGAATACTCA	TATGTTTAACACAGGTCAAGCGGTGGTCAACGAATACTCA	TRUE	0	0	0	21	0.0156549		TATGTTTAACACAGGTAAAGCGGTGGTCAACGAATACTCA	TATGTTTAACACAGGTCAAGCGGTGGTCAACGAATACTCA	TRUE	0	0
TATATTTAACACAGGTCAAGCGGTGGTCAACGAATACTCA	TATGTTTAACACAGGTCAAGCGGTGGTCAACGAATACTCA	TRUE	0	0	0	8	0.0120207		TATGTTTAACACAGGTCAAGCGGTGGACAACGAATACTCA	TATGTTTAACACAGGTCAAGCGGTGGTCAACGAATACTCA	TRUE	0	0	0	11	0.0160357		TATGTTAAACACAGGTCAAGCGGTGGTCAACGAATACTCA	TATGTTTAACACAGGTCAAGCGGTGGTCAACGAATACTCA	TRUE	0	0	0	9	0.0125221		TATGTTTAACACAGGTCAAGCGGTGGTCAACGGATACTCA	TATGTTTAACACAGGTCAAGCGGTGGTCAACGAATACTCA	TRUE	0	0	0	10	0.0163321		TATGTCTAACACAGGTCAAGCGGTGGTCAACGAATACTCA	TATGTTTAACACAGGTCAAGCGGTGGTCAACGAATACTCA	TRUE	0	0	0	21	0.0156549		TATGTTTAACACAGATCAAGCGGTGGTCAACGAATACTCA	TATGTTTAACACAGGTCAAGCGGTGGTCAACGAATACTCA	TRUE	0	0
TATGTTTAGCACAGGTCAAGCGGTGGTCAACGAATACTCA	TATGTTTAACACAGGTCAAGCGGTGGTCAACGAATACTCA	TRUE	0	0	0	8	0.0120207		TATGTTTAACACAGGTCAAGCGATGGTCAACGAATACTCA	TATGTTTAACACAGGTCAAGCGGTGGTCAACGAATACTCA	TRUE	0	0	0	11	0.0160357		TATGTTTAATACAGGTCAAGCGGTGGTCAACGAATACTCA	TATGTTTAACACAGGTCAAGCGGTGGTCAACGAATACTCA	TRUE	0	0	0	9	0.0125221		TATGTTTTACACAGGTCAAGCGGTGGTCAACGAATACTCA	TATGTTTAACACAGGTCAAGCGGTGGTCAACGAATACTCA	TRUE	0	0	0	10	0.0163321		TATGTTTAACACAGGTCAAGCGGTGGTCAACGAATACTAA	TATGTTTAACACAGGTCAAGCGGTGGTCAACGAATACTCA	TRUE	0	0	0	21	0.0156549		TATGTTTAACACAGGTCAAGCGGTGGTCAACGAATACTTA	TATGTTTAACACAGGTCAAGCGGTGGTCAACGAATACTCA	TRUE	0	0
TATGTTTAACACAAGTCAAGCGGTGGTCAACGAATACTCA	TATGTTTAACACAGGTCAAGCGGTGGTCAACGAATACTCA	TRUE	0	0	0	8	0.0120207		TATGTTTAACACAGGTCA--CGGTGGTCAACGAATACTCA	TATGTTTAACACAGGTCAAGCGGTGGTCAACGAATACTCA	FALSE	2	0	0	11	0.0160357		TATGTTTAACACAGATCAAGCGGTGGTCAACGAATACTCA	TATGTTTAACACAGGTCAAGCGGTGGTCAACGAATACTCA	TRUE	0	0	0	9	0.0125221		TATGTT--------------CGGTGGTCAACGAATACTCA	TATGTTTAACACAGGTCAAGCGGTGGTCAACGAATACTCA	FALSE	14	0	0	10	0.0163321		TATG----------------CGGTGGTCAACGAATACTCA	TATGTTTAACACAGGTCAAGCGGTGGTCAACGAATACTCA	FALSE	16	0	0	21	0.0156549		TATGTTTAACACAGGTCAAGCGGTGGTCAACGAGTACTCA	TATGTTTAACACAGGTCAAGCGGTGGTCAACGAATACTCA	TRUE	0	0
TATGTTTAACACAGGTCAA-----------CGAATACTCA	TATGTTTAACACAGGTCAAGCGGTGGTCAACGAATACTCA	FALSE	11	0	0	8	0.0120207		TATGTTTAACACAGGTCGAGCGGTGGTCAACGAATACTCA	TATGTTTAACACAGGTCAAGCGGTGGTCAACGAATACTCA	TRUE	0	0	0	11	0.0160357		TATGTTTAACTCAGGTCAAGCGGTGGTCAACGAATACTCA	TATGTTTAACACAGGTCAAGCGGTGGTCAACGAATACTCA	TRUE	0	0	0	9	0.0125221		TATGCTTAACACAGGTCAAGCGGTGGTCAACGAATACTCA	TATGTTTAACACAGGTCAAGCGGTGGTCAACGAATACTCA	TRUE	0	0	0	10	0.0163321		TATGTTTAACACTGGTCAAGCGGTGGTCAACGAATACTCA	TATGTTTAACACAGGTCAAGCGGTGGTCAACGAATACTCA	TRUE	0	0	0	19	0.014164		TATGTTTAACACAGGTCAAGCGGTGGTCAACGAATACTCT	TATGTTTAACACAGGTCAAGCGGTGGTCAACGAATACTCA	TRUE	0	0
TATGTTTAACACAGGTCAAGCGGTGGTCAACGAATACTAA	TATGTTTAACACAGGTCAAGCGGTGGTCAACGAATACTCA	TRUE	0	0	0	8	0.0120207		TATGTTTAACACAGGTCAGGCGGTGGTCAACGAATACTCA	TATGTTTAACACAGGTCAAGCGGTGGTCAACGAATACTCA	TRUE	0	0	0	11	0.0160357		TATGTTTAACACAGGTCAAGCGGTAGTCAACGAATACTCA	TATGTTTAACACAGGTCAAGCGGTGGTCAACGAATACTCA	TRUE	0	0	0	9	0.0125221		TATG----------------CGGTGGTCAACGAATACTCA	TATGTTTAACACAGGTCAAGCGGTGGTCAACGAATACTCA	FALSE	16	0	0	9	0.0146989		TATGCTTAACACAGGTCAAGCGGTGGTCAACGAATACTCA	TATGTTTAACACAGGTCAAGCGGTGGTCAACGAATACTCA	TRUE	0	0	0	19	0.014164		TATGTTTAACACAGGTCAAGCGGTGGTAAACGAATACTCA	TATGTTTAACACAGGTCAAGCGGTGGTCAACGAATACTCA	TRUE	0	0
TATGTTTAAAACAGGTCAAGCGGTGGTCAACGAATACTCA	TATGTTTAACACAGGTCAAGCGGTGGTCAACGAATACTCA	TRUE	0	0	0	8	0.0120207		TATGTTTAACACA-------CGGTGGTCAACGAATACTCA	TATGTTTAACACAGGTCAAGCGGTGGTCAACGAATACTCA	FALSE	7	0	0	11	0.0160357		TATGTTTAACACAGGTCAAGGTTTAACACGGTGGTCAACG	TATGTTTAACACAGGTCAAG--------CGGTGGTCAACG	FALSE	0	8	0	9	0.0125221		TGTGTTTAACACAGGTCAAGCGGTGGTCAACGAATACTCA	TATGTTTAACACAGGTCAAGCGGTGGTCAACGAATACTCA	TRUE	0	0	0	9	0.0146989		TGTGTTTAACACAGGTCAAGCGGTGGTCAACGAATACTCA	TATGTTTAACACAGGTCAAGCGGTGGTCAACGAATACTCA	TRUE	0	0	0	19	0.014164		TATATTTAACACAGGTCAAGCGGTGGTCAACGAATACTCA	TATGTTTAACACAGGTCAAGCGGTGGTCAACGAATACTCA	TRUE	0	0
TATGTTTAACACAGGTCAACCGGTGGTCAACGAATACTCA	TATGTTTAACACAGGTCAAGCGGTGGTCAACGAATACTCA	FALSE	0	0	1	8	0.0120207		TATGTTTAACACAGGTCAAACGGTGGTCAACGAATACTCA	TATGTTTAACACAGGTCAAGCGGTGGTCAACGAATACTCA	FALSE	0	0	1	10	0.0145779		TATGTTTAACACAAGTCAAGCGGTGGTCAACGAATACTCA	TATGTTTAACACAGGTCAAGCGGTGGTCAACGAATACTCA	TRUE	0	0	0	9	0.0125221		TATGTTTAACACAGGTCAAGCGGTGTTCAACGAATACTCA	TATGTTTAACACAGGTCAAGCGGTGGTCAACGAATACTCA	TRUE	0	0	0	9	0.0146989		TATGTTTAACACAGGTTTAACGGTGGTCAACGAATACTCA	TATGTTTAACACAGGTCAAGCGGTGGTCAACGAATACTCA	FALSE	0	0	1	19	0.014164		TATGTTTGACACAGGTCAAGCGGTGGTCAACGAATACTCA	TATGTTTAACACAGGTCAAGCGGTGGTCAACGAATACTCA	TRUE	0	0
TACGTTTAACACAGGTCAAGCGGTGGTCAACGAATACTCA	TATGTTTAACACAGGTCAAGCGGTGGTCAACGAATACTCA	TRUE	0	0	0	8	0.0120207		TATGTTTTACACAGGTCAAGCGGTGGTCAACGAATACTCA	TATGTTTAACACAGGTCAAGCGGTGGTCAACGAATACTCA	TRUE	0	0	0	10	0.0145779		TATGTTTAACACATGTCAAGCGGTGGTCAACGAATACTCA	TATGTTTAACACAGGTCAAGCGGTGGTCAACGAATACTCA	TRUE	0	0	0	8	0.0111307		TATATTTAACACAGGTCAAGCGGTGGTCAACGAATACTCA	TATGTTTAACACAGGTCAAGCGGTGGTCAACGAATACTCA	TRUE	0	0	0	9	0.0146989		TATGTTTA------------CGGTGGTCAACGAATACTCA	TATGTTTAACACAGGTCAAGCGGTGGTCAACGAATACTCA	FALSE	12	0	0	19	0.014164		TATGTTTAACACAGGTCAATCGGTGGTCAACAAATACTCA	TATGTTTAACACAGGTCAAGCGGTGGTCAACGAATACTCA	FALSE	0	0
TATGTTTAACACAGGTCAAGCGGTGATCAACGAATACTCA	TATGTTTAACACAGGTCAAGCGGTGGTCAACGAATACTCA	TRUE	0	0	0	8	0.0120207		TATGATTAACACAGGTCAAGCGGTGGTCAACGAATACTCA	TATGTTTAACACAGGTCAAGCGGTGGTCAACGAATACTCA	TRUE	0	0	0	10	0.0145779		TGTGTTTAACACAGGTCAAGCGGTGGTCAACGAATACTCA	TATGTTTAACACAGGTCAAGCGGTGGTCAACGAATACTCA	TRUE	0	0	0	8	0.0111307		TATGTTTAATACAGGTCAAGCGGTGGTCAACGAATACTCA	TATGTTTAACACAGGTCAAGCGGTGGTCAACGAATACTCA	TRUE	0	0	0	9	0.0146989		TATGTTTAACACAGGGCAAGCGGTGGTCAACGAATACTCA	TATGTTTAACACAGGTCAAGCGGTGGTCAACGAATACTCA	TRUE	0	0	0	18	0.0134185		CATGTTTAACACAGGTCAAGCGGTGGTCAACGAATACTCA	TATGTTTAACACAGGTCAAGCGGTGGTCAACGAATACTCA	TRUE	0	0
TATGTTTAACACAGGTCAGGCGGTGGTCAACGAATACTCA	TATGTTTAACACAGGTCAAGCGGTGGTCAACGAATACTCA	TRUE	0	0	0	7	0.0105181		TATGTTTAACAAAGGTCAAGCGGTGGTCAACGAATACTCA	TATGTTTAACACAGGTCAAGCGGTGGTCAACGAATACTCA	TRUE	0	0	0	10	0.0145779		TATGTTGAACACAGGTCAAGCGGTGGTCAACGAATACTCA	TATGTTTAACACAGGTCAAGCGGTGGTCAACGAATACTCA	TRUE	0	0	0	8	0.0111307		TATGTTTAACACTGGTCAAGCGGTGGTCAACGAATACTCA	TATGTTTAACACAGGTCAAGCGGTGGTCAACGAATACTCA	TRUE	0	0	0	9	0.0146989		TATGTTTAACACAGGTCAAGCGGTGGACAACGAATACTCA	TATGTTTAACACAGGTCAAGCGGTGGTCAACGAATACTCA	TRUE	0	0	0	18	0.0134185		#NAME?	TATGTTTAACACAGGTCAAGCGGTGGTCAACGAATACTCA	FALSE	22	0
TATGTTTAACACAGGTCAAGCGGTGGTCAGCGAATACTCA	TATGTTTAACACAGGTCAAGCGGTGGTCAACGAATACTCA	TRUE	0	0	0	7	0.0105181		TATGTTTAACACAGGTTAAGCGGTGGTCAACGAATACTCA	TATGTTTAACACAGGTCAAGCGGTGGTCAACGAATACTCA	TRUE	0	0	0	10	0.0145779		#NAME?	TATGTTTAACACAGGTCAAGCGGTGGTCAACGAATACTCA	TRUE	0	0	0	8	0.0111307		TATGTTTATCACAGGTCAAGCGGTGGTCAACGAATACTCA	TATGTTTAACACAGGTCAAGCGGTGGTCAACGAATACTCA	TRUE	0	0	0	9	0.0146989		TATGTTTAACACAGGTCAAGCGGTGGTCAACGAATACTTA	TATGTTTAACACAGGTCAAGCGGTGGTCAACGAATACTCA	TRUE	0	0	0	18	0.0134185		TATGTTTAGCACAGGTCAAGCGGTGGTCAACGAATACTCA	TATGTTTAACACAGGTCAAGCGGTGGTCAACGAATACTCA	TRUE	0	0
TTTAACACAGGAAAATCAACAGGGCCCGGTCAACGAATAC	TTTAACACAGG----TCAAGCGGT---GGTCAACGAATAC	FALSE	0	0	2	7	0.0105181		TATGTTTAACACAGGTCAAGCGGTGGTCAACGAGTACTCA	TATGTTTAACACAGGTCAAGCGGTGGTCAACGAATACTCA	TRUE	0	0	0	9	0.0131201		TATGTTTAGCACAGGTCAAGCGGTGGTCAACGAATACTCA	TATGTTTAACACAGGTCAAGCGGTGGTCAACGAATACTCA	TRUE	0	0	0	8	0.0111307		TATGTTTAACACAGGTCAAGCGGTGGTCAACGAATACACA	TATGTTTAACACAGGTCAAGCGGTGGTCAACGAATACTCA	TRUE	0	0	0	8	0.0130657		TATGTTTAACACAGGTCAAGCGGTGTTCAACGAATACTCA	TATGTTTAACACAGGTCAAGCGGTGGTCAACGAATACTCA	TRUE	0	0	0	18	0.0134185		TATGTTTAACACCGGTCAAGCGGTGGTCAACGAATACTCA	TATGTTTAACACAGGTCAAGCGGTGGTCAACGAATACTCA	TRUE	0	0
TATGTTTAACACAGGTCAAGCGGTGGTCAACTAATACTCA	TATGTTTAACACAGGTCAAGCGGTGGTCAACGAATACTCA	TRUE	0	0	0	7	0.0105181		TATGTTTAACACAGGTCAAGCGGTGGTCAACTAATACTCA	TATGTTTAACACAGGTCAAGCGGTGGTCAACGAATACTCA	TRUE	0	0	0	9	0.0131201		TATATTTAACACAGGTCAAGCGGTGGTCAACGAATACTCA	TATGTTTAACACAGGTCAAGCGGTGGTCAACGAATACTCA	TRUE	0	0	0	8	0.0111307		TATGTTTAACACAGGTTAAGCGGTGGTCAACGAATACTCA	TATGTTTAACACAGGTCAAGCGGTGGTCAACGAATACTCA	TRUE	0	0	0	8	0.0130657		TATGTTTAACACAGGTCAAGCGGTGATCAACGAATACTCA	TATGTTTAACACAGGTCAAGCGGTGGTCAACGAATACTCA	TRUE	0	0	0	18	0.0134185		TATGTTTAACACAGGTCAGGCGGTGGTCAACGAATACTCA	TATGTTTAACACAGGTCAAGCGGTGGTCAACGAATACTCA	TRUE	0	0
TATGTTTAACACAGGTCACGCGGTGGTCAACGAATACTCA	TATGTTTAACACAGGTCAAGCGGTGGTCAACGAATACTCA	TRUE	0	0	0	7	0.0105181		TATGTTTAACACAGGTCAAGCGGTGGTCAACGAACACTCA	TATGTTTAACACAGGTCAAGCGGTGGTCAACGAATACTCA	TRUE	0	0	0	9	0.0131201		TATGTTTAACACAGGTCAACCGGTGGTCAACGAATACTCA	TATGTTTAACACAGGTCAAGCGGTGGTCAACGAATACTCA	FALSE	0	0	1	8	0.0111307		TATGTTTAACACAGGTCAACCGGTGGTCAACGAATACTCA	TATGTTTAACACAGGTCAAGCGGTGGTCAACGAATACTCA	FALSE	0	0	1	8	0.0130657		TATGTTTAACACCGGTCAAGCGGTGGTCAACGAATACTCA	TATGTTTAACACAGGTCAAGCGGTGGTCAACGAATACTCA	TRUE	0	0	0	18	0.0134185		TATGTTTAACAAAGGTCAAGCGGTGGTCAACGAATACTCA	TATGTTTAACACAGGTCAAGCGGTGGTCAACGAATACTCA	TRUE	0	0
TATGTCTAACACAGGTCAAGCGGTGGTCAACGAATACTCA	TATGTTTAACACAGGTCAAGCGGTGGTCAACGAATACTCA	TRUE	0	0	0	7	0.0105181		TATGTTTAACACCGGTCAAGCGGTGGTCAACGAATACTCA	TATGTTTAACACAGGTCAAGCGGTGGTCAACGAATACTCA	TRUE	0	0	0	9	0.0131201		TATGTTTAACACAGGTCAGGCGGTGGTCAACGAATACTCA	TATGTTTAACACAGGTCAAGCGGTGGTCAACGAATACTCA	TRUE	0	0	0	8	0.0111307		TATGTTTAAAACAGGTCAAGCGGTGGTCAACGAATACTCA	TATGTTTAACACAGGTCAAGCGGTGGTCAACGAATACTCA	TRUE	0	0	0	8	0.0130657		TATGTTTAACACAGGTCAAGCGGTGGTCAACGAGTACTCA	TATGTTTAACACAGGTCAAGCGGTGGTCAACGAATACTCA	TRUE	0	0	0	17	0.012673		TATGATTAACACAGGTCAAGCGGTGGTCAACGAATACTCA	TATGTTTAACACAGGTCAAGCGGTGGTCAACGAATACTCA	TRUE	0	0
TATGTTTAACACAGGTCAAGCGGTGGTCAACGAGTACTCA	TATGTTTAACACAGGTCAAGCGGTGGTCAACGAATACTCA	TRUE	0	0	0	7	0.0105181		TATGTTTAACACAGGTCAAGCGGTGGTCAACGAATACTAA	TATGTTTAACACAGGTCAAGCGGTGGTCAACGAATACTCA	TRUE	0	0	0	9	0.0131201		TATGTTTAACAAAGGTCAAGCGGTGGTCAACGAATACTCA	TATGTTTAACACAGGTCAAGCGGTGGTCAACGAATACTCA	TRUE	0	0	0	7	0.0097394		TAAGTTTAACACAGGTCAAGCGGTGGTCAACGAATACTCA	TATGTTTAACACAGGTCAAGCGGTGGTCAACGAATACTCA	TRUE	0	0	0	8	0.0130657		TATGTTTAACACAGGTCAAGCGGTGGTCAACGTATACTCA	TATGTTTAACACAGGTCAAGCGGTGGTCAACGAATACTCA	TRUE	0	0	0	17	0.012673		T-------------------CGGTGGTCAACGAATACTCA	TATGTTTAACACAGGTCAAGCGGTGGTCAACGAATACTCA	FALSE	19	0
TATGTTTAACACAGGTCAAGAGGTGGTCAACGAATACTCA	TATGTTTAACACAGGTCAAGCGGTGGTCAACGAATACTCA	FALSE	0	0	1	7	0.0105181		TATGTTTAACACAGGTCAAGCGGTGGTCAACGAATACTCT	TATGTTTAACACAGGTCAAGCGGTGGTCAACGAATACTCA	TRUE	0	0	0	8	0.0116623		TATGTTTAACACAGGTCAAGAGGTGGTCAACGAATACTCA	TATGTTTAACACAGGTCAAGCGGTGGTCAACGAATACTCA	FALSE	0	0	1	7	0.0097394		TATGTTTAACACA-------CGGTGGTCAACGAATACTCA	TATGTTTAACACAGGTCAAGCGGTGGTCAACGAATACTCA	FALSE	7	0	0	8	0.0130657		TAT-----------------CGGTGGTCAACGAATACTCA	TATGTTTAACACAGGTCAAGCGGTGGTCAACGAATACTCA	FALSE	17	0	0	17	0.012673		TATGTTTAACACAGGTCAAGCGGTTGTCAACGAATACTCA	TATGTTTAACACAGGTCAAGCGGTGGTCAACGAATACTCA	TRUE	0	0
TATGTTTAACACAGGTCAAACGGTGGTCAACGAATACTCA	TATGTTTAACACAGGTCAAGCGGTGGTCAACGAATACTCA	FALSE	0	0	1	6	0.00901551		TATGTTTAACACAGGTCAACCGGTGGTCAACGAATACTCA	TATGTTTAACACAGGTCAAGCGGTGGTCAACGAATACTCA	FALSE	0	0	1	8	0.0116623		TATGTTTAACACAGGTCAAGCGGAGGTCAACGAATACTCA	TATGTTTAACACAGGTCAAGCGGTGGTCAACGAATACTCA	TRUE	0	0	0	7	0.0097394		CATGTTTAACACAGGTCAAGCGGTGGTCAACGAATACTCA	TATGTTTAACACAGGTCAAGCGGTGGTCAACGAATACTCA	TRUE	0	0	0	8	0.0130657		TATGTTTAACACAGGTCAAGCGGTGGTCAACTAATACTCA	TATGTTTAACACAGGTCAAGCGGTGGTCAACGAATACTCA	TRUE	0	0	0	16	0.0119276		TATGGTTAACACAGGTCAAGCGGTGGTCAACGAATACTCA	TATGTTTAACACAGGTCAAGCGGTGGTCAACGAATACTCA	TRUE	0	0
TATGATTAACACAGGTCAAGCGGTGGTCAACGAATACTCA	TATGTTTAACACAGGTCAAGCGGTGGTCAACGAATACTCA	TRUE	0	0	0	6	0.00901551		TCTGTTTAACACAGGTCAAGCGGTGGTCAACGAATACTCA	TATGTTTAACACAGGTCAAGCGGTGGTCAACGAATACTCA	TRUE	0	0	0	8	0.0116623		TATGTTTAACACAGGTCAAGCGGTGGTCAACGAATACTCT	TATGTTTAACACAGGTCAAGCGGTGGTCAACGAATACTCA	TRUE	0	0	0	7	0.0097394		TATGTTTAACACAGGTCAAGCGGTGGTCAACGAATACTTA	TATGTTTAACACAGGTCAAGCGGTGGTCAACGAATACTCA	TRUE	0	0	0	8	0.0130657		TATGTTTAACACAGGTCAAGCGGTGGTCAACGGATACTCA	TATGTTTAACACAGGTCAAGCGGTGGTCAACGAATACTCA	TRUE	0	0	0	16	0.0119276		TATGTTTAACGCAGGTCAAGCGGTGGTCAACGAATACTCA	TATGTTTAACACAGGTCAAGCGGTGGTCAACGAATACTCA	TRUE	0	0
TATGTTTAACACAGGTGAAGCGGTGGTCAACGAATACTCA	TATGTTTAACACAGGTCAAGCGGTGGTCAACGAATACTCA	TRUE	0	0	0	6	0.00901551		TATGTTTAACACAGGTCAAGCGGTGGTCAACGAATATTCA	TATGTTTAACACAGGTCAAGCGGTGGTCAACGAATACTCA	TRUE	0	0	0	8	0.0116623		TATGTTTAACACAGGTCAAGCGGTTGTCAACGAATACTCA	TATGTTTAACACAGGTCAAGCGGTGGTCAACGAATACTCA	TRUE	0	0	0	7	0.0097394		TATGTTTAACACAGGTCAAGCCGTGGTCAACGAATACTCA	TATGTTTAACACAGGTCAAGCGGTGGTCAACGAATACTCA	TRUE	0	0	0	8	0.0130657		TATGTTTAACACAGGTCAAGCGGGGGTCAACGAATACTCA	TATGTTTAACACAGGTCAAGCGGTGGTCAACGAATACTCA	TRUE	0	0	0	16	0.0119276		TATGTTTAACACAGGTCAAGGCGGTGGTCAACGAATACTC	TATGTTTAACACAGGTCAAG-CGGTGGTCAACGAATACTC	FALSE	0	1
TATGTTTAACACAGGTCAAGCGGTGGTCAACGTATACTCA	TATGTTTAACACAGGTCAAGCGGTGGTCAACGAATACTCA	TRUE	0	0	0	6	0.00901551		TATGTTTAACTCAGGTCAAGCGGTGGTCAACGAATACTCA	TATGTTTAACACAGGTCAAGCGGTGGTCAACGAATACTCA	TRUE	0	0	0	8	0.0116623		TATGTTTAACACAGGTCAAGCGGTGGTCAAAGAATACTCA	TATGTTTAACACAGGTCAAGCGGTGGTCAACGAATACTCA	TRUE	0	0	0	7	0.0097394		TATGTTTAACACAGGTCACGCGGTGGTCAACGAATACTCA	TATGTTTAACACAGGTCAAGCGGTGGTCAACGAATACTCA	TRUE	0	0	0	8	0.0130657		TATGTTTATCACAGGTCAAGCGGTGGTCAACGAATACTCA	TATGTTTAACACAGGTCAAGCGGTGGTCAACGAATACTCA	TRUE	0	0	0	16	0.0119276		#NAME?	TATGTTTAACACAGGTCAAGCGGTGGTCAACGAATACTCA	FALSE	20	0
TATGTTTAACACAGGTCAAGCTGTGGTCAACGAATACTCA	TATGTTTAACACAGGTCAAGCGGTGGTCAACGAATACTCA	TRUE	0	0	0	6	0.00901551		TATGTTTAACACAGGTCAAGCGGTGGTCAACGAATTCTCA	TATGTTTAACACAGGTCAAGCGGTGGTCAACGAATACTCA	TRUE	0	0	0	8	0.0116623		TATGTTTAACACAGGTCAAGCGGTGGTCAACGAACACTCA	TATGTTTAACACAGGTCAAGCGGTGGTCAACGAATACTCA	TRUE	0	0	0	7	0.0097394		TATGTTTAACACAGGTCAAGCTGTGGTCAACGAATACTCA	TATGTTTAACACAGGTCAAGCGGTGGTCAACGAATACTCA	TRUE	0	0	0	8	0.0130657		TATGTTTAACACAAGTCAAGCGGTGGTCAACGAATACTCA	TATGTTTAACACAGGTCAAGCGGTGGTCAACGAATACTCA	TRUE	0	0	0	15	0.0111821		TATGTTTAACACAGGTCAATTGGTGGTCAACGAATACTCA	TATGTTTAACACAGGTCAAGCGGTGGTCAACGAATACTCA	FALSE	0	0
TATGTTTAACACAGGTCAAGCGTTGGTCAACGAATACTCA	TATGTTTAACACAGGTCAAGCGGTGGTCAACGAATACTCA	TRUE	0	0	0	6	0.00901551		TATGTTTAACACAGGTCAAGCGGTGGTGAACGAATACTCA	TATGTTTAACACAGGTCAAGCGGTGGTCAACGAATACTCA	TRUE	0	0	0	8	0.0116623		TATGTTTAACACAGGGCAAGCGGTGGTCAACGAATACTCA	TATGTTTAACACAGGTCAAGCGGTGGTCAACGAATACTCA	TRUE	0	0	0	7	0.0097394		TATGTTTAACACAGGTCAAGCGGTGGTCAACGATTACTCA	TATGTTTAACACAGGTCAAGCGGTGGTCAACGAATACTCA	TRUE	0	0	0	8	0.0130657		TATGTTTAACACAGGTCA----------------TACTCA	TATGTTTAACACAGGTCAAGCGGTGGTCAACGAATACTCA	FALSE	16	0	0	15	0.0111821		TATGTTTAATACAGGTCAAGCGGTGGTCAACGAATACTCA	TATGTTTAACACAGGTCAAGCGGTGGTCAACGAATACTCA	TRUE	0	0
TATGTTTAACACCGGTCAAGCGGTGGTCAACGAATACTCA	TATGTTTAACACAGGTCAAGCGGTGGTCAACGAATACTCA	TRUE	0	0	0	6	0.00901551		TATGTTTAGCACAGGTCAAGCGGTGGTCAACGAATACTCA	TATGTTTAACACAGGTCAAGCGGTGGTCAACGAATACTCA	TRUE	0	0	0	8	0.0116623		TATGTTTAACACAGGTCAAGCGGTGGTCAACGAGTACTCA	TATGTTTAACACAGGTCAAGCGGTGGTCAACGAATACTCA	TRUE	0	0	0	7	0.0097394		TATGTTTAACACAGGTCAAGCGGTGGACAACGAATACTCA	TATGTTTAACACAGGTCAAGCGGTGGTCAACGAATACTCA	TRUE	0	0	0	7	0.0114325		TATGTTTAACACAGGTCATGCGGTGGTCAACGAATACTCA	TATGTTTAACACAGGTCAAGCGGTGGTCAACGAATACTCA	TRUE	0	0	0	15	0.0111821		TATGTTTAACACAGGTCAAGCGTTGGTCAACGAATACTCA	TATGTTTAACACAGGTCAAGCGGTGGTCAACGAATACTCA	TRUE	0	0
TATGTTTAACACAGGTCAAGCGGAGGTCAACGAATACTCA	TATGTTTAACACAGGTCAAGCGGTGGTCAACGAATACTCA	TRUE	0	0	0	5	0.00751292		TATGTTTAATACAGGTCAAGCGGTGGTCAACGAATACTCA	TATGTTTAACACAGGTCAAGCGGTGGTCAACGAATACTCA	TRUE	0	0	0	8	0.0116623		TATGTTTAACACAGGTCACGCGGTGGTCAACGAATACTCA	TATGTTTAACACAGGTCAAGCGGTGGTCAACGAATACTCA	TRUE	0	0	0	7	0.0097394		TATGTTTAACACAGGT---GCGGTGGTCAACGAATACTCA	TATGTTTAACACAGGTCAAGCGGTGGTCAACGAATACTCA	TRUE	0	0	0	7	0.0114325		TATGTTTAATACAGGTCAAGCGGTGGTCAACGAATACTCA	TATGTTTAACACAGGTCAAGCGGTGGTCAACGAATACTCA	TRUE	0	0	0	14	0.0104366		TATGTTTAACACAGGTCAAGCGGTGTTCAACGAATACTCA	TATGTTTAACACAGGTCAAGCGGTGGTCAACGAATACTCA	TRUE	0	0
TATGTTTAACACAGGTCAAGCGGTGGTCAACGAATAATCA	TATGTTTAACACAGGTCAAGCGGTGGTCAACGAATACTCA	TRUE	0	0	0	5	0.00751292		TATGTTTGACACAGGTCAAGCGGTGGTCAACGAATACTCA	TATGTTTAACACAGGTCAAGCGGTGGTCAACGAATACTCA	TRUE	0	0	0	8	0.0116623		TATGTTTAACACAGGTCAAGGTAACGGATACGTTAACTGT	TATGTTTAACACAGGTCAAG--------------------	FALSE	0	22	1	7	0.0097394		TATGTTTAACACAGGTCAAGCGGTAGTCAACGAATACTCA	TATGTTTAACACAGGTCAAGCGGTGGTCAACGAATACTCA	TRUE	0	0	0	7	0.0114325		TATGTTTAACACAGGTCAATTGGTGGTCAACGAATACTCA	TATGTTTAACACAGGTCAAGCGGTGGTCAACGAATACTCA	FALSE	0	0	2	14	0.0104366		#NAME?	TATGTTTAACACAGGTCAAGCGGTGGTCAACGAATACTCA	FALSE	21	0
TATGTTTAACACAGGTCAAGCGGTGGGCAACGAATACTCA	TATGTTTAACACAGGTCAAGCGGTGGTCAACGAATACTCA	TRUE	0	0	0	5	0.00751292		TATGTTAAACACAGGTCAAGCGGTGGTCAACGAATACTCA	TATGTTTAACACAGGTCAAGCGGTGGTCAACGAATACTCA	TRUE	0	0	0	8	0.0116623		TATGTTTAACACTGGTCAAGCGGTGGTCAACGAATACTCA	TATGTTTAACACAGGTCAAGCGGTGGTCAACGAATACTCA	TRUE	0	0	0	7	0.0097394		TATGTTTAACACAGGTAAAGCGGTGGTCAACGAATACTCA	TATGTTTAACACAGGTCAAGCGGTGGTCAACGAATACTCA	TRUE	0	0	0	7	0.0114325		#NAME?	TATGTTTAACACAGGTCAAGCGGTGGTCAACGAATACTCA	FALSE	22	0	0	14	0.0104366		TATGTTTAACACAGGTCAAGCGGTGGTCAGCGAATACTCA	TATGTTTAACACAGGTCAAGCGGTGGTCAACGAATACTCA	TRUE	0	0
TATGTTTAACACAGGTCAAGCGGTGGTCAACGGATACTCA	TATGTTTAACACAGGTCAAGCGGTGGTCAACGAATACTCA	TRUE	0	0	0	5	0.00751292		TATGTT--------------CGGTGGTCAACGAATACTCA	TATGTTTAACACAGGTCAAGCGGTGGTCAACGAATACTCA	FALSE	14	0	0	7	0.0102045		TATGT---------------CGGTGGTCAACGAATACTCA	TATGTTTAACACAGGTCAAGCGGTGGTCAACGAATACTCA	FALSE	15	0	0	7	0.0097394		TATGTTTAACACAGGTCAAGCGGTGGTCGACGAATACTCA	TATGTTTAACACAGGTCAAGCGGTGGTCAACGAATACTCA	TRUE	0	0	0	7	0.0114325		TATGTTTAACACAGGTCATTCGGTGGTCAACGAATACTCA	TATGTTTAACACAGGTCAAGCGGTGGTCAACGAATACTCA	FALSE	0	0	1	14	0.0104366		TATGTTTAACACAGGTCAACCGGTGGTCAACGAATACTCA	TATGTTTAACACAGGTCAAGCGGTGGTCAACGAATACTCA	FALSE	0	0
TATGTTTAACACAGGTCTAGCGGTGGTCAACGAATACTCA	TATGTTTAACACAGGTCAAGCGGTGGTCAACGAATACTCA	TRUE	0	0	0	5	0.00751292		TATGTTTAACACAGGTCAAGCGGTGGTCAACGAATACTTA	TATGTTTAACACAGGTCAAGCGGTGGTCAACGAATACTCA	TRUE	0	0	0	7	0.0102045		TATGTTTAACACATTTAT----GTGGTCAACGAATACTCA	TATGTTTAACACAGGTCAAGCGGTGGTCAACGAATACTCA	FALSE	4	0	0	7	0.0097394		TATGTTTGACACAGGTCAAGCGGTGGTCAACGAATACTCA	TATGTTTAACACAGGTCAAGCGGTGGTCAACGAATACTCA	TRUE	0	0	0	7	0.0114325		TATGTTTAACACAGGTCAAGCGGTGGTCAGCGAATACTCA	TATGTTTAACACAGGTCAAGCGGTGGTCAACGAATACTCA	TRUE	0	0	0	14	0.0104366		TATGTTTAACACAGGTCAAGCGGTGGTCAACGAATACTAA	TATGTTTAACACAGGTCAAGCGGTGGTCAACGAATACTCA	TRUE	0	0
TATGTTTAACACAGGTCAATCGGTGGTTAACGAATACTCA	TATGTTTAACACAGGTCAAGCGGTGGTCAACGAATACTCA	FALSE	0	0	1	5	0.00751292		TATGTTTAACACAGGTCAAGCGGAGGTCAACGAATACTCA	TATGTTTAACACAGGTCAAGCGGTGGTCAACGAATACTCA	TRUE	0	0	0	7	0.0102045		TATGTTTAAAACAGGTCAAGCGGTGGTCAACGAATACTCA	TATGTTTAACACAGGTCAAGCGGTGGTCAACGAATACTCA	TRUE	0	0	0	6	0.00834806		TATGTTTAACACAGGTCAAGCGGTGGTCTACGAATACTCA	TATGTTTAACACAGGTCAAGCGGTGGTCAACGAATACTCA	TRUE	0	0	0	7	0.0114325		TATATTTAACACAGGTCAAGCGGTGGTCAACGAATACTCA	TATGTTTAACACAGGTCAAGCGGTGGTCAACGAATACTCA	TRUE	0	0	0	14	0.0104366		TATGTTTAACACAGGTCAAGCGGTGGTCAACGAATGCTCA	TATGTTTAACACAGGTCAAGCGGTGGTCAACGAATACTCA	TRUE	0	0
#NAME?	TATGTTTAACACAGGTCAAGCGGTGGTCAACGAATACTCA	TRUE	0	0	0	5	0.00751292		TATGTTTAACACAGTTCAAGCGGTGGTCAACGAATACTCA	TATGTTTAACACAGGTCAAGCGGTGGTCAACGAATACTCA	TRUE	0	0	0	7	0.0102045		#NAME?	TATGTTTAACACAGGTCAAGCGGTGGTCAACGAATACTCA	FALSE	22	0	0	6	0.00834806		TATGTTGAACACAGGTCAAGCGGTGGTCAACGAATACTCA	TATGTTTAACACAGGTCAAGCGGTGGTCAACGAATACTCA	TRUE	0	0	0	7	0.0114325		TATGTTTAACACAGGTCAAGCGGTGGTCAACGAACACTCA	TATGTTTAACACAGGTCAAGCGGTGGTCAACGAATACTCA	TRUE	0	0	0	14	0.0104366		TACGTTTAACACAGGTCAAGCGGTGGTCAACGAATACTCA	TATGTTTAACACAGGTCAAGCGGTGGTCAACGAATACTCA	TRUE	0	0
TATGTTTAACACAGTTCAAGCGGTGGTCAACGAATACTCA	TATGTTTAACACAGGTCAAGCGGTGGTCAACGAATACTCA	TRUE	0	0	0	5	0.00751292		TATGTTTAACACAGGTCAAGCGTTGGTCAACGAATACTCA	TATGTTTAACACAGGTCAAGCGGTGGTCAACGAATACTCA	TRUE	0	0	0	7	0.0102045		TATGTTTAACACCGGTCAAGCGGTGGTCAACGAATACTCA	TATGTTTAACACAGGTCAAGCGGTGGTCAACGAATACTCA	TRUE	0	0	0	6	0.00834806		TATGTTTAACACAGGTCAAGCGGTTGTCAACGAATACTCA	TATGTTTAACACAGGTCAAGCGGTGGTCAACGAATACTCA	TRUE	0	0	0	7	0.0114325		TATGTTTAACAAAGGTCAAGCGGTGGTCAACGAATACTCA	TATGTTTAACACAGGTCAAGCGGTGGTCAACGAATACTCA	TRUE	0	0	0	13	0.00969115		TATGTTAAACACAGGTCAAGCGGTGGTCAACGAATACTCA	TATGTTTAACACAGGTCAAGCGGTGGTCAACGAATACTCA	TRUE	0	0
TATGTTTAACACAGGTTAAGCGGTGGTCAACGAATACTCA	TATGTTTAACACAGGTCAAGCGGTGGTCAACGAATACTCA	TRUE	0	0	0	5	0.00751292		TATGTTTAACACAGGTCAAGCGGTTGTCAACGAATACTCA	TATGTTTAACACAGGTCAAGCGGTGGTCAACGAATACTCA	TRUE	0	0	0	7	0.0102045		TATGTTTAACACAGGTCCAGCGGTGGTCAACGAATACTCA	TATGTTTAACACAGGTCAAGCGGTGGTCAACGAATACTCA	TRUE	0	0	0	6	0.00834806		TATGTTTAACACAGGTCAAGCGGTGGTCAACGAATACTAA	TATGTTTAACACAGGTCAAGCGGTGGTCAACGAATACTCA	TRUE	0	0	0	7	0.0114325		TACGTTTAACACAGGTCAAGCGGTGGTCAACGAATACTCA	TATGTTTAACACAGGTCAAGCGGTGGTCAACGAATACTCA	TRUE	0	0	0	13	0.00969115		TATGTTTAACACAGGTCAACGGTGTTTAACGGTGGTCAAC	TATGTTTAACACAGGTCAAG---------CGGTGGTCAAC	FALSE	0	9
TATGTTT-------------CGGTGGTCAACGAATACTCA	TATGTTTAACACAGGTCAAGCGGTGGTCAACGAATACTCA	FALSE	13	0	0	5	0.00751292		TATGTTTAACACAGGTCTAGCGGTGGTCAACGAATACTCA	TATGTTTAACACAGGTCAAGCGGTGGTCAACGAATACTCA	TRUE	0	0	0	7	0.0102045		TATGTTTAACACAGGTCAAGCGGTGGGCAACGAATACTCA	TATGTTTAACACAGGTCAAGCGGTGGTCAACGAATACTCA	TRUE	0	0	0	6	0.00834806		TATGTTTAACACAGGTCAA-----------CGAATACTCA	TATGTTTAACACAGGTCAAGCGGTGGTCAACGAATACTCA	FALSE	11	0	0	7	0.0114325		TATGTTTAACGCAGGTCAAGCGGTGGTCAACGAATACTCA	TATGTTTAACACAGGTCAAGCGGTGGTCAACGAATACTCA	TRUE	0	0	0	13	0.00969115		TATGTTTAACACAGGTCAAGCGGTGGTCAACGAATTCTCA	TATGTTTAACACAGGTCAAGCGGTGGTCAACGAATACTCA	TRUE	0	0
TGTGTTTAACACAGGTCAATCGGTGGTCAACGAATACTCA	TATGTTTAACACAGGTCAAGCGGTGGTCAACGAATACTCA	FALSE	0	0	1	4	0.00601034		TATGCTTAACACAGGTCAAGCGGTGGTCAACGAATACTCA	TATGTTTAACACAGGTCAAGCGGTGGTCAACGAATACTCA	TRUE	0	0	0	7	0.0102045		#NAME?	TATGTTTAACACAGGTCAAGCGGTGGTCAACGAATACTCA	FALSE	22	0	0	6	0.00834806		TCTGTTTAACACAGGTCAAGCGGTGGTCAACGAATACTCA	TATGTTTAACACAGGTCAAGCGGTGGTCAACGAATACTCA	TRUE	0	0	0	6	0.00979928		TAAGTTTAACACAGGTCAAGCGGTGGTCAACGAATACTCA	TATGTTTAACACAGGTCAAGCGGTGGTCAACGAATACTCA	TRUE	0	0	0	13	0.00969115		TATGTTTAACACAGGTCAAGCGGTGGTCAACGAATACACA	TATGTTTAACACAGGTCAAGCGGTGGTCAACGAATACTCA	TRUE	0	0
TAAGTTTAACACAGGTCAAGCGGTGGTCAACGAATACTCA	TATGTTTAACACAGGTCAAGCGGTGGTCAACGAATACTCA	TRUE	0	0	0	4	0.00601034		TATGTTTATCACAGGTCAAGCGGTGGTCAACGAATACTCA	TATGTTTAACACAGGTCAAGCGGTGGTCAACGAATACTCA	TRUE	0	0	0	6	0.00874674		TATGTCTAACACAGGTCAAGCGGTGGTCAACGAATACTCA	TATGTTTAACACAGGTCAAGCGGTGGTCAACGAATACTCA	TRUE	0	0	0	6	0.00834806		TATGTTTAACACAGGTCAAGCGGTGGTCAACGAATACTCT	TATGTTTAACACAGGTCAAGCGGTGGTCAACGAATACTCA	TRUE	0	0	0	6	0.00979928		TATGTTTAACACAGGTCAAGCGGTGGTCAACGAATGCTCA	TATGTTTAACACAGGTCAAGCGGTGGTCAACGAATACTCA	TRUE	0	0	0	13	0.00969115		TATGTTTAACACAGGTCAAGCGGTGGGCAACGAATACTCA	TATGTTTAACACAGGTCAAGCGGTGGTCAACGAATACTCA	TRUE	0	0
TATGTTTACCACAGGTCAAGCGGTGGTCAACGAATACTCA	TATGTTTAACACAGGTCAAGCGGTGGTCAACGAATACTCA	TRUE	0	0	0	4	0.00601034		TATGTTTAACACAGGTCAAGCGGTGGTCAACGTATACTCA	TATGTTTAACACAGGTCAAGCGGTGGTCAACGAATACTCA	TRUE	0	0	0	6	0.00874674		TATGTTTAACACAGGTCAAGCGGGGGTCAACGAATACTCA	TATGTTTAACACAGGTCAAGCGGTGGTCAACGAATACTCA	TRUE	0	0	0	6	0.00834806		TATGTTTACCACAGGTCAAGCGGTGGTCAACGAATACTCA	TATGTTTAACACAGGTCAAGCGGTGGTCAACGAATACTCA	TRUE	0	0	0	6	0.00979928		TATGTTTGACACAGGTCAAGCGGTGGTCAACGAATACTCA	TATGTTTAACACAGGTCAAGCGGTGGTCAACGAATACTCA	TRUE	0	0	0	13	0.00969115		TATGTTTAACACAGGTCAAGCGGTGGACAACGAATACTCA	TATGTTTAACACAGGTCAAGCGGTGGTCAACGAATACTCA	TRUE	0	0
TATGTTTAACACGGGTCAATCGGTGGTCAACGAATACTCA	TATGTTTAACACAGGTCAAGCGGTGGTCAACGAATACTCA	FALSE	0	0	1	4	0.00601034		TATGTTTAACACAGGTCAAGCGGTGGTCAACGATTACTCA	TATGTTTAACACAGGTCAAGCGGTGGTCAACGAATACTCA	TRUE	0	0	0	6	0.00874674		TATGTTTAACACAGGTCAAGCGGTGGTCAGCGAATACTCA	TATGTTTAACACAGGTCAAGCGGTGGTCAACGAATACTCA	TRUE	0	0	0	6	0.00834806		TATGTTTAACACAGGTCATGCGGTGGTCAACGAATACTCA	TATGTTTAACACAGGTCAAGCGGTGGTCAACGAATACTCA	TRUE	0	0	0	6	0.00979928		#NAME?	TATGTTTAACACAGGTCAAGCGGTGGTCAACGAATACTCA	FALSE	38	0	0	13	0.00969115		TATGTTTTACACAGGTCAAGCGGTGGTCAACGAATACTCA	TATGTTTAACACAGGTCAAGCGGTGGTCAACGAATACTCA	TRUE	0	0
TATGTTTAACACAGGTCAAGCGGTGGTCAACGAACACTCA	TATGTTTAACACAGGTCAAGCGGTGGTCAACGAATACTCA	TRUE	0	0	0	4	0.00601034		TATGTTTA-CACAGGTCAAGCGGTGGTCAACGAATACTCA	TATGTTTAACACAGGTCAAGCGGTGGTCAACGAATACTCA	TRUE	0	0	0	6	0.00874674		TATGTTTAACACAGGTCAAGCGGTGGTCAACGGATACTCA	TATGTTTAACACAGGTCAAGCGGTGGTCAACGAATACTCA	TRUE	0	0	0	5	0.00695672		AATGTTTAACACAGGTCAAGCGGTGGTCAACGAATACTCA	TATGTTTAACACAGGTCAAGCGGTGGTCAACGAATACTCA	TRUE	0	0	0	5	0.00816607		TATGTTAAACACAGGTCAAGCGGTGGTCAACGAATACTCA	TATGTTTAACACAGGTCAAGCGGTGGTCAACGAATACTCA	TRUE	0	0	0	12	0.00894568		TATGTTTAACACAGGTCAAGCGGTGGTCAACGTATACTCA	TATGTTTAACACAGGTCAAGCGGTGGTCAACGAATACTCA	TRUE	0	0
TATGTTAAACACAGGTCAAGCGGTGGTCAACGAATACTCA	TATGTTTAACACAGGTCAAGCGGTGGTCAACGAATACTCA	TRUE	0	0	0	4	0.00601034		TATGTTTAACACAGGTCAAGCGGTGGGCAACGAATACTCA	TATGTTTAACACAGGTCAAGCGGTGGTCAACGAATACTCA	TRUE	0	0	0	6	0.00874674		TATGTTTAACACAGGTCAAGCGGTGGTCAACGAATACACA	TATGTTTAACACAGGTCAAGCGGTGGTCAACGAATACTCA	TRUE	0	0	0	5	0.00695672		TATGTTTAACACAGGTTTAACACACCTTTCCATTCATTTA	TATGTTTAACACAGGTCAAG--------------------	FALSE	0	27	1	5	0.00816607		TATGTTTAACACAGGTCAAACGGTGGTCAACGAATACTCA	TATGTTTAACACAGGTCAAGCGGTGGTCAACGAATACTCA	FALSE	0	0	1	12	0.00894568		TATGTTTAACACAGGTCAAGCGGGGGTCAACGAATACTCA	TATGTTTAACACAGGTCAAGCGGTGGTCAACGAATACTCA	TRUE	0	0
TATGTTTAACACAGGTCAAGCGGTGGTCTACGAATACTCA	TATGTTTAACACAGGTCAAGCGGTGGTCAACGAATACTCA	TRUE	0	0	0	4	0.00601034		TATGTTGAACACAGGTCAAGCGGTGGTCAACGAATACTCA	TATGTTTAACACAGGTCAAGCGGTGGTCAACGAATACTCA	TRUE	0	0	0	6	0.00874674		TATGTTTAACACAGGTCAAGCGGTGGTCAACGAATTCTCA	TATGTTTAACACAGGTCAAGCGGTGGTCAACGAATACTCA	TRUE	0	0	0	5	0.00695672		TGTTTAACACAGTCGTTAA-CGGTGGTCAACGAATACTCA	TGTTTAACACAG--GTCAAGCGGTGGTCAACGAATACTCA	FALSE	1	0	0	5	0.00816607		TATGTTTAACACAGATCAAGCGGTGGTCAACGAATACTCA	TATGTTTAACACAGGTCAAGCGGTGGTCAACGAATACTCA	TRUE	0	0	0	12	0.00894568		TATGTTTCACACAGGTCAAGCGGTGGTCAACGAATACTCA	TATGTTTAACACAGGTCAAGCGGTGGTCAACGAATACTCA	TRUE	0	0
TTTGTTTAACACAGGTCAAGCGGTGGTCAACGAATACTCA	TATGTTTAACACAGGTCAAGCGGTGGTCAACGAATACTCA	TRUE	0	0	0	4	0.00601034		TATGTTTACCACAGGTCAAGCGGTGGTCAACGAATACTCA	TATGTTTAACACAGGTCAAGCGGTGGTCAACGAATACTCA	TRUE	0	0	0	6	0.00874674		TACGTTTAACACAGGTCAAGCGGTGGTCAACGAATACTCA	TATGTTTAACACAGGTCAAGCGGTGGTCAACGAATACTCA	TRUE	0	0	0	5	0.00695672		TATGTTTAACACAGGTCAAGCGGTGGTGAACGAATACTCA	TATGTTTAACACAGGTCAAGCGGTGGTCAACGAATACTCA	TRUE	0	0	0	5	0.00816607		#NAME?	TATGTTTAACACAGGTCAAGCGGTGGTCAACGAATACTCA	FALSE	21	0	0	12	0.00894568		TATGTTTAACACGGGTCAATCGGTGGTCAACGAATACTCA	TATGTTTAACACAGGTCAAGCGGTGGTCAACGAATACTCA	FALSE	0	0
TATGTTTAACACAGGTCAATCAGTGGTCAACGAATACTCA	TATGTTTAACACAGGTCAAGCGGTGGTCAACGAATACTCA	FALSE	0	0	1	4	0.00601034		TATGTTTAACACAGGTCAAGCGGTGGTCAACGAATAATCA	TATGTTTAACACAGGTCAAGCGGTGGTCAACGAATACTCA	TRUE	0	0	0	6	0.00874674		TATGTTTAACACAGGTCAAACGGTGGTCAACGAATACTCA	TATGTTTAACACAGGTCAAGCGGTGGTCAACGAATACTCA	FALSE	0	0	1	5	0.00695672		TATTTTTAACACAGGTCAAGCGGTGGTCAACGAATACTCA	TATGTTTAACACAGGTCAAGCGGTGGTCAACGAATACTCA	TRUE	0	0	0	5	0.00816607		TATGTTTAAAACAGGTCAAGCGGTGGTCAACGAATACTCA	TATGTTTAACACAGGTCAAGCGGTGGTCAACGAATACTCA	TRUE	0	0	0	11	0.0082002		TATGTTTAACTCAGGTCAAGCGGTGGTCAACGAATACTCA	TATGTTTAACACAGGTCAAGCGGTGGTCAACGAATACTCA	TRUE	0	0
TATGTTTAACACAGGTCAATCGATGGTCAACGAATACTCA	TATGTTTAACACAGGTCAAGCGGTGGTCAACGAATACTCA	FALSE	0	0	1	4	0.00601034		TATGTTTAACACAGGTCAAGCGGTGGTCATCGAATACTCA	TATGTTTAACACAGGTCAAGCGGTGGTCAACGAATACTCA	TRUE	0	0	0	6	0.00874674		TATGTTTAACACAGGTCAATCGGTGGTCAATGAATACTCA	TATGTTTAACACAGGTCAAGCGGTGGTCAACGAATACTCA	FALSE	0	0	1	5	0.00695672		TATGTTTAACACAGGTCAAGCGGTGGTCATCGAATACTCA	TATGTTTAACACAGGTCAAGCGGTGGTCAACGAATACTCA	TRUE	0	0	0	5	0.00816607		TATGTTTAACACAGTTCAAGCGGTGGTCAACGAATACTCA	TATGTTTAACACAGGTCAAGCGGTGGTCAACGAATACTCA	TRUE	0	0	0	11	0.0082002		TATGTTTAACACAGGTCAAGCGGTGGTCAACGATTACTCA	TATGTTTAACACAGGTCAAGCGGTGGTCAACGAATACTCA	TRUE	0	0
TATGTTTAACACAGGTCAATCGGTGGTCAATGAATACTCA	TATGTTTAACACAGGTCAAGCGGTGGTCAACGAATACTCA	FALSE	0	0	1	3	0.00450775		#NAME?	TATGTTTAACACAGGTCAAGCGGTGGTCAACGAATACTCA	FALSE	51	0	0	5	0.00728895		TATGTTTAACACAGGTCAAC------------GATACTCA	TATGTTTAACACAGGTCAAGCGGTGGTCAACGAATACTCA	FALSE	12	0	1	5	0.00695672		TATGTTTT------------CGGTGGTCAACGAATACTCA	TATGTTTAACACAGGTCAAGCGGTGGTCAACGAATACTCA	FALSE	12	0	0	5	0.00816607		TATGTTTAACACAGGTTAAGCGGTGGTCAACGAATACTCA	TATGTTTAACACAGGTCAAGCGGTGGTCAACGAATACTCA	TRUE	0	0	0	11	0.0082002		TATGTTTAACACAGG----GCGGTGGTCAACGAATACTCA	TATGTTTAACACAGGTCAAGCGGTGGTCAACGAATACTCA	TRUE	0	0
TATGTTTAACACAGGTCAAGCGGTGGTCAACGAATACTGA	TATGTTTAACACAGGTCAAGCGGTGGTCAACGAATACTCA	TRUE	0	0	0	3	0.00450775		TATGTTTAACACAGGTCAAGCGGTGGTCAACGGATACTCA	TATGTTTAACACAGGTCAAGCGGTGGTCAACGAATACTCA	TRUE	0	0	0	5	0.00728895		TATGTTTAACACAGGTCAAGCGGTGGTCACCGAATACTCA	TATGTTTAACACAGGTCAAGCGGTGGTCAACGAATACTCA	TRUE	0	0	0	5	0.00695672		TATGTTTAACACAGGTCAAGCGGTGGTCAAAGAATACTCA	TATGTTTAACACAGGTCAAGCGGTGGTCAACGAATACTCA	TRUE	0	0	0	5	0.00816607		TATGATTAACACAGGTCAAGCGGTGGTCAACGAATACTCA	TATGTTTAACACAGGTCAAGCGGTGGTCAACGAATACTCA	TRUE	0	0	0	11	0.0082002		TATGTTTAACACAGGTCATGCGGTGGTCAACGAATACTCA	TATGTTTAACACAGGTCAAGCGGTGGTCAACGAATACTCA	TRUE	0	0
TATGTTTAACACAGGTCAATTGGTGGTCAACGAATACTCA	TATGTTTAACACAGGTCAAGCGGTGGTCAACGAATACTCA	FALSE	0	0	2	3	0.00450775		TATGTTTAACACGGGTCAATCGGTGGTCAACGAATACTCA	TATGTTTAACACAGGTCAAGCGGTGGTCAACGAATACTCA	FALSE	0	0	1	5	0.00728895		T-------------------CGGTGGTCAACGAATACTCA	TATGTTTAACACAGGTCAAGCGGTGGTCAACGAATACTCA	FALSE	19	0	0	5	0.00695672		TATGTTTAACGCAGGTCAAGCGGTGGTCAACGAATACTCA	TATGTTTAACACAGGTCAAGCGGTGGTCAACGAATACTCA	TRUE	0	0	0	5	0.00816607		TATGTTTAACACAGGTCAAGCGGTGGTCAACGAATACACA	TATGTTTAACACAGGTCAAGCGGTGGTCAACGAATACTCA	TRUE	0	0	0	11	0.0082002		#NAME?	TATGTTTAACACAGGTCAAGCGGTGGTCAACGAATACTCA	TRUE	0	0
TATGTATAACACAGGTCAAGCGGTGGTCAACGAATACTCA	TATGTTTAACACAGGTCAAGCGGTGGTCAACGAATACTCA	TRUE	0	0	0	3	0.00450775		TATGTTTAACACAGGGCAAGCGGTGGTCAACGAATACTCA	TATGTTTAACACAGGTCAAGCGGTGGTCAACGAATACTCA	TRUE	0	0	0	5	0.00728895		TATGTTTAACACAGGTGAAGCGGTGGTCAACGAATACTCA	TATGTTTAACACAGGTCAAGCGGTGGTCAACGAATACTCA	TRUE	0	0	0	4	0.00556537		TATGTTTAACACAGGTCAAGCGGTGGTCAACTAATACTCA	TATGTTTAACACAGGTCAAGCGGTGGTCAACGAATACTCA	TRUE	0	0	0	5	0.00816607		TATGTTTAACTC---------GGTGGTCAACGAATACTCA	TATGTTTAACACAGGTCAAGCGGTGGTCAACGAATACTCA	FALSE	9	0	0	11	0.0082002		TATGTTTAACACAGGTCAAGCGGAGGTCAACGAATACTCA	TATGTTTAACACAGGTCAAGCGGTGGTCAACGAATACTCA	TRUE	0	0
TATGTA--------------CGGTGGTCAACGAATACTCA	TATGTTTAACACAGGTCAAGCGGTGGTCAACGAATACTCA	FALSE	14	0	0	3	0.00450775		TATGTTTAACACAGGTCAATCGGTGGTCAATGAATACTCA	TATGTTTAACACAGGTCAAGCGGTGGTCAACGAATACTCA	FALSE	0	0	1	5	0.00728895		TATGTTTAACACAGGTCAAGCGGTGGTCAACGAATACTTA	TATGTTTAACACAGGTCAAGCGGTGGTCAACGAATACTCA	TRUE	0	0	0	4	0.00556537		TATGTTTAACACAGGTCAAGCGGTGGTCAACGTATACTCA	TATGTTTAACACAGGTCAAGCGGTGGTCAACGAATACTCA	TRUE	0	0	0	5	0.00816607		TATGTTTAACTCAGGTCAAGCGGTGGTCAACGAATACTCA	TATGTTTAACACAGGTCAAGCGGTGGTCAACGAATACTCA	TRUE	0	0	0	11	0.0082002		TATGTTTAACACAGGTCAATCGGCGGTCAACGAATACTCA	TATGTTTAACACAGGTCAAGCGGTGGTCAACGAATACTCA	FALSE	0	0
TATGTTTAACACAGGTCAATCGGTGGTCAACGAATACACA	TATGTTTAACACAGGTCAAGCGGTGGTCAACGAATACTCA	FALSE	0	0	1	3	0.00450775		TATGTTTAACACAGGTCAAGCGGTGGTCACCGAATACTCA	TATGTTTAACACAGGTCAAGCGGTGGTCAACGAATACTCA	TRUE	0	0	0	5	0.00728895		TATGTTTTACACAGGTCAAGCGGTGGTCAACGAATACTCA	TATGTTTAACACAGGTCAAGCGGTGGTCAACGAATACTCA	TRUE	0	0	0	4	0.00556537		TATGTTTCACACAGGTCAAGCGGTGGTCAACGAATACTCA	TATGTTTAACACAGGTCAAGCGGTGGTCAACGAATACTCA	TRUE	0	0	0	5	0.00816607		TATGTTTAACACATGTCAAGCGGTGGTCAACGAATACTCA	TATGTTTAACACAGGTCAAGCGGTGGTCAACGAATACTCA	TRUE	0	0	0	11	0.0082002		TATGTTTAACACAGGGCAAGCGGTGGTCAACGAATACTCA	TATGTTTAACACAGGTCAAGCGGTGGTCAACGAATACTCA	TRUE	0	0
TATGCTTAACACAGGTCAAGCGGTGGTCAACGAATACTCA	TATGTTTAACACAGGTCAAGCGGTGGTCAACGAATACTCA	TRUE	0	0	0	3	0.00450775		TATGTTTAACACAGGTCAAGCGGTGGTCAACGAATACACA	TATGTTTAACACAGGTCAAGCGGTGGTCAACGAATACTCA	TRUE	0	0	0	5	0.00728895		TATGTTTAACACAGGTCATGCGGTGGTCAACGAATACTCA	TATGTTTAACACAGGTCAAGCGGTGGTCAACGAATACTCA	TRUE	0	0	0	4	0.00556537		TATGTTTAACACAGGTCAAGCGGTGGTCAACGAACACTCA	TATGTTTAACACAGGTCAAGCGGTGGTCAACGAATACTCA	TRUE	0	0	0	5	0.00816607		AATGTTTAACACAGGTCAAGCGGTGGTCAACGAATACTCA	TATGTTTAACACAGGTCAAGCGGTGGTCAACGAATACTCA	TRUE	0	0	0	10	0.00745473		TATGCTTAACACAGGTCAAGCGGTGGTCAACGAATACTCA	TATGTTTAACACAGGTCAAGCGGTGGTCAACGAATACTCA	TRUE	0	0
TATGTTTAACACAGGTCAAGCGGTGGTCAACGAATACTCT	TATGTTTAACACAGGTCAAGCGGTGGTCAACGAATACTCA	TRUE	0	0	0	3	0.00450775		TATGTTTAACACAGGTCAAGCCGTGGTCAACGAATACTCA	TATGTTTAACACAGGTCAAGCGGTGGTCAACGAATACTCA	TRUE	0	0	0	5	0.00728895		TTTGTTTAACACAGGTCAAGCGGTGGTCAACGAATACTCA	TATGTTTAACACAGGTCAAGCGGTGGTCAACGAATACTCA	TRUE	0	0	0	4	0.00556537		TATGTTTAGCACAGGTCAAGCGGTGGTCAACGAATACTCA	TATGTTTAACACAGGTCAAGCGGTGGTCAACGAATACTCA	TRUE	0	0	0	4	0.00653285		TATGTTTAACACAGGTCAAGCGGTGGTCAACGATTACTCA	TATGTTTAACACAGGTCAAGCGGTGGTCAACGAATACTCA	TRUE	0	0	0	10	0.00745473		TATGTTTGACCT--------CGGTGGTCAACGAATACTCA	TATGTTTAACACAGGTCAAGCGGTGGTCAACGAATACTCA	FALSE	8	0
TAT-----------------CGGTGGTCAACGAATACTCA	TATGTTTAACACAGGTCAAGCGGTGGTCAACGAATACTCA	FALSE	17	0	0	3	0.00450775		TATGTTTA------------CGGTGGTCAACGAATACTCA	TATGTTTAACACAGGTCAAGCGGTGGTCAACGAATACTCA	FALSE	12	0	0	5	0.00728895		TATGTT-------------GCGGTGGTCAACGAATACTCA	TATGTTTAACACAGGTCAAGCGGTGGTCAACGAATACTCA	TRUE	0	0	0	4	0.00556537		#NAME?	TATGTTTAACACAGGTCAAGCGGTGGTCAACGAATACTCA	FALSE	56	0	0	4	0.00653285		TATGTTTAACACAGGTCAAGCGTTGGTCAACGAATACTCA	TATGTTTAACACAGGTCAAGCGGTGGTCAACGAATACTCA	TRUE	0	0	0	10	0.00745473		TATGTTTAACATAGGTCAATCGGTGGTCAACGAATACTCA	TATGTTTAACACAGGTCAAGCGGTGGTCAACGAATACTCA	FALSE	0	0
TATGTTTAACACAGGTAAAGCGGTGGTCAACGAATACTCA	TATGTTTAACACAGGTCAAGCGGTGGTCAACGAATACTCA	TRUE	0	0	0	3	0.00450775		TATGTTTAACACAGGTCAAGGGGTGGTCAACGAATACTCA	TATGTTTAACACAGGTCAAGCGGTGGTCAACGAATACTCA	FALSE	0	0	1	4	0.00583116		#NAME?	TATGTTTAACACAGGTCAAGCGGTGGTCAACGAATACTCA	FALSE	45	0	0	4	0.00556537		TTTGTTTAACACAGGTCAAGCGGTGGTCAACGAATACTCA	TATGTTTAACACAGGTCAAGCGGTGGTCAACGAATACTCA	TRUE	0	0	0	4	0.00653285		TATGTTTACCACAGGTCAAGCGGTGGTCAACGAATACTCA	TATGTTTAACACAGGTCAAGCGGTGGTCAACGAATACTCA	TRUE	0	0	0	10	0.00745473		TATGTTTAACACAGGTCACG----------CGAATACTCA	TATGTTTAACACAGGTCAAGCGGTGGTCAACGAATACTCA	FALSE	10	0
TAGGTTTAACACAGGTCAAGCGGTGGTCAACGAATACTCA	TATGTTTAACACAGGTCAAGCGGTGGTCAACGAATACTCA	TRUE	0	0	0	3	0.00450775		TATGTTTAACACACGTCAAGCGGTGGTCAACGAATACTCA	TATGTTTAACACAGGTCAAGCGGTGGTCAACGAATACTCA	TRUE	0	0	0	4	0.00583116		TAAGTTTAACACAGGTCAAGCGGTGGTCAACGAATACTCA	TATGTTTAACACAGGTCAAGCGGTGGTCAACGAATACTCA	TRUE	0	0	0	4	0.00556537		#NAME?	TATGTTTAACACAGGTCAAGCGGTGGTCAACGAATACTCA	FALSE	41	0	0	4	0.00653285		TATGTTTAACACAGGTCAATCGGTGGTCAACAAATACTCA	TATGTTTAACACAGGTCAAGCGGTGGTCAACGAATACTCA	FALSE	0	0	1	10	0.00745473		#NAME?	TATGTTTAACACAGGTCAAGCGGTGGTCAACGAATACTCA	FALSE	48	0
TATGTTTAACACAGGTCAAGCGGTGGTCAACGAATCCTCA	TATGTTTAACACAGGTCAAGCGGTGGTCAACGAATACTCA	TRUE	0	0	0	3	0.00450775		TATGTTTAACACAGGTCAATCGGCGGTCAACGAATACTCA	TATGTTTAACACAGGTCAAGCGGTGGTCAACGAATACTCA	FALSE	0	0	1	4	0.00583116		TA------------------CGGTGGTCAACGAATACTCA	TATGTTTAACACAGGTCAAGCGGTGGTCAACGAATACTCA	FALSE	18	0	0	4	0.00556537		TATGTT-AACACAGGTCAAGCGGTGGTCAACGAATACTCA	TATGTTTAACACAGGTCAAGCGGTGGTCAACGAATACTCA	TRUE	0	0	0	4	0.00653285		TATGTTTAACACAGGTCAAGCGGTGGTCACCGAATACTCA	TATGTTTAACACAGGTCAAGCGGTGGTCAACGAATACTCA	TRUE	0	0	0	10	0.00745473		#NAME?	TATGTTTAACACAGGTCAAGCGGTGGTCAACGAATACTCA	FALSE	25	0
CATGTTTAACACAGGTCAAGCGGTGGTCAACGAATACTCA	TATGTTTAACACAGGTCAAGCGGTGGTCAACGAATACTCA	TRUE	0	0	0	3	0.00450775		TATGTTTCACACAGGTCAAGCGGTGGTCAACGAATACTCA	TATGTTTAACACAGGTCAAGCGGTGGTCAACGAATACTCA	TRUE	0	0	0	4	0.00583116		#NAME?	TATGTTTAACACAGGTCAAGCGGTGGTCAACGAATACTCA	FALSE	27	0	0	4	0.00556537		TATGATTAACACAGGTCAAGCGGTGGTCAACGAATACTCA	TATGTTTAACACAGGTCAAGCGGTGGTCAACGAATACTCA	TRUE	0	0	0	4	0.00653285		CATGTTTAACACAGGTCAAGCGGTGGTCAACGAATACTCA	TATGTTTAACACAGGTCAAGCGGTGGTCAACGAATACTCA	TRUE	0	0	0	10	0.00745473		TATGTTTAACACAGGTCAAGCGGTGGTCAACGAATAATCA	TATGTTTAACACAGGTCAAGCGGTGGTCAACGAATACTCA	TRUE	0	0
TATGTTTAACACAGGTCAATCGGTGGTAAACGAATACTCA	TATGTTTAACACAGGTCAAGCGGTGGTCAACGAATACTCA	FALSE	0	0	1	3	0.00450775		#NAME?	TATGTTTAACACAGGTCAAGCGGTGGTCAACGAATACTCA	TRUE	0	0	0	4	0.00583116		TATGTTTAACACAG---------TGGTCAACGAATACTCA	TATGTTTAACACAGGTCAAGCGGTGGTCAACGAATACTCA	FALSE	9	0	0	4	0.00556537		CATTCATAATGCAGATTATGCACAGGTGGTCAACGAATAC	#NAME?	FALSE	0	3	0	4	0.00653285		ATGTTTAACACCGCGTTTAACGCGTGGTCAACGAATACTC	ATGTTTAACACAG-GTCAAGCG-GTGGTCAACGAATACTC	FALSE	0	0	1	10	0.00745473		TATGTTTAACACAGGTCACGCGGTGGTCAACGAATACTCA	TATGTTTAACACAGGTCAAGCGGTGGTCAACGAATACTCA	TRUE	0	0
TATGTTTAACACAGGTCAAGCGGTGGTCAACGATTACTCA	TATGTTTAACACAGGTCAAGCGGTGGTCAACGAATACTCA	TRUE	0	0	0	3	0.00450775		TATGTTTAACACAGGTCAAGCGGTGGTCCACGAATACTCA	TATGTTTAACACAGGTCAAGCGGTGGTCAACGAATACTCA	TRUE	0	0	0	4	0.00583116		TATGTTGACCTC---------GGTGGTCAACGAATACTCA	TATGTTTAACACAGGTCAAGCGGTGGTCAACGAATACTCA	FALSE	9	0	0	4	0.00556537		TATGTTTGACCT--------CGGTGGTCAACGAATACTCA	TATGTTTAACACAGGTCAAGCGGTGGTCAACGAATACTCA	FALSE	8	0	0	4	0.00653285		TATGTTTAACACAGGTCAAGCGGTAGTCAACGAATACTCA	TATGTTTAACACAGGTCAAGCGGTGGTCAACGAATACTCA	TRUE	0	0	0	9	0.00670926		TATGTTTGAC---------GCGGTGGTCAACGAATACTCA	TATGTTTAACACAGGTCAAGCGGTGGTCAACGAATACTCA	TRUE	0	0
TATGTTTAACACAGGTCAATCGGTGGCCAACGAATACTCA	TATGTTTAACACAGGTCAAGCGGTGGTCAACGAATACTCA	FALSE	0	0	1	3	0.00450775		TATGTTTAACACAGGTCAAGCTGTGGTCAACGAATACTCA	TATGTTTAACACAGGTCAAGCGGTGGTCAACGAATACTCA	TRUE	0	0	0	4	0.00583116		TATGTTTAACACGGGTCAATCGGTGGTCAACGAATACTCA	TATGTTTAACACAGGTCAAGCGGTGGTCAACGAATACTCA	FALSE	0	0	1	3	0.00417403		TATGTTTAACACAGGT-----GGTGGTCAACGAATACTCA	TATGTTTAACACAGGTCAAGCGGTGGTCAACGAATACTCA	FALSE	5	0	0	4	0.00653285		TATGTTTAACACAGGTCAAGCGGTGGTCAACGAATAATCA	TATGTTTAACACAGGTCAAGCGGTGGTCAACGAATACTCA	TRUE	0	0	0	9	0.00670926		TATGTTTACCACAGGTCAAGCGGTGGTCAACGAATACTCA	TATGTTTAACACAGGTCAAGCGGTGGTCAACGAATACTCA	TRUE	0	0
TATGTTTAACACAGGTCAAGCGGTGGTCATCGAATACTCA	TATGTTTAACACAGGTCAAGCGGTGGTCAACGAATACTCA	TRUE	0	0	0	3	0.00450775		TAAGTTTAACACAGGTCAAGCGGTGGTCAACGAATACTCA	TATGTTTAACACAGGTCAAGCGGTGGTCAACGAATACTCA	TRUE	0	0	0	4	0.00583116		TACGTTTAACACAGGTCAATCGGTGGTCAACGAATACTCA	TATGTTTAACACAGGTCAAGCGGTGGTCAACGAATACTCA	FALSE	0	0	1	3	0.00417403		TATGTTTAACACAGGTCAAGCGGTGGTCAACGAATAATCA	TATGTTTAACACAGGTCAAGCGGTGGTCAACGAATACTCA	TRUE	0	0	0	4	0.00653285		TATGTTTAACACAGGTCCAGCGGTGGTCAACGAATACTCA	TATGTTTAACACAGGTCAAGCGGTGGTCAACGAATACTCA	TRUE	0	0	0	9	0.00670926		TATGTTTAACACAGGTTAAGCGGTGGTCAACGAATACTCA	TATGTTTAACACAGGTCAAGCGGTGGTCAACGAATACTCA	TRUE	0	0
TATGTTTAACACAGGTCAATAGGTGGTCAACGAATACTCA	TATGTTTAACACAGGTCAAGCGGTGGTCAACGAATACTCA	FALSE	0	0	2	3	0.00450775		TATTTTTAACACAGGTCAAGCGGTGGTCAACGAATACTCA	TATGTTTAACACAGGTCAAGCGGTGGTCAACGAATACTCA	TRUE	0	0	0	4	0.00583116		TATGTTTAACACAG----------------CGAATACTCA	TATGTTTAACACAGGTCAAGCGGTGGTCAACGAATACTCA	FALSE	16	0	0	3	0.00417403		TATGTTTAACACAGGTCAAG--GTGGTCAACGAATACTCA	TATGTTTAACACAGGTCAAGCGGTGGTCAACGAATACTCA	FALSE	2	0	0	4	0.00653285		TC--------------------GTGGTCAACGAATACTCA	TATGTTTAACACAGGTCAAGCGGTGGTCAACGAATACTCA	FALSE	20	0	0	9	0.00670926		GATGTTTAACACAGGTCAAGCGGTGGTCAACGAATACTCA	TATGTTTAACACAGGTCAAGCGGTGGTCAACGAATACTCA	TRUE	0	0
TATGTTTAACAAAGGTCAAGCGGTGGTCAACGAATACTCA	TATGTTTAACACAGGTCAAGCGGTGGTCAACGAATACTCA	TRUE	0	0	0	3	0.00450775		TATGTTTAACACAGGTCCAGCGGTGGTCAACGAATACTCA	TATGTTTAACACAGGTCAAGCGGTGGTCAACGAATACTCA	TRUE	0	0	0	4	0.00583116		TATGTTTAACACAGGTCAAGCGGTGGTCAACGAAAACTCA	TATGTTTAACACAGGTCAAGCGGTGGTCAACGAATACTCA	TRUE	0	0	0	3	0.00417403		TAT-----------------CGGTGGTCAACGAATACTCA	TATGTTTAACACAGGTCAAGCGGTGGTCAACGAATACTCA	FALSE	17	0	0	4	0.00653285		TATGTTTAACACAGGTCAAGCGGTGGTCTACGAATACTCA	TATGTTTAACACAGGTCAAGCGGTGGTCAACGAATACTCA	TRUE	0	0	0	9	0.00670926		TATGTTTAACACAGGTCAAGCGGTGGTCAAAGAATACTCA	TATGTTTAACACAGGTCAAGCGGTGGTCAACGAATACTCA	TRUE	0	0
TATGTTTAACACAGGTCGATCGGTGGTCAACGAATACTCA	TATGTTTAACACAGGTCAAGCGGTGGTCAACGAATACTCA	FALSE	0	0	1	3	0.00450775		TATGTTTAACACAGGTCA-GCGGTGGTCAACGAATACTCA	TATGTTTAACACAGGTCAAGCGGTGGTCAACGAATACTCA	TRUE	0	0	0	4	0.00583116		TAGGTTTAACACAGGTCAAGCGGTGGTCAACGAATACTCA	TATGTTTAACACAGGTCAAGCGGTGGTCAACGAATACTCA	TRUE	0	0	0	3	0.00417403		#NAME?	TATGTTTAACACAGGTCAAGCGGTGGTCAACGAATACTCA	FALSE	20	0	0	4	0.00653285		TATGTTTAACACAGGTCAAGCGGTGGTCAAAGAATACTCA	TATGTTTAACACAGGTCAAGCGGTGGTCAACGAATACTCA	TRUE	0	0	0	9	0.00670926		#NAME?	TATGTTTAACACAGGTCAAGCGGTGGTCAACGAATACTCA	FALSE	38	0
TATGTTTAACACAG------CGGTGGTCAACGAATACTCA	TATGTTTAACACAGGTCAAGCGGTGGTCAACGAATACTCA	FALSE	6	0	0	3	0.00450775		TATGT---------------CGGTGGTCAACGAATACTCA	TATGTTTAACACAGGTCAAGCGGTGGTCAACGAATACTCA	FALSE	15	0	0	3	0.00437337		TATGTTTAACACAGGTTAAGCGGTGGTCAACGAATACTCA	TATGTTTAACACAGGTCAAGCGGTGGTCAACGAATACTCA	TRUE	0	0	0	3	0.00417403		TATGTTTAACACAGATCAAGCGGTGGTCAACGAATACTCA	TATGTTTAACACAGGTCAAGCGGTGGTCAACGAATACTCA	TRUE	0	0	0	4	0.00653285		TGCAT----------------GGTGGTCAACGAATACTCA	TATGTTTAACACAGGTCAAGCGGTGGTCAACGAATACTCA	FALSE	16	0	0	9	0.00670926		TATGTTTAACACAGGTCAAGCGGTGGTCAACGAACACTCA	TATGTTTAACACAGGTCAAGCGGTGGTCAACGAATACTCA	TRUE	0	0
TATGTTTAACACAGGTCATGCGGTGGTCAACGAATACTCA	TATGTTTAACACAGGTCAAGCGGTGGTCAACGAATACTCA	TRUE	0	0	0	3	0.00450775		TATGTTTAACACAGCTCAAGCGGTGGTCAACGAATACTCA	TATGTTTAACACAGGTCAAGCGGTGGTCAACGAATACTCA	TRUE	0	0	0	3	0.00437337		TATGTTTAACACAGGTCAAGAGCGGTGGTCAACGAATACT	TATGTTTAACACAGGTCAAG--CGGTGGTCAACGAATACT	FALSE	0	2	0	3	0.00417403		TATGTTTAACACAGGTCAAGCGGTGGTCAGCGAATACTCA	TATGTTTAACACAGGTCAAGCGGTGGTCAACGAATACTCA	TRUE	0	0	0	4	0.00653285		TATGTTTAGCACAGGTCAAGCGGTGGTCAACGAATACTCA	TATGTTTAACACAGGTCAAGCGGTGGTCAACGAATACTCA	TRUE	0	0	0	8	0.00596378		TATGTTTAACACAGGTTTAACGGTGGTCAACGAATACTCA	TATGTTTAACACAGGTCAAGCGGTGGTCAACGAATACTCA	FALSE	0	0
TATGTTTAACACAGGTCAAGCGGGGGTCAACGAATACTCA	TATGTTTAACACAGGTCAAGCGGTGGTCAACGAATACTCA	TRUE	0	0	0	3	0.00450775		TATGTTTAACACAGGTCAAG---TGGTCAACGAATACTCA	TATGTTTAACACAGGTCAAGCGGTGGTCAACGAATACTCA	FALSE	3	0	0	3	0.00437337		#NAME?	TATGTTTAACACAGGTCAAGCGGTGGTCAACGAATACTCA	FALSE	46	0	0	3	0.00417403		TATGTTTAACACAGGTCAAGCGGTGGTCACCGAATACTCA	TATGTTTAACACAGGTCAAGCGGTGGTCAACGAATACTCA	TRUE	0	0	0	4	0.00653285		TATGTTTACC-------------TGGTCAACGAATACTCA	TATGTTTAACACAGGTCAAGCGGTGGTCAACGAATACTCA	FALSE	13	0	0	8	0.00596378		TATGTTTAACACAGGTCAATCGGTGGTCAATGAATACTCA	TATGTTTAACACAGGTCAAGCGGTGGTCAACGAATACTCA	FALSE	0	0
TATGTTTAACACAGGTCCAGCGGTGGTCAACGAATACTCA	TATGTTTAACACAGGTCAAGCGGTGGTCAACGAATACTCA	TRUE	0	0	0	3	0.00450775		TATGTTTAACACAGGTCAATCGGGGGTCAACGAATACTCA	TATGTTTAACACAGGTCAAGCGGTGGTCAACGAATACTCA	FALSE	0	0	1	3	0.00437337		TATGTTTAACACAGGTTTAACGGTGGTCAACGAATACTCA	TATGTTTAACACAGGTCAAGCGGTGGTCAACGAATACTCA	FALSE	0	0	1	3	0.00417403		TATGTTTAACACAGGTCAAGCGGTGGTCAACGAATTCTCA	TATGTTTAACACAGGTCAAGCGGTGGTCAACGAATACTCA	TRUE	0	0	0	4	0.00653285		TATGTTTAACACAGGTCAATCGGTGGTCAATGAATACTCA	TATGTTTAACACAGGTCAAGCGGTGGTCAACGAATACTCA	FALSE	0	0	1	8	0.00596378		TCTGTTTAACACAGGTCAAGCGGTGGTCAACGAATACTCA	TATGTTTAACACAGGTCAAGCGGTGGTCAACGAATACTCA	TRUE	0	0
TATGTTTAACACAGGTCAAGCGGTCGTCAACGAATACTCA	TATGTTTAACACAGGTCAAGCGGTGGTCAACGAATACTCA	TRUE	0	0	0	3	0.00450775		TATGTTTAACACAGGTTAATCGGTGGTCAACGAATACTCA	TATGTTTAACACAGGTCAAGCGGTGGTCAACGAATACTCA	FALSE	0	0	1	3	0.00437337		TATGTTTAACACAGGTCAAGCGGTGGTCAACGATTACTCA	TATGTTTAACACAGGTCAAGCGGTGGTCAACGAATACTCA	TRUE	0	0	0	3	0.00417403		#NAME?	TATGTTTAACACAGGTCAAGCGGTGGTCAACGAATACTCA	FALSE	31	0	0	3	0.00489964		TATGTTTAACACAGGTCAAGCGGTGGTCAACGAATACTCT	TATGTTTAACACAGGTCAAGCGGTGGTCAACGAATACTCA	TRUE	0	0	0	8	0.00596378		TTTGTTTAACACAGGTCAAGCGGTGGTCAACGAATACTCA	TATGTTTAACACAGGTCAAGCGGTGGTCAACGAATACTCA	TRUE	0	0
TATGTTTAACACAGGTCAAGCGGTGGTCAAAGAATACTCA	TATGTTTAACACAGGTCAAGCGGTGGTCAACGAATACTCA	TRUE	0	0	0	3	0.00450775		TATGTTTAACACAGGTCAATCGGTGATCAACGAATACTCA	TATGTTTAACACAGGTCAAGCGGTGGTCAACGAATACTCA	FALSE	0	0	1	3	0.00437337		#NAME?	TATGTTTAACACAGGTCAAGCGGTGGTCAACGAATACTCA	FALSE	21	0	0	3	0.00417403		TATGTTTAACACAGGTTTAACGGTGGTCAACGAATACTCA	TATGTTTAACACAGGTCAAGCGGTGGTCAACGAATACTCA	FALSE	0	0	1	3	0.00489964		TATGTTGAACACAGGTCAAGCGGTGGTCAACGAATACTCA	TATGTTTAACACAGGTCAAGCGGTGGTCAACGAATACTCA	TRUE	0	0	0	8	0.00596378		TATGTTTAACACAGGTCAAGCGGTGGTCTACGAATACTCA	TATGTTTAACACAGGTCAAGCGGTGGTCAACGAATACTCA	TRUE	0	0
TATGTTTAACACAGGTCAATCGGTAGTCAACGAATACTCA	TATGTTTAACACAGGTCAAGCGGTGGTCAACGAATACTCA	FALSE	0	0	1	3	0.00450775		TATGTTTAACACAGGTCAATTGGTGGTCAACGAATACTCA	TATGTTTAACACAGGTCAAGCGGTGGTCAACGAATACTCA	FALSE	0	0	2	3	0.00437337		TATGTTTAACACAGTTCAAGCGGTGGTCAACGAATACTCA	TATGTTTAACACAGGTCAAGCGGTGGTCAACGAATACTCA	TRUE	0	0	0	3	0.00417403		TATGTTTAACACAGGTC--GCGGTGGTCAACGAATACTCA	TATGTTTAACACAGGTCAAGCGGTGGTCAACGAATACTCA	TRUE	0	0	0	3	0.00489964		TATGTTTAACACGGGTCAATCGGTGGTCAACGAATACTCA	TATGTTTAACACAGGTCAAGCGGTGGTCAACGAATACTCA	FALSE	0	0	1	8	0.00596378		TATGTTTAACACAGGTCAAACGGTGGTCAACGAATACTCA	TATGTTTAACACAGGTCAAGCGGTGGTCAACGAATACTCA	FALSE	0	0
TATGTTTAACACAGGTCAAGCCGTGGTCAACGAATACTCA	TATGTTTAACACAGGTCAAGCGGTGGTCAACGAATACTCA	TRUE	0	0	0	3	0.00450775		AATGTTTAACACAGGTCAAGCGGTGGTCAACGAATACTCA	TATGTTTAACACAGGTCAAGCGGTGGTCAACGAATACTCA	TRUE	0	0	0	3	0.00437337		TATGTTTAACACGAATT---CGGTGGTCAACGAATACTCA	TATGTTTAACACAGGTCAAGCGGTGGTCAACGAATACTCA	FALSE	3	0	0	3	0.00417403		#NAME?	TATGTTTAACACAGGTCAAGCGGTGGTCAACGAATACTCA	TRUE	0	0	0	3	0.00489964		#NAME?	TATGTTTAACACAGGTCAAGCGGTGGTCAACGAATACTCA	TRUE	0	0	0	8	0.00596378		TATGTTTAACACAGGTCAAGCCGTGGTCAACGAATACTCA	TATGTTTAACACAGGTCAAGCGGTGGTCAACGAATACTCA	TRUE	0	0
TATGTTTAACACAGGTCAATCGGAGGTCAACGAATACTCA	TATGTTTAACACAGGTCAAGCGGTGGTCAACGAATACTCA	FALSE	0	0	1	3	0.00450775		TATGTTTAACACAGATCAATCGGTGGTCAACGAATACTCA	TATGTTTAACACAGGTCAAGCGGTGGTCAACGAATACTCA	FALSE	0	0	1	3	0.00437337		TATGTTTAACTT--------CGGTGGTCAACGAATACTCA	TATGTTTAACACAGGTCAAGCGGTGGTCAACGAATACTCA	FALSE	8	0	0	3	0.00417403		TATGTTTAACACAGGTCAATTGGTGGTCAACGAATACTCA	TATGTTTAACACAGGTCAAGCGGTGGTCAACGAATACTCA	FALSE	0	0	2	3	0.00489964		TATGTTTAACACAGGTCAAGCGGTGGTGAACGAATACTCA	TATGTTTAACACAGGTCAAGCGGTGGTCAACGAATACTCA	TRUE	0	0	0	7	0.00521831		TATGTTTAACACAGGTCAAGCGGTGGTGAACGAATACTCA	TATGTTTAACACAGGTCAAGCGGTGGTCAACGAATACTCA	TRUE	0	0
TATGTTTAACACAGGTCT--CGGTGGTCAACGAATACTCA	TATGTTTAACACAGGTCAAGCGGTGGTCAACGAATACTCA	FALSE	2	0	0	2	0.00300517		TATGTATAACACAGGTCAAGCGGTGGTCAACGAATACTCA	TATGTTTAACACAGGTCAAGCGGTGGTCAACGAATACTCA	TRUE	0	0	0	3	0.00437337		TATGTTTAACTT---------GATGGTCAACGAATACTCA	TATGTTTAACACAGGTCAAGCGGTGGTCAACGAATACTCA	FALSE	9	0	0	3	0.00417403		TATGTTTAACACAGGTCAAGCGTTGGTCAACGAATACTCA	TATGTTTAACACAGGTCAAGCGGTGGTCAACGAATACTCA	TRUE	0	0	0	3	0.00489964		TATGTTTCACACAGGTCAAGCGGTGGTCAACGAATACTCA	TATGTTTAACACAGGTCAAGCGGTGGTCAACGAATACTCA	TRUE	0	0	0	7	0.00521831		TATGTTTAACACAGGTCAAGTTTATGTTTAACGGTGGTCA	TATGTTTAACACAGGTCAAG-----------CGGTGGTCA	FALSE	0	11
TATGTTTAACACAGGTCAAGCGGTGGTGAACGAATACTCA	TATGTTTAACACAGGTCAAGCGGTGGTCAACGAATACTCA	TRUE	0	0	0	2	0.00300517		TATGTTTAACACAGGTCAAGCGGTGCTCAACGAATACTCA	TATGTTTAACACAGGTCAAGCGGTGGTCAACGAATACTCA	TRUE	0	0	0	3	0.00437337		TATGTTTAACACAGGTCAAGCGGTGGTCAACGTATACTCA	TATGTTTAACACAGGTCAAGCGGTGGTCAACGAATACTCA	TRUE	0	0	0	3	0.00417403		TATGTTTAACACAGGTCAATCGGTGGTAAACGAATACTCA	TATGTTTAACACAGGTCAAGCGGTGGTCAACGAATACTCA	FALSE	0	0	1	3	0.00489964		TATGTTTAACACAG---------TGGTCAACGAATACTCA	TATGTTTAACACAGGTCAAGCGGTGGTCAACGAATACTCA	FALSE	9	0	0	7	0.00521831		#NAME?	TATGTTTAACACAGGTCAAGCGGTGGTCAACGAATACTCA	FALSE	29	0
TATGTTTAAGACAGGTCAAGCGGTGGTCAACGAATACTCA	TATGTTTAACACAGGTCAAGCGGTGGTCAACGAATACTCA	TRUE	0	0	0	2	0.00300517		TATGTTTAACACAGGTCAATCGGTGGTCAACGAGTACTCA	TATGTTTAACACAGGTCAAGCGGTGGTCAACGAATACTCA	FALSE	0	0	1	3	0.00437337		TATGTTTAACACAGGTCAACGTTCGGTGGTCAACGAATAC	TATGTTTAACACAGGTCAAG---CGGTGGTCAACGAATAC	FALSE	0	3	1	3	0.00417403		TATGTTTAACACAGGTCAAGCGGTGCTCAACGAATACTCA	TATGTTTAACACAGGTCAAGCGGTGGTCAACGAATACTCA	TRUE	0	0	0	3	0.00489964		TATGTTTAACACAGGCCAATCGGTGGTCAACGAATACTCA	TATGTTTAACACAGGTCAAGCGGTGGTCAACGAATACTCA	FALSE	0	0	1	7	0.00521831		TATGTTTAACACAGGTCAAC--GTGGTCAACGAATACTCA	TATGTTTAACACAGGTCAAGCGGTGGTCAACGAATACTCA	FALSE	2	0
TATGTTTAACACAGGTCAAGCGGTGGTCACCGAATACTCA	TATGTTTAACACAGGTCAAGCGGTGGTCAACGAATACTCA	TRUE	0	0	0	2	0.00300517		TATGTTTAACACAGGTCAAGCGGTGGTCAACGAAGACTCA	TATGTTTAACACAGGTCAAGCGGTGGTCAACGAATACTCA	TRUE	0	0	0	3	0.00437337		TATGTTTAACACAGGTCAAGCGGTGGTCATCGAATACTCA	TATGTTTAACACAGGTCAAGCGGTGGTCAACGAATACTCA	TRUE	0	0	0	3	0.00417403		TATGTTTAACACAGGTCAAGCGGTGGTCAACCAATACTCA	TATGTTTAACACAGGTCAAGCGGTGGTCAACGAATACTCA	TRUE	0	0	0	3	0.00489964		TATTTTTAACACAGGTCAAGCGGTGGTCAACGAATACTCA	TATGTTTAACACAGGTCAAGCGGTGGTCAACGAATACTCA	TRUE	0	0	0	7	0.00521831		TATGTT-AACACAGGTCAAGCGGTGGTCAACGAATACTCA	TATGTTTAACACAGGTCAAGCGGTGGTCAACGAATACTCA	TRUE	0	0
TATGTTTAACTCAGGTCAAGCGGTGGTCAACGAATACTCA	TATGTTTAACACAGGTCAAGCGGTGGTCAACGAATACTCA	TRUE	0	0	0	2	0.00300517		TATGTTTAACACAGGCCAATCGGTGGTCAACGAATACTCA	TATGTTTAACACAGGTCAAGCGGTGGTCAACGAATACTCA	FALSE	0	0	1	3	0.00437337		TATGTTTAACACAGGT-AAGCGGTGGTCAACGAATACTCA	TATGTTTAACACAGGTCAAGCGGTGGTCAACGAATACTCA	TRUE	0	0	0	3	0.00417403		TATGTTTAACACAGGTCCAGCGGTGGTCAACGAATACTCA	TATGTTTAACACAGGTCAAGCGGTGGTCAACGAATACTCA	TRUE	0	0	0	3	0.00489964		TATGTTTAACACAGGTCAATCGGTGGTCAACGAATGCTCA	TATGTTTAACACAGGTCAAGCGGTGGTCAACGAATACTCA	FALSE	0	0	1	7	0.00521831		TAAGTTTAACACAGGTCAAGCGGTGGTCAACGAATACTCA	TATGTTTAACACAGGTCAAGCGGTGGTCAACGAATACTCA	TRUE	0	0
TATGTTTAACACAGGTCAATCGGTGGTCAACGTATACTCA	TATGTTTAACACAGGTCAAGCGGTGGTCAACGAATACTCA	FALSE	0	0	1	2	0.00300517		TATGTTTAACACAGGTCAATCGGTGGTCAACGAATACCCA	TATGTTTAACACAGGTCAAGCGGTGGTCAACGAATACTCA	FALSE	0	0	1	3	0.00437337		TCTGTTTAACACAGGTCAAGCGGTGGTCAACGAATACTCA	TATGTTTAACACAGGTCAAGCGGTGGTCAACGAATACTCA	TRUE	0	0	0	3	0.00417403		TATGTTTAACACAGGTCAATCGGCGGTCAACGAATACTCA	TATGTTTAACACAGGTCAAGCGGTGGTCAACGAATACTCA	FALSE	0	0	1	3	0.00489964		TATGTTTAACACAGGTCAAG-----GTCAACGAATACTCA	TATGTTTAACACAGGTCAAGCGGTGGTCAACGAATACTCA	FALSE	5	0	0	7	0.00521831		TATGTTTAA------------GGTGGTCAACGAATACTCA	TATGTTTAACACAGGTCAAGCGGTGGTCAACGAATACTCA	FALSE	12	0
TATTTTTAACACAGGTCAAGCGGTGGTCAACGAATACTCA	TATGTTTAACACAGGTCAAGCGGTGGTCAACGAATACTCA	TRUE	0	0	0	2	0.00300517		TATGTTTAACACAGGTCAAGCGGTGGTCAACGAATACTCC	TATGTTTAACACAGGTCAAGCGGTGGTCAACGAATACTCA	TRUE	0	0	0	3	0.00437337		TATGTTTAACACAGGTCAAGTGTTGTCAACGGTGGTCAAC	TATGTTTAACACAGGTCAAG---------CGGTGGTCAAC	FALSE	0	9	0	3	0.00417403		TATGTTTAACACAGGTCTAGCGGTGGTCAACGAATACTCA	TATGTTTAACACAGGTCAAGCGGTGGTCAACGAATACTCA	TRUE	0	0	0	3	0.00489964		TATGTTTAACACAGGTCGCT-GGTGGTCAACGAATACTCA	TATGTTTAACACAGGTCAAGCGGTGGTCAACGAATACTCA	FALSE	1	0	1	7	0.00521831		TATGTTTAACACAGGTCAATCAGTGGTCAACGAATACTCA	TATGTTTAACACAGGTCAAGCGGTGGTCAACGAATACTCA	FALSE	0	0
TATGTTTAACACAGGTCACTCGGTGGTCAACGAATACTCA	TATGTTTAACACAGGTCAAGCGGTGGTCAACGAATACTCA	FALSE	0	0	1	2	0.00300517		CATGTTTAACACAGGTCAATCGGTGGTCAACGAATACTCA	TATGTTTAACACAGGTCAAGCGGTGGTCAACGAATACTCA	FALSE	0	0	1	2	0.00291558		TATGTTTAACACAGGTCAAGTAATCGTACGGTGGTCAACG	TATGTTTAACACAGGTCAAG--------CGGTGGTCAACG	FALSE	0	8	0	3	0.00417403		TATGTTTAACACAGGTCAAACGGTGGTCAACGAATACTCA	TATGTTTAACACAGGTCAAGCGGTGGTCAACGAATACTCA	FALSE	0	0	1	3	0.00489964		TATGTTTAACACAGGTCA-----TGGTCAACGAATACTCA	TATGTTTAACACAGGTCAAGCGGTGGTCAACGAATACTCA	FALSE	5	0	0	7	0.00521831		#NAME?	TATGTTTAACACAGGTCAAGCGGTGGTCAACGAATACTCA	FALSE	56	0
TATGTTTAACACAGGTCAAGCGGTGTTCAACGAATACTCA	TATGTTTAACACAGGTCAAGCGGTGGTCAACGAATACTCA	TRUE	0	0	0	2	0.00300517		TATGTTTAACACAGGTCAATCGGTGGTGAACGAATACTCA	TATGTTTAACACAGGTCAAGCGGTGGTCAACGAATACTCA	FALSE	0	0	1	2	0.00291558		TATGTTTAACACAGGTAAAGCGGTGGTCAACGAATACTCA	TATGTTTAACACAGGTCAAGCGGTGGTCAACGAATACTCA	TRUE	0	0	0	3	0.00417403		TATGTTTAACACAGGTCAACGAATACTCACGATTGCATAA	TATGTTTAACACAGGTCAAG--------------------	FALSE	0	29	1	2	0.00326643		TATGTTTAACACAGGTCAA-CGATGGTCAACGAATACTCA	TATGTTTAACACAGGTCAAGCGGTGGTCAACGAATACTCA	FALSE	1	0	0	7	0.00521831		TATGTTTAACACAGATCAATCGGTGGTCAACGAATACTCA	TATGTTTAACACAGGTCAAGCGGTGGTCAACGAATACTCA	FALSE	0	0
TATGTTTAACACAGGTCAAGCGGTGGTCAAGGAATACTCA	TATGTTTAACACAGGTCAAGCGGTGGTCAACGAATACTCA	TRUE	0	0	0	2	0.00300517		TATGTTTAACACAGGTCAAGCGGTG-TCAACGAATACTCA	TATGTTTAACACAGGTCAAGCGGTGGTCAACGAATACTCA	TRUE	0	0	0	2	0.00291558		TATGTTTTGACCT-------CGGTGGTCAACGAATACTCA	TATGTTTAACACAGGTCAAGCGGTGGTCAACGAATACTCA	FALSE	7	0	0	3	0.00417403		TATATTTAACACAGGTCAATCGGTGGTCAACGAATACTCA	TATGTTTAACACAGGTCAAGCGGTGGTCAACGAATACTCA	FALSE	0	0	1	2	0.00326643		TATGTTTAACACAGGTCAACATAAACCAGGTCAACGAATA	TATGTTTAACACAGGTCAAG----CGGTGGTCAACGAATA	FALSE	0	4	2	7	0.00521831		TATGTTTAACACAGGTCAAGCGGTGGTCACCGAATACTCA	TATGTTTAACACAGGTCAAGCGGTGGTCAACGAATACTCA	TRUE	0	0
TATGTTTAACACAGGTCAAGGGGTGGTCAACGAATACTCA	TATGTTTAACACAGGTCAAGCGGTGGTCAACGAATACTCA	FALSE	0	0	1	2	0.00300517		TATGTTTAACACAGGTCAATCGGTGGTCACCGAATACTCA	TATGTTTAACACAGGTCAAGCGGTGGTCAACGAATACTCA	FALSE	0	0	1	2	0.00291558		TATGTTTATCACAGGTCAAGCGGTGGTCAACGAATACTCA	TATGTTTAACACAGGTCAAGCGGTGGTCAACGAATACTCA	TRUE	0	0	0	3	0.00417403		TATGTTTAACA--------------GTCAACGAATACTCA	TATGTTTAACACAGGTCAAGCGGTGGTCAACGAATACTCA	FALSE	14	0	0	2	0.00326643		TATGTTTAACACAGGTCAAGCGGTGGGCAACGAATACTCA	TATGTTTAACACAGGTCAAGCGGTGGTCAACGAATACTCA	TRUE	0	0	0	7	0.00521831		TATGTTTAACACAGGTCAATCGGTGGTCAACGAATACTAA	TATGTTTAACACAGGTCAAGCGGTGGTCAACGAATACTCA	FALSE	0	0
TATGTTTAACACAGGTCAATCGGTGGTCAACGAATACTTA	TATGTTTAACACAGGTCAAGCGGTGGTCAACGAATACTCA	FALSE	0	0	1	2	0.00300517		TTTGTTTAACACAGGTCAAGCGGTGGTCAACGAATACTCA	TATGTTTAACACAGGTCAAGCGGTGGTCAACGAATACTCA	TRUE	0	0	0	2	0.00291558		TATGTCTT------------CGGTGGTCAACGAATACTCA	TATGTTTAACACAGGTCAAGCGGTGGTCAACGAATACTCA	FALSE	12	0	0	2	0.00278269		TATGTTTAAAACAGGTCAATCGGTGGTCAACGAATACTCA	TATGTTTAACACAGGTCAAGCGGTGGTCAACGAATACTCA	FALSE	0	0	1	2	0.00326643		TATGTTTAACACAGGTCAAGGCGGTGGTCAACGAATACTC	TATGTTTAACACAGGTCAAG-CGGTGGTCAACGAATACTC	FALSE	0	1	0	6	0.00447284		T-----------------------GGTCAACGAATACTCA	TATGTTTAACACAGGTCAAGCGGTGGTCAACGAATACTCA	FALSE	23	0
#NAME?	TATGTTTAACACAGGTCAAGCGGTGGTCAACGAATACTCA	FALSE	28	0	0	2	0.00300517		TATGTTTAACACAGGTCAATCGGTGGCCAACGAATACTCA	TATGTTTAACACAGGTCAAGCGGTGGTCAACGAATACTCA	FALSE	0	0	1	2	0.00291558		TATGTA--------------CGGTGGTCAACGAATACTCA	TATGTTTAACACAGGTCAAGCGGTGGTCAACGAATACTCA	FALSE	14	0	0	2	0.00278269		TATGTTTAACT----------GGTGGTCAACGAATACTCA	TATGTTTAACACAGGTCAAGCGGTGGTCAACGAATACTCA	FALSE	10	0	0	2	0.00326643		TATGTTTAACACAGGTCAAGCGGTGGTCAACGACTACTCA	TATGTTTAACACAGGTCAAGCGGTGGTCAACGAATACTCA	TRUE	0	0	0	6	0.00447284		TATGTTTAACACAGGTCAATCGGAGGTCAACGAATACTCA	TATGTTTAACACAGGTCAAGCGGTGGTCAACGAATACTCA	FALSE	0	0
TATGTT-AACACAGGTCAAGCGGTGGTCAACGAATACTCA	TATGTTTAACACAGGTCAAGCGGTGGTCAACGAATACTCA	TRUE	0	0	0	2	0.00300517		TATGTTTAACACAGGTCACTCGGTGGTCAACGAATACTCA	TATGTTTAACACAGGTCAAGCGGTGGTCAACGAATACTCA	FALSE	0	0	1	2	0.00291558		TATGTTTAACACTGGTCAATCGGTGGTCAACGAATACTCA	TATGTTTAACACAGGTCAAGCGGTGGTCAACGAATACTCA	FALSE	0	0	1	2	0.00278269		TATGTTAAACACAGGTCAATCGGTGGTCAACGAATACTCA	TATGTTTAACACAGGTCAAGCGGTGGTCAACGAATACTCA	FALSE	0	0	1	2	0.00326643		TATGTTTAACACAGGTCAAT-GGTGGTCAACGAATACTCA	TATGTTTAACACAGGTCAAGCGGTGGTCAACGAATACTCA	FALSE	1	0	1	6	0.00447284		#NAME?	TATGTTTAACACAGGTCAAGCGGTGGTCAACGAATACTCA	FALSE	44	0
TATGTTTAACACAGGTCAAGCGGTGGGCAACGAATACGCA	TATGTTTAACACAGGTCAAGCGGTGGTCAACGAATACTCA	TRUE	0	0	0	2	0.00300517		TATGTTTAACACAGGTCAAGCGGTGGTCAACCAATACTCA	TATGTTTAACACAGGTCAAGCGGTGGTCAACGAATACTCA	TRUE	0	0	0	2	0.00291558		TATGTTTAACACAGGTCAATCGGTGGTCAACAAATACTCA	TATGTTTAACACAGGTCAAGCGGTGGTCAACGAATACTCA	FALSE	0	0	1	2	0.00278269		TATGTTTAACACAGGTCAAGCGGTGGTCAACGAATAGTCA	TATGTTTAACACAGGTCAAGCGGTGGTCAACGAATACTCA	TRUE	0	0	0	2	0.00326643		TATGTTTAACACAGGTCAATCGGAGGTCAACGAATACTCA	TATGTTTAACACAGGTCAAGCGGTGGTCAACGAATACTCA	FALSE	0	0	1	6	0.00447284		TATGTTTAA----------GCGGTGGTCAACGAATACTCA	TATGTTTAACACAGGTCAAGCGGTGGTCAACGAATACTCA	TRUE	0	0
GATGTTTAACACAGGTCAAGCGGTGGTCAACGAATACTCA	TATGTTTAACACAGGTCAAGCGGTGGTCAACGAATACTCA	TRUE	0	0	0	2	0.00300517		#NAME?	TATGTTTAACACAGGTCAAGCGGTGGTCAACGAATACTCA	FALSE	45	0	0	2	0.00291558		TATGTTTAACACAGGTCAATCGGTGGTCGACGAATACTCA	TATGTTTAACACAGGTCAAGCGGTGGTCAACGAATACTCA	FALSE	0	0	1	2	0.00278269		TATGTTTATCACAGGTCAATCGGTGGTCAACGAATACTCA	TATGTTTAACACAGGTCAAGCGGTGGTCAACGAATACTCA	FALSE	0	0	1	2	0.00326643		TATGTTTAACACAGGTCTAGCGGTGGTCAACGAATACTCA	TATGTTTAACACAGGTCAAGCGGTGGTCAACGAATACTCA	TRUE	0	0	0	6	0.00447284		TATGTTTAACACAGGCCAATCGGTGGTCAACGAATACTCA	TATGTTTAACACAGGTCAAGCGGTGGTCAACGAATACTCA	FALSE	0	0
TATGTTGAACACAGGTCAAGCGGTGGTCAACGAATACTCA	TATGTTTAACACAGGTCAAGCGGTGGTCAACGAATACTCA	TRUE	0	0	0	2	0.00300517		TATGTTTAACACAGGTCAAGCGGTGGTCAACGAAAACTCA	TATGTTTAACACAGGTCAAGCGGTGGTCAACGAATACTCA	TRUE	0	0	0	2	0.00291558		#NAME?	TATGTTTAACACAGGTCAAGCGGTGGTCAACGAATACTCA	FALSE	56	0	0	2	0.00278269		TATGTATAACACAGGTCAAGCGGTGGTCAAAGAATACTCA	TATGTTTAACACAGGTCAAGCGGTGGTCAACGAATACTCA	TRUE	0	0	0	2	0.00326643		TATGTTTAACACAGGTCAACACGGTGGTCAACGAATACTC	TATGTTTAACACAGGTCAAG-CGGTGGTCAACGAATACTC	FALSE	0	1	1	6	0.00447284		TATGTTTAACACAGTTCAATCGGTGGTCAACGAATACTCA	TATGTTTAACACAGGTCAAGCGGTGGTCAACGAATACTCA	FALSE	0	0
TATGTTTAACACAGGTCAAGCGGTG-TCAACGAATACTCA	TATGTTTAACACAGGTCAAGCGGTGGTCAACGAATACTCA	TRUE	0	0	0	2	0.00300517		TATGTTTAACACAGGTCAAGTGGTGGTCGACGAATACTCA	TATGTTTAACACAGGTCAAGCGGTGGTCAACGAATACTCA	FALSE	0	0	1	2	0.00291558		TATGTTTAACACAGGTCAAGCGGTGGTCAACCAATACTCA	TATGTTTAACACAGGTCAAGCGGTGGTCAACGAATACTCA	TRUE	0	0	0	2	0.00278269		TATGTTTAACACAGGTCAAGCGGTGGTCAACGCATACTCA	TATGTTTAACACAGGTCAAGCGGTGGTCAACGAATACTCA	TRUE	0	0	0	2	0.00326643		TATGTTTAACACAGGTCAAGCGGTGGTCAACCAATACTCA	TATGTTTAACACAGGTCAAGCGGTGGTCAACGAATACTCA	TRUE	0	0	0	6	0.00447284		TATGTTTAACACATGTCAATCGGTGGTCAACGAATACTCA	TATGTTTAACACAGGTCAAGCGGTGGTCAACGAATACTCA	FALSE	0	0
TATGTTTAACACAGGTAAATCGGTGGTCAACGAATACTCA	TATGTTTAACACAGGTCAAGCGGTGGTCAACGAATACTCA	FALSE	0	0	1	2	0.00300517		#NAME?	TATGTTTAACACAGGTCAAGCGGTGGTCAACGAATACTCA	FALSE	0	0	1	2	0.00291558		TATGTTTAACACAGGTCAATCGGTTGTCAACGAATACTCA	TATGTTTAACACAGGTCAAGCGGTGGTCAACGAATACTCA	FALSE	0	0	1	2	0.00278269		TATGTTTAACACAGGTCAATCGGTGGTCAACGGATACTCA	TATGTTTAACACAGGTCAAGCGGTGGTCAACGAATACTCA	FALSE	0	0	1	2	0.00326643		TTTGTTTAACACAGGTCAAGCGGTGGTCAACGAATACTCA	TATGTTTAACACAGGTCAAGCGGTGGTCAACGAATACTCA	TRUE	0	0	0	6	0.00447284		TATGCTTAACACAGGTCAATCGGTGGTCAACGAATACTCA	TATGTTTAACACAGGTCAAGCGGTGGTCAACGAATACTCA	FALSE	0	0
TATGTTTAACACAGGTCA--CAGTGGTCAACGAATACTCA	TATGTTTAACACAGGTCAAGCGGTGGTCAACGAATACTCA	FALSE	2	0	0	2	0.00300517		TATGTTTAACACAGGTCACGCCGGTGGTCAACGAATACTC	TATGTTTAACACAGGTCAAG-CGGTGGTCAACGAATACTC	FALSE	0	1	0	2	0.00291558		#NAME?	TATGTTTAACACAGGTCAAGCGGTGGTCAACGAATACTCA	FALSE	55	0	0	2	0.00278269		TATGTTTAACACAGGTCAAGCGGTGGTCCACGAATACTCA	TATGTTTAACACAGGTCAAGCGGTGGTCAACGAATACTCA	TRUE	0	0	0	2	0.00326643		#NAME?	TATGTTTAACACAGGTCAAGCGGTGGTCAACGAATACTCA	FALSE	25	0	0	6	0.00447284		TATGTATAACACAGGTCAAGCGGTGGTCAACGAATACTCA	TATGTTTAACACAGGTCAAGCGGTGGTCAACGAATACTCA	TRUE	0	0
TATGTTTAACACAGGTCAAGAGCGGTGGTCAACGAATACT	TATGTTTAACACAGGTCAAG--CGGTGGTCAACGAATACT	FALSE	0	2	0	2	0.00300517		TATGTTTAACACAGGTCAAGCGGTGGTCAACGACTACTCA	TATGTTTAACACAGGTCAAGCGGTGGTCAACGAATACTCA	TRUE	0	0	0	2	0.00291558		TATGTTTAACACAGGTCAAGCGGTGGTCAACGAATGCTCA	TATGTTTAACACAGGTCAAGCGGTGGTCAACGAATACTCA	TRUE	0	0	0	2	0.00278269		TATGTTTAACACAG---------TGGTCAACGAATACTCA	TATGTTTAACACAGGTCAAGCGGTGGTCAACGAATACTCA	FALSE	9	0	0	2	0.00326643		#NAME?	TATGTTTAACACAGGTCAAGCGGTGGTCAACGAATACTCA	FALSE	26	0	0	6	0.00447284		TATGTTTAACACAGGTCAAGCGGTGGTCAACTAATACTCA	TATGTTTAACACAGGTCAAGCGGTGGTCAACGAATACTCA	TRUE	0	0
TATGTTTAACACCGGTCAAGCGGCGGTCAACGAATACTCA	TATGTTTAACACAGGTCAAGCGGTGGTCAACGAATACTCA	TRUE	0	0	0	1	0.00150258		TATGTTTAACACAGGTCAAGCGGTCGTCAACGAATACTCA	TATGTTTAACACAGGTCAAGCGGTGGTCAACGAATACTCA	TRUE	0	0	0	2	0.00291558		TATGTTTAACACAGGTCAATCGGCGGTCAACGAATACTCA	TATGTTTAACACAGGTCAAGCGGTGGTCAACGAATACTCA	FALSE	0	0	1	2	0.00278269		TAT--------CAGGTGAAT--------------------	TATGTTTAACACAGGTCAAGCGGTGGTCAACGAATACTCA	FALSE	20	0	1	2	0.00326643		#NAME?	TATGTTTAACACAGGTCAAGCGGTGGTCAACGAATACTCA	FALSE	25	0	0	6	0.00447284		#NAME?	TATGTTTAACACAGGTCAAGCGGTGGTCAACGAATACTCA	FALSE	51	0
TATGTTTAACACATGTCAATCGGTGGTCAACGAATACTCA	TATGTTTAACACAGGTCAAGCGGTGGTCAACGAATACTCA	FALSE	0	0	1	1	0.00150258		#NAME?	TATGTTTAACACAGGTCAAGCGGTGGTCAACGAATACTCA	FALSE	20	0	0	2	0.00291558		TATGTTTAACACAGGTCAAGCGGTGGTCTACGAATACTCA	TATGTTTAACACAGGTCAAGCGGTGGTCAACGAATACTCA	TRUE	0	0	0	2	0.00278269		TATGTTTTACACAGGTCAATCGGTGGTCAACGAATACTCA	TATGTTTAACACAGGTCAAGCGGTGGTCAACGAATACTCA	FALSE	0	0	1	2	0.00326643		TATGT------------AAGCGGTGGTCAACGAATACTCA	TATGTTTAACACAGGTCAAGCGGTGGTCAACGAATACTCA	TRUE	0	0	0	6	0.00447284		TATGTTTAAAACAGGTCAAGCGGTGGTCAACGAATACTCA	TATGTTTAACACAGGTCAAGCGGTGGTCAACGAATACTCA	TRUE	0	0
TATGTTGACCTC---------GGTGGTCAACGAATACTCA	TATGTTTAACACAGGTCAAGCGGTGGTCAACGAATACTCA	FALSE	9	0	0	1	0.00150258		TATGTTTAACACAGGTCAATCGGTGGTCAACAAATACTCA	TATGTTTAACACAGGTCAAGCGGTGGTCAACGAATACTCA	FALSE	0	0	1	2	0.00291558		#NAME?	TATGTTTAACACAGGTCAAGCGGTGGTCAACGAATACTCA	FALSE	8	0	0	2	0.00278269		TATGTTTAACACAGGTCAATCGGTGGTCAACAAATACTCA	TATGTTTAACACAGGTCAAGCGGTGGTCAACGAATACTCA	FALSE	0	0	1	2	0.00326643		TAGGTTTAACACAGGTCAAGCGGTGGTCAACGAATACTCA	TATGTTTAACACAGGTCAAGCGGTGGTCAACGAATACTCA	TRUE	0	0	0	6	0.00447284		TATG----------------CGGTGGTCAACGAATACTCA	TATGTTTAACACAGGTCAAGCGGTGGTCAACGAATACTCA	FALSE	16	0
TATGTTCAACACAGGTCAAGCGGTGGTCAATGAATACTCA	TATGTTTAACACAGGTCAAGCGGTGGTCAACGAATACTCA	TRUE	0	0	0	1	0.00150258		TATGTTTAACACAGGTCGACGGTGTCAACGGTGGTCAACG	TATGTTTAACACAGGTCAAG--------CGGTGGTCAACG	FALSE	0	8	1	2	0.00291558		TATGTTTAACACAGGTCAAGCGGTGGTCAACGACTACTCA	TATGTTTAACACAGGTCAAGCGGTGGTCAACGAATACTCA	TRUE	0	0	0	2	0.00278269		#NAME?	TATGTTTAACACAGGTCAAGCGGTGGTCAACGAATACTCA	FALSE	46	0	0	2	0.00326643		TATGTTTAACACAGGTCAATCGGTGGTCAACGAATACCCA	TATGTTTAACACAGGTCAAGCGGTGGTCAACGAATACTCA	FALSE	0	0	1	5	0.00372737		TATGTTTAACACAGGTCAATAGGTGGTCAACGAATACTCA	TATGTTTAACACAGGTCAAGCGGTGGTCAACGAATACTCA	FALSE	0	0
TATGTTTAACACGGG-----CGGTGGTCAACGAATACTCA	TATGTTTAACACAGGTCAAGCGGTGGTCAACGAATACTCA	FALSE	5	0	0	1	0.00150258		TATGTTAAACACAGGTCAATCGGTGGTCAACGAATACTCA	TATGTTTAACACAGGTCAAGCGGTGGTCAACGAATACTCA	FALSE	0	0	1	2	0.00291558		T-----------------------GGTCAACGAATACTCA	TATGTTTAACACAGGTCAAGCGGTGGTCAACGAATACTCA	FALSE	23	0	0	2	0.00278269		TATGTTTAACACAGGTCAAGTGTTTAACGGTGGTCAACGA	TATGTTTAACACAGGTCAAG-------CGGTGGTCAACGA	FALSE	0	7	0	2	0.00326643		TATGTTTAACCC---------GGTGGTCAACGAATACTCA	TATGTTTAACACAGGTCAAGCGGTGGTCAACGAATACTCA	FALSE	9	0	0	5	0.00372737		TATGTTTAACACAGGTCAACACAGGTGGTCAACGAATACT	TATGTTTAACACAGGTCAAG--CGGTGGTCAACGAATACT	FALSE	0	2
TATGTTCAACACAGGTCAATCGGTGGTCAACGAATACTCA	TATGTTTAACACAGGTCAAGCGGTGGTCAACGAATACTCA	FALSE	0	0	1	1	0.00150258		TATGTTTAACACA--TAAAT-----GTCAACGAATACTCA	TATGTTTAACACAGGTCAAGCGGTGGTCAACGAATACTCA	FALSE	5	0	1	2	0.00291558		TATGTTTAACACAGGTCAAGGTAACGGATACGTTAACTGT	TATGTTTAACACAGGTCAAG--------------------	FALSE	0	82	1	2	0.00278269		TATGTTTAACACAGGTCAATCAGTGGTCAACGAATACTCA	TATGTTTAACACAGGTCAAGCGGTGGTCAACGAATACTCA	FALSE	0	0	1	2	0.00326643		TATGTATAACACAGGTCAAGCGGTGGTCAACGAATACTCA	TATGTTTAACACAGGTCAAGCGGTGGTCAACGAATACTCA	TRUE	0	0	0	5	0.00372737		TATGTTTAACACAGGTCAATCTGTGGTCAACGAATACTCA	TATGTTTAACACAGGTCAAGCGGTGGTCAACGAATACTCA	FALSE	0	0
TATGTTCAGCACAGGTCAAGCGGTGGTCAACGAATACTCA	TATGTTTAACACAGGTCAAGCGGTGGTCAACGAATACTCA	TRUE	0	0	0	1	0.00150258		TAGGTTTAACACAGGTCAAGCGGTGGTCAACGAATACTCA	TATGTTTAACACAGGTCAAGCGGTGGTCAACGAATACTCA	TRUE	0	0	0	2	0.00291558		TATGTTTAACACAGGTCAAGGGGTGGTCAACGAATACTCA	TATGTTTAACACAGGTCAAGCGGTGGTCAACGAATACTCA	FALSE	0	0	1	2	0.00278269		#NAME?	TATGTTTAACACAGGTCAAGCGGTGGTCAACGAATACTCA	FALSE	21	0	0	2	0.00326643		TATGTTTAACACAGGTCAATCGGTGGCCAACGAATACTCA	TATGTTTAACACAGGTCAAGCGGTGGTCAACGAATACTCA	FALSE	0	0	1	5	0.00372737		TCCATTGGAA-----------GGTGGTCAACGAATACTCA	TATGTTTAACACAGGTCAAGCGGTGGTCAACGAATACTCA	FALSE	11	0
TATGTTTAACACAGGTT----GGTGGTCAACGAATACTCA	TATGTTTAACACAGGTCAAGCGGTGGTCAACGAATACTCA	FALSE	4	0	0	1	0.00150258		TATGTTTAACACAGCTCAATCGGTGGTCAACGAATACTCA	TATGTTTAACACAGGTCAAGCGGTGGTCAACGAATACTCA	FALSE	0	0	1	2	0.00291558		TATGTTTAACACAGGTCAAGCGGTGGTCAACTAATACTCA	TATGTTTAACACAGGTCAAGCGGTGGTCAACGAATACTCA	TRUE	0	0	0	2	0.00278269		TATGTTTAACACAGGTCAATCGGTGGCCAACGAATACTCA	TATGTTTAACACAGGTCAAGCGGTGGTCAACGAATACTCA	FALSE	0	0	1	2	0.00326643		TATGTTTAACACAGGTCAAGCGGTGGTCAACGAAAACTCA	TATGTTTAACACAGGTCAAGCGGTGGTCAACGAATACTCA	TRUE	0	0	0	5	0.00372737		TATTTTTAACACAGGTCAAGCGGTGGTCAACGAATACTCA	TATGTTTAACACAGGTCAAGCGGTGGTCAACGAATACTCA	TRUE	0	0
TATGTTAAACACAGGTCAAGCGGTGGTCAACTAATACTCA	TATGTTTAACACAGGTCAAGCGGTGGTCAACGAATACTCA	TRUE	0	0	0	1	0.00150258		TATGTTTAACACAGG-----CTGTGGTCAACGAATACTCA	TATGTTTAACACAGGTCAAGCGGTGGTCAACGAATACTCA	FALSE	5	0	0	2	0.00291558		#NAME?	TATGTTTAACACAGGTCAAGCGGTGGTCAACGAATACTCA	FALSE	0	0	2	2	0.00278269		TATGTTTAACA--------GCGGTGGTCAACGAATACTCA	TATGTTTAACACAGGTCAAGCGGTGGTCAACGAATACTCA	TRUE	0	0	0	2	0.00326643		TATGTTTAACACAGGTCAAGCGGTGGTCAACGAATACGCA	TATGTTTAACACAGGTCAAGCGGTGGTCAACGAATACTCA	TRUE	0	0	0	5	0.00372737		TATGTTTAACACAGGTCAAGCGGTGGTCAACGAATACTCC	TATGTTTAACACAGGTCAAGCGGTGGTCAACGAATACTCA	TRUE	0	0
TATGTTTAACACAGGTCAAGCGGTGGTCAACTAATACGCA	TATGTTTAACACAGGTCAAGCGGTGGTCAACGAATACTCA	TRUE	0	0	0	1	0.00150258		TATGTTTAACTT-------GCGGTGGTCAACGAATACTCA	TATGTTTAACACAGGTCAAGCGGTGGTCAACGAATACTCA	TRUE	0	0	0	2	0.00291558		TATCTTTAACACAGGTCAAGCGGTGGTCAACGAATACTCA	TATGTTTAACACAGGTCAAGCGGTGGTCAACGAATACTCA	TRUE	0	0	0	2	0.00278269		#NAME?	TATGTTTAACACAGGTCAAGCGGTGGTCAACGAATACTCA	FALSE	34	0	0	2	0.00326643		TATGTTTAACACAGGTCAAGCGGTGGTCAACGAATACTCC	TATGTTTAACACAGGTCAAGCGGTGGTCAACGAATACTCA	TRUE	0	0	0	5	0.00372737		TATGTGTAACACAGGTCAAGCGGTGGTCAACGAATACTCA	TATGTTTAACACAGGTCAAGCGGTGGTCAACGAATACTCA	TRUE	0	0
TATGTTGGACACAGGTCAAGCGGTGGTCAACGAATACTAA	TATGTTTAACACAGGTCAAGCGGTGGTCAACGAATACTCA	TRUE	0	0	0	1	0.00150258		TATGTTTAACCCAGGTCAAGCGGTGGTCAACGAATACTCA	TATGTTTAACACAGGTCAAGCGGTGGTCAACGAATACTCA	TRUE	0	0	0	2	0.00291558		TATGTTTAACACAGGTCAAGCGGTGTTCAACGAATACTCA	TATGTTTAACACAGGTCAAGCGGTGGTCAACGAATACTCA	TRUE	0	0	0	2	0.00278269		TATGTTTAACACAGTTCAAGCGGTGGTCAACGAATACTCA	TATGTTTAACACAGGTCAAGCGGTGGTCAACGAATACTCA	TRUE	0	0	0	2	0.00326643		#NAME?	TATGTTTAACACAGGTCAAGCGGTGGTCAACGAATACTCA	FALSE	35	0	0	5	0.00372737		TATGTTTAACAC-----------TGGTCAACGAATACTCA	TATGTTTAACACAGGTCAAGCGGTGGTCAACGAATACTCA	FALSE	11	0
TATGTGTAACACAGGTCAAGCGGTGGTCAACGAATACTCA	TATGTTTAACACAGGTCAAGCGGTGGTCAACGAATACTCA	TRUE	0	0	0	1	0.00150258		TATGTTTAAGACAGGTCAAGCGGTGGTCAACGAATACTCA	TATGTTTAACACAGGTCAAGCGGTGGTCAACGAATACTCA	TRUE	0	0	0	2	0.00291558		TATGTTTAACAT---------GGTGGTCAACGAATACTCA	TATGTTTAACACAGGTCAAGCGGTGGTCAACGAATACTCA	FALSE	9	0	0	2	0.00278269		TATGTTTAACACAGGTCAAGCGGTCGTCAACGAATACTCA	TATGTTTAACACAGGTCAAGCGGTGGTCAACGAATACTCA	TRUE	0	0	0	2	0.00326643		TATGTT-AACACAGGTCAAGCGGTGGTCAACGAATACTCA	TATGTTTAACACAGGTCAAGCGGTGGTCAACGAATACTCA	TRUE	0	0	0	5	0.00372737		TA------------------CGGTGGTCAACGAATACTCA	TATGTTTAACACAGGTCAAGCGGTGGTCAACGAATACTCA	FALSE	18	0
TATGTTTAAAACAGGTCAAGCGGAGGTCAACGAATACTCA	TATGTTTAACACAGGTCAAGCGGTGGTCAACGAATACTCA	TRUE	0	0	0	1	0.00150258		TATGTTTAACACCGGTCAATCGGTGGTCAACGAATACTCA	TATGTTTAACACAGGTCAAGCGGTGGTCAACGAATACTCA	FALSE	0	0	1	2	0.00291558		TATGTT-AACACAGGTCAAGCGGTGGTCAACGAATACTCA	TATGTTTAACACAGGTCAAGCGGTGGTCAACGAATACTCA	TRUE	0	0	0	2	0.00278269		TATGTTTAACACAGGTCAAG-GGTGGTCAACGAATACTCA	TATGTTTAACACAGGTCAAGCGGTGGTCAACGAATACTCA	FALSE	1	0	0	2	0.00326643		TCTGTTTAACACAGGTCAAGCGGTGGTCAACGAATACTCA	TATGTTTAACACAGGTCAAGCGGTGGTCAACGAATACTCA	TRUE	0	0	0	5	0.00372737		TATGTTTAACACAGGTCAAGCGGTGCTCAACGAATACTCA	TATGTTTAACACAGGTCAAGCGGTGGTCAACGAATACTCA	TRUE	0	0
TATGTTTAACACAGGTCGATTG-----CAACGA-------	TATGTTTAACACAGGTCAAGCGGTGGTCAACGAATACTCA	FALSE	0	0	2	1	0.00150258		TATCTTTAACACAGGTCAAGCGGTGGTCAACGAATACTCA	TATGTTTAACACAGGTCAAGCGGTGGTCAACGAATACTCA	TRUE	0	0	0	2	0.00291558		TATGTTTAACACAGGCCAATCGGTGGTCAACGAATACTCA	TATGTTTAACACAGGTCAAGCGGTGGTCAACGAATACTCA	FALSE	0	0	1	2	0.00278269		TATGTTTAACACAGGGCAATCGGTGGTCAACGAATACTCA	TATGTTTAACACAGGTCAAGCGGTGGTCAACGAATACTCA	FALSE	0	0	1	2	0.00326643		TA------------------CGGTGGTCAACGAATACTCA	TATGTTTAACACAGGTCAAGCGGTGGTCAACGAATACTCA	FALSE	18	0	0	5	0.00372737		TATGTTTAACACAGGTCAAGCGGTGGTCATCGAATACTCA	TATGTTTAACACAGGTCAAGCGGTGGTCAACGAATACTCA	TRUE	0	0
TATGTTTAAC-----------GGTGGCCAACGAATACTCA	TATGTTTAACACAGGTCAAGCGGTGGTCAACGAATACTCA	FALSE	11	0	0	1	0.00150258		TATGTTTAACACAGGT--------GGTCAACGAATACTCA	TATGTTTAACACAGGTCAAGCGGTGGTCAACGAATACTCA	FALSE	8	0	0	2	0.00291558		TATGTTTAACACAGGTCAACACGGTGGTCAACGAATACTC	TATGTTTAACACAGGTCAAG-CGGTGGTCAACGAATACTC	FALSE	0	1	1	2	0.00278269		TATGTTTAACACAGGTCATACGGTGGTCAACGAATACTCA	TATGTTTAACACAGGTCAAGCGGTGGTCAACGAATACTCA	FALSE	0	0	1	2	0.00326643		#NAME?	TATGTTTAACACAGGTCAAGCGGTGGTCAACGAATACTCA	FALSE	57	0	0	5	0.00372737		TATGTTTATCACAGGTCAATCGGTGGTCAACGAATACTCA	TATGTTTAACACAGGTCAAGCGGTGGTCAACGAATACTCA	FALSE	0	0
TATGTTTAACACAGGTCGAGCGGTGGTCAATGAATACTCA	TATGTTTAACACAGGTCAAGCGGTGGTCAACGAATACTCA	TRUE	0	0	0	1	0.00150258		TATGTTTAACACAGTTCAATCGGTGGTCAACGAATACTCA	TATGTTTAACACAGGTCAAGCGGTGGTCAACGAATACTCA	FALSE	0	0	1	2	0.00291558		#NAME?	TATGTTTAACACAGGTCAAGCGGTGGTCAACGAATACTCA	FALSE	57	0	0	2	0.00278269		TATGTTTAACACAGGTCAA-CGGTG-TCAACGAATACTCA	TATGTTTAACACAGGTCAAGCGGTGGTCAACGAATACTCA	FALSE	1	0	0	2	0.00326643		TATGTTTAAC---------GCGGTGGTCAACGAATACTCA	TATGTTTAACACAGGTCAAGCGGTGGTCAACGAATACTCA	TRUE	0	0	0	5	0.00372737		TATGTTTAACACAGGTCAATCGGTGGTTAACGAATACTCA	TATGTTTAACACAGGTCAAGCGGTGGTCAACGAATACTCA	FALSE	0	0
TATGTTTAAC----------CGGTGGTCAAAGAATACTCA	TATGTTTAACACAGGTCAAGCGGTGGTCAACGAATACTCA	FALSE	10	0	0	1	0.00150258		TATGATTAACACAGGTCAATCGGTGGTCAACGAATACTCA	TATGTTTAACACAGGTCAAGCGGTGGTCAACGAATACTCA	FALSE	0	0	1	2	0.00291558		TATGTTTAACACAGGTCAA-----------CGGATACTCA	TATGTTTAACACAGGTCAAGCGGTGGTCAACGAATACTCA	FALSE	11	0	0	2	0.00278269		TATGTTTAACACAGGTCAATTTATGTTTAACGGTGGTCAA	TATGTTTAACACAGGTCAAG----------CGGTGGTCAA	FALSE	0	10	1	1	0.00163321		TGTGTTTAACACAGGTCAATCGGTGGTCAACGAATACTCA	TATGTTTAACACAGGTCAAGCGGTGGTCAACGAATACTCA	FALSE	0	0	1	5	0.00372737		TATGTTTAACACAGGTCAGGGTCAACGGTGGTCAACGAAT	TATGTTTAACACAGGTCAAG-----CGGTGGTCAACGAAT	FALSE	0	5
TATGTTTAACACAGGTCCATCGGTGGTCAACGAATACTCA	TATGTTTAACACAGGTCAAGCGGTGGTCAACGAATACTCA	FALSE	0	0	1	1	0.00150258		TATGTTTAACACAGGTAAATCGGTGGTCAACGAATACTCA	TATGTTTAACACAGGTCAAGCGGTGGTCAACGAATACTCA	FALSE	0	0	1	2	0.00291558		TATGTTTAGCACAGGTCAATCGGTGGTCAACGAATACTCA	TATGTTTAACACAGGTCAAGCGGTGGTCAACGAATACTCA	FALSE	0	0	1	2	0.00278269		TATTTTTAACACAGGTCAAGCTGTGGTCTACGAATACTCA	TATGTTTAACACAGGTCAAGCGGTGGTCAACGAATACTCA	TRUE	0	0	0	1	0.00163321		TATGTTTAA------TGACCTCGGTGGTCAACGAATACTC	TATGTTTAACACAGGTCAAG-CGGTGGTCAACGAATACTC	FALSE	0	1	1	5	0.00372737		TATGTTTAACACAGGTCAAGCGGTGGTCAACGAAAACTCA	TATGTTTAACACAGGTCAAGCGGTGGTCAACGAATACTCA	TRUE	0	0
TATGTTTAACACAGGTCCATCGGTGGTAAACGAATACTCA	TATGTTTAACACAGGTCAAGCGGTGGTCAACGAATACTCA	FALSE	0	0	1	1	0.00150258		TATGTTTAACACAGGTCAACGTTGTGGTCAACGGTGGTCA	TATGTTTAACACAGGTCAAG-----------CGGTGGTCA	FALSE	0	11	1	2	0.00291558		TATGTTTAACACAGGTCAAG--------------------	TATGTTTAACACAGGTCAAGCGGTGGTCAACGAATACTCA	FALSE	68	0	0	2	0.00278269		TATGTTTAACACAGGTTTAACACACCTTTCCATTCACTTA	TATGTTTAACACAGGTCAAG--------------------	FALSE	0	27	1	1	0.00163321		TATGTTTAACACAAGTCAATCGGTGGTCAACGAATACTCA	TATGTTTAACACAGGTCAAGCGGTGGTCAACGAATACTCA	FALSE	0	0	1	4	0.00298189		TAGGTTTAACACAGGTCAAGCGGTGGTCAACGAATACTCA	TATGTTTAACACAGGTCAAGCGGTGGTCAACGAATACTCA	TRUE	0	0
TATGTTTAACAAAGGTCAATCGGTGGTCAACGAATACTCA	TATGTTTAACACAGGTCAAGCGGTGGTCAACGAATACTCA	FALSE	0	0	1	1	0.00150258		TATGTTTACCTC---------GGTGGTCAACGAATACTCA	TATGTTTAACACAGGTCAAGCGGTGGTCAACGAATACTCA	FALSE	9	0	0	2	0.00291558		TATGTTTAACACAGGTCAAG------------AATACTCA	TATGTTTAACACAGGTCAAGCGGTGGTCAACGAATACTCA	FALSE	12	0	0	2	0.00278269		TATGTTTAACACAGGTCAGTCGGTGGTCAACGAGTACTCA	TATGTTTAACACAGGTCAAGCGGTGGTCAACGAATACTCA	FALSE	0	0	1	1	0.00163321		TATGTTTAACACAGGTCACA-GGTGGTCAACGAATACTCA	TATGTTTAACACAGGTCAAGCGGTGGTCAACGAATACTCA	FALSE	1	0	1	4	0.00298189		TATGTTTAACACAGGTCAATCGGTGGTCAACGAATACTTA	TATGTTTAACACAGGTCAAGCGGTGGTCAACGAATACTCA	FALSE	0	0
TATGTTTAACAC--------------TCAACGAATACTCA	TATGTTTAACACAGGTCAAGCGGTGGTCAACGAATACTCA	FALSE	14	0	0	1	0.00150258		TATGTTTAACACAGGTCAAGCGGCGGTCAACGTATACTCA	TATGTTTAACACAGGTCAAGCGGTGGTCAACGAATACTCA	TRUE	0	0	0	2	0.00291558		TATGTTTAACACAGGTCAAG--GTGGTCAACGAATACTCA	TATGTTTAACACAGGTCAAGCGGTGGTCAACGAATACTCA	FALSE	2	0	0	2	0.00278269		TATGTTTAACACAGGTCAATCGGTGGACAACGAATACTCA	TATGTTTAACACAGGTCAAGCGGTGGTCAACGAATACTCA	FALSE	0	0	1	1	0.00163321		TA-----------------GCGGTGGTCAACGAATACTCA	TATGTTTAACACAGGTCAAGCGGTGGTCAACGAATACTCA	TRUE	0	0	0	4	0.00298189		TATGTTGAACACAGGTCAAGCGGTGGTCAACGAATACTCA	TATGTTTAACACAGGTCAAGCGGTGGTCAACGAATACTCA	TRUE	0	0
TATGTTTAACACAGGTCATGCGGTGGCCAAAGAATACTAA	TATGTTTAACACAGGTCAAGCGGTGGTCAACGAATACTCA	TRUE	0	0	0	1	0.00150258		TATGTT-AACACAGGTCAAGCGGTGGTCAACGAATACTCA	TATGTTTAACACAGGTCAAGCGGTGGTCAACGAATACTCA	TRUE	0	0	0	2	0.00291558		TATGTTTACCACAGGTCAAGCGGTGGTCAACGAATACTCA	TATGTTTAACACAGGTCAAGCGGTGGTCAACGAATACTCA	TRUE	0	0	0	2	0.00278269		TATGTTTT-----------GCGGTGGTCAACGAATACTCA	TATGTTTAACACAGGTCAAGCGGTGGTCAACGAATACTCA	TRUE	0	0	0	1	0.00163321		TATGTTTAACACAGGTCAAGCGGTGGTCAACGAAGACTCA	TATGTTTAACACAGGTCAAGCGGTGGTCAACGAATACTCA	TRUE	0	0	0	4	0.00298189		TATGTTTAACACAGG-----CTGTGGTCAACGAATACTCA	TATGTTTAACACAGGTCAAGCGGTGGTCAACGAATACTCA	FALSE	5	0
TATGTTTAACAC--------CGGTTGTCAACGAATACTCA	TATGTTTAACACAGGTCAAGCGGTGGTCAACGAATACTCA	FALSE	8	0	0	1	0.00150258		TATGTTTAACGCAGGTCAATCGGTGGTCAACGAATACTCA	TATGTTTAACACAGGTCAAGCGGTGGTCAACGAATACTCA	FALSE	0	0	1	2	0.00291558		TATGTTTGACCT--------CGGTGGTCAACGAATACTCA	TATGTTTAACACAGGTCAAGCGGTGGTCAACGAATACTCA	FALSE	8	0	0	2	0.00278269		TATGTTTGATACAGGTCAAGCGGTGGTCAACAAATACTCA	TATGTTTAACACAGGTCAAGCGGTGGTCAACGAATACTCA	TRUE	0	0	0	1	0.00163321		TATGTTTAACACAGGTCGATCGGTGGTCAACGAATACTCA	TATGTTTAACACAGGTCAAGCGGTGGTCAACGAATACTCA	FALSE	0	0	1	4	0.00298189		TATGTTT----------------TGGTCAACGAATACTCA	TATGTTTAACACAGGTCAAGCGGTGGTCAACGAATACTCA	FALSE	16	0
TATGTTTAACACAGGTCTAGCGGTGGTCAACGAATACGCA	TATGTTTAACACAGGTCAAGCGGTGGTCAACGAATACTCA	TRUE	0	0	0	1	0.00150258		TATGTTTACCACAGGTCAAGCGGTGGTCAACGAATACTCC	TATGTTTAACACAGGTCAAGCGGTGGTCAACGAATACTCA	TRUE	0	0	0	1	0.00145779		TATGTTTAACACAGGTCAAGCAGTGGTCAACGAGTACTCA	TATGTTTAACACAGGTCAAGCGGTGGTCAACGAATACTCA	TRUE	0	0	0	2	0.00278269		TATGTTTAACACAGGTCAATCGGTGGTCAACGACTACTCA	TATGTTTAACACAGGTCAAGCGGTGGTCAACGAATACTCA	FALSE	0	0	1	1	0.00163321		CCT-----------------CGGTGGTCAACGAATACTCA	TATGTTTAACACAGGTCAAGCGGTGGTCAACGAATACTCA	FALSE	17	0	0	4	0.00298189		TATGTTTAACACAGGTCAAGCGGTGGTCAACGAATCCTCA	TATGTTTAACACAGGTCAAGCGGTGGTCAACGAATACTCA	TRUE	0	0
TATGTTTAACATAGGTCAATCGGTGGTCAACGAATACTCA	TATGTTTAACACAGGTCAAGCGGTGGTCAACGAATACTCA	FALSE	0	0	1	1	0.00150258		TATGTTTACCACAGGTCAAGCGGTGGCCAACGAATACTCA	TATGTTTAACACAGGTCAAGCGGTGGTCAACGAATACTCA	TRUE	0	0	0	1	0.00145779		TATGTTTAACACAGGTCAAGCGCTGGTCAACGAATACTCA	TATGTTTAACACAGGTCAAGCGGTGGTCAACGAATACTCA	TRUE	0	0	0	2	0.00278269		TATGTTTAACACAGGTCAATCGGTGGTCAACGAATACTTA	TATGTTTAACACAGGTCAAGCGGTGGTCAACGAATACTCA	FALSE	0	0	1	1	0.00163321		#NAME?	TATGTTTAACACAGGTCAAGCGGTGGTCAACGAATACTCA	FALSE	24	0	0	4	0.00298189		TATGTTTAACACAGGTCAATCGGTGGTCAACGAATACCCA	TATGTTTAACACAGGTCAAGCGGTGGTCAACGAATACTCA	FALSE	0	0
TATGT----CAC---------GGTGGTCAACGAATACTCA	TATGTTTAACACAGGTCAAGCGGTGGTCAACGAATACTCA	FALSE	9	0	0	1	0.00150258		TATGTTTAACACAGGTCAATCGGTGGTCAACGAATACACA	TATGTTTAACACAGGTCAAGCGGTGGTCAACGAATACTCA	FALSE	0	0	1	1	0.00145779		TATGTTTAACACAGGTC--GCGGTGGTCAACGAATACTCA	TATGTTTAACACAGGTCAAGCGGTGGTCAACGAATACTCA	TRUE	0	0	0	2	0.00278269		TATGTTTGACACAGGCCAAGCGGTGGACAACGAATACTCA	TATGTTTAACACAGGTCAAGCGGTGGTCAACGAATACTCA	TRUE	0	0	0	1	0.00163321		TGTGTTGGCCACGTGTT----GGTGGTCAACGAATACTCA	TATGTTTAACACAGGTCAAGCGGTGGTCAACGAATACTCA	FALSE	4	0	0	4	0.00298189		TATGTTTAACACAAGTCAATCGGTGGTCAACGAATACTCA	TATGTTTAACACAGGTCAAGCGGTGGTCAACGAATACTCA	FALSE	0	0
TATGTTTATCACAGGTCAATCGGTGGTCAACGAATACTCA	TATGTTTAACACAGGTCAAGCGGTGGTCAACGAATACTCA	FALSE	0	0	1	1	0.00150258		TTTGTTTAACACAGGTCAAGCGGTGGTCAACGAATATTCA	TATGTTTAACACAGGTCAAGCGGTGGTCAACGAATACTCA	TRUE	0	0	0	1	0.00145779		TATGTTTAACACAGGTCAA-CGGTGGTCAATGAATACTCA	TATGTTTAACACAGGTCAAGCGGTGGTCAACGAATACTCA	FALSE	1	0	0	2	0.00278269		TATGTTTAACACAGGTCAATCGGTGGTCAACGATTACTCA	TATGTTTAACACAGGTCAAGCGGTGGTCAACGAATACTCA	FALSE	0	0	1	1	0.00163321		TATGTTTAACACAGGTCAAGCGGTGGTCATCGAATACTCA	TATGTTTAACACAGGTCAAGCGGTGGTCAACGAATACTCA	TRUE	0	0	0	4	0.00298189		TATGTTTAACACAGGTCAAGCGGTGGTCAAGGAATACTCA	TATGTTTAACACAGGTCAAGCGGTGGTCAACGAATACTCA	TRUE	0	0
#NAME?	TATGTTTAACACAGGTCAAGCGGTGGTCAACGAATACTCA	FALSE	37	0	0	1	0.00150258		TATGTTTGACACAGGTCAATCGGTGGTCAACGAATACTCA	TATGTTTAACACAGGTCAAGCGGTGGTCAACGAATACTCA	FALSE	0	0	1	1	0.00145779		TATGTTTAACACAGGTCAAGCGGTCGTCAACGAATACTCA	TATGTTTAACACAGGTCAAGCGGTGGTCAACGAATACTCA	TRUE	0	0	0	2	0.00278269		TATGTTTCACACAGGTCAATCGGTGGTCAACGAATACTCA	TATGTTTAACACAGGTCAAGCGGTGGTCAACGAATACTCA	FALSE	0	0	1	1	0.00163321		#NAME?	TATGTTTAACACAGGTCAAGCGGTGGTCAACGAATACTCA	FALSE	0	0	1	4	0.00298189		TATGTTTAACACAGGTCAAGCGGTGGTCAACCAATACTCA	TATGTTTAACACAGGTCAAGCGGTGGTCAACGAATACTCA	TRUE	0	0
TTAACACACACCGTGTCAACCG-TGGTCAACGAATACTCA	TTAACACAG-----GTCAAGCGGTGGTCAACGAATACTCA	FALSE	0	0	1	1	0.00150258		TATGTTTCACACCGGTCAAGCGGTGGTCAACGAATACTCA	TATGTTTAACACAGGTCAAGCGGTGGTCAACGAATACTCA	TRUE	0	0	0	1	0.00145779		#NAME?	TATGTTTAACACAGGTCAAGCGGTGGTCAACGAATACTCA	FALSE	51	0	0	2	0.00278269		TCTGCTTAACACAGGTCAAGCGGTGGTCAACGAATACTCA	TATGTTTAACACAGGTCAAGCGGTGGTCAACGAATACTCA	TRUE	0	0	0	1	0.00163321		T----TGACCTC---------GGTGGTCAACGAATACTCA	TATGTTTAACACAGGTCAAGCGGTGGTCAACGAATACTCA	FALSE	9	0	0	4	0.00298189		ATGTTTTAATTCATTTA------TGGTCAACGAATACTCA	ATGTTT-AACACAGGTCAAGCGGTGGTCAACGAATACTCA	FALSE	6	0
#NAME?	TATGTTTAACACAGGTCAAGCGGTGGTCAACGAATACTCA	TRUE	0	0	0	1	0.00150258		TATGTTTAACACAGGTCAATCGGTGGTCAGCGAATACTCA	TATGTTTAACACAGGTCAAGCGGTGGTCAACGAATACTCA	FALSE	0	0	1	1	0.00145779		TATGTTTAACACAGGTCAAGCGGTGGT-AACGAATACTCA	TATGTTTAACACAGGTCAAGCGGTGGTCAACGAATACTCA	TRUE	0	0	0	2	0.00278269		TGG----AACAC---------GGTGGTCAACGAATACTCA	TATGTTTAACACAGGTCAAGCGGTGGTCAACGAATACTCA	FALSE	9	0	0	1	0.00163321		TATGTTTAACACAGGTCAATCGGTGGTTAACGAATACTCA	TATGTTTAACACAGGTCAAGCGGTGGTCAACGAATACTCA	FALSE	0	0	1	4	0.00298189		#NAME?	TATGTTTAACACAGGTCAAGCGGTGGTCAACGAATACTCA	TRUE	0	0
#NAME?	TATGTTTAACACAGGTCAAGCGGTGGTCAACGAATACTCA	FALSE	0	0	1	1	0.00150258		TATGTTTAACTCAGGTCAATCGGTGGTCAACGAATACTCA	TATGTTTAACACAGGTCAAGCGGTGGTCAACGAATACTCA	FALSE	0	0	1	1	0.00145779		TATGTTTAAA----------CGGTGGTCAACGAATACTCA	TATGTTTAACACAGGTCAAGCGGTGGTCAACGAATACTCA	FALSE	10	0	0	2	0.00278269		TCTGTTTAACACAGGTCAAGTGGTGGTCAACGAATACTCA	TATGTTTAACACAGGTCAAGCGGTGGTCAACGAATACTCA	FALSE	0	0	1	1	0.00163321		TATGTTTAACTT-------GCGGTGGTCAACGAATACTCA	TATGTTTAACACAGGTCAAGCGGTGGTCAACGAATACTCA	TRUE	0	0	0	4	0.00298189		#NAME?	TATGTTTAACACAGGTCAAGCGGTGGTCAACGAATACTCA	FALSE	30	0
TCTGTTTAACACAGGTCAATCGGTGGTCAACGAATACTCA	TATGTTTAACACAGGTCAAGCGGTGGTCAACGAATACTCA	FALSE	0	0	1	1	0.00150258		TATGTTTCACAAAGGTCAAGCGGTGGTCAACGAATACTCA	TATGTTTAACACAGGTCAAGCGGTGGTCAACGAATACTCA	TRUE	0	0	0	1	0.00145779		#NAME?	TATGTTTAACACAGGTCAAGCGGTGGTCAACGAATACTCA	TRUE	0	0	0	1	0.00139134		TCTGTTTAACACAGGTCAATCGGTGGTCAACGAATACTCA	TATGTTTAACACAGGTCAAGCGGTGGTCAACGAATACTCA	FALSE	0	0	1	1	0.00163321		TATGTTTAACATAGGTCAATCGGTGGTCAACGAATACTCA	TATGTTTAACACAGGTCAAGCGGTGGTCAACGAATACTCA	FALSE	0	0	1	4	0.00298189		TATGTTTAACACAGGT------GTGGTCAACGAATACTCA	TATGTTTAACACAGGTCAAGCGGTGGTCAACGAATACTCA	FALSE	6	0
TCTGTTTAACACAGGTCAAGCGGTGGTCAACGAATACTCA	TATGTTTAACACAGGTCAAGCGGTGGTCAACGAATACTCA	TRUE	0	0	0	1	0.00150258		TATGTTTGACACAGGTCAAGCGGTGGTCAACGAATACCCA	TATGTTTAACACAGGTCAAGCGGTGGTCAACGAATACTCA	TRUE	0	0	0	1	0.00145779		TATGTTTGACACAG------CGGTGGTCAACGAATACTCA	TATGTTTAACACAGGTCAAGCGGTGGTCAACGAATACTCA	FALSE	6	0	0	1	0.00139134		TATGTTTCACACAGGTCAATCGGTGGTAAACGAATACTCA	TATGTTTAACACAGGTCAAGCGGTGGTCAACGAATACTCA	FALSE	0	0	1	1	0.00163321		TATGTTTAACACAGGTGAAGCGGTGGTCAACGAATACTCA	TATGTTTAACACAGGTCAAGCGGTGGTCAACGAATACTCA	TRUE	0	0	0	4	0.00298189		TATGTTTAACACAGGTCAATTGGTCGTCAACGAATACTCA	TATGTTTAACACAGGTCAAGCGGTGGTCAACGAATACTCA	FALSE	0	0
AATGTTTAACACAGGTCAAGCGGTGGTCAACGAATACTCA	TATGTTTAACACAGGTCAAGCGGTGGTCAACGAATACTCA	TRUE	0	0	0	1	0.00150258		TATGTTTAACACAGGTCAATCGGTGGTCAACGAATACGCA	TATGTTTAACACAGGTCAAGCGGTGGTCAACGAATACTCA	FALSE	0	0	1	1	0.00145779		TATGTTTAACACAGGTT--------GTCAACGAATACTCA	TATGTTTAACACAGGTCAAGCGGTGGTCAACGAATACTCA	FALSE	8	0	0	1	0.00139134		TGTGTTTAACACAGGTCAAGCGGTGATCAACGAATACTCA	TATGTTTAACACAGGTCAAGCGGTGGTCAACGAATACTCA	TRUE	0	0	0	1	0.00163321		TATGTTTAACACAGGTCAAACACGGTGGTCAACGAATACT	TATGTTTAACACAGGTCAAG--CGGTGGTCAACGAATACT	FALSE	0	2	1	4	0.00298189		TAT---------------AGCGGTGGTCAACGAATACTCA	TATGTTTAACACAGGTCAAGCGGTGGTCAACGAATACTCA	TRUE	0	0
TATTTTTAACACAGGTCAAGCGGTGGCCAACGAATACTCA	TATGTTTAACACAGGTCAAGCGGTGGTCAACGAATACTCA	TRUE	0	0	0	1	0.00150258		TATGTTTAACTTGA------CGGTGGTCAACGAATACTCA	TATGTTTAACACAGGTCAAGCGGTGGTCAACGAATACTCA	FALSE	6	0	0	1	0.00145779		TATGTTTCACACAGGTCAAGCGGTGGTCAACGAATACTCA	TATGTTTAACACAGGTCAAGCGGTGGTCAACGAATACTCA	TRUE	0	0	0	1	0.00139134		TATGTTTAACACAGGTCAATCGGTGGTCAACGAATACACA	TATGTTTAACACAGGTCAAGCGGTGGTCAACGAATACTCA	FALSE	0	0	1	1	0.00163321		TATGTTTAACACAGATCAATCGGTGGTCAACGAATACTCA	TATGTTTAACACAGGTCAAGCGGTGGTCAACGAATACTCA	FALSE	0	0	1	4	0.00298189		TATGTTTGACACAGGTCAATCGGTGGTCAACGAATACTCA	TATGTTTAACACAGGTCAAGCGGTGGTCAACGAATACTCA	FALSE	0	0
TATGTTTTACACAGGTCAAGCGGTGGTCAACGAATATTCA	TATGTTTAACACAGGTCAAGCGGTGGTCAACGAATACTCA	TRUE	0	0	0	1	0.00150258		TATGTTTAAGACAGGTCAAGCGGAGGTCAACGAATACTCA	TATGTTTAACACAGGTCAAGCGGTGGTCAACGAATACTCA	TRUE	0	0	0	1	0.00145779		TATGTTTAACACAGGTCAATCGGTGGTCAACTAATACTCA	TATGTTTAACACAGGTCAAGCGGTGGTCAACGAATACTCA	FALSE	0	0	1	1	0.00139134		TATGTTTAACACAGGTCAATCGGTGGTCAACGAATAATCA	TATGTTTAACACAGGTCAAGCGGTGGTCAACGAATACTCA	FALSE	0	0	1	1	0.00163321		TATGTTTAACACAGGTCAACGCAGGTGGTCAACGAATACT	TATGTTTAACACAGGTCAAG--CGGTGGTCAACGAATACT	FALSE	0	2	2	3	0.00223642		TATGTT-------------GCGGTGGTCAACGAATACTCA	TATGTTTAACACAGGTCAAGCGGTGGTCAACGAATACTCA	TRUE	0	0
CATGTTTAACACAGGTCAATCGGTGGTCAACGAATACTCA	TATGTTTAACACAGGTCAAGCGGTGGTCAACGAATACTCA	FALSE	0	0	1	1	0.00150258		TATGTTTAGCACAGGTCAATCGGTGGTCAACGAATACTCA	TATGTTTAACACAGGTCAAGCGGTGGTCAACGAATACTCA	FALSE	0	0	1	1	0.00145779		TATGTTTAACACAGGTGAAGCGGTGGCCAACGAATACTCA	TATGTTTAACACAGGTCAAGCGGTGGTCAACGAATACTCA	TRUE	0	0	0	1	0.00139134		TGTGTTTAACACAGGTCAATCGGTGGTCAACGAATACTCA	TATGTTTAACACAGGTCAAGCGGTGGTCAACGAATACTCA	FALSE	0	0	1	1	0.00163321		TATGTTTAACACAGGTCAAACACAGGTGCCAATCGTCAAC	TATGTTTAACACAGGTCAAGC---GGTG------GTCAAC	FALSE	0	3	1	3	0.00223642		TATGTTT------------GCGGTGGTCAACGAATACTCA	TATGTTTAACACAGGTCAAGCGGTGGTCAACGAATACTCA	TRUE	0	0
TATGTTTGACACGGGTCAAGCGGTGGTCAACGAATACTCA	TATGTTTAACACAGGTCAAGCGGTGGTCAACGAATACTCA	TRUE	0	0	0	1	0.00150258		TATGTTTAATAAAGGTCAAGCGGTGGTCAATGAATACTCA	TATGTTTAACACAGGTCAAGCGGTGGTCAACGAATACTCA	TRUE	0	0	0	1	0.00145779		TATGTTTCACACATGTCAAGCGGTGGTCAACGAATACTCA	TATGTTTAACACAGGTCAAGCGGTGGTCAACGAATACTCA	TRUE	0	0	0	1	0.00139134		TATGTTTAACACAGGTCAATCGGTGGTCAACGAAGACTCA	TATGTTTAACACAGGTCAAGCGGTGGTCAACGAATACTCA	FALSE	0	0	1	1	0.00163321		TATGTGTAACACAGGTCAAGCGGTGGTCAACGAATACTCA	TATGTTTAACACAGGTCAAGCGGTGGTCAACGAATACTCA	TRUE	0	0	0	3	0.00223642		TATGTTTAAGACAGGTCAAGCGGTGGTCAACGAATACTCA	TATGTTTAACACAGGTCAAGCGGTGGTCAACGAATACTCA	TRUE	0	0
TACGTTTAACACAGGTCAAGCGGTGGTCAATGAATACTCA	TATGTTTAACACAGGTCAAGCGGTGGTCAACGAATACTCA	TRUE	0	0	0	1	0.00150258		TATGTTTACCGCAGGTCAAGCGGTGGTCAACGAATACTCA	TATGTTTAACACAGGTCAAGCGGTGGTCAACGAATACTCA	TRUE	0	0	0	1	0.00145779		AATATTTAACACAGGTCAAGCGGTGGTCAACGAATACTCA	TATGTTTAACACAGGTCAAGCGGTGGTCAACGAATACTCA	TRUE	0	0	0	1	0.00139134		TATGTTTAACACAGGTCAATCGGTGGTCAACGAACACTCA	TATGTTTAACACAGGTCAAGCGGTGGTCAACGAATACTCA	FALSE	0	0	1	1	0.00163321		TATGTTTAACCCAGGTCAAGCGGTGGTCAACGAATACTCA	TATGTTTAACACAGGTCAAGCGGTGGTCAACGAATACTCA	TRUE	0	0	0	3	0.00223642		ATGTTTAACACAGGTCAACGTGGTGGTCAACGAATACTCA	ATGTTTAACACAGGTCAA-GCGGTGGTCAACGAATACTCA	FALSE	0	1
TATGTTTAACACAGGTCACTAGGTGGTCAACGAATACTCA	TATGTTTAACACAGGTCAAGCGGTGGTCAACGAATACTCA	FALSE	0	0	2	1	0.00150258		TATGTTTAACACAGGTCAATCGGTGGTCAACGGATACTCA	TATGTTTAACACAGGTCAAGCGGTGGTCAACGAATACTCA	FALSE	0	0	1	1	0.00145779		TATGTTTAACACAGGTGAAGCGGGGGTCAACGAATACTCA	TATGTTTAACACAGGTCAAGCGGTGGTCAACGAATACTCA	TRUE	0	0	0	1	0.00139134		TATGTTTAACACAGGTCAATCGGTGGTCAAAGAATACTCA	TATGTTTAACACAGGTCAAGCGGTGGTCAACGAATACTCA	FALSE	0	0	1	1	0.00163321		TATGTTCAACACAGGTCAATCGGTGGTCAACGAATACTCA	TATGTTTAACACAGGTCAAGCGGTGGTCAACGAATACTCA	FALSE	0	0	1	3	0.00223642		TATGTTTAACACAGGT--------GGTCA-----------	TATGTTTAACACAGGTCAAGCGGTGGTCAACGAATACTCA	FALSE	8	0
TATGTTTAGCACAGGTCAATCGGTGGTCAACGAATACTCA	TATGTTTAACACAGGTCAAGCGGTGGTCAACGAATACTCA	FALSE	0	0	1	1	0.00150258		TATGTTTACCACAGGTCCAGCGGTGGTCAACGAATACTCA	TATGTTTAACACAGGTCAAGCGGTGGTCAACGAATACTCA	TRUE	0	0	0	1	0.00145779		#NAME?	TATGTTTAACACAGGTCAAG-CGGTGGTCAACGAATACTC	FALSE	0	1	1	1	0.00139134		TATGTTTAACACAGGTCAATCGGTGGTATACGAATACTCA	TATGTTTAACACAGGTCAAGCGGTGGTCAACGAATACTCA	FALSE	0	0	1	1	0.00163321		TATGTTTAACACAGGTCAA-----------CGGATACTCA	TATGTTTAACACAGGTCAAGCGGTGGTCAACGAATACTCA	FALSE	11	0	0	3	0.00223642		#NAME?	TATGTTTAACACAGGTCAAGCGGTGGTCAACGAATACTCA	FALSE	11	0
TATGTTTAGCACAGGTCAAGCGTTGGTCAACGAATACTCA	TATGTTTAACACAGGTCAAGCGGTGGTCAACGAATACTCA	TRUE	0	0	0	1	0.00150258		TATGTTTAGCACAGGTCAAGCGGCGGTCAACGAATACTCA	TATGTTTAACACAGGTCAAGCGGTGGTCAACGAATACTCA	TRUE	0	0	0	1	0.00145779		#NAME?	TATGTTTAACACAGGTCAAGCGGTGGTCAACGAATACTCA	FALSE	0	0	1	1	0.00139134		TATGTTTAACACAGGTGAAGCGGTGGTCAACGAATACTCA	TATGTTTAACACAGGTCAAGCGGTGGTCAACGAATACTCA	TRUE	0	0	0	1	0.00163321		#NAME?	TATGTTTAACACAGGTCAAGCGGTGGTCAACGAATACTCA	FALSE	49	0	0	3	0.00223642		TATGTTTAACCA--------CGGTGGTCAACGAATACTCA	TATGTTTAACACAGGTCAAGCGGTGGTCAACGAATACTCA	FALSE	8	0
TATGCTTAACACAGGTCAAGCGGTGGTCAACGAATTCTCA	TATGTTTAACACAGGTCAAGCGGTGGTCAACGAATACTCA	TRUE	0	0	0	1	0.00150258		TATGTTTAACACAGGTCAATCGGTGGTCAACGAATACTCT	TATGTTTAACACAGGTCAAGCGGTGGTCAACGAATACTCA	FALSE	0	0	1	1	0.00145779		TATGTTTAACACAGGTCAATCGGTGGTCATCGAATACTCA	TATGTTTAACACAGGTCAAGCGGTGGTCAACGAATACTCA	FALSE	0	0	1	1	0.00139134		TATGTTTAACACAGGTCATTCGGTGGTCAACGAATACTCA	TATGTTTAACACAGGTCAAGCGGTGGTCAACGAATACTCA	FALSE	0	0	1	1	0.00163321		#NAME?	TATGTTTAACACAGGTCAAGCGGTGGTCAACGAATACTCA	FALSE	41	0	0	3	0.00223642		TATGTTTAAC---------GCGGTGGTCAACGAATACTCA	TATGTTTAACACAGGTCAAGCGGTGGTCAACGAATACTCA	TRUE	0	0
TATGGTTAACACAGGACACGCGGTGGTCAACGAATACTCA	TATGTTTAACACAGGTCAAGCGGTGGTCAACGAATACTCA	TRUE	0	0	0	1	0.00150258		TATGTTTACCACACGTCAAGCGGTGGTCAACGAATACTCA	TATGTTTAACACAGGTCAAGCGGTGGTCAACGAATACTCA	TRUE	0	0	0	1	0.00145779		#NAME?	TATGTTTAACACAGGTCAAGCGGTGGTCAACGAATACTCA	FALSE	20	0	0	1	0.00139134		TATGTTTAACACAGGTCCAG---TGGTCAACGAATACTCA	TATGTTTAACACAGGTCAAGCGGTGGTCAACGAATACTCA	FALSE	3	0	0	1	0.00163321		TATGTTTAACACAGGTCAAGCGGTGCTCAACGAATACTCA	TATGTTTAACACAGGTCAAGCGGTGGTCAACGAATACTCA	TRUE	0	0	0	3	0.00223642		TATGTTTAACACAG-TCAAGCGGTGGTCAACGAATACTCA	TATGTTTAACACAGGTCAAGCGGTGGTCAACGAATACTCA	TRUE	0	0
TATGTTTACCACAGGTCAAGCGGTGGCCAACGAATACTCA	TATGTTTAACACAGGTCAAGCGGTGGTCAACGAATACTCA	TRUE	0	0	0	1	0.00150258		TATGTTTAACACAGGTCAATCGGTGGTCAACGCATACTCA	TATGTTTAACACAGGTCAAGCGGTGGTCAACGAATACTCA	FALSE	0	0	1	1	0.00145779		TTTG---ACCTC---------GGTGGTCAACGAATACTCA	TATGTTTAACACAGGTCAAGCGGTGGTCAACGAATACTCA	FALSE	9	0	0	1	0.00139134		TATGTTTAACACAGGTCAATCGGTGGTCAAGGAATACTCA	TATGTTTAACACAGGTCAAGCGGTGGTCAACGAATACTCA	FALSE	0	0	1	1	0.00163321		TATATTTAACACAGGTCAATCGGTGGTCAACGAATACTCA	TATGTTTAACACAGGTCAAGCGGTGGTCAACGAATACTCA	FALSE	0	0	1	3	0.00223642		TGTGTTTAACACAGGTCAATCGGTGGTCAACGAATACTCA	TATGTTTAACACAGGTCAAGCGGTGGTCAACGAATACTCA	FALSE	0	0
TATGGTTAACACAGGTCAAGCGGTGGTCGACGAATACTCA	TATGTTTAACACAGGTCAAGCGGTGGTCAACGAATACTCA	TRUE	0	0	0	1	0.00150258		TATGTTTAACT----------GGTGGTCAACGAATACTCA	TATGTTTAACACAGGTCAAGCGGTGGTCAACGAATACTCA	FALSE	10	0	0	1	0.00145779		#NAME?	TATGTTTAACACAGGTCAAGCGGTGGTCAACGAATACTCA	FALSE	33	0	0	1	0.00139134		TATGTTTCACACAGGTCAATCGGCGGTCAACGAATACTCA	TATGTTTAACACAGGTCAAGCGGTGGTCAACGAATACTCA	FALSE	0	0	1	1	0.00163321		ATGTTTAACACAGGTCAAAGCGGTGGTCAACGAATACTCA	ATGTTTAACACAGGTCAA-GCGGTGGTCAACGAATACTCA	FALSE	0	1	0	3	0.00223642		TATGTTTAACACAGTTCAAGCGGTGGTCAACGAATACTCA	TATGTTTAACACAGGTCAAGCGGTGGTCAACGAATACTCA	TRUE	0	0
TATGGTTAACACAGGTCAAGTGGTGGTCAACGAATACTCA	TATGTTTAACACAGGTCAAGCGGTGGTCAACGAATACTCA	FALSE	0	0	1	1	0.00150258		TATGTTTAATACAGGTCAAGCGGTGGTCAACAAATACTCA	TATGTTTAACACAGGTCAAGCGGTGGTCAACGAATACTCA	TRUE	0	0	0	1	0.00145779		TCTGTTTAACACAGGTCAAGCGGTGGTCAACGAAAACTCA	TATGTTTAACACAGGTCAAGCGGTGGTCAACGAATACTCA	TRUE	0	0	0	1	0.00139134		TATGTTTAACACGGGTCAATCGGTGGTCAACGAATACTCA	TATGTTTAACACAGGTCAAGCGGTGGTCAACGAATACTCA	FALSE	0	0	1	1	0.00163321		TATGTTTAACACAGGTCAAGGGGTGGTCAACGAATACTCA	TATGTTTAACACAGGTCAAGCGGTGGTCAACGAATACTCA	FALSE	0	0	1	3	0.00223642		TATGTTTAACACAGGTCAATCGGTGGTCAACGAAGACTCA	TATGTTTAACACAGGTCAAGCGGTGGTCAACGAATACTCA	FALSE	0	0
TATGGTTAACACAGGTCAATCGGTGGTCAACGAATACTCA	TATGTTTAACACAGGTCAAGCGGTGGTCAACGAATACTCA	FALSE	0	0	1	1	0.00150258		TATGTTTAACCCAGTTCAAACGGTGGTCAACGAATACTCA	TATGTTTAACACAGGTCAAGCGGTGGTCAACGAATACTCA	FALSE	0	0	1	1	0.00145779		#NAME?	TATGTTTAACACAGGTCAAGCGGTGGTCAACGAATACTCA	FALSE	2	0	0	1	0.00139134		TATGTTTAACTT--------CGGTGGTCAACGAATACTCA	TATGTTTAACACAGGTCAAGCGGTGGTCAACGAATACTCA	FALSE	8	0	0	1	0.00163321		TATGTTTAACACAGGTCAATCGGCGGTCAACGAATACTCA	TATGTTTAACACAGGTCAAGCGGTGGTCAACGAATACTCA	FALSE	0	0	1	3	0.00223642		TATGTTTAACACAGGTCAAGCGGTGGT-AACGAATACTCA	TATGTTTAACACAGGTCAAGCGGTGGTCAACGAATACTCA	TRUE	0	0
TATGGTTAACACAGGTCAGGCGGTGGTCAACGAATACTCA	TATGTTTAACACAGGTCAAGCGGTGGTCAACGAATACTCA	TRUE	0	0	0	1	0.00150258		TATGTTTAACACAGGTCAATCGGTGGTTAACGAATACTCA	TATGTTTAACACAGGTCAAGCGGTGGTCAACGAATACTCA	FALSE	0	0	1	1	0.00145779		TATGTTTCACACAGGTCAAGCGGTGGTAAACGAATACTCA	TATGTTTAACACAGGTCAAGCGGTGGTCAACGAATACTCA	TRUE	0	0	0	1	0.00139134		TATGTTTAACACTGGTCAAGCGGTGTTCAACGAATACTCA	TATGTTTAACACAGGTCAAGCGGTGGTCAACGAATACTCA	TRUE	0	0	0	1	0.00163321		TATGTTTAACACAGGTCAATCGATGGTCAACGAATACTCA	TATGTTTAACACAGGTCAAGCGGTGGTCAACGAATACTCA	FALSE	0	0	1	3	0.00223642		TATGTTTT-----------GCGGTGGTCAACGAATACTCA	TATGTTTAACACAGGTCAAGCGGTGGTCAACGAATACTCA	TRUE	0	0
TATGTTTAACCCAGTTCAAGCGGTGGTCAACGAATACTCA	TATGTTTAACACAGGTCAAGCGGTGGTCAACGAATACTCA	TRUE	0	0	0	1	0.00150258		TATGTTTAACACAGGTCAATCGTTGGTCAACGAATACTCA	TATGTTTAACACAGGTCAAGCGGTGGTCAACGAATACTCA	FALSE	0	0	1	1	0.00145779		TATGTTTAACACAGGTCAATTGGTGGTCAACGAATACTCA	TATGTTTAACACAGGTCAAGCGGTGGTCAACGAATACTCA	FALSE	0	0	2	1	0.00139134		TATGTTTAACAGAGGTCAAGCGGTGGTCAACGAATACTCA	TATGTTTAACACAGGTCAAGCGGTGGTCAACGAATACTCA	TRUE	0	0	0	1	0.00163321		TATGTTTAACACAGGTCAATCGGTGGTCAACGAATACTTA	TATGTTTAACACAGGTCAAGCGGTGGTCAACGAATACTCA	FALSE	0	0	1	3	0.00223642		TATGTTTAACACAGGTCGATCGGTGGTCAACGAATACTCA	TATGTTTAACACAGGTCAAGCGGTGGTCAACGAATACTCA	FALSE	0	0
TATGTTTAACATGGGTCAAGCGGTGGTCAACGAATACTCA	TATGTTTAACACAGGTCAAGCGGTGGTCAACGAATACTCA	TRUE	0	0	0	1	0.00150258		TATGTTTAACACAGGTCTAGCGGTGGGCAACGAATACTCA	TATGTTTAACACAGGTCAAGCGGTGGTCAACGAATACTCA	TRUE	0	0	0	1	0.00145779		TATGTTTAACACAGGTCATTCGGTGGTCACCGAATACTCA	TATGTTTAACACAGGTCAAGCGGTGGTCAACGAATACTCA	FALSE	0	0	1	1	0.00139134		TATGTTTAACATAGGTCAAGCGGTGGTCAACGAAAACTCA	TATGTTTAACACAGGTCAAGCGGTGGTCAACGAATACTCA	TRUE	0	0	0	1	0.00163321		TATGTTTAACACAGGTCAATAGGTGGTCAACGAATACTCA	TATGTTTAACACAGGTCAAGCGGTGGTCAACGAATACTCA	FALSE	0	0	2	3	0.00223642		CATGTTTAACACAGGTCAATCGGTGGTCAACGAATACTCA	TATGTTTAACACAGGTCAAGCGGTGGTCAACGAATACTCA	FALSE	0	0
TATGTTTAACACA-------CGGTGGTCAACGAATACTCA	TATGTTTAACACAGGTCAAGCGGTGGTCAACGAATACTCA	FALSE	7	0	0	1	0.00150258		TGTGTTGAACACAGGTCAAGCGGTGGTCAACGAATACTCA	TATGTTTAACACAGGTCAAGCGGTGGTCAACGAATACTCA	TRUE	0	0	0	1	0.00145779		TATGTTTTACACAGGTCAATCGGTGGTCAACGAATACTCA	TATGTTTAACACAGGTCAAGCGGTGGTCAACGAATACTCA	FALSE	0	0	1	1	0.00139134		TATGTTTAACACAGGTCAATTTATGTTTAACGGTTGTCAA	TATGTTTAACACAGGTCAAG----------CGGTGGTCAA	FALSE	0	10	1	1	0.00163321		TATGTTTAACACAGGTCAATCGGTGGTCAACGAATTCTCA	TATGTTTAACACAGGTCAAGCGGTGGTCAACGAATACTCA	FALSE	0	0	1	3	0.00223642		TATGTTTAACACAGGGAAATGCGGGAATACTGCGTACACA	TATGTTTAACACAGGTCAAG--------------------	FALSE	0	133
TATGTTTAACACAGATCAAGCGGTGATCAACGAATACTCA	TATGTTTAACACAGGTCAAGCGGTGGTCAACGAATACTCA	TRUE	0	0	0	1	0.00150258		TATGTTTAACACAGGTCTATCGGTGGTCAACGAATACTCA	TATGTTTAACACAGGTCAAGCGGTGGTCAACGAATACTCA	FALSE	0	0	1	1	0.00145779		TATGTTTAACACAGGTCCAGCGGTGGCCAACGAATACTCA	TATGTTTAACACAGGTCAAGCGGTGGTCAACGAATACTCA	TRUE	0	0	0	1	0.00139134		TATGTTTAACACAGGTCAATCTGTGGTCAACGAATACTCA	TATGTTTAACACAGGTCAAGCGGTGGTCAACGAATACTCA	FALSE	0	0	1	1	0.00163321		TATGTTTAACACAGGTCAAGTATTCGGTGGTCAACGAATA	TATGTTTAACACAGGTCAAG----CGGTGGTCAACGAATA	FALSE	0	4	0	3	0.00223642		TATGTTAAACACAGGTCAATCGGTGGTCAACGAATACTCA	TATGTTTAACACAGGTCAAGCGGTGGTCAACGAATACTCA	FALSE	0	0
TATGTTTAACACAGGTCACGGGGTGGTCAACGAATACTCA	TATGTTTAACACAGGTCAAGCGGTGGTCAACGAATACTCA	FALSE	0	0	1	1	0.00150258		TATGTTTAACACAGGTCCCGCGGTGGTCAACGAATACTCA	TATGTTTAACACAGGTCAAGCGGTGGTCAACGAATACTCA	TRUE	0	0	0	1	0.00145779		TATGTTTAACACTTG-----CGGTGGTCAACGAATACTCA	TATGTTTAACACAGGTCAAGCGGTGGTCAACGAATACTCA	FALSE	5	0	0	1	0.00139134		TATGTTTAACACCGGTCAATCGGTGGTCAACGAATACTCA	TATGTTTAACACAGGTCAAGCGGTGGTCAACGAATACTCA	FALSE	0	0	1	1	0.00163321		TATGTTTAACACAGGTCAAGGTAACGGATACGTTAACTGT	TATGTTTAACACAGGTCAAG--------------------	FALSE	0	147	0	3	0.00223642		TATGTTTAACACAGGTCAAGCGGTGGTCAACGAATACGCA	TATGTTTAACACAGGTCAAGCGGTGGTCAACGAATACTCA	TRUE	0	0
TATGTTTAACACAGGTCAAGCTTTGGTCAACGAATACTCA	TATGTTTAACACAGGTCAAGCGGTGGTCAACGAATACTCA	TRUE	0	0	0	1	0.00150258		TATGTTTAACACAGGTGAAGCGGTGGTCAACGAATACTCA	TATGTTTAACACAGGTCAAGCGGTGGTCAACGAATACTCA	TRUE	0	0	0	1	0.00145779		TATGTTTAACACAGGTTAACCGGTGGTCAACGAATACTCA	TATGTTTAACACAGGTCAAGCGGTGGTCAACGAATACTCA	FALSE	0	0	1	1	0.00139134		TATGTTTAACATAGGTCAAGCGTTGGTCAACGAATACTCA	TATGTTTAACACAGGTCAAGCGGTGGTCAACGAATACTCA	TRUE	0	0	0	1	0.00163321		TATGTTTAACACAGGTCAAGGCGCTGTGGTCAACGAATAC	TATGTTTAACACAGGTCAAG---CGGTGGTCAACGAATAC	FALSE	0	3	0	3	0.00223642		TATGTTTAACACAGGTCAACACGGTGGTCAACGAATACTC	TATGTTTAACACAGGTCAAG-CGGTGGTCAACGAATACTC	FALSE	0	1
TATGTTTAACACAGGTCAA-----------CGGATACTCA	TATGTTTAACACAGGTCAAGCGGTGGTCAACGAATACTCA	FALSE	11	0	0	1	0.00150258		TATGTTTAACACAGGTCCAGCGGTAGTCAACGAATACTCA	TATGTTTAACACAGGTCAAGCGGTGGTCAACGAATACTCA	TRUE	0	0	0	1	0.00145779		TATGTTTATC-----------GGTGGTCAACGAATACTCA	TATGTTTAACACAGGTCAAGCGGTGGTCAACGAATACTCA	FALSE	11	0	0	1	0.00139134		TATGTTTAACACAGGTCAATCGGTGGTTAACGAATACTCA	TATGTTTAACACAGGTCAAGCGGTGGTCAACGAATACTCA	FALSE	0	0	1	1	0.00163321		TATGTTTAACACAGGTCAAGCGGTGGTCAACGAATACTGA	TATGTTTAACACAGGTCAAGCGGTGGTCAACGAATACTCA	TRUE	0	0	0	3	0.00223642		TATGTTTAACACAGGTCAAC----------CGTATACTCA	TATGTTTAACACAGGTCAAGCGGTGGTCAACGAATACTCA	FALSE	10	0
TATGTTTAACACAGGTCAATCGGCGGTCAACGAATACTCA	TATGTTTAACACAGGTCAAGCGGTGGTCAACGAATACTCA	FALSE	0	0	1	1	0.00150258		TATGTTTAACACAGGTCATTCGGTGGTCAACGAATACTCA	TATGTTTAACACAGGTCAAGCGGTGGTCAACGAATACTCA	FALSE	0	0	1	1	0.00145779		TATGTTTAACATAGATCAAGCGGTGGTCAACGAATACTCA	TATGTTTAACACAGGTCAAGCGGTGGTCAACGAATACTCA	TRUE	0	0	0	1	0.00139134		TATGTTTAACCCAGGTCAAGCGGTGGCAAACGAATACTCA	TATGTTTAACACAGGTCAAGCGGTGGTCAACGAATACTCA	TRUE	0	0	0	1	0.00163321		TACGTTTAACACAGGTCAATCGGTGGTCAACGAATACTCA	TATGTTTAACACAGGTCAAGCGGTGGTCAACGAATACTCA	FALSE	0	0	1	3	0.00223642		TATGTTTAACAC--------CGGTTGTCAACGAATACTCA	TATGTTTAACACAGGTCAAGCGGTGGTCAACGAATACTCA	FALSE	8	0
TATGTTTAACACAGGTCAA-CGGGGGTCAACGAATACTCA	TATGTTTAACACAGGTCAAGCGGTGGTCAACGAATACTCA	FALSE	1	0	0	1	0.00150258		TGTGTTAAACACAGGACAAGCGGTGGTCAACGAATACTCA	TATGTTTAACACAGGTCAAGCGGTGGTCAACGAATACTCA	TRUE	0	0	0	1	0.00145779		TATGTTTAACACAGGTCAATCGGTGGTCAACGGATACTCA	TATGTTTAACACAGGTCAAGCGGTGGTCAACGAATACTCA	FALSE	0	0	1	1	0.00139134		TATGTTTAACACCGGTCAAGCGGTGGTCAACGAATAATCA	TATGTTTAACACAGGTCAAGCGGTGGTCAACGAATACTCA	TRUE	0	0	0	1	0.00163321		TATGTTTAACACAGGTCAATCGGTGGTCGACGAATACTCA	TATGTTTAACACAGGTCAAGCGGTGGTCAACGAATACTCA	FALSE	0	0	1	3	0.00223642		TATGTTTAACACAGGAC----GGTGGTCAACGAATACTCA	TATGTTTAACACAGGTCAAGCGGTGGTCAACGAATACTCA	FALSE	4	0
TATGTTTAACACAGGTCAACCGGTGGTCAACGAATACCCA	TATGTTTAACACAGGTCAAGCGGTGGTCAACGAATACTCA	FALSE	0	0	1	1	0.00150258		TATGTTTAACACAGGTTAAGCGGCGGTCAACGAATACTCA	TATGTTTAACACAGGTCAAGCGGTGGTCAACGAATACTCA	TRUE	0	0	0	1	0.00145779		TATGTTTAACATAGGTCAATCGGTGGTCAACGAATACTCA	TATGTTTAACACAGGTCAAGCGGTGGTCAACGAATACTCA	FALSE	0	0	1	1	0.00139134		TATGTTTAACCCAGGTCAAGCGGTGGTCAACGAATACTCA	TATGTTTAACACAGGTCAAGCGGTGGTCAACGAATACTCA	TRUE	0	0	0	1	0.00163321		TAT------------------------CAACGAATACTCA	TATGTTTAACACAGGTCAAGCGGTGGTCAACGAATACTCA	FALSE	24	0	0	3	0.00223642		TATGTTTAACACAGGTCAAGCGGTGGTCAACGCATACTCA	TATGTTTAACACAGGTCAAGCGGTGGTCAACGAATACTCA	TRUE	0	0
TATGTTTAACACAGGTCAATCGATGGTCAACGAACACTCA	TATGTTTAACACAGGTCAAGCGGTGGTCAACGAATACTCA	FALSE	0	0	1	1	0.00150258		TATGTTTGACACAGGGCAAGCGGTGGTCATCGAATACTCA	TATGTTTAACACAGGTCAAGCGGTGGTCAACGAATACTCA	TRUE	0	0	0	1	0.00145779		TATGTTTAACCCAGGTCAATCGGTGGTCAACGAATACTCA	TATGTTTAACACAGGTCAAGCGGTGGTCAACGAATACTCA	FALSE	0	0	1	1	0.00139134		TATGTTTAACACAGGTCAATCGGTGGTCTACGAATACTCA	TATGTTTAACACAGGTCAAGCGGTGGTCAACGAATACTCA	FALSE	0	0	1	1	0.00163321		TATGTTTAACACAGGTCAAGCGGTGGTCCACGAATACTCA	TATGTTTAACACAGGTCAAGCGGTGGTCAACGAATACTCA	TRUE	0	0	0	3	0.00223642		TATGTTTAACACAGGTCAAGCGGTG-TCAACGAATACTCA	TATGTTTAACACAGGTCAAGCGGTGGTCAACGAATACTCA	TRUE	0	0
TATGTTTAACACAGGTCAATCCGTGGTCAACGAATACTCA	TATGTTTAACACAGGTCAAGCGGTGGTCAACGAATACTCA	FALSE	0	0	1	1	0.00150258		TATGTTTAACACAGGTCATGCGGTCGTCAGCGAATACTCA	TATGTTTAACACAGGTCAAGCGGTGGTCAACGAATACTCA	TRUE	0	0	0	1	0.00145779		TATGTTTAACACTG---------TGTTCAACGAATACTCA	TATGTTTAACACAGGTCAAGCGGTGGTCAACGAATACTCA	FALSE	9	0	0	1	0.00139134		TATGTTTAACCCAGGTCAAGCGGTGGTCCACGAATACTCA	TATGTTTAACACAGGTCAAGCGGTGGTCAACGAATACTCA	TRUE	0	0	0	1	0.00163321		TATGTTTAACACAGGTCACGCAGGTGGTCAACGAATACTC	TATGTTTAACACAGGTCAAGC-GGTGGTCAACGAATACTC	FALSE	0	1	0	3	0.00223642		#NAME?	TATGTTTAACACAGGTCAAGCGGTGGTCAACGAATACTCA	FALSE	24	0
TATGTTTAACACAGGTCAACCGGTGGTCAATGAATACTCA	TATGTTTAACACAGGTCAAGCGGTGGTCAACGAATACTCA	FALSE	0	0	1	1	0.00150258		TATGTTTAACACAGGTTTAGCGGTGGTCAACGAATACTCA	TATGTTTAACACAGGTCAAGCGGTGGTCAACGAATACTCA	TRUE	0	0	0	1	0.00145779		TATGTTTAACACGGGTCAGGCGGTGGTCAACGAATACTCA	TATGTTTAACACAGGTCAAGCGGTGGTCAACGAATACTCA	TRUE	0	0	0	1	0.00139134		TATGTTTAACACAGGTCACGCGGCGGTCAACGAATACTCA	TATGTTTAACACAGGTCAAGCGGTGGTCAACGAATACTCA	TRUE	0	0	0	1	0.00163321		TATGCTTAACACAGGTCAATCGGTGGTCAACGAATACTCA	TATGTTTAACACAGGTCAAGCGGTGGTCAACGAATACTCA	FALSE	0	0	1	3	0.00223642		#NAME?	TATGTTTAACACAGGTCAAGCGGTGGTCAACGAATACTCA	FALSE	47	0
TATGTTTAACACAGGTCAAGAGCGGTGGTCAACGAATAAT	TATGTTTAACACAGGTCAAG--CGGTGGTCAACGAATACT	FALSE	0	2	0	1	0.00150258		TATGTTTAACACAGGTCACGCGGTGGTCAACGTATACTCA	TATGTTTAACACAGGTCAAGCGGTGGTCAACGAATACTCA	TRUE	0	0	0	1	0.00145779		TATGTTTAACGCAGG-----CGGTGGTCAACGAATACTCA	TATGTTTAACACAGGTCAAGCGGTGGTCAACGAATACTCA	FALSE	5	0	0	1	0.00139134		TATGTTTAACACAGGTCAATCGGTGGTCGACGAATACTCA	TATGTTTAACACAGGTCAAGCGGTGGTCAACGAATACTCA	FALSE	0	0	1	1	0.00163321		TATGTTTAACACAGGTCATTTATGTTTAACGGTGGTCAAC	TATGTTTAACACAGGTCAAG---------CGGTGGTCAAC	FALSE	0	9	1	3	0.00223642		#NAME?	TATGTTTAACACAGGTCAAGCGGTGGTCAACGAATACTCA	FALSE	39	0
TATGTTTAACACAGGTCAAGTGGTGTTCAACGAATACTCA	TATGTTTAACACAGGTCAAGCGGTGGTCAACGAATACTCA	FALSE	0	0	1	1	0.00150258		TATGTTTAACACAGTTCAAGCGGAGGTCAACGAATACTCA	TATGTTTAACACAGGTCAAGCGGTGGTCAACGAATACTCA	TRUE	0	0	0	1	0.00145779		TATGTTTAACTTAGGTCAAGCGGTGGTCAACGAATACTCA	TATGTTTAACACAGGTCAAGCGGTGGTCAACGAATACTCA	TRUE	0	0	0	1	0.00139134		TATGTTTAACACAGGTCACTGGTCGGTGGTCAACGAATAC	TATGTTTAACACAGGTCAAG---CGGTGGTCAACGAATAC	FALSE	0	3	1	1	0.00163321		GATGTTTAACACAGGTCAAGCGGTGGTCAACGAATACTCA	TATGTTTAACACAGGTCAAGCGGTGGTCAACGAATACTCA	TRUE	0	0	0	3	0.00223642		TATGTTTAACACAGGTCAAGCGGTGGTCCACGAATACTCA	TATGTTTAACACAGGTCAAGCGGTGGTCAACGAATACTCA	TRUE	0	0
TATGTTTAACACAGGTCAAGCACAAGGTCAAGCGGTGGTC	TATGTTTAACACAGGTCAAG------------CGGTGGTC	FALSE	0	12	0	1	0.00150258		TATGTTTAACACAGTTCAAGCGGCGGTCAACGAATACTCA	TATGTTTAACACAGGTCAAGCGGTGGTCAACGAATACTCA	TRUE	0	0	0	1	0.00145779		TATGTTTAAGACAGGTCAAGCGGTGGTCAACGAATACTCA	TATGTTTAACACAGGTCAAGCGGTGGTCAACGAATACTCA	TRUE	0	0	0	1	0.00139134		TATGTTTAAGACAGGTCAAGCGGTGGTCAACGAATACTCA	TATGTTTAACACAGGTCAAGCGGTGGTCAACGAATACTCA	TRUE	0	0	0	1	0.00163321		TATGTTTAACACAGGTCAAGCCGTGGTCAACGAATACTCA	TATGTTTAACACAGGTCAAGCGGTGGTCAACGAATACTCA	TRUE	0	0	0	3	0.00223642		TATGTTTAACACAGGTCAAGCGGTGGTCAACGAATAGTCA	TATGTTTAACACAGGTCAAGCGGTGGTCAACGAATACTCA	TRUE	0	0
TATGTTTAACACAGGTCAAGGCGGTGGTCAACGAATACTC	TATGTTTAACACAGGTCAAG-CGGTGGTCAACGAATACTC	FALSE	0	1	0	1	0.00150258		TATGTTTAACACAGTTCAATCAGTGGTCAACGAATACTCA	TATGTTTAACACAGGTCAAGCGGTGGTCAACGAATACTCA	FALSE	0	0	1	1	0.00145779		TATGTTTAACACCGGTCAATCGGTGGTCAACGAATACTCA	TATGTTTAACACAGGTCAAGCGGTGGTCAACGAATACTCA	FALSE	0	0	1	1	0.00139134		TATGTTTAACACAGGTCACGCGGTGGCCAACGAATACTCA	TATGTTTAACACAGGTCAAGCGGTGGTCAACGAATACTCA	TRUE	0	0	0	1	0.00163321		TATGTTTAACACAGGT-----GGTGGTCAACGAATACTCA	TATGTTTAACACAGGTCAAGCGGTGGTCAACGAATACTCA	FALSE	5	0	0	3	0.00223642		TATGTTTAACACAGGTCAAGCGGTGGTCAACGACTACTCA	TATGTTTAACACAGGTCAAGCGGTGGTCAACGAATACTCA	TRUE	0	0
TATGTTTAACACAGGTCAAGCTGTGGTCAACGACTACTCA	TATGTTTAACACAGGTCAAGCGGTGGTCAACGAATACTCA	TRUE	0	0	0	1	0.00150258		TATGTTTAACACAGGTCAATCGGTGGTCAACGAACACTCA	TATGTTTAACACAGGTCAAGCGGTGGTCAACGAATACTCA	FALSE	0	0	1	1	0.00145779		#NAME?	TATGTTTAACACAGGTCAAGCGGTGGTCAACGAATACTCA	FALSE	58	0	0	1	0.00139134		TATGTTTACCACAGGTCAATCGGTGGTAAACGAATACTCA	TATGTTTAACACAGGTCAAGCGGTGGTCAACGAATACTCA	FALSE	0	0	1	1	0.00163321		#NAME?	TATGTTTAACACAGGTCAAGCGGTGGTCAACGAATACTCA	FALSE	33	0	0	3	0.00223642		TATGTTTAACACAGGTCAAGCGGTGGTCAACGAATACTGA	TATGTTTAACACAGGTCAAGCGGTGGTCAACGAATACTCA	TRUE	0	0
TATGTTTAACACAGGTCAATCGGTCGTCAACGAATACTCA	TATGTTTAACACAGGTCAAGCGGTGGTCAACGAATACTCA	FALSE	0	0	1	1	0.00150258		TATGTTTAACACATGTCAAGCGGCGGTCAACGAATACTCA	TATGTTTAACACAGGTCAAGCGGTGGTCAACGAATACTCA	TRUE	0	0	0	1	0.00145779		#NAME?	TATGTTTAACACAGGTCAAGCGGTGGTCAACGAATACTCA	FALSE	25	0	0	1	0.00139134		TATGTTTAACACAGGTCGTG------------AATACTCA	TATGTTTAACACAGGTCAAGCGGTGGTCAACGAATACTCA	FALSE	12	0	0	1	0.00163321		#NAME?	TATGTTTAACACAGGTCAAGCGGTGGTCAACGAATACTCA	FALSE	20	0	0	3	0.00223642		TATGTTTAACACAGGTCCAGCGGTGGTCAACGAATACTCA	TATGTTTAACACAGGTCAAGCGGTGGTCAACGAATACTCA	TRUE	0	0
TATGTTTAACACAGGTCAAGCCTTGGTCAATGAATACTCA	TATGTTTAACACAGGTCAAGCGGTGGTCAACGAATACTCA	TRUE	0	0	0	1	0.00150258		TATGTTTAACACATGTCCAGCGGTGGTCAACGAATACTCA	TATGTTTAACACAGGTCAAGCGGTGGTCAACGAATACTCA	TRUE	0	0	0	1	0.00145779		TATGTTTAACACATGTCAAGCGGTGGTGAACGAATACCCA	TATGTTTAACACAGGTCAAGCGGTGGTCAACGAATACTCA	TRUE	0	0	0	1	0.00139134		TATGTTTACCACGGGTCAAGCGGTGGTCAACGAATACTCA	TATGTTTAACACAGGTCAAGCGGTGGTCAACGAATACTCA	TRUE	0	0	0	1	0.00163321		#NAME?	TATGTTTAACACAGGTCAAGCGGTGGTCAACGAATACTCA	FALSE	54	0	0	3	0.00223642		TATGTTTAACACAGGTCAAGCGGTGGTCAACGAAGACTCA	TATGTTTAACACAGGTCAAGCGGTGGTCAACGAATACTCA	TRUE	0	0
TATGTTTAACACAGGTCAAGCGATGGGCAACGAATACTCA	TATGTTTAACACAGGTCAAGCGGTGGTCAACGAATACTCA	TRUE	0	0	0	1	0.00150258		TATGTTTAACACCGGTCAAGCGGTGGTCAACTAATATTCA	TATGTTTAACACAGGTCAAGCGGTGGTCAACGAATACTCA	TRUE	0	0	0	1	0.00145779		#NAME?	TATGTTTAACACAGGTCAAGCGGTGGTCAACGAATACTCA	FALSE	0	0	1	1	0.00139134		TATGTTTAACACCGGTCAAGCGGTGGCCAACGAATACTCA	TATGTTTAACACAGGTCAAGCGGTGGTCAACGAATACTCA	TRUE	0	0	0	1	0.00163321		TATGTTTAACACAGG----GCGGTGGTCAACGAATACTCA	TATGTTTAACACAGGTCAAGCGGTGGTCAACGAATACTCA	TRUE	0	0	0	3	0.00223642		#NAME?	TATGTTTAACACAGGTCAAGCGGTGGTCAACGAATACTCA	FALSE	33	0
TATGTTTAACACAGGTCAAGCGATGGTCAACGAATATTCA	TATGTTTAACACAGGTCAAGCGGTGGTCAACGAATACTCA	TRUE	0	0	0	1	0.00150258		TGTGTTTAACACAGGTCAATCGGTGGTCAACGAATACTCA	TATGTTTAACACAGGTCAAGCGGTGGTCAACGAATACTCA	FALSE	0	0	1	1	0.00145779		TATGTTTAAT-----------GGTGGTCAACGAATACTCA	TATGTTTAACACAGGTCAAGCGGTGGTCAACGAATACTCA	FALSE	11	0	0	1	0.00139134		TATGTTTACTACAGGTCATGTGGTGGTCAACGAATACTCA	TATGTTTAACACAGGTCAAGCGGTGGTCAACGAATACTCA	FALSE	0	0	1	1	0.00163321		#NAME?	TATGTTTAACACAGGTCAAGCGGTGGTCAACGAATACTCA	FALSE	37	0	0	3	0.00223642		TATGTTTAACACAGGTCAAGCGGTCGTCAACGAATACTCA	TATGTTTAACACAGGTCAAGCGGTGGTCAACGAATACTCA	TRUE	0	0
TATGTTTAACACAGGTCAAGCGCTGGTCAACGAATACTCA	TATGTTTAACACAGGTCAAGCGGTGGTCAACGAATACTCA	TRUE	0	0	0	1	0.00150258		TATTTTTAACACAGGTCAAGCGGTGGTTAACGAATACTCA	TATGTTTAACACAGGTCAAGCGGTGGTCAACGAATACTCA	TRUE	0	0	0	1	0.00145779		TATGTTTAACACAGTGTAA-CGGTGGTCAACGAATACTCA	TATGTTTAACACAGGTCAAGCGGTGGTCAACGAATACTCA	FALSE	1	0	0	1	0.00139134		TATGTTTAACACAGGTCAATCGGTGGTCCACGAATACTCA	TATGTTTAACACAGGTCAAGCGGTGGTCAACGAATACTCA	FALSE	0	0	1	1	0.00163321		TATGTTTAACACAGGTCAATCGGTTGTCAACGAATACTCA	TATGTTTAACACAGGTCAAGCGGTGGTCAACGAATACTCA	FALSE	0	0	1	2	0.00149095		TATGTTTAACACAGGACAATCGGTGGTCAACGAATACTCA	TATGTTTAACACAGGTCAAGCGGTGGTCAACGAATACTCA	FALSE	0	0
TATGTTTAACACAGGTCAAGCGGTGGTCA-CGAATACTCA	TATGTTTAACACAGGTCAAGCGGTGGTCAACGAATACTCA	TRUE	0	0	0	1	0.00150258		TGTTTTTAACACAGGTCAAGCGGTGGTCAACGAATACTCA	TATGTTTAACACAGGTCAAGCGGTGGTCAACGAATACTCA	TRUE	0	0	0	1	0.00145779		TATGTTTACCACAGGTCAAGCGGTGGCCAACGAATACTCA	TATGTTTAACACAGGTCAAGCGGTGGTCAACGAATACTCA	TRUE	0	0	0	1	0.00139134		TATGTTTAACACAGGTCAATCGGTGGTCACCGAATACTCA	TATGTTTAACACAGGTCAAGCGGTGGTCAACGAATACTCA	FALSE	0	0	1	1	0.00163321		TATGTTTAACACAGG-----CTGTGGTCAACGAATACTCA	TATGTTTAACACAGGTCAAGCGGTGGTCAACGAATACTCA	FALSE	5	0	0	2	0.00149095		TATGTTTAACACAGGTCTAGCGGTGGTCAACGAATACTCA	TATGTTTAACACAGGTCAAGCGGTGGTCAACGAATACTCA	TRUE	0	0
TATGTTTAACACAGGTCAAGCGGTGGTCAACAAATACTAA	TATGTTTAACACAGGTCAAGCGGTGGTCAACGAATACTCA	TRUE	0	0	0	1	0.00150258		TATGTTTAACACTGGTCAAGTGGTGGTCAACGAATACTCA	TATGTTTAACACAGGTCAAGCGGTGGTCAACGAATACTCA	FALSE	0	0	1	1	0.00145779		TATGTTTAACACAGGTTTAAATGTTCAATGCAGCAAATGT	TATGTTTAACACAGGTCAAG--------------------	FALSE	0	145	2	1	0.00139134		TATGTTTAACACATGTCAAGCGGGGGTCAACGAATACTCA	TATGTTTAACACAGGTCAAGCGGTGGTCAACGAATACTCA	TRUE	0	0	0	1	0.00163321		#NAME?	TATGTTTAACACAGGTCAAGCGGTGGTCAACGAATACTCA	FALSE	35	0	0	2	0.00149095		TATGTTTAA-------------------AACGAATACTCA	TATGTTTAACACAGGTCAAGCGGTGGTCAACGAATACTCA	FALSE	19	0
TATGTTTAACACAGGTCAAGCGGTGGTCAACGAAAACTCA	TATGTTTAACACAGGTCAAGCGGTGGTCAACGAATACTCA	TRUE	0	0	0	1	0.00150258		TATGTTTAACAGAGGTCAAGCGGTGGTCAACGAATACTCA	TATGTTTAACACAGGTCAAGCGGTGGTCAACGAATACTCA	TRUE	0	0	0	1	0.00145779		TATGTTTACCACAGGTCAATCGGTGGTCAACGAATACTCA	TATGTTTAACACAGGTCAAGCGGTGGTCAACGAATACTCA	FALSE	0	0	1	1	0.00139134		TATGTTTAACACAGGTCACTCGGTGGTCAACGAATACTCA	TATGTTTAACACAGGTCAAGCGGTGGTCAACGAATACTCA	FALSE	0	0	1	1	0.00163321		TATG---------------GCGGTGGTCAACGAATACTCA	TATGTTTAACACAGGTCAAGCGGTGGTCAACGAATACTCA	TRUE	0	0	0	2	0.00149095		#NAME?	TATGTTTAACACAGGTCAAGCGGTGGTCAACGAATACTCA	FALSE	0	0
TATGTTTAACACAGGTCAAGCGGTGGTCAACGAATACGCA	TATGTTTAACACAGGTCAAGCGGTGGTCAACGAATACTCA	TRUE	0	0	0	1	0.00150258		TATGTTTAACATAGGTCAATCAGTGGTCAACGAATACTCA	TATGTTTAACACAGGTCAAGCGGTGGTCAACGAATACTCA	FALSE	0	0	1	1	0.00145779		TATGTTTAACACAGGTTAATCGGTGGTCAACGAATACTCA	TATGTTTAACACAGGTCAAGCGGTGGTCAACGAATACTCA	FALSE	0	0	1	1	0.00139134		TATGTTTAACACAGGTCAATCGGTGGTCAATGAATACTCA	TATGTTTAACACAGGTCAAGCGGTGGTCAACGAATACTCA	FALSE	0	0	1	1	0.00163321		TATGTTTAACACATGTCAATCGGTGGTCAACGAATACTCA	TATGTTTAACACAGGTCAAGCGGTGGTCAACGAATACTCA	FALSE	0	0	1	2	0.00149095		TATGTTTAACACAC------CGGTGGTCAACGAATACTCA	TATGTTTAACACAGGTCAAGCGGTGGTCAACGAATACTCA	FALSE	6	0
#NAME?	TATGTTTAACACAGGTCAAGCGGTGGTCAACGAATACTCA	FALSE	25	0	0	1	0.00150258		TATTTTTAACACAGGTCAAGCGGTGGTCAAAGAATACTCA	TATGTTTAACACAGGTCAAGCGGTGGTCAACGAATACTCA	TRUE	0	0	0	1	0.00145779		TATGTTTACCACATGTCAAGCGGTGGTCAACGAATACTCA	TATGTTTAACACAGGTCAAGCGGTGGTCAACGAATACTCA	TRUE	0	0	0	1	0.00139134		TATGTTTCACACAAGTCAAGCGGTGGTCAACGAATACTCA	TATGTTTAACACAGGTCAAGCGGTGGTCAACGAATACTCA	TRUE	0	0	0	1	0.00163321		TATGTTTA-CACAGGTCAAGCGGTGGTCAACGAATACTCA	TATGTTTAACACAGGTCAAGCGGTGGTCAACGAATACTCA	TRUE	0	0	0	2	0.00149095		TATGTTTAACACAGGTCAATTCGGTGGTCAACGAATACTC	TATGTTTAACACAGGTCAAG-CGGTGGTCAACGAATACTC	FALSE	0	1
TATGTTTAACACAGGTCAAGCGGTGGTCAACGACTACTCA	TATGTTTAACACAGGTCAAGCGGTGGTCAACGAATACTCA	TRUE	0	0	0	1	0.00150258		TATGTTTTACACAGGTCAATCGGTGGTCAACGAATACTCA	TATGTTTAACACAGGTCAAGCGGTGGTCAACGAATACTCA	FALSE	0	0	1	1	0.00145779		TATGTTTAACACTT------CGGTGGTCAACGAATACTCA	TATGTTTAACACAGGTCAAGCGGTGGTCAACGAATACTCA	FALSE	6	0	0	1	0.00139134		TATGTTTCACACAGGTCAAGCAGTGGTCAACGAATACTCA	TATGTTTAACACAGGTCAAGCGGTGGTCAACGAATACTCA	TRUE	0	0	0	1	0.00163321		TATGTTTAACACAGGTCAAGCGCTGGTCAACGAATACTCA	TATGTTTAACACAGGTCAAGCGGTGGTCAACGAATACTCA	TRUE	0	0	0	2	0.00149095		AATGTTTAACACAGGTCAAGCGGTGGTCAACGAATACTCA	TATGTTTAACACAGGTCAAGCGGTGGTCAACGAATACTCA	TRUE	0	0
TATGTTTAACACAGGTCAAGCGGTGGTCAACGATTTCTCA	TATGTTTAACACAGGTCAAGCGGTGGTCAACGAATACTCA	TRUE	0	0	0	1	0.00150258		TATGTTTAACACAGGTCGATCGGTGGTCAACGAATACTCA	TATGTTTAACACAGGTCAAGCGGTGGTCAACGAATACTCA	FALSE	0	0	1	1	0.00145779		TATGTTTAACACAGGTTAAG--------------------	TATGTTTAACACAGGTCAAGCGGTGGTCAACGAATACTCA	FALSE	68	0	0	1	0.00139134		TATGTTTACCACAGGTCAATCGGTGGTCAACGAATACTCA	TATGTTTAACACAGGTCAAGCGGTGGTCAACGAATACTCA	FALSE	0	0	1	1	0.00163321		TATGTTTAACACAGGTCAATCGGTGGTCAGCGAATACTCA	TATGTTTAACACAGGTCAAGCGGTGGTCAACGAATACTCA	FALSE	0	0	1	2	0.00149095		TATGTTTAACACAGGTCAATCGGTGGTCAACGAATACGCA	TATGTTTAACACAGGTCAAGCGGTGGTCAACGAATACTCA	FALSE	0	0
TATGTTTAACACAGGTCAATCGGTATTCAACGAATACTCA	TATGTTTAACACAGGTCAAGCGGTGGTCAACGAATACTCA	FALSE	0	0	1	1	0.00150258		TATGTTTAACACAGGTTAAGCGGTGGTCAGCGAATACTCA	TATGTTTAACACAGGTCAAGCGGTGGTCAACGAATACTCA	TRUE	0	0	0	1	0.00145779		TATGTTTAACACAGGTCAATCGGTGGTCAACGTATACTCA	TATGTTTAACACAGGTCAAGCGGTGGTCAACGAATACTCA	FALSE	0	0	1	1	0.00139134		TATGTTTAACACAGGTCAAGCGGTGGTCAAAGAATACTTA	TATGTTTAACACAGGTCAAGCGGTGGTCAACGAATACTCA	TRUE	0	0	0	1	0.00163321		TATGTTTAACACAGGTCAATCGGTGGTCAACGAACACTCA	TATGTTTAACACAGGTCAAGCGGTGGTCAACGAATACTCA	FALSE	0	0	1	2	0.00149095		TATGTTTAACAC------------GGTCAACGAATACTCA	TATGTTTAACACAGGTCAAGCGGTGGTCAACGAATACTCA	FALSE	12	0
TATGTTTAACACAGGTCAATCGGTGCTCAACGAATACTCA	TATGTTTAACACAGGTCAAGCGGTGGTCAACGAATACTCA	FALSE	0	0	1	1	0.00150258		#NAME?	TATGTTTAACACAGGTCAAGCGGTGGTCAACGAATACTCA	FALSE	22	0	0	1	0.00145779		T-----TAACAC---------GGTGGTCAACGAATACTCA	TATGTTTAACACAGGTCAAGCGGTGGTCAACGAATACTCA	FALSE	9	0	0	1	0.00139134		TATGTTTAACACAGGTCAATCGGTAGTCAACGAATACTCA	TATGTTTAACACAGGTCAAGCGGTGGTCAACGAATACTCA	FALSE	0	0	1	1	0.00163321		TATGTTTAACACACGTCAAGCGGTGGTCAACGAATACTCA	TATGTTTAACACAGGTCAAGCGGTGGTCAACGAATACTCA	TRUE	0	0	0	2	0.00149095		TATGTTTAACAC-------------GTCAACGAATACTCA	TATGTTTAACACAGGTCAAGCGGTGGTCAACGAATACTCA	FALSE	13	0
TATGTTTAACACAGGTCACGCGGTGGTCAACGAATACTTA	TATGTTTAACACAGGTCAAGCGGTGGTCAACGAATACTCA	TRUE	0	0	0	1	0.00150258		TATGTTTAACACAGGTCAATCGGTGGTCAACGAAAACTCA	TATGTTTAACACAGGTCAAGCGGTGGTCAACGAATACTCA	FALSE	0	0	1	1	0.00145779		TATGTTTAACACAGGTCAATCGGTGGTCAACGATTACTCA	TATGTTTAACACAGGTCAAGCGGTGGTCAACGAATACTCA	FALSE	0	0	1	1	0.00139134		TATGTTTAACACAGG-----CTGTGGTCAACGAATACTCA	TATGTTTAACACAGGTCAAGCGGTGGTCAACGAATACTCA	FALSE	5	0	0	1	0.00163321		TATGTTAA------------CGGTGGTCAACGAATACTCA	TATGTTTAACACAGGTCAAGCGGTGGTCAACGAATACTCA	FALSE	12	0	0	2	0.00149095		TATGTTTAACA--------GCGGTGGTCAACGAATACTCA	TATGTTTAACACAGGTCAAGCGGTGGTCAACGAATACTCA	TRUE	0	0
TATGTTTAACACAGGTCAATCGGTGGTCAACGAATTCTCA	TATGTTTAACACAGGTCAAGCGGTGGTCAACGAATACTCA	FALSE	0	0	1	1	0.00150258		TATGTTTAACAAAGGTCAAGCGGTGGTCAACGGAAACTCA	TATGTTTAACACAGGTCAAGCGGTGGTCAACGAATACTCA	TRUE	0	0	0	1	0.00145779		TATGTTTAACACAGGTCAAGCGGGGGTCAACGAATGCTCA	TATGTTTAACACAGGTCAAGCGGTGGTCAACGAATACTCA	TRUE	0	0	0	1	0.00139134		TATGTATAACACAGGTCAAGCGGTGGTCAACGAATACTCA	TATGTTTAACACAGGTCAAGCGGTGGTCAACGAATACTCA	TRUE	0	0	0	1	0.00163321		TATGGTTAACACAGGTCAAGCGGAGGTCAACGAATACTCA	TATGTTTAACACAGGTCAAGCGGTGGTCAACGAATACTCA	TRUE	0	0	0	2	0.00149095		TATGTTTAACACAGGTCAAGTGTCGGTGGTCAACGAATAC	TATGTTTAACACAGGTCAAG---CGGTGGTCAACGAATAC	FALSE	0	3
TATGTTTAACACAGGTCAAGCGGTGGTCAACGCATACTCA	TATGTTTAACACAGGTCAAGCGGTGGTCAACGAATACTCA	TRUE	0	0	0	1	0.00150258		TATGTTCAACACAGGTCAAGCGGTGGTCACCGAATACTCA	TATGTTTAACACAGGTCAAGCGGTGGTCAACGAATACTCA	TRUE	0	0	0	1	0.00145779		TATGTTTAACACACGTCAAGCGGTGGTCAACGAATACTCA	TATGTTTAACACAGGTCAAGCGGTGGTCAACGAATACTCA	TRUE	0	0	0	1	0.00139134		TATGTCTAACATAGGTCAAACGGTGGTCAACGAATACTCA	TATGTTTAACACAGGTCAAGCGGTGGTCAACGAATACTCA	FALSE	0	0	1	1	0.00163321		T--------------TCA---GGTGGTCAACGAATACTCA	TATGTTTAACACAGGTCAAGCGGTGGTCAACGAATACTCA	FALSE	3	0	0	2	0.00149095		TATGTTTAAC----------CGGTGGTCAACGAATACCCA	TATGTTTAACACAGGTCAAGCGGTGGTCAACGAATACTCA	FALSE	10	0
TATGTTTAACACAGGTCACGCGGAGGTCAACGAATACTCA	TATGTTTAACACAGGTCAAGCGGTGGTCAACGAATACTCA	TRUE	0	0	0	1	0.00150258		TATGTTCAACACCGGTCAAGCGGTGGTCAACGAATACTCA	TATGTTTAACACAGGTCAAGCGGTGGTCAACGAATACTCA	TRUE	0	0	0	1	0.00145779		TATGTTTAACAC--------CGGTGGTCAACGAGTACTCA	TATGTTTAACACAGGTCAAGCGGTGGTCAACGAATACTCA	FALSE	8	0	0	1	0.00139134		TATGTGTAACACAGGTCAAGCGGTGGTCAACGAATACTCA	TATGTTTAACACAGGTCAAGCGGTGGTCAACGAATACTCA	TRUE	0	0	0	1	0.00163321		TATGTTTAACAGAGGTCAAGCGGTGGTCAACGAATACTCA	TATGTTTAACACAGGTCAAGCGGTGGTCAACGAATACTCA	TRUE	0	0	0	2	0.00149095		TATGTTTAACACAGGTCAATCGATGGTCAACGAATACTCA	TATGTTTAACACAGGTCAAGCGGTGGTCAACGAATACTCA	FALSE	0	0
TATGTTTAACACAGCTCAATCGGTGGTCAACGAATACTCA	TATGTTTAACACAGGTCAAGCGGTGGTCAACGAATACTCA	FALSE	0	0	1	1	0.00150258		TATGTTT-------------CGGTGGTCAACGAATACTCA	TATGTTTAACACAGGTCAAGCGGTGGTCAACGAATACTCA	FALSE	13	0	0	1	0.00145779		TATGTTTAACAC---------GGTTTTCAACGAATACTCA	TATGTTTAACACAGGTCAAGCGGTGGTCAACGAATACTCA	FALSE	9	0	0	1	0.00139134		TATGTGTAACACAGGTCAATCGGTGGTCAACGAATACTCA	TATGTTTAACACAGGTCAAGCGGTGGTCAACGAATACTCA	FALSE	0	0	1	1	0.00163321		TATGTCTAACACAGGTCAATCGGTGGTCAACGAATACTCA	TATGTTTAACACAGGTCAAGCGGTGGTCAACGAATACTCA	FALSE	0	0	1	2	0.00149095		TATGTTTAACACTGGTCAATCGGTGGTCAACGAATACTCA	TATGTTTAACACAGGTCAAGCGGTGGTCAACGAATACTCA	FALSE	0	0
TATGTTTAACACAGGTCAATCTGTGGTCAACGAATACTCA	TATGTTTAACACAGGTCAAGCGGTGGTCAACGAATACTCA	FALSE	0	0	1	1	0.00150258		TATGTTTAAAAAAGGTCAAGCGGTGGTCAACGAATACTCA	TATGTTTAACACAGGTCAAGCGGTGGTCAACGAATACTCA	TRUE	0	0	0	1	0.00145779		TATGTTTAACAC---------GGTGGCCAACGAATACTCA	TATGTTTAACACAGGTCAAGCGGTGGTCAACGAATACTCA	FALSE	9	0	0	1	0.00139134		TATGTT--------------CGGTGGTCAACGAATAATCA	TATGTTTAACACAGGTCAAGCGGTGGTCAACGAATACTCA	FALSE	14	0	0	1	0.00163321		TATGTTTAACACAGGTCAAGCGGTGGTCAAGGAATACTCA	TATGTTTAACACAGGTCAAGCGGTGGTCAACGAATACTCA	TRUE	0	0	0	2	0.00149095		TATGTTTAACACAGGTCAATCGGTGGTCAACGAATACACA	TATGTTTAACACAGGTCAAGCGGTGGTCAACGAATACTCA	FALSE	0	0
TATGTTTAACACAGGTCAATCGGTTGTCAACGAATACTCA	TATGTTTAACACAGGTCAAGCGGTGGTCAACGAATACTCA	FALSE	0	0	1	1	0.00150258		TATGTTTAAAACAGGTCAAGAGGTGGTCAACGAATACTCA	TATGTTTAACACAGGTCAAGCGGTGGTCAACGAATACTCA	FALSE	0	0	1	1	0.00145779		TATGTTTAACAAAGGTCAATCGGTGGTCCACGAATACTCA	TATGTTTAACACAGGTCAAGCGGTGGTCAACGAATACTCA	FALSE	0	0	1	1	0.00139134		TATGTTA-------------CGGTGGTCAACGAATACTCA	TATGTTTAACACAGGTCAAGCGGTGGTCAACGAATACTCA	FALSE	13	0	0	1	0.00163321		TATGTTTAACACAGGTTATTCGGTGGTCAACGAATACTCA	TATGTTTAACACAGGTCAAGCGGTGGTCAACGAATACTCA	FALSE	0	0	1	2	0.00149095		TATGTTTAACACAGGTCAATCGGGGGTCAACGAATACTCA	TATGTTTAACACAGGTCAAGCGGTGGTCAACGAATACTCA	FALSE	0	0
TATGTTTAACACAGG-----CGGTGGTCAACGAATACTTC	TATGTTTAACACAGGTCAAGCGGTGGTCAACGAATACTCA	FALSE	5	0	0	1	0.00150258		TATGTTTAAAACAGGTCAAGCGGTGGTTAACGAATACTCA	TATGTTTAACACAGGTCAAGCGGTGGTCAACGAATACTCA	TRUE	0	0	0	1	0.00145779		TATGTTTAACACAGGTCAAGCGGCGGTCAACTAATACTCA	TATGTTTAACACAGGTCAAGCGGTGGTCAACGAATACTCA	TRUE	0	0	0	1	0.00139134		TATGTTAAACACAGGTCAAGCGGTGGGCAACGAATACTCA	TATGTTTAACACAGGTCAAGCGGTGGTCAACGAATACTCA	TRUE	0	0	0	1	0.00163321		TATGATTAACACAGGTCAATCGGTGGTCAACGAATACTCA	TATGTTTAACACAGGTCAAGCGGTGGTCAACGAATACTCA	FALSE	0	0	1	2	0.00149095		TATGTTTAACACAGGTCAATCGGTAGTCAACGAATACTCA	TATGTTTAACACAGGTCAAGCGGTGGTCAACGAATACTCA	FALSE	0	0
TATGTTTAACACAGGTCAATCGGTGGTCGACGAATACTCA	TATGTTTAACACAGGTCAAGCGGTGGTCAACGAATACTCA	FALSE	0	0	1	1	0.00150258		TATGTTTAACAAAGGCCAAGCGGTGGTCAACGAATACTCA	TATGTTTAACACAGGTCAAGCGGTGGTCAACGAATACTCA	TRUE	0	0	0	1	0.00145779		TATGTTTAAC----------CGGTGTTCAACGAATACTCA	TATGTTTAACACAGGTCAAGCGGTGGTCAACGAATACTCA	FALSE	10	0	0	1	0.00139134		TATGTTAAACACAGGTCAAGCGGTGGTCAACGAATGCTCA	TATGTTTAACACAGGTCAAGCGGTGGTCAACGAATACTCA	TRUE	0	0	0	1	0.00163321		TATGTTTAACACAGGTCACTCGGTGGTCAACGAATACTCA	TATGTTTAACACAGGTCAAGCGGTGGTCAACGAATACTCA	FALSE	0	0	1	2	0.00149095		TATGTCTAACACAGGTCAATCGGTGGTCAACGAATACTCA	TATGTTTAACACAGGTCAAGCGGTGGTCAACGAATACTCA	FALSE	0	0
TATGTTTAACACAGGCAAAGCGGTGGTCAACGTATACTCA	TATGTTTAACACAGGTCAAGCGGTGGTCAACGAATACTCA	TRUE	0	0	0	1	0.00150258		TATGTTTAACAAAGGTCAAGCGGCGGTCAACGAATACTCA	TATGTTTAACACAGGTCAAGCGGTGGTCAACGAATACTCA	TRUE	0	0	0	1	0.00145779		TATGTTTAAC-----------GGTGGTCAACGAATACTCC	TATGTTTAACACAGGTCAAGCGGTGGTCAACGAATACTCA	FALSE	11	0	0	1	0.00139134		TATGTTAACCACAGGTCAAGCGGTGGTCAACGAATACTCA	TATGTTTAACACAGGTCAAGCGGTGGTCAACGAATACTCA	TRUE	0	0	0	1	0.00163321		TATGTTTAACACAGGTGAATCGGTGGTCAACGAATACTCA	TATGTTTAACACAGGTCAAGCGGTGGTCAACGAATACTCA	FALSE	0	0	1	2	0.00149095		TATGCTTGACCT--------CGGTGGTCAACGAATACTCA	TATGTTTAACACAGGTCAAGCGGTGGTCAACGAATACTCA	FALSE	8	0
TATGTTTAACACAGGCCAAGCGGCGGTCAACGAATACTCA	TATGTTTAACACAGGTCAAGCGGTGGTCAACGAATACTCA	TRUE	0	0	0	1	0.00150258		TATGTTTAACAAAGGTCAAGCGGTGGCCAACGAATACTCA	TATGTTTAACACAGGTCAAGCGGTGGTCAACGAATACTCA	TRUE	0	0	0	1	0.00145779		TATGTTTAACACAGGTCAATCGGTGGTCAACGAGTACTCA	TATGTTTAACACAGGTCAAGCGGTGGTCAACGAATACTCA	FALSE	0	0	1	1	0.00139134		TATGTTCAACACAGGTCAAGCCGTGGTCAACGAATACTCA	TATGTTTAACACAGGTCAAGCGGTGGTCAACGAATACTCA	TRUE	0	0	0	1	0.00163321		TATGTTTAACACAGGCCAAGCGGTGTTCAACGAATACTCA	TATGTTTAACACAGGTCAAGCGGTGGTCAACGAATACTCA	TRUE	0	0	0	2	0.00149095		TATGTTTAACACAGGTCAATCGGTGGTCCACGAATACTCA	TATGTTTAACACAGGTCAAGCGGTGGTCAACGAATACTCA	FALSE	0	0
TATGTTTAACACAGGTCAATCGGTGGTCAACGGATACTCA	TATGTTTAACACAGGTCAAGCGGTGGTCAACGAATACTCA	FALSE	0	0	1	1	0.00150258		TATGTTTAACAAAGGTCAAGCGGTGGTCAACGAGTACTCA	TATGTTTAACACAGGTCAAGCGGTGGTCAACGAATACTCA	TRUE	0	0	0	1	0.00145779		TATGTTTAACACAGGTCAAGCGGTG-TCAACGAATACTCA	TATGTTTAACACAGGTCAAGCGGTGGTCAACGAATACTCA	TRUE	0	0	0	1	0.00139134		TATGTTCAACACAGGTCAGGCGGTGTTCAACGAATACTCA	TATGTTTAACACAGGTCAAGCGGTGGTCAACGAATACTCA	TRUE	0	0	0	1	0.00163321		#NAME?	TATGTTTAACACAGGTCAAGCGGTGGTCAACGAATACTCA	FALSE	30	0	0	2	0.00149095		TATGATTAACACAGGTCAATCGGTGGTCAACGAATACTCA	TATGTTTAACACAGGTCAAGCGGTGGTCAACGAATACTCA	FALSE	0	0
TATGTTTAACACAGGTCAATCGGTGGTCAACGATTACTCA	TATGTTTAACACAGGTCAAGCGGTGGTCAACGAATACTCA	FALSE	0	0	1	1	0.00150258		TATGTTTAACAAAGGTCAATCGGTGGTCAACGAATACTCA	TATGTTTAACACAGGTCAAGCGGTGGTCAACGAATACTCA	FALSE	0	0	1	1	0.00145779		TATGTTTAAC-----------GGTGGTCAACAAATACTCA	TATGTTTAACACAGGTCAAGCGGTGGTCAACGAATACTCA	FALSE	11	0	0	1	0.00139134		TATGTTGAACACAGGTCAATCGGTGGTCAAAGAAAACTCA	TATGTTTAACACAGGTCAAGCGGTGGTCAACGAATACTCA	FALSE	0	0	1	1	0.00163321		TATGTTTGACACAGGTCAATCGGTGGTCAACGAATACTCA	TATGTTTAACACAGGTCAAGCGGTGGTCAACGAATACTCA	FALSE	0	0	1	2	0.00149095		TATGTTTAACACAGGTCAATCGGTGGTCAGCGAATACTCA	TATGTTTAACACAGGTCAAGCGGTGGTCAACGAATACTCA	FALSE	0	0
TATGTTTAACACAGGTCAATCGGTGGTCAACGAATATTCA	TATGTTTAACACAGGTCAAGCGGTGGTCAACGAATACTCA	FALSE	0	0	1	1	0.00150258		TATGTTAAACACAGGTCAAGCGGTGGACAAAGAATAATCA	TATGTTTAACACAGGTCAAGCGGTGGTCAACGAATACTCA	TRUE	0	0	0	1	0.00145779		#NAME?	TATGTTTAACACAGGTCAAGCGGTGGTCAACGAATACTCA	FALSE	28	0	0	1	0.00139134		TATGTTGAACACAGGTCAATCGGTGGTCAACGAATACTCA	TATGTTTAACACAGGTCAAGCGGTGGTCAACGAATACTCA	FALSE	0	0	1	1	0.00163321		TATGTTTAACACAGGTCAAGCGGTGGTCAACGAATCCTCA	TATGTTTAACACAGGTCAAGCGGTGGTCAACGAATACTCA	TRUE	0	0	0	2	0.00149095		TATC------------------GTGGTCAACGAATACTCA	TATGTTTAACACAGGTCAAGCGGTGGTCAACGAATACTCA	FALSE	18	0
TATGTTTAACACAGGTCAATCGGTGGACAACGAATACTCA	TATGTTTAACACAGGTCAAGCGGTGGTCAACGAATACTCA	FALSE	0	0	1	1	0.00150258		TATGTTTAACAAAGGTCACTCGGTGGTCAACGAATACTCA	TATGTTTAACACAGGTCAAGCGGTGGTCAACGAATACTCA	FALSE	0	0	1	1	0.00145779		TATGTTTAAAACAGGTCAATCGGTGGTCAACGAATACTCA	TATGTTTAACACAGGTCAAGCGGTGGTCAACGAATACTCA	FALSE	0	0	1	1	0.00139134		TATGTTTA-CACAGGTCAAGCGGTGGTCAACGAATACTCA	TATGTTTAACACAGGTCAAGCGGTGGTCAACGAATACTCA	TRUE	0	0	0	1	0.00163321		TATGTTTAACACAGGTCAAGCGGTGGTCAACGAATAGTCA	TATGTTTAACACAGGTCAAGCGGTGGTCAACGAATACTCA	TRUE	0	0	0	2	0.00149095		TACGTTTAACACAGGTCAATCGGTGGTCAACGAATACTCA	TATGTTTAACACAGGTCAAGCGGTGGTCAACGAATACTCA	FALSE	0	0
TATGTTTAACACAGGCCAATCGGTGGTCAACGAATACTCA	TATGTTTAACACAGGTCAAGCGGTGGTCAACGAATACTCA	FALSE	0	0	1	1	0.00150258		TATGTTTAACACAAGTCAAGCGGTAGTCAACGAATACTCA	TATGTTTAACACAGGTCAAGCGGTGGTCAACGAATACTCA	TRUE	0	0	0	1	0.00145779		TATGTTTAACACAGGTCAAGCGGTGGTAAACAAATACTCA	TATGTTTAACACAGGTCAAGCGGTGGTCAACGAATACTCA	TRUE	0	0	0	1	0.00139134		TATGTTTAAAACAGGGCAAGCGGTGCTCAACGAATACTCA	TATGTTTAACACAGGTCAAGCGGTGGTCAACGAATACTCA	TRUE	0	0	0	1	0.00163321		TATGTTTAACACAGGACACGCGGTGGTCAACGAATACTCA	TATGTTTAACACAGGTCAAGCGGTGGTCAACGAATACTCA	TRUE	0	0	0	2	0.00149095		TATGTTTAACACTT------CGGTGGTCAACGAATACTCA	TATGTTTAACACAGGTCAAGCGGTGGTCAACGAATACTCA	FALSE	6	0
TATGTTTAACACAGGTCAATCGGTGGTCAACGAATACTCT	TATGTTTAACACAGGTCAAGCGGTGGTCAACGAATACTCA	FALSE	0	0	1	1	0.00150258		TATGTTTAACACAAGTCAATCGGTGGTCAACGAATACTCA	TATGTTTAACACAGGTCAAGCGGTGGTCAACGAATACTCA	FALSE	0	0	1	1	0.00145779		TATGTTCAACACAGGTCAAGCGGTGGTCACCGAATACTCA	TATGTTTAACACAGGTCAAGCGGTGGTCAACGAATACTCA	TRUE	0	0	0	1	0.00139134		TATGTTTAAAACAGGTCAAGCGGTGGTCAACGAATAATCA	TATGTTTAACACAGGTCAAGCGGTGGTCAACGAATACTCA	TRUE	0	0	0	1	0.00163321		#NAME?	TATGTTTAACACAGGTCAAGCGGTGGTCAACGAATACTCA	FALSE	48	0	0	2	0.00149095		TATGTTTAACACAG---------TGGTCAACGAATACTCA	TATGTTTAACACAGGTCAAGCGGTGGTCAACGAATACTCA	FALSE	9	0
TATGTTTAACACAGGT-AAGCGGTGGTCAACGAATACTCA	TATGTTTAACACAGGTCAAGCGGTGGTCAACGAATACTCA	TRUE	0	0	0	1	0.00150258		TATGTTTAACACACGTCAATCGGTGGTCAACGAATACTCA	TATGTTTAACACAGGTCAAGCGGTGGTCAACGAATACTCA	FALSE	0	0	1	1	0.00145779		TATGTTTAACACAGGTCAAGCGGTGGTAAATGAATACTCA	TATGTTTAACACAGGTCAAGCGGTGGTCAACGAATACTCA	TRUE	0	0	0	1	0.00139134		TATGTTTAAAACAGGTCACGAGGGGGTTAAAGAATACTCA	TATGTTTAACACAGGTCAAGCGGTGGTCAACGAATACTCA	FALSE	0	0	1	1	0.00163321		TATGTTTAACACAGGTCAAG---TGGTCAACGAATACTCA	TATGTTTAACACAGGTCAAGCGGTGGTCAACGAATACTCA	FALSE	3	0	0	2	0.00149095		TATGTTTAACACAGCTCAAGCGGTGGTCAACGAATACTCA	TATGTTTAACACAGGTCAAGCGGTGGTCAACGAATACTCA	TRUE	0	0
TATGTTTAACACAGGTCAATCGGTGGTCAACGAATACTAA	TATGTTTAACACAGGTCAAGCGGTGGTCAACGAATACTCA	FALSE	0	0	1	1	0.00150258		TATGTTTAACACAGCGCAAGCGGTGGTCAACGAATACTCA	TATGTTTAACACAGGTCAAGCGGTGGTCAACGAATACTCA	TRUE	0	0	0	1	0.00145779		TATGTTTAACACAGGTCAAGAGGTGGTCAACGAATAATCA	TATGTTTAACACAGGTCAAGCGGTGGTCAACGAATACTCA	FALSE	0	0	1	1	0.00139134		TATGTTTAAC-----------GGAGGTCAACGAATACTCA	TATGTTTAACACAGGTCAAGCGGTGGTCAACGAATACTCA	FALSE	11	0	0	1	0.00163321		TATGTTTAACACAGGTCCATCGGTGGTCAACGAATACTCA	TATGTTTAACACAGGTCAAGCGGTGGTCAACGAATACTCA	FALSE	0	0	1	2	0.00149095		TATGTTTAACACAGGTCAATCGGTGGTCAACGGATACTCA	TATGTTTAACACAGGTCAAGCGGTGGTCAACGAATACTCA	FALSE	0	0
TATGTTTAACACAGGTCAATCGGTGGTCAACGAATACCCA	TATGTTTAACACAGGTCAAGCGGTGGTCAACGAATACTCA	FALSE	0	0	1	1	0.00150258		TATGTTTAACACAGG------GGTGGTCAACGAATACTCA	TATGTTTAACACAGGTCAAGCGGTGGTCAACGAATACTCA	FALSE	6	0	0	1	0.00145779		TATGTTTAACACAGGTCAAG--------------------	TATGTTTAACACAGGTCAAGCGGTGGTCAACGAATACTCA	FALSE	48	0	0	1	0.00139134		TATGTTTAACAAAGGTCAAGCGGTGGCCAACGAATACTCA	TATGTTTAACACAGGTCAAGCGGTGGTCAACGAATACTCA	TRUE	0	0	0	1	0.00163321		TATGTTTAACACAGGGCG---GGTGGTCAACGAATACTCA	TATGTTTAACACAGGTCAAGCGGTGGTCAACGAATACTCA	FALSE	3	0	0	2	0.00149095		TATGTTTAACACAGGTCAAGAGCGGTGGTCAACGAATACT	TATGTTTAACACAGGTCAAG--CGGTGGTCAACGAATACT	FALSE	0	2
TATGTTTAACACAGGTCAATCGGTGGTCAACGAATAATCA	TATGTTTAACACAGGTCAAGCGGTGGTCAACGAATACTCA	FALSE	0	0	1	1	0.00150258		TATGTTTAACACAGGACAAGCGGTGGTCACCGAATACTCA	TATGTTTAACACAGGTCAAGCGGTGGTCAACGAATACTCA	TRUE	0	0	0	1	0.00145779		TATGTTTAACACAGGTCAACACAGGTGGTCAACGAATACT	TATGTTTAACACAGGTCAAG--CGGTGGTCAACGAATACT	FALSE	0	2	2	1	0.00139134		TATGTTTAACAAAGTTCAAGCGGTGGTCAACGAATACTCA	TATGTTTAACACAGGTCAAGCGGTGGTCAACGAATACTCA	TRUE	0	0	0	1	0.00163321		TATGTTTAACACAGGTCAATCGGTGGTCAACGATTACTCA	TATGTTTAACACAGGTCAAGCGGTGGTCAACGAATACTCA	FALSE	0	0	1	2	0.00149095		TATGTTTAACACAGGTGAAGCGGTGGTCAACGAATACTCA	TATGTTTAACACAGGTCAAGCGGTGGTCAACGAATACTCA	TRUE	0	0
TATGTTTAACACAGGTCAATCGGTGGTCAACGAACACTCA	TATGTTTAACACAGGTCAAGCGGTGGTCAACGAATACTCA	FALSE	0	0	1	1	0.00150258		TATGTTTAACACAGGACATGCGGTGGTCAACGAATACTCA	TATGTTTAACACAGGTCAAGCGGTGGTCAACGAATACTCA	TRUE	0	0	0	1	0.00145779		TATGTTTAACACAGGTCAAC--GTGGTCAACGAATACTCA	TATGTTTAACACAGGTCAAGCGGTGGTCAACGAATACTCA	FALSE	2	0	1	1	0.00139134		TATGTTTAACAC--------CGGTAGTCAACGAATACTCA	TATGTTTAACACAGGTCAAGCGGTGGTCAACGAATACTCA	FALSE	8	0	0	1	0.00163321		TATGTTTAA----------GCGGTGGTCAACGAATACTCA	TATGTTTAACACAGGTCAAGCGGTGGTCAACGAATACTCA	TRUE	0	0	0	2	0.00149095		#NAME?	TATGTTTAACACAGGTCAAGCGGTGGTCAACGAATACTCA	FALSE	50	0
TATGTTTAACACAGGTCAATCGGTGGTCAACGAAAACTCA	TATGTTTAACACAGGTCAAGCGGTGGTCAACGAATACTCA	FALSE	0	0	1	1	0.00150258		TATGTTTAACACAGGCCAAGCGGTGGTCAACGAATACTCC	TATGTTTAACACAGGTCAAGCGGTGGTCAACGAATACTCA	TRUE	0	0	0	1	0.00145779		TATGTTTAACACAGGGCAAGCGGTGGTCAACGAATAGTCA	TATGTTTAACACAGGTCAAGCGGTGGTCAACGAATACTCA	TRUE	0	0	0	1	0.00139134		TATGTTTAACAC--------CGGTGGTCAACAAATACTCA	TATGTTTAACACAGGTCAAGCGGTGGTCAACGAATACTCA	FALSE	8	0	0	1	0.00163321		TATGTTTAACACAGGT---GCGGTGGTCAACGAATACTCA	TATGTTTAACACAGGTCAAGCGGTGGTCAACGAATACTCA	TRUE	0	0	0	2	0.00149095		TATGTTTAACACAGGTGAGGATGTGGTATCCTAGAGTACA	TATGTTTAACACAGGTCAAG--------------------	FALSE	0	127
TATGTTTAACACAGGTCAATCGGTGGTCAACAAATACTCA	TATGTTTAACACAGGTCAAGCGGTGGTCAACGAATACTCA	FALSE	0	0	1	1	0.00150258		TATGTTTAACACAGGCCAAGCGGTGGTCAACGTATACTCA	TATGTTTAACACAGGTCAAGCGGTGGTCAACGAATACTCA	TRUE	0	0	0	1	0.00145779		TATGTTTAACACAGGACACGCGGTGGTCAACGAATACTCT	TATGTTTAACACAGGTCAAGCGGTGGTCAACGAATACTCA	TRUE	0	0	0	1	0.00139134		TATGTTTAACACACGTCAAGCGGTGGTCAACGAATACTCA	TATGTTTAACACAGGTCAAGCGGTGGTCAACGAATACTCA	TRUE	0	0	0	1	0.00163321		TATGTTTAACACAGGTCAATCGGTGGTCAACGAATACTCG	TATGTTTAACACAGGTCAAGCGGTGGTCAACGAATACTCA	FALSE	0	0	1	2	0.00149095		TATGTTTAACACAGGTCAAG--------------------	TATGTTTAACACAGGTCAAGCGGTGGTCAACGAATACTCA	FALSE	25	0
TATGTTTAACACAGGTCAATCGGTGGCCAATGATTACTCA	TATGTTTAACACAGGTCAAGCGGTGGTCAACGAATACTCA	FALSE	0	0	1	1	0.00150258		TATGTTCAACAAAGGTCAAGCGGTGGTCAACGAATACTCA	TATGTTTAACACAGGTCAAGCGGTGGTCAACGAATACTCA	TRUE	0	0	0	1	0.00145779		TATGTTTAACACAGGTC--------GTCAACGAATACTCA	TATGTTTAACACAGGTCAAGCGGTGGTCAACGAATACTCA	FALSE	8	0	0	1	0.00139134		TATGTATAACACAGGTCAACCGGTGATCAACGAATAATCA	TATGTTTAACACAGGTCAAGCGGTGGTCAACGAATACTCA	FALSE	0	0	1	1	0.00163321		TATGTTTAACACAGGTCAAG--------AACGAATACTCA	TATGTTTAACACAGGTCAAGCGGTGGTCAACGAATACTCA	FALSE	8	0	0	2	0.00149095		TATGTTTAACACAGGTCAACGACACAGGTTAACGGTGGTC	TATGTTTAACACAGGTCAAG------------CGGTGGTC	FALSE	0	12
TATGTTTAACACAGGTCA-GCGGTGGTCAACGAATACTCA	TATGTTTAACACAGGTCAAGCGGTGGTCAACGAATACTCA	TRUE	0	0	0	1	0.00150258		TATGTTAAACACA-------CGGTGGTCAACGAATACTCA	TATGTTTAACACAGGTCAAGCGGTGGTCAACGAATACTCA	FALSE	7	0	0	1	0.00145779		TATGTTTAACACAGGACAATCGGTGGTCAACGAATACTCA	TATGTTTAACACAGGTCAAGCGGTGGTCAACGAATACTCA	FALSE	0	0	1	1	0.00139134		TATGGTTAACACAGGTCAAGCGGTGGTCTACGAATACTCA	TATGTTTAACACAGGTCAAGCGGTGGTCAACGAATACTCA	TRUE	0	0	0	1	0.00163321		TATGTTTAACACAGGTCAATCGGTGGTCAACGAATATTCA	TATGTTTAACACAGGTCAAGCGGTGGTCAACGAATACTCA	FALSE	0	0	1	2	0.00149095		TATGTTTAACACAGGTTAATCGGTGGTCAACGAATACTCA	TATGTTTAACACAGGTCAAGCGGTGGTCAACGAATACTCA	FALSE	0	0
TATGTTTAACACAGGTCAAGCGGTGGTCAACGAATCATCA	TATGTTTAACACAGGTCAAGCGGTGGTCAACGAATACTCA	TRUE	0	0	0	1	0.00150258		TATGTTTAACACAGGCCCAGCGGTGGTCAACGAATACTCA	TATGTTTAACACAGGTCAAGCGGTGGTCAACGAATACTCA	TRUE	0	0	0	1	0.00145779		TATGTTTAACACAGGTC----GGTGGTCAACGAATACTCT	TATGTTTAACACAGGTCAAGCGGTGGTCAACGAATACTCA	FALSE	4	0	0	1	0.00139134		TATGCTTAACCCAGGTCAAGCGGTGGTCAACGAATACTCA	TATGTTTAACACAGGTCAAGCGGTGGTCAACGAATACTCA	TRUE	0	0	0	1	0.00163321		TATGTTTAACAC-------GCGGTGGTCAACGAATACTCA	TATGTTTAACACAGGTCAAGCGGTGGTCAACGAATACTCA	TRUE	0	0	0	2	0.00149095		TATGTTTAACACAGGTTTAACACGGTGGTCAACGAATACT	TATGTTTAACACAGGTCAAG--CGGTGGTCAACGAATACT	FALSE	0	2
									TAGGTTTAACAAAGGTCAAGCGGTGGTCAACGAATACTCA	TATGTTTAACACAGGTCAAGCGGTGGTCAACGAATACTCA	TRUE	0	0	0	1	0.00145779		TATGTTTAACACAGGTC---CGGCGGTCAACGAATACTCA	TATGTTTAACACAGGTCAAGCGGTGGTCAACGAATACTCA	FALSE	3	0	0	1	0.00139134		TACGTTACACACAGGTCACGCGGTGGTCAACGAATACTCA	TATGTTTAACACAGGTCAAGCGGTGGTCAACGAATACTCA	TRUE	0	0	0	1	0.00163321		TATGTTTAACAAAGGTCAATCGGTGGTCAACGAATACTCA	TATGTTTAACACAGGTCAAGCGGTGGTCAACGAATACTCA	FALSE	0	0	1	2	0.00149095		TATGTTTAACACAGGTCAAGGGGTGGTCAACGAATACTCA	TATGTTTAACACAGGTCAAGCGGTGGTCAACGAATACTCA	FALSE	0	0
									#NAME?	TATGTTTAACACAGGTCAAGCGGTGGTCAACGAATACTCA	FALSE	23	0	0	1	0.00145779		TATGTTTAACACAGG----GCGGTGGTCAACGAATACTCA	TATGTTTAACACAGGTCAAGCGGTGGTCAACGAATACTCA	TRUE	0	0	0	1	0.00139134		#NAME?	TATGTTTAACACAGGTCAAGCGGTGGTCAACGAATACTCA	FALSE	51	0	0	1	0.00163321		TATGTTTAACACAGGT---------------------TCA	TATGTTTAACACAGGTCAAGCGGTGGTCAACGAATACTCA	FALSE	21	0	0	2	0.00149095		TATGTTTAACACGTTTCG---GGTGGTCAACGAATACTCA	TATGTTTAACACAGGTCAAGCGGTGGTCAACGAATACTCA	FALSE	3	0
									#NAME?	TATGTTTAACACAGGTCAAGCGGTGGTCAACGAATACTCA	FALSE	25	0	0	1	0.00145779		TATGTTTAACACAGGTCA--CGGAGGTCAACGAATACTCA	TATGTTTAACACAGGTCAAGCGGTGGTCAACGAATACTCA	FALSE	2	0	0	1	0.00139134		#NAME?	TATGTTTAACACAGGTCAAGCGGTGGTCAACGAATACTCA	FALSE	53	0	0	1	0.00163321		TATGTTTAACACAGGT-AAGCGGTGGTCAACGAATACTCA	TATGTTTAACACAGGTCAAGCGGTGGTCAACGAATACTCA	TRUE	0	0	0	2	0.00149095		TATGTTTAACACAGGTCA----------------------	TATGTTTAACACAGGTCAAGCGGTGGTCAACGAATACTCA	FALSE	68	0
									#NAME?	TATGTTTAACACAGGTCAAGCGGTGGTCAACGAATACTCA	FALSE	51	0	0	1	0.00145779		TATGTTTAACACAGGTCA--CGGTGGTCAACAAATACTCA	TATGTTTAACACAGGTCAAGCGGTGGTCAACGAATACTCA	FALSE	2	0	0	1	0.00139134		AATGTTTAACACAGGTCAAGCGGTGGCCAACGAATACTCA	TATGTTTAACACAGGTCAAGCGGTGGTCAACGAATACTCA	TRUE	0	0	0	1	0.00163321		TATGTTTAACACAGGTCAATCGGTGGTCAACGAATAATCA	TATGTTTAACACAGGTCAAGCGGTGGTCAACGAATACTCA	FALSE	0	0	1	2	0.00149095		#NAME?	TATGTTTAACACAGGTCAAGCGGTGGTCAACGAATACTCA	FALSE	52	0
									#NAME?	TATGTTTAACACAGGTCAAGCGGTGGTCAACGAATACTCA	TRUE	0	0	0	1	0.00145779		TATGTTTAACACAGG-----CTGTGGTCAACGAATACTCA	TATGTTTAACACAGGTCAAGCGGTGGTCAACGAATACTCA	FALSE	5	0	0	1	0.00139134		ATGTTTAAACACAGGTCAAGCGGTGGTCAACGAATACTCA	ATGTTTAA-CACAGGTCAAGCGGTGGTCAACGAATACTCA	TRUE	0	0	0	1	0.00163321		TATGTTGAACACAGGTCAATCGGTGGTCAACGAATACTCA	TATGTTTAACACAGGTCAAGCGGTGGTCAACGAATACTCA	FALSE	0	0	1	2	0.00149095		TATGTTTAACACAGGTAAAGCGGTGGGCAACGAATACTCA	TATGTTTAACACAGGTCAAGCGGTGGTCAACGAATACTCA	TRUE	0	0
									ATGTTTAACCACAGGT--------GGTCAACGAATACTCA	ATGTTTAAC-ACAGGTCAAGCGGTGGTCAACGAATACTCA	FALSE	8	0	0	1	0.00145779		TATGTTTAACACAGG-----CGGTGGTCAACGAATGCTCA	TATGTTTAACACAGGTCAAGCGGTGGTCAACGAATACTCA	FALSE	5	0	0	1	0.00139134		GGTGTTTAACACAGGTCAAGCGGTGGTCAACGAATACTCA	TATGTTTAACACAGGTCAAGCGGTGGTCAACGAATACTCA	TRUE	0	0	0	1	0.00163321		TATGTTTAACACAGGTCAATCGGTAGTCAACGAATACTCA	TATGTTTAACACAGGTCAAGCGGTGGTCAACGAATACTCA	FALSE	0	0	1	2	0.00149095		GGTCTCTGTATTGCATACAGAGTTACAGGTCAACGAATAC	GGTCA-------------AGCGGT---GGTCAACGAATAC	FALSE	0	0
									GATGTTTAACACAGGTCAAGCGGTGGTCAACGAATACTCA	TATGTTTAACACAGGTCAAGCGGTGGTCAACGAATACTCA	TRUE	0	0	0	1	0.00145779		TATGTTTAACACAGG-------GTGGTCAACGAATACTCA	TATGTTTAACACAGGTCAAGCGGTGGTCAACGAATACTCA	FALSE	7	0	0	1	0.00139134		GTTTAACACCTGTGGTCAATTGGTGGTCAACGAATACTCA	GTTTAACACA---GGTCAAGCGGTGGTCAACGAATACTCA	FALSE	0	0	2	1	0.00163321		#NAME?	TATGTTTAACACAGGTCAAGCGGTGGTCAACGAATACTCA	FALSE	51	0	0	2	0.00149095		TATGTTTAACACAGGTCAATCGGTGGTCAACGAATACTCG	TATGTTTAACACAGGTCAAGCGGTGGTCAACGAATACTCA	FALSE	0	0
									TAAGTTAAACACAGGGCAAGCGGTGGTCAACGAATACTCA	TATGTTTAACACAGGTCAAGCGGTGGTCAACGAATACTCA	TRUE	0	0	0	1	0.00145779		TATGTTTAACACAGGTCAA-CGGTGGTCAACGAATATTCA	TATGTTTAACACAGGTCAAGCGGTGGTCAACGAATACTCA	FALSE	1	0	0	1	0.00139134		T-------------------CGGTGGTCAACGAATACTCA	TATGTTTAACACAGGTCAAGCGGTGGTCAACGAATACTCA	FALSE	19	0	0	1	0.00163321		TATGTTAAACACAGGTCAATCGGTGGTCAACGAATACTCA	TATGTTTAACACAGGTCAAGCGGTGGTCAACGAATACTCA	FALSE	0	0	1	2	0.00149095		TATGTTTAACACAGGTCAAGGTTTAACGGTGGTCAACGAA	TATGTTTAACACAGGTCAAG------CGGTGGTCAACGAA	FALSE	0	6
									TAAGTTTAACCCAGGTCAAGCGGTGGTCAACGAATACTCA	TATGTTTAACACAGGTCAAGCGGTGGTCAACGAATACTCA	TRUE	0	0	0	1	0.00145779		TATGTTTAACACAGGTCAAACGGAGGTCAACGAATACTCA	TATGTTTAACACAGGTCAAGCGGTGGTCAACGAATACTCA	FALSE	0	0	1	1	0.00139134		TAAGTTTAACACAGGTCAAGCAGTGGTCAACGAATACTCA	TATGTTTAACACAGGTCAAGCGGTGGTCAACGAATACTCA	TRUE	0	0	0	1	0.00163321		TATGTTT--------------GGTGGTCAACGAATACTCA	TATGTTTAACACAGGTCAAGCGGTGGTCAACGAATACTCA	FALSE	14	0	0	2	0.00149095		TATGTTTAACACAGGT-----GGTGGTCAACGAATACTCA	TATGTTTAACACAGGTCAAGCGGTGGTCAACGAATACTCA	FALSE	5	0
									TACGTTTAACACAGGTCAAGAGGTGGTCAACGAATACTCA	TATGTTTAACACAGGTCAAGCGGTGGTCAACGAATACTCA	FALSE	0	0	1	1	0.00145779		TATGTTTAACACAGATCAAGCGGTGGGCAACGAATACTCA	TATGTTTAACACAGGTCAAGCGGTGGTCAACGAATACTCA	TRUE	0	0	0	1	0.00139134		TAAGTTTAACACAGGTCAAGCGGTGGCCATCGAATACTCA	TATGTTTAACACAGGTCAAGCGGTGGTCAACGAATACTCA	TRUE	0	0	0	1	0.00163321		TATGTTTAACACAGGTCAACGGTCAACAGGTTAACACAGG	TATGTTTAACACAGGTCAAG-----------------CGG	FALSE	0	17	2	2	0.00149095		#NAME?	TATGTTTAACACAGGTCAAGCGGTGGTCAACGAATACTCA	TRUE	0	0
									TACGTTTAACACAGGTCAAGCGGCGGCCAACGGATACTCA	TATGTTTAACACAGGTCAAGCGGTGGTCAACGAATACTCA	TRUE	0	0	0	1	0.00145779		TATGTTAAACACAGGTCAAGCGGTGGTCAACGAATACTCT	TATGTTTAACACAGGTCAAGCGGTGGTCAACGAATACTCA	TRUE	0	0	0	1	0.00139134		TAAGTTTAACTCAGGTCAAGCGGTGGTCAACGAATACTCA	TATGTTTAACACAGGTCAAGCGGTGGTCAACGAATACTCA	TRUE	0	0	0	1	0.00163321		TATGTTTAACACAGGGCAATCGGTGGTCAACGAATACTCA	TATGTTTAACACAGGTCAAGCGGTGGTCAACGAATACTCA	FALSE	0	0	1	2	0.00149095		TATGTTTAACACAGGTCAAGGTTTAACCACAGGTTTAACG	TATGTTTAACACAGGTCAAG------------------CG	FALSE	0	18
									TAGGTTTAACACAGGTCAAGCGGTGGCCAACGAATACTCA	TATGTTTAACACAGGTCAAGCGGTGGTCAACGAATACTCA	TRUE	0	0	0	1	0.00145779		TATGTTTAACACAGGTCAAGCGGTGGTCAAC-AATACTCA	TATGTTTAACACAGGTCAAGCGGTGGTCAACGAATACTCA	TRUE	0	0	0	1	0.00139134		TACGTTTAACACAGGTCAAGCGGCGGTTGACGAATACTCA	TATGTTTAACACAGGTCAAGCGGTGGTCAACGAATACTCA	TRUE	0	0	0	1	0.00163321		TTTGTTTAACACAGGTCAAGCGGTGGTCTACGAATACTCA	TATGTTTAACACAGGTCAAGCGGTGGTCAACGAATACTCA	TRUE	0	0	0	1	0.00074547		TATGTTTAACACAGGT---GCGGTGGTCAACGAATACTCA	TATGTTTAACACAGGTCAAGCGGTGGTCAACGAATACTCA	TRUE	0	0
									TATGTCTAACACAGGTCAATCGGTGGTCAACGAATACTCA	TATGTTTAACACAGGTCAAGCGGTGGTCAACGAATACTCA	FALSE	0	0	1	1	0.00145779		TATGTT--------------CGGTGGCCAACGAATACTCA	TATGTTTAACACAGGTCAAGCGGTGGTCAACGAATACTCA	FALSE	14	0	0	1	0.00139134		TATGCTTAACACCGGTCAAGCGGTGGTCAACGAATACTCA	TATGTTTAACACAGGTCAAGCGGTGGTCAACGAATACTCA	TRUE	0	0	0	1	0.00163321		TATGTTTTACACAGGTCAATCGGTGGTCAACGAATACTCA	TATGTTTAACACAGGTCAAGCGGTGGTCAACGAATACTCA	FALSE	0	0	1	1	0.00074547		TATGTTTAACACAGGT------------------------	TATGTTTAACACAGGTCAAGCGGTGGTCAACGAATACTCA	FALSE	33	0
									TAT-TTTAACACAGGTCAAGCGGTGGTCAACGAATACTCA	TATGTTTAACACAGGTCAAGCGGTGGTCAACGAATACTCA	TRUE	0	0	0	1	0.00145779		TATGTTTAACACAGGTCAAGCGGTGGTGAACGAATACTCA	TATGTTTAACACAGGTCAAGCGGTGGTCAACGAATACTCA	TRUE	0	0	0	1	0.00139134		TACGTTTAACACAGGTCAATCGGTGGTCAACGAATACTCA	TATGTTTAACACAGGTCAAGCGGTGGTCAACGAATACTCA	FALSE	0	0	1	1	0.00163321		GATGTTTAACACAGGTCAAGCGGTGGGCAACGAATACTCA	TATGTTTAACACAGGTCAAGCGGTGGTCAACGAATACTCA	TRUE	0	0	0	1	0.00074547		TATGTTTAACACAGGTCAATCGGTGGTCGACGAATACTCA	TATGTTTAACACAGGTCAAGCGGTGGTCAACGAATACTCA	FALSE	0	0
									TATATTTAACACAGGTCAATCGGTGGTCAACGAATACTCA	TATGTTTAACACAGGTCAAGCGGTGGTCAACGAATACTCA	FALSE	0	0	1	1	0.00145779		TATGTTTAACACAGGTCAAGCTGGTGGTCAACGAATACTC	TATGTTTAACACAGGTCAAGC-GGTGGTCAACGAATACTC	FALSE	0	1	0	1	0.00139134		TAGGTTTAACACAGGTCAAGCGGTGGTCAACGAATACTCA	TATGTTTAACACAGGTCAAGCGGTGGTCAACGAATACTCA	TRUE	0	0	0	1	0.00163321		TAAGTTCAACACTGGTCAATCGTTGGTCAACGAATACTCA	TATGTTTAACACAGGTCAAGCGGTGGTCAACGAATACTCA	FALSE	0	0	1	1	0.00074547		TATGTTTAACACAGGTCAATCGGTGGTCAACGCATACTCA	TATGTTTAACACAGGTCAAGCGGTGGTCAACGAATACTCA	FALSE	0	0
									TATG----------------CGGTGGTCAACGAATACTCA	TATGTTTAACACAGGTCAAGCGGTGGTCAACGAATACTCA	FALSE	16	0	0	1	0.00145779		TATGTTTAACACAGGCCAAGCGGTGGTTAACGAATACTCA	TATGTTTAACACAGGTCAAGCGGTGGTCAACGAATACTCA	TRUE	0	0	0	1	0.00139134		TATATTTAACACAGGTCAAGCGGTGGTCAATGAATTCTCA	TATGTTTAACACAGGTCAAGCGGTGGTCAACGAATACTCA	TRUE	0	0	0	1	0.00163321		TATGTTTAACACAGGTCAATCGGTGGTCAACGAAGACTCA	TATGTTTAACACAGGTCAAGCGGTGGTCAACGAATACTCA	FALSE	0	0	1	1	0.00074547		TATGTTTAACACAGGTCAATCGGTGGTCTACGAATACTCA	TATGTTTAACACAGGTCAAGCGGTGGTCAACGAATACTCA	FALSE	0	0
									TATGCTGAACACAGGTCAAGCGGTGGTCAACGAATACTCA	TATGTTTAACACAGGTCAAGCGGTGGTCAACGAATACTCA	TRUE	0	0	0	1	0.00145779		T--------------------GGTGGTCAACGAATACTCA	TATGTTTAACACAGGTCAAGCGGTGGTCAACGAATACTCA	FALSE	20	0	0	1	0.00139134		TATATTTACCACAGGTCAAGCGGTGGTCAACGAATACTCA	TATGTTTAACACAGGTCAAGCGGTGGTCAACGAATACTCA	TRUE	0	0	0	1	0.00163321		GATGTTTAACACGGGTCAAGCGGTGGTCAACGAATACTCA	TATGTTTAACACAGGTCAAGCGGTGGTCAACGAATACTCA	TRUE	0	0	0	1	0.00074547		TATGTTTAACACAGGTCAATCGGTGGTGAACGAATACTCA	TATGTTTAACACAGGTCAAGCGGTGGTCAACGAATACTCA	FALSE	0	0
									TATGCTTAACACAGGTCAATCGGTGGTCAATGAATACTCA	TATGTTTAACACAGGTCAAGCGGTGGTCAACGAATACTCA	FALSE	0	0	1	1	0.00145779		TATGTTTAACACAGGTCAAGGTTGGTCAACGGTCAAATTT	TATGTTTAACACAGGTCAAG--------------------	FALSE	0	22	0	1	0.00139134		TATCTTTAACACAGGTCAAGCGGTGGTCAACGAATACTCA	TATGTTTAACACAGGTCAAGCGGTGGTCAACGAATACTCA	TRUE	0	0	0	1	0.00163321		#NAME?	TATGTTTAACACAGGTCAAGCGGTGGTCAACGAATACTCA	FALSE	38	0	0	1	0.00074547		TATGTTTAACACAGGTCACGCGGAGGTCAACGAATACTCA	TATGTTTAACACAGGTCAAGCGGTGGTCAACGAATACTCA	TRUE	0	0
									TATGGTTAACACAGGTCAATCGGTGGTCAACGAATACTCA	TATGTTTAACACAGGTCAAGCGGTGGTCAACGAATACTCA	FALSE	0	0	1	1	0.00145779		TATGTTTAACACAGGTCAAGTGGCGGTCAACGAATACTCA	TATGTTTAACACAGGTCAAGCGGTGGTCAACGAATACTCA	FALSE	0	0	1	1	0.00139134		TATGATTAACACAGGTCAAGCGGTGGTCTACGAATACTCA	TATGTTTAACACAGGTCAAGCGGTGGTCAACGAATACTCA	TRUE	0	0	0	1	0.00163321		TATGTTTAACACAGGTCAGGTGGTGGTCAACGAATACTCA	TATGTTTAACACAGGTCAAGCGGTGGTCAACGAATACTCA	FALSE	0	0	1	1	0.00074547		TATGTTTAACACAGGTCAATCGGTTGTCAACGAATACTCA	TATGTTTAACACAGGTCAAGCGGTGGTCAACGAATACTCA	FALSE	0	0
									TATGGTTAACACATGTCAAGCGGTGGTCAACGAATACTCA	TATGTTTAACACAGGTCAAGCGGTGGTCAACGAATACTCA	TRUE	0	0	0	1	0.00145779		ATGGTCCATTGGTGGTCAA-CGGTGGTCAACGAATACTCA	ATGTTTAACACA-GGTCAAGCGGTGGTCAACGAATACTCA	FALSE	1	0	0	1	0.00139134		TATGATTAACACAGGTCAAGCTGTGGTCAACGAATACTCA	TATGTTTAACACAGGTCAAGCGGTGGTCAACGAATACTCA	TRUE	0	0	0	1	0.00163321		GATGTTTAACACAGGTCAATCGGTGGTCAACGAATACTCA	TATGTTTAACACAGGTCAAGCGGTGGTCAACGAATACTCA	FALSE	0	0	1	1	0.00074547		TATGTTTAACACAGGTCAATCGTTGGTCAACGAATACTCA	TATGTTTAACACAGGTCAAGCGGTGGTCAACGAATACTCA	FALSE	0	0
									TATGTATAACACAGGTCAATCGGTGGTCAACGAATACTCA	TATGTTTAACACAGGTCAAGCGGTGGTCAACGAATACTCA	FALSE	0	0	1	1	0.00145779		TATGTTTAACACAGGTCAATCGATGGTCAACGAATACTCA	TATGTTTAACACAGGTCAAGCGGTGGTCAACGAATACTCA	FALSE	0	0	1	1	0.00139134		TATGCTTAACACAGGTCAAGCGGTGGTCAACGAGTACTCA	TATGTTTAACACAGGTCAAGCGGTGGTCAACGAATACTCA	TRUE	0	0	0	1	0.00163321		TATGTTTAACACAGGTCATGCGGTGGTCAACGTATACTCA	TATGTTTAACACAGGTCAAGCGGTGGTCAACGAATACTCA	TRUE	0	0	0	1	0.00074547		TATGTTTAACACAGGTCAATCGGTGGTCAACGATTACTCA	TATGTTTAACACAGGTCAAGCGGTGGTCAACGAATACTCA	FALSE	0	0
									TATGTCTAACACAGGTCAAGCGGTCGTCAACGAATACTCA	TATGTTTAACACAGGTCAAGCGGTGGTCAACGAATACTCA	TRUE	0	0	0	1	0.00145779		TATGTTTAACACAGGTCAATCGGAGGTCAACGAATACTCA	TATGTTTAACACAGGTCAAGCGGTGGTCAACGAATACTCA	FALSE	0	0	1	1	0.00139134		TATGCTTAACACAGGTCAAGCGGTGGTCAACTAATACTCA	TATGTTTAACACAGGTCAAGCGGTGGTCAACGAATACTCA	TRUE	0	0	0	1	0.00163321		TATGTTTAACACAGGTCATGCGGTGGTCAATGAATACTCA	TATGTTTAACACAGGTCAAGCGGTGGTCAACGAATACTCA	TRUE	0	0	0	1	0.00074547		TATGTTTAACACAGGTCAATCGGTGGTCAACGTATACTCA	TATGTTTAACACAGGTCAAGCGGTGGTCAACGAATACTCA	FALSE	0	0
									TATGTCTAACACAGGTCAAGCGGTGGTCAACGAATACTCC	TATGTTTAACACAGGTCAAGCGGTGGTCAACGAATACTCA	TRUE	0	0	0	1	0.00145779		TATGTTTAACACAGGTCAATCGGTAGTCAACGAATACTCA	TATGTTTAACACAGGTCAAGCGGTGGTCAACGAATACTCA	FALSE	0	0	1	1	0.00139134		TATGCTTAACACAGGTCAAGCGGTGTTCAACGAATACTCA	TATGTTTAACACAGGTCAAGCGGTGGTCAACGAATACTCA	TRUE	0	0	0	1	0.00163321		TATGTTTAACACAGGTCCAG---TGGTCAACGAATACTCA	TATGTTTAACACAGGTCAAGCGGTGGTCAACGAATACTCA	FALSE	3	0	0	1	0.00074547		TATGTTTAACACGGGTC----GGTGGTCAACGAATACTCA	TATGTTTAACACAGGTCAAGCGGTGGTCAACGAATACTCA	FALSE	4	0
									TATGTTTAACACAGGCCAAGCGGTGGTCGACGAATACTCA	TATGTTTAACACAGGTCAAGCGGTGGTCAACGAATACTCA	TRUE	0	0	0	1	0.00145779		TATGTTTAACACAGGTCAATCGGTG-TCAACGAATACTCA	TATGTTTAACACAGGTCAAGCGGTGGTCAACGAATACTCA	FALSE	0	0	1	1	0.00139134		TATGTTTAACACAGATCAATCGGTGGTCAACGAATACTCA	TATGTTTAACACAGGTCAAGCGGTGGTCAACGAATACTCA	FALSE	0	0	1	1	0.00163321		TATGTTTTTGACCT------CGGTGGTCAACGAATACTCA	TATGTTTAACACAGGTCAAGCGGTGGTCAACGAATACTCA	FALSE	6	0	0	1	0.00074547		TATGTTTAACACAGGTCACTCGGTGGTCAACGAATACTCA	TATGTTTAACACAGGTCAAGCGGTGGTCAACGAATACTCA	FALSE	0	0
									TATGTTTAACACAGGGCAAGCGGCGGTCAACGAATACTCA	TATGTTTAACACAGGTCAAGCGGTGGTCAACGAATACTCA	TRUE	0	0	0	1	0.00145779		TATGTTTAACACAGGTCAATCGGTGGTAAACGAATACTCA	TATGTTTAACACAGGTCAAGCGGTGGTCAACGAATACTCA	FALSE	0	0	1	1	0.00139134		TATGTTTAACACAGGACAAGCCGTGGTCAACGAATACTCA	TATGTTTAACACAGGTCAAGCGGTGGTCAACGAATACTCA	TRUE	0	0	0	1	0.00163321		TATGTTTTACACAGGTCATGCGGTGGTCAACGAATACTCA	TATGTTTAACACAGGTCAAGCGGTGGTCAACGAATACTCA	TRUE	0	0	0	1	0.00074547		TATGTTTTACACAGGTCAATCGGTGGTCAACGAATACTCA	TATGTTTAACACAGGTCAAGCGGTGGTCAACGAATACTCA	FALSE	0	0
									TATGTTTAACACAGGTCAATCGGTGGTAAACGAATACTCA	TATGTTTAACACAGGTCAAGCGGTGGTCAACGAATACTCA	FALSE	0	0	1	1	0.00145779		TATGTTTAACACAGGTCAATCGGTGGTCAAAGAATACTCA	TATGTTTAACACAGGTCAAGCGGTGGTCAACGAATACTCA	FALSE	0	0	1	1	0.00139134		TATGTTTAACACAGGTCAATCGGAGGTCAACGAATACTCA	TATGTTTAACACAGGTCAAGCGGTGGTCAACGAATACTCA	FALSE	0	0	1	1	0.00163321		TATGTTTAACACAGGTCAATCGGTGGTCAACGTATACTCA	TATGTTTAACACAGGTCAAGCGGTGGTCAACGAATACTCA	FALSE	0	0	1	1	0.00074547		TATGTTTAGCACAGGTCAAGCGGTGGCCAACGAATACTCA	TATGTTTAACACAGGTCAAGCGGTGGTCAACGAATACTCA	TRUE	0	0
									TATGTTTAACACAGGTCAAGCGGTGGTCAACGGATAGTCA	TATGTTTAACACAGGTCAAGCGGTGGTCAACGAATACTCA	TRUE	0	0	0	1	0.00145779		TATGTTTAACACAGGTCAATCGGTGGTCAACGAATACCCA	TATGTTTAACACAGGTCAAGCGGTGGTCAACGAATACTCA	FALSE	0	0	1	1	0.00139134		TATGTTTAACACAGGACAAGTGGTGGTCAACGAATACTCA	TATGTTTAACACAGGTCAAGCGGTGGTCAACGAATACTCA	FALSE	0	0	1	1	0.00163321		TATGTTTAACACAGGTCACGCGGTGGTCAACGAATACTCC	TATGTTTAACACAGGTCAAGCGGTGGTCAACGAATACTCA	TRUE	0	0	0	1	0.00074547		TATGTTTAGCACAGGTCAATCGGTGGTCAACGAATACTCA	TATGTTTAACACAGGTCAAGCGGTGGTCAACGAATACTCA	FALSE	0	0
									TATGTTTAACACAGGTCAAGCGGTGGCCATCGAATACTCA	TATGTTTAACACAGGTCAAGCGGTGGTCAACGAATACTCA	TRUE	0	0	0	1	0.00145779		AATGTTTAACACAGGTCAAGCGGTGGTCAACGAATACTCA	TATGTTTAACACAGGTCAAGCGGTGGTCAACGAATACTCA	TRUE	0	0	0	1	0.00139134		TATGTTTAACACAGGTCAAGCGGTG-TCAACGAATACTCA	TATGTTTAACACAGGTCAAGCGGTGGTCAACGAATACTCA	TRUE	0	0	0	1	0.00163321		TTTGTTTAACACAAGTCAAGCGGTGGTCAACGAATACTCA	TATGTTTAACACAGGTCAAGCGGTGGTCAACGAATACTCA	TRUE	0	0	0	1	0.00074547		TATGTTTCACACAGGTCAAGCGGTGGTCAACGATTACTCA	TATGTTTAACACAGGTCAAGCGGTGGTCAACGAATACTCA	TRUE	0	0
									TATGTTTAACACAGGTCAAGCGGTGGGCAACGTATACTCA	TATGTTTAACACAGGTCAAGCGGTGGTCAACGAATACTCA	TRUE	0	0	0	1	0.00145779		TATGTTTAACACAGGTCAATCGGTGGTCAACGAATACTCT	TATGTTTAACACAGGTCAAGCGGTGGTCAACGAATACTCA	FALSE	0	0	1	1	0.00139134		TATGTTTAACACAGGTCAAGCGGTGGCCTATGAATACTCA	TATGTTTAACACAGGTCAAGCGGTGGTCAACGAATACTCA	TRUE	0	0	0	1	0.00163321		TATGTTTAACACAGGTCACGTGGTGGTCAACGAATACTCA	TATGTTTAACACAGGTCAAGCGGTGGTCAACGAATACTCA	FALSE	0	0	1	1	0.00074547		TATGTTTCACACAGGTCAATCGGTGGTCAACGAATACTCA	TATGTTTAACACAGGTCAAGCGGTGGTCAACGAATACTCA	FALSE	0	0
									TATGTTTAACACAGGTCAAGCGGTGGTAAACGTATACTCA	TATGTTTAACACAGGTCAAGCGGTGGTCAACGAATACTCA	TRUE	0	0	0	1	0.00145779		TAAGATCAACACAGGTCAAGCGGTGGTCAACGAATACTCA	TATGTTTAACACAGGTCAAGCGGTGGTCAACGAATACTCA	TRUE	0	0	0	1	0.00139134		TATGTTTAACACAGGTCAAGCGGTGGT-AACGAATACTCA	TATGTTTAACACAGGTCAAGCGGTGGTCAACGAATACTCA	TRUE	0	0	0	1	0.00163321		TGTGTTTAACACAGGTCAAGCGGTAGTCAACGAATACTCA	TATGTTTAACACAGGTCAAGCGGTGGTCAACGAATACTCA	TRUE	0	0	0	1	0.00074547		TATGTTTCACACATGTCAAGCGGTGGTCAACGAATACTCA	TATGTTTAACACAGGTCAAGCGGTGGTCAACGAATACTCA	TRUE	0	0
									TATGTTTAACACAGGTCAAGCGGTGGTAGACGAATACTCA	TATGTTTAACACAGGTCAAGCGGTGGTCAACGAATACTCA	TRUE	0	0	0	1	0.00145779		TAAGTTTAACACAGGTCAAGCGGTGGTCAACGAATACTCG	TATGTTTAACACAGGTCAAGCGGTGGTCAACGAATACTCA	TRUE	0	0	0	1	0.00139134		#NAME?	TATGTTTAACACAGGTCAAGCGGTGGTCAACGAATACTCA	FALSE	57	0	0	1	0.00163321		#NAME?	TATGTTTAACACAGGTCAAGCGGTGGTCAACGAATACTCA	FALSE	24	0	0	1	0.00074547		TATGTTTCACACCGGTCAAGCGGTGGTCAACGAATACTCA	TATGTTTAACACAGGTCAAGCGGTGGTCAACGAATACTCA	TRUE	0	0
									TATGTTTAACACAGGTCAAGCGGTGGTCA-CGAATACTCA	TATGTTTAACACAGGTCAAGCGGTGGTCAACGAATACTCA	TRUE	0	0	0	1	0.00145779		TATGTCTAACACAGGTCGATCGGTGGTCAACGAATACTCA	TATGTTTAACACAGGTCAAGCGGTGGTCAACGAATACTCA	FALSE	0	0	1	1	0.00139134		TATGTTTAACACAGGTCAAGCGGTGGTCAACGAAGACTAA	TATGTTTAACACAGGTCAAGCGGTGGTCAACGAATACTCA	TRUE	0	0	0	1	0.00163321		TGTGTTTAACACAGGTCAAGCGGTGGTCAACGAATTCTCA	TATGTTTAACACAGGTCAAGCGGTGGTCAACGAATACTCA	TRUE	0	0	0	1	0.00074547		TATGTTTCCCACAGGTCAAGCGGTGGTCAACGAATACTCA	TATGTTTAACACAGGTCAAGCGGTGGTCAACGAATACTCA	TRUE	0	0
									#NAME?	TATGTTTAACACAGGTCAAGCGGTGGTCAACGAATACTCA	FALSE	38	0	0	1	0.00145779		TATGTTTAACACAGGTCAAGCGGTGGTCAAGGAATAGTCA	TATGTTTAACACAGGTCAAGCGGTGGTCAACGAATACTCA	TRUE	0	0	0	1	0.00139134		TATGTTTAACACAGGTCAAGCGGTGGTCAACGAATACGCA	TATGTTTAACACAGGTCAAGCGGTGGTCAACGAATACTCA	TRUE	0	0	0	1	0.00163321		TATGTTTAACACAGGTCAATCGGTGGTCAACTAATACTCA	TATGTTTAACACAGGTCAAGCGGTGGTCAACGAATACTCA	FALSE	0	0	1	1	0.00074547		TATGTTTGACACAGGGCAAGCGGTGGTCAACGAATACTCA	TATGTTTAACACAGGTCAAGCGGTGGTCAACGAATACTCA	TRUE	0	0
									TATGTTTAACACAGGTCAAGCGGTGGTCAACGAAATACTC	TATGTTTAACACAGGTCAAGCGGTGGTCAACGAA-TACTC	TRUE	0	0	0	1	0.00145779		TATGTTTAACACAGGTCAAGCGGTGGTCAACGAATACT-A	TATGTTTAACACAGGTCAAGCGGTGGTCAACGAATACTCA	TRUE	0	0	0	1	0.00139134		TATGTTTAACACAGGTCAAGCGGTGGTCAACGAATCCTCA	TATGTTTAACACAGGTCAAGCGGTGGTCAACGAATACTCA	TRUE	0	0	0	1	0.00163321		TCTGTTTAACCCAGGTCAAGCGGTGGTCAACGAATACTCA	TATGTTTAACACAGGTCAAGCGGTGGTCAACGAATACTCA	TRUE	0	0	0	1	0.00074547		TATGTTTGACACAGGTCAAGCGGAGGTCAACGAATACTCA	TATGTTTAACACAGGTCAAGCGGTGGTCAACGAATACTCA	TRUE	0	0
									TATGTTTAACACAGGTCAAGCGGTGGTCAACGAATACGCA	TATGTTTAACACAGGTCAAGCGGTGGTCAACGAATACTCA	TRUE	0	0	0	1	0.00145779		TATGTATAACACAGGTCAAGCGGTGGTCAACGAATACTCA	TATGTTTAACACAGGTCAAGCGGTGGTCAACGAATACTCA	TRUE	0	0	0	1	0.00139134		TATGTTTAACACAGGTCAAGCGGTGGTCAACGAATGCTAA	TATGTTTAACACAGGTCAAGCGGTGGTCAACGAATACTCA	TRUE	0	0	0	1	0.00163321		TATGTTTAACACAGGTCAATCGGTGGTCAACGCATACTCA	TATGTTTAACACAGGTCAAGCGGTGGTCAACGAATACTCA	FALSE	0	0	1	1	0.00074547		TATGTTTGACACAGGTCAAGCGGTGGCCAACGAATACTCA	TATGTTTAACACAGGTCAAGCGGTGGTCAACGAATACTCA	TRUE	0	0
									TATGTTTAACACAGGTCAAGCGGTGGTCAACGAATCCTCA	TATGTTTAACACAGGTCAAGCGGTGGTCAACGAATACTCA	TRUE	0	0	0	1	0.00145779		TATGTA--------------CGGTGGTCAACGAATACTTA	TATGTTTAACACAGGTCAAGCGGTGGTCAACGAATACTCA	FALSE	14	0	0	1	0.00139134		TATGTTTAACACAGGTCAAGCGGTGGTCAACGACTACTCA	TATGTTTAACACAGGTCAAGCGGTGGTCAACGAATACTCA	TRUE	0	0	0	1	0.00163321		TCTGTTTAACACAGGTCAAGCGGTGGTCTACGAATACTCA	TATGTTTAACACAGGTCAAGCGGTGGTCAACGAATACTCA	TRUE	0	0	0	1	0.00074547		TATGTTTTACAAAGGTCAAGCGGTGGTCGACGATTACTCA	TATGTTTAACACAGGTCAAGCGGTGGTCAACGAATACTCA	TRUE	0	0
									TATGTTTAACACAGGTCAAGCGGTGGTCAACGCATACTCA	TATGTTTAACACAGGTCAAGCGGTGGTCAACGAATACTCA	TRUE	0	0	0	1	0.00145779		TATGTTTAACACAGGTCAAGCGGTGGTCAACGAATACTCC	TATGTTTAACACAGGTCAAGCGGTGGTCAACGAATACTCA	TRUE	0	0	0	1	0.00139134		TATGTTTAACACAGGTCAAGCGGTGGTCAACTAATACTAA	TATGTTTAACACAGGTCAAGCGGTGGTCAACGAATACTCA	TRUE	0	0	0	1	0.00163321		TCTGTTTAACACAGGTCAAGCGGTGGCCAACGAATACTCA	TATGTTTAACACAGGTCAAGCGGTGGTCAACGAATACTCA	TRUE	0	0	0	1	0.00074547		TATGTTTTATGTGAATCAACGAATACTGACGAATGTGAAT	TATGTTTAACACAGGTCAAG--------------------	FALSE	0	24
									TATGTTTAACACAGGTCAAGCGGTGGTCAAGGAATACTCA	TATGTTTAACACAGGTCAAGCGGTGGTCAACGAATACTCA	TRUE	0	0	0	1	0.00145779		TATGT--------------GCGGTGGTCAACGAATACTCA	TATGTTTAACACAGGTCAAGCGGTGGTCAACGAATACTCA	TRUE	0	0	0	1	0.00139134		TATGTTTAACACAGGTCAAGCGGTGGTCAAGGAATACTCA	TATGTTTAACACAGGTCAAGCGGTGGTCAACGAATACTCA	TRUE	0	0	0	1	0.00163321		TCTGTTTAACACAGGTCAAGCAGTGGTCAACGAATACTCA	TATGTTTAACACAGGTCAAGCGGTGGTCAACGAATACTCA	TRUE	0	0	0	1	0.00074547		TATGTTTAATACAGGTCAATCGGTGGTCAACGAATACTCA	TATGTTTAACACAGGTCAAGCGGTGGTCAACGAATACTCA	FALSE	0	0
									TATGTTTAACACAGGTCAAGCGGTGGCCAACGCATACTCA	TATGTTTAACACAGGTCAAGCGGTGGTCAACGAATACTCA	TRUE	0	0	0	1	0.00145779		TATGTTTAACACAGGTCAAGCGGTGGTCAACGAATACTGA	TATGTTTAACACAGGTCAAGCGGTGGTCAACGAATACTCA	TRUE	0	0	0	1	0.00139134		TATGTTTAACACAGGTCAAGCGGTGGTCAATGAATACCCA	TATGTTTAACACAGGTCAAGCGGTGGTCAACGAATACTCA	TRUE	0	0	0	1	0.00163321		TCTGTTTAACACAGGTC---CGGTGGTCAACGAATACTCA	TATGTTTAACACAGGTCAAGCGGTGGTCAACGAATACTCA	FALSE	3	0	0	1	0.00074547		TATT----------------CGGTGGTCAACGAATACTCA	TATGTTTAACACAGGTCAAGCGGTGGTCAACGAATACTCA	FALSE	16	0
									TATGTTTAACACAGGTCAAGCGGTGGTCACCGA-TACTCA	TATGTTTAACACAGGTCAAGCGGTGGTCAACGAATACTCA	TRUE	0	0	0	1	0.00145779		TATGGTTAACACAGGTCAAGCGGTGGTAAACGAATACTCA	TATGTTTAACACAGGTCAAGCGGTGGTCAACGAATACTCA	TRUE	0	0	0	1	0.00139134		TATGTTTAACACAGGTCAAGCGGTGGTCACCGAATGCTCA	TATGTTTAACACAGGTCAAGCGGTGGTCAACGAATACTCA	TRUE	0	0	0	1	0.00163321		TATGTTTAACACAGGTCAATGGGTGGTCAACGAATACTCA	TATGTTTAACACAGGTCAAGCGGTGGTCAACGAATACTCA	FALSE	0	0	2	1	0.00074547		TATTTTTAACACAGGTCAATCGGTGGTCAACGAATACTCA	TATGTTTAACACAGGTCAAGCGGTGGTCAACGAATACTCA	FALSE	0	0
									TATGTTTAACACAGGTCAAGCGGTGGTCACCTAATACTCA	TATGTTTAACACAGGTCAAGCGGTGGTCAACGAATACTCA	TRUE	0	0	0	1	0.00145779		TATGTTTAACACAGGTCAAGCGGTGGTCAACGAATAGTCA	TATGTTTAACACAGGTCAAGCGGTGGTCAACGAATACTCA	TRUE	0	0	0	1	0.00139134		TATGTTTAACACAGGTCAAGCGGTGGTTAATGAATACTCA	TATGTTTAACACAGGTCAAGCGGTGGTCAACGAATACTCA	TRUE	0	0	0	1	0.00163321		TATGTTTAACACAGGTCAATCGGTGGTCAACGAGTACTCA	TATGTTTAACACAGGTCAAGCGGTGGTCAACGAATACTCA	FALSE	0	0	1	1	0.00074547		TATTTTTATCACAGGTCAAGCGGTGGTCAACGAATACTCA	TATGTTTAACACAGGTCAAGCGGTGGTCAACGAATACTCA	TRUE	0	0
									TATGTTTAACACAGGTCAAGCGGTGGTCATTGAATACTCA	TATGTTTAACACAGGTCAAGCGGTGGTCAACGAATACTCA	TRUE	0	0	0	1	0.00145779		TATGCTTAATACAGGTCAAGCGGTGTTCAACGAATACTCA	TATGTTTAACACAGGTCAAGCGGTGGTCAACGAATACTCA	TRUE	0	0	0	1	0.00139134		TATGTTTAACACAGGTCAAGCGGTGTTCAACGGATACTCA	TATGTTTAACACAGGTCAAGCGGTGGTCAACGAATACTCA	TRUE	0	0	0	1	0.00163321		TCTGTTAAACACAGGGCAAGCGGTGGTCAATGAATACTCA	TATGTTTAACACAGGTCAAGCGGTGGTCAACGAATACTCA	TRUE	0	0	0	1	0.00074547		TC-------CACAG---------TGGTCAACGAATACTCA	TATGTTTAACACAGGTCAAGCGGTGGTCAACGAATACTCA	FALSE	9	0
									TATGTTTAACACAGGTCAAGCGGTGGTCTACGAATACTCA	TATGTTTAACACAGGTCAAGCGGTGGTCAACGAATACTCA	TRUE	0	0	0	1	0.00145779		TATGTTTAACACAGGTCAAGCGGTGGTCAACGAATCCTCA	TATGTTTAACACAGGTCAAGCGGTGGTCAACGAATACTCA	TRUE	0	0	0	1	0.00139134		TATGTTTAACACAGGTCAAGCGTTGGTCAATGAATTCTCA	TATGTTTAACACAGGTCAAGCGGTGGTCAACGAATACTCA	TRUE	0	0	0	1	0.00163321		TATTTTTAACACAGGTCAAGCGGTGGTCAACGATTACTCA	TATGTTTAACACAGGTCAAGCGGTGGTCAACGAATACTCA	TRUE	0	0	0	1	0.00074547		TCTGTTTAACACAGGTCA--CGGTGGTCAACGAATACTCA	TATGTTTAACACAGGTCAAGCGGTGGTCAACGAATACTCA	FALSE	2	0
									TATGTTTAACACAGGTCAAGCGGTGGTTAACGAATACTCT	TATGTTTAACACAGGTCAAGCGGTGGTCAACGAATACTCA	TRUE	0	0	0	1	0.00145779		TATGCTTAACACAGGTCAAGCGGTGGTCAATGAATACTCA	TATGTTTAACACAGGTCAAGCGGTGGTCAACGAATACTCA	TRUE	0	0	0	1	0.00139134		TATGTTTAACACAGGTCAAGCTATGGTCAACGAATACTCA	TATGTTTAACACAGGTCAAGCGGTGGTCAACGAATACTCA	TRUE	0	0	0	1	0.00163321		TGTGTTTAACACAGGTCACGCGGTGGTCAACGAATACTCA	TATGTTTAACACAGGTCAAGCGGTGGTCAACGAATACTCA	TRUE	0	0	0	1	0.00074547		TCTGTTTAACACAGGTCAATCGGTGGTCAACGAATACTCA	TATGTTTAACACAGGTCAAGCGGTGGTCAACGAATACTCA	FALSE	0	0
									TATGTTTAACACAGGTCAAGTGCCGGTGAACGAATACTCA	TATGTTTAACACAGGTCAAGCGGTGGTCAACGAATACTCA	FALSE	0	0	1	1	0.00145779		TATGATTAACACAGGTCAATCGGTGGTCAACGAATACTCA	TATGTTTAACACAGGTCAAGCGGTGGTCAACGAATACTCA	FALSE	0	0	1	1	0.00139134		TATGTTTAACACAGGTCAAGGCGGTGGTCAACGAATACTC	TATGTTTAACACAGGTCAAG-CGGTGGTCAACGAATACTC	FALSE	0	1	0	1	0.00163321		TATGTTTAACACAGGTCACGAGGTGGTCAACGAATACTCA	TATGTTTAACACAGGTCAAGCGGTGGTCAACGAATACTCA	FALSE	0	0	1	1	0.00074547		TGTGTTTAACACAGGTCAAGCGGTGGTTAACGAATACTCA	TATGTTTAACACAGGTCAAGCGGTGGTCAACGAATACTCA	TRUE	0	0
									TATGTTTAACACAGGTCAAGTGGTGTTCAACGAATACTCA	TATGTTTAACACAGGTCAAGCGGTGGTCAACGAATACTCA	FALSE	0	0	1	1	0.00145779		TATGTTTAACACAGGTCAAGCGGTGGTCAACGATTACTTA	TATGTTTAACACAGGTCAAGCGGTGGTCAACGAATACTCA	TRUE	0	0	0	1	0.00139134		TATGTTTAACACAGGTCAAGGGGTGGTCAACGAATACTCA	TATGTTTAACACAGGTCAAGCGGTGGTCAACGAATACTCA	FALSE	0	0	1	1	0.00163321		TGTTTAACACCGCATTTAACGCGTGGTCAACGAATACTCA	TGTTTAACACAGG--TCAAGCGGTGGTCAACGAATACTCA	FALSE	0	0	2	1	0.00074547		TGTGTTTGACAAAGGTCAAGCGGTGGTCAACGAATACTCA	TATGTTTAACACAGGTCAAGCGGTGGTCAACGAATACTCA	TRUE	0	0
									TATGTTTAACACAGGTCAATCGGGGCTCAACCAATACTCA	TATGTTTAACACAGGTCAAGCGGTGGTCAACGAATACTCA	FALSE	0	0	1	1	0.00145779		TATGATTAACACAGGTCAAGCGATGGTCAACGAATACTCA	TATGTTTAACACAGGTCAAGCGGTGGTCAACGAATACTCA	TRUE	0	0	0	1	0.00139134		TATGTTTAACACAGGTCAAGGTTAAACGAATACTCACGGT	TATGTTTAACACAGGTCAAG----------------CGGT	FALSE	0	16	0	1	0.00163321		TT-----------------------GTCACCGAATACTCA	TATGTTTAACACAGGTCAAGCGGTGGTCAACGAATACTCA	FALSE	23	0	0	1	0.00074547		TTTAACACAGGTCAACGTGGTCGTGGTCAACGAATACTCA	TTTAACACAGGTCAA----GCGGTGGTCAACGAATACTCA	FALSE	0	4
									TATGTTTAACACAGGTCAATCGGTAGTCAACGAATACTCA	TATGTTTAACACAGGTCAAGCGGTGGTCAACGAATACTCA	FALSE	0	0	1	1	0.00145779		TATGTTTAACACAGGTCAAGCGGTGGTCAAGGAATACTCA	TATGTTTAACACAGGTCAAGCGGTGGTCAACGAATACTCA	TRUE	0	0	0	1	0.00139134		TATGTTTAACACAGGTCAAGTGGCGGTCAACGAATACTCA	TATGTTTAACACAGGTCAAGCGGTGGTCAACGAATACTCA	FALSE	0	0	1	1	0.00163321		TATGTTTAACACAGGTCACGCGGTGGTCAATGAATACTCA	TATGTTTAACACAGGTCAAGCGGTGGTCAACGAATACTCA	TRUE	0	0	0	1	0.00074547		TTTATTTAACACAGGTCAATCGGTGGTCAACGAATACTCA	TATGTTTAACACAGGTCAAGCGGTGGTCAACGAATACTCA	FALSE	0	0
[truncated: 217 more rows]
[truncated: 22 more columns]

## Sheet: R3 seeded - Cage 1
G0-A1									G0-A2									G1-A1									G1-A2									G4-A1									G4-A2
[truncated: 417 more rows]
[truncated: 26 more columns]

## Sheet: R3 seeded - Cage 2
G0-B1									G0-B2									G1-B1									G1-B2									G4-B1									G4-B2
[truncated: 437 more rows]
[truncated: 23 more columns]

## Sheet: Stochastic Sims - R1
Frequency of Ag(QFS)1 carriers (R1-seeded cages)
Generations	Runs
	1	2	3	4	5	6	7	8	9	10	11	12	13	14	15	16	17	18	19	20	21	22	23	24	25
[truncated: 29 more rows]

## Sheet: Stochastic Sims - R3
Frequency of Ag(QFS)1 carriers (R3-seeded cages)
Generations	Runs
[truncated: 32 more rows]
