# Supplementary material for: Engineering resilient gene drives for sustainable malaria control by predicting, testing and overcoming target site resistance in Anopheles gambiae
Source: PLoS Biol. 2026 Jul 6;24(7):e3003879. doi: 10.1371/journal.pbio.3003879 (PMC13395382; doi:10.1371/journal.pbio.3003879)
Supplement: S4 Data — (XLSX) [file pbio.3003879.s024.xlsx]

## Sheet: Sheet1
Data plotted	Ag(QFS)2 genotype frequency		Egg count		Frequency of anatomical females (at pupal stage)
Generations	Cage 1	Cage 2	Cage 1	Cage 2	Cage 1	Cage 2
0	0.25	0.25	33669	29898
1	0.50519	0.346801	13441	8708	0.481781	0.461095
2	0.602294	0.463063	12919	16980	0.405128	0.453649
3	0.622137	0.635701	7304	10896	0.395833	0.36409
4	0.69145	0.697196	12573	8506	0.431267	0.37987
5	0.859649	0.944762	8732	4313	0.375839	0.333333
6	0.967462	1	5069	2175	0.219101	0.0767123
7	1	1	1848	0	0.0512821	0
8	1		0		0
Number of larvae screened for the presence of Ag(QFS)2 marked by DsRed per generation
dsRed+	G0	G1	G2	G3	G4	G5	G6	G7	G8
Cage 1	150	292	315	326	372	441	446	473	483
Cage 2	150	206	257	349	373	496	474	506
Total Screened	G0	G1	G2	G3	G4	G5	G6	G7	G8
Cage 1	600	578	523	524	538	513	461	473	483
Cage 2	600	594	555	549	535	525	474	506
Number of eggs released per generation
N	G0	G1	G2	G3	G4	G5	G6	G7	G8
Cage 1	adults released	650	650	650	650	650	650	650	650
Cage 2	adults released	650	650	650	650	650	650	650
Number of eggs (offspring) per generation
N	G0	G1	G2	G3	G4	G5	G6	G7	G8
Cage 1	33669	13441	12919	7304	12573	8732	5069	1848	0
Cage 2	29898	8708	16980	10896	8506	4313	2175	0
Number of pupae sexed per generation
Anatomical females	G0	G1	G2	G3	G4	G5	G6	G7	G8
Cage 1	-	238	158	152	160	168	78	22
Cage 2	-	160	230	146	117	96	28	0
Total sexed	G0	G1	G2	G3	G4	G5	G6	G7	G8
Cage 1	-	494	390	384	371	447	356	429
Cage 2	-	347	507	401	308	288	365	429
