# Supplementary material for: Engineering resilient gene drives for sustainable malaria control by predicting, testing and overcoming target site resistance in Anopheles gambiae
Source: PLoS Biol. 2026 Jul 6;24(7):e3003879. doi: 10.1371/journal.pbio.3003879 (PMC13395382; doi:10.1371/journal.pbio.3003879)
Supplement: S5 Data — (XLSX) [file pbio.3003879.s025.xlsx]

## Sheet: Fig. 2C
Welch's t-test (normally distributed data with separate controls)
Comparison	n₁	n₂	Effect size (η²)	95% CI	p-value
G->A homozygotes vs. wild-type	25	26	0.007053	-0.1658 to 0.3035	0.5581
C->T homozygotes vs. wild-type	17	27	0.0005724	-0.3170 to 0.2765	0.8904
G->T homozygotes vs. wild-type	19	26	7.512e-07	-0.2069 to 0.2057	0.9955

## Sheet: Fig. 2D
Kruskall-Wallis non-parametric test, with Dunn's multiple comparisons post-hoc test
Comparison	Mean rank 1	Mean rank 2	Mean rank diff.	n₁	n₂	Z	Std error	Lower 95% CI	Upper 95% CI	Adjusted p-value
Ag(QFS)1/G->A males vs. Ag(QFS)1/wt males	96.13	84.66	11.47	19	44	1.048	11.3717	-10.8185	33.7585	>0.9999
Ag(QFS)1/G->A females vs. Ag(QFS)1/wt females	113.5	113.5	0	15	10	0	16.9115	-33.1465	33.1465	>0.9999
Ag(QFS)1/C->T males vs. Ag(QFS)1/wt males	37.83	96.13	-58.29	12	44	4.49	13.4907	-84.7318	-31.8482	<0.0001
Ag(QFS)1/C->T females vs. Ag(QFS)1/wt females	55.14	113.5	-58.36	11	10	3.351	18.0997	-93.8354	-22.8846	0.0048
Ag(QFS)1/G->T males vs. Ag(QFS)1/wt males	96.13	16.33	79.79	12	44	6.146	13.4907	53.3482	106.232	<0.0001
Ag(QFS)1/G->T females vs. Ag(QFS)1/wt females	113.5	18.2	95.3	20	10	6.172	16.0437	63.8543	126.746	<0.0001

## Sheet: Fig. 2E
Kruskall-Wallis non-parametric test, with Dunn's multiple comparisons post-hoc test
Comparison	Mean rank 1	Mean rank 2	Mean rank diff.	n₁	n₂	Z	Std error	Lower 95% CI	Upper 95% CI	Adjusted p-value
Ag(QFS)1/wt vs. wild-type control	58.54	18.89	39.64	19	14	4.216	14.5907	11.0422	68.2378	<0.0001
Ag(QFS)1/C->T vs. wild-type control	58.54	40.48	18.06	20	14	1.942	14.4351	-10.2328	46.3528	0.1566
Ag(QFS)1/G->T vs. wild-type control	60.4	58.75	1.65	20	20	0.1955	13.0996	-24.0252	27.3252	>0.9999

## Sheet: Fig. S11A-B
Mann Whitney test
Comparison	n₁	n₂	U	Difference: Hodges-Lehmann	95% CI	Exact p-value
G->A Hom vs. WT egg output	33	35	494	7	-6.000 to 31.00	0.3051
G->A Hom vs. WT larval output	33	35	540	0	-14.00 to 29.00	0.6459
G->A Hom vs. WT hatching rate	25	25	210	-0.04418	-0.08716 to 0.000	0.0463

## Sheet: Fig. S11C-D
Ordinary One-way ANOVA, Dunnett's multiple comparisons post-hoc test
Comparison	n₁	n₂	Mean diff.	95% CI	Std error	Adjusted p-value
C->T Het vs. WT egg ouput	56	39	-5.409	-25.97 to 15.15	9.13	0.7869
C->T Hom vs. WT egg output	15	39	-1.174	-31.12 to 28.77	13.3	0.9946
Kruskall-Wallis non-parametric test, with Dunn's multiple comparisons post-hoc test
Comparison	Mean rank 1	Mean rank 2	Mean rank diff.	n₁	n₂	Z	Std error	Lower 95% CI	Upper 95% CI	Adjusted p-value
C->T Het vs. WT larval ouput	52.64	61.08	-8.434	56	39	1.236	8.6396	-25.3676	8.49962	0.4326
C->T Hom vs. WT larval output	61.72	61.08	0.6453	18	39	0.06924	11.804	-22.4905	23.7811	>0.9999
C->T Het vs. WT hatching rate	43.66	58.32	-14.66	52	36	2.286	8.9815	-32.2637	2.94374	0.0445
C->T Hom vs. WT hatching rate	63.07	58.32	4.752	14	36	0.5102	13.0475	-20.8211	30.3251	>0.9999

## Sheet: Fig. S11E-F
Kruskall-Wallis non-parametric test, with Dunn's multiple comparisons post-hoc test
Comparison	Mean rank 1	Mean rank 2	Mean rank diff.	n₁	n₂	Z	Std error	Lower 95% CI	Upper 95% CI	Adjusted p-value
G->T Het vs. WT egg ouput	93.79	95.48	-1.691	43	27	0.1496	10.1717	-21.6275	18.2455	>0.9999
G->T Hom vs. WT egg output	81.68	95.48	-13.8	19	27	1.001	12.4045	-38.1128	10.5128	>0.9999
G->T Het vs. WT larval ouput	54.02	74	-19.98	24	27	1.547	11.6213	-42.7577	2.79775	0.4874
G->T Hom vs. WT larval output	66.45	74	-7.553	19	27	0.5479	12.4045	-31.8658	16.7598	>0.9999
G->T Het vs. WT hatching rate	27.83	34.44	-6.611	21	27	1.167	12.0528	-30.2345	17.0125	0.4863
G->T Hom vs. WT hatching rate	40.18	34.44	5.74	19	27	0.9846	12.4045	-18.5728	30.0528	0.6497

## Sheet: Fig. 6
Kruskall-Wallis non-parametric test, with Dunn's multiple comparisons post-hoc test
Comparison		Mean rank 1	Mean rank 2	Mean rank diff.	n₁	n₂	Z	Std error	Lower 95% CI	Upper 95% CI	Adjusted p-value
Ag(QFS)2/wt vs. Ag(QFS)1/wt	M->M	267.4	188.5	78.89	74	43	4.726	7.9433	63.3211	94.4589	<0.0001
	M->F	277	277	0	40	10	0	14.6458	-28.7058	28.7058	>0.9999
	F->M	199.9	171	28.95	41	43	1.524	9.0422	11.2273	46.6727	>0.9999
	F->F	264.9	257.3	7.575	59	25	0.3646	9.8856	-11.8008	26.9508	>0.9999
Ag(QFS)2/dsxFGFP vs. Ag(QFS)1/wt	M->M	268.4	190.7	77.62	18	43	3.135	11.6293	54.8266	100.413	0.0206
	F->M	188.2	173	15.11	13	43	0.5413	13.1113	-10.5881	40.8081	>0.9999
Ag(QFS)2/R1 vs. Ag(QFS)1/wt	M->M	250.9	190.7	60.2	18	43	2.432	11.6293	37.4066	82.9934	0.1803
	M->F	280.5	280.5	0	18	10	0	16.3381	-32.0227	32.0227	>0.9999
Ag(QFS)3/wt vs. Ag(QFS)1/wt	M->M	197.1	190.7	6.356	20	43	0.2663	11.2119	-15.6193	28.3313	>0.9999
	M->F	280.5	280.5	0	17	10	0	16.5088	-32.3572	32.3572	>0.9999
	F->M	256.4	173	83.35	20	43	3.492	11.2119	61.3747	105.325	0.0057
	F->F	268.4	260.6	7.865	20	25	0.2973	12.4274	-16.4927	32.2227	>0.9999

## Sheet: Fig. 7A
Kruskall-Wallis non-parametric test, with Dunn's multiple comparisons post-hoc test
Comparison		Mean rank 1	Mean rank 2	Mean rank diff.	n₁	n₂	Z	Std error	Lower 95% CI	Upper 95% CI	Adjusted p-value
Ag(QFS)1 vs. WT	M->F	37.92	132.9	-94.96	26	54	6.892	9.8883	-114.341	-75.5789	<0.0001
	F->F	74.39	132.9	-58.49	35	54	4.67	8.9892	-76.1088	-40.8712	<0.0001
Ag(QFS)2 vs. WT	M->F	106.6	132.9	-26.25	38	54	2.148	8.7713	-43.4417	-9.05825	0.127
	F->F	116	132.9	-16.84	49	54	1.479	8.173	-32.8591	-0.82092	0.557

## Sheet: Fig. S13
Kruskall-Wallis non-parametric test, with Dunn's multiple comparisons post-hoc test
Ag(QFS)2
Comparison		Mean rank 1	Mean rank 2	Mean rank diff.	n₁	n₂	Z	Std error	Lower 95% CI	Upper 95% CI	Adjusted p-value
Egg output (A)	F->F vs. WT	108.6	83.65	24.95	41	48	1.998	8.8093	7.68377	42.2162	0.1829
	F->M vs. WT	89.14	83.65	5.492	47	48	0.4557	8.5006	-11.1692	22.1532	>0.9999
	M->F vs. WT	59.06	83.65	-24.59	18	48	1.515	11.4492	-47.0304	-2.14957	0.5192
	M->M vs. WT	142.6	83.65	58.93	49	48	4.941	8.4125	42.4415	75.4185	<0.0001
Larval output (B)	F->F vs. WT	93.01	85.84	7.168	41	48	0.5741	8.8093	-10.0982	24.4342	>0.9999
	F->M vs. WT	94.93	85.84	9.082	47	48	0.7538	8.5006	-7.57918	25.7432	>0.9999
	M->F vs. WT	63.53	85.84	-22.32	18	48	1.375	11.4492	-44.7604	0.120432	0.6763
	M->M vs. WT	146.3	85.84	60.42	49	48	5.067	8.4125	43.9315	76.9085	<0.0001
Hatching rate (C)	F->F vs. WT	71.59	91.7	-20.11	38	45	1.679	9.1264	-37.9977	-2.22226	0.3727
	F->M vs. WT	100.7	91.7	8.99	42	45	0.7708	8.8877	-8.42989	26.4099	>0.9999
	M->F vs. WT	77.97	91.7	-13.73	16	45	0.8678	12.0575	-37.3627	9.9027	>0.9999
	M->M vs. WT	115.8	91.7	24.1	47	45	2.125	8.6397	7.16619	41.0338	0.1342
Ag(QFS)3
Comparison		Mean rank 1	Mean rank 2	Mean rank diff.	n₁	n₂	Z	Std error	Lower 95% CI	Upper 95% CI	Adjusted p-value
Egg output (D)	F->F vs. WT	138.7	90.24	48.41	49	49	3.618	8.369	32.0068	64.8132	0.0012
	F->M vs. WT	124.5	90.24	34.28	50	49	2.575	8.3271	17.9589	50.6011	0.0401
	M->F vs. WT	105	90.24	14.8	50	49	1.111	8.3271	-1.52112	31.1211	>0.9999
	M->M vs. WT	130.5	90.24	40.24	35	49	2.746	9.1678	22.2711	58.2089	0.0242
Larval output (E)	F->F vs. WT	130.9	93.91	37.01	49	49	2.807	8.369	20.6068	53.4132	0.02
	F->M vs. WT	132	93.91	38.07	50	49	2.902	8.3271	21.7489	54.3911	0.0148
	M->F vs. WT	94.73	93.91	0.8265	49	49	0.06269	8.369	-15.5767	17.2297	>0.9999
	M->M vs. WT	136.3	93.91	42.39	35	49	2.935	9.1678	24.4211	60.3589	0.0133
Hatching rate (F)	F->F vs. WT	70.71	80.72	-10.01	35	29	0.8833	10.402	-30.3979	10.3779	>0.9999
	F->M vs. WT	91.03	80.72	10.3	37	29	0.9205	10.2738	-9.83665	30.4366	>0.9999
	M->F vs. WT	56.57	80.72	-24.16	29	29	2.038	10.8786	-45.4821	-2.83794	0.1662
	M->M vs. WT	93.13	80.72	12.41	26	29	1.018	11.188	-9.51848	34.3385	>0.9999

## Sheet: Fig. S16
Kruskall-Wallis non-parametric test, with Dunn's multiple comparisons post-hoc test
Egg output (A)	Comparison	Mean rank 1	Mean rank 2	Mean rank diff.	n₁	n₂	Z	Std error	Lower 95% CI	Upper 95% CI	Adjusted p-value
	Ag(QFS)1 F->F vs. WT	94.52	120.7	-26.19	32	54	2.037	9.2414	-44.3031	-8.07686	0.3331
	Ag(QFS)1 M->F vs. WT	52.78	120.7	-67.93	27	54	5.001	9.7639	-87.0672	-48.7928	<0.0001
	Ag(QFS)2 F->F vs. WT	106.9	120.7	-13.82	49	54	1.215	8.173	-29.8391	2.19908	>0.9999
	Ag(QFS)2 M->F vs. WT	102.5	120.7	-18.2	38	54	1.492	8.7713	-35.3917	-1.00825	>0.9999
	Ag(QFS)1 F->F vs. Ag(QFS)2 F->F	94.52	106.9	-12.37	32	49	0.9446	9.4152	-30.8238	6.08379	>0.9999
	Ag(QFS)1 M->F vs. Ag(QFS)2 M->F	52.78	102.5	-49.72	27	38	3.428	10.4266	-70.1561	-29.2839	0.0049
	Ag(QFS)1 F->F vs. Ag(QFS)1 M->F	94.52	52.78	41.74	32	27	2.772	10.825	20.523	62.957	0.0446
	Ag(QFS)2 F->F vs. Ag(QFS)2 M->F	106.9	102.5	4.388	49	38	0.3523	8.9542	-13.1622	21.9382	>0.9999
Larval output (B)	Ag(QFS)1 F->F vs. WT	77.13	130.3	-53.13	32	54	4.164	9.2414	-71.2431	-35.0169	0.0003
	Ag(QFS)1 M->F vs. WT	39.93	130.3	-90.33	27	54	6.7	9.7639	-109.467	-71.1928	<0.0001
	Ag(QFS)2 F->F vs. WT	114.6	130.3	-15.65	49	54	1.386	8.173	-31.6691	0.36908	>0.9999
	Ag(QFS)2 M->F vs. WT	102.7	130.3	-27.52	38	54	2.272	8.7713	-44.7117	-10.3283	0.1846
	Ag(QFS)1 F->F vs. Ag(QFS)1 M->F	77.13	39.93	37.2	32	27	2.489	10.825	15.983	58.417	0.1026
	Ag(QFS)2 F->F vs. Ag(QFS)2 M->F	114.6	102.7	11.88	49	38	0.9604	8.9542	-5.67023	29.4302	>0.9999
	Ag(QFS)1 F->F vs. Ag(QFS)2 F->F	77.13	114.6	-37.49	32	49	2.883	9.4152	-55.9438	-19.0362	0.0315
	Ag(QFS)1 M->F vs. Ag(QFS)2 M->F	39.93	102.7	-62.81	27	38	4.362	10.4266	-83.2461	-42.3739	0.0001
Hatching Rate (C)	Ag(QFS)1 F->F vs. WT	47.35	95.64	-48.3	23	52	4.298	10.3735	-68.6321	-27.9679	0.0001
	Ag(QFS)1 M->F vs. WT	21.06	95.64	-74.58	8	52	4.377	15.7321	-105.415	-43.7451	<0.0001
	Ag(QFS)2 F->F vs. WT	85.79	95.64	-9.859	42	52	1.059	8.594	-26.7032	6.98524	>0.9999
	Ag(QFS)2 M->F vs. WT	75.2	95.64	-20.44	30	52	1.987	9.4974	-39.0549	-1.8251	0.3751
	Ag(QFS)1 F->F vs. Ag(QFS)2 F->F	47.35	85.79	-38.44	23	42	3.302	10.7455	-59.5012	-17.3788	0.0077
	Ag(QFS)1 M->F vs. Ag(QFS)2 M->F	21.06	75.2	-54.14	8	30	3.032	16.4833	-86.4473	-21.8327	0.0194
	Ag(QFS)1 F->F vs. Ag(QFS)1 M->F	47.35	21.06	26.29	23	8	1.427	17.0032	-7.03627	59.6163	>0.9999
	Ag(QFS)2 F->F vs. Ag(QFS)2 M->F	85.79	75.2	10.59	42	30	0.9869	9.9024	-8.8187	29.9987	>0.9999

[truncated: 1 more sheets: Fig. S17B]
