# Supplementary material for: Engineering resilient gene drives for sustainable malaria control by predicting, testing and overcoming target site resistance in Anopheles gambiae
Source: PLoS Biol. 2026 Jul 6;24(7):e3003879. doi: 10.1371/journal.pbio.3003879 (PMC13395382; doi:10.1371/journal.pbio.3003879)
Supplement: S6 Data — (XLSX) [file pbio.3003879.s026.xlsx]

## Sheet: 0.2 fitness - no R
Generations	Population Size	Total W	Total R1	Total R2	Total R3	Total D
0	1	0.95	0	0	0	0.05
1	0.924	0.938084	0	0	0	0.0619164
2	0.894925	0.9249	0	0	0	0.0751002
3	0.870725	0.908979	0	0	0	0.0910211
4	0.843615	0.889821	0	0	0	0.110179
5	0.811667	0.866831	0	0	0	0.133169
6	0.773903	0.839342	0	0	0	0.160658
7	0.72953	0.806613	0	0	0	0.193387
8	0.677852	0.767846	0	0	0	0.232154
9	0.618355	0.722227	0	0	0	0.277773
10	0.550887	0.668968	0	0	0	0.331032
11	0.475879	0.607401	0	0	0	0.392599
12	0.394662	0.537122	0	0	0	0.462878
13	0.309801	0.458219	0	0	0	0.541781
14	0.225401	0.371714	0	0	0	0.628286
15	0.147128	0.280411	0	0	0	0.719589
16	0.0816677	0.190277	0	0	0	0.809723
17	0.0351519	0.111475	0	0	0	0.888525
18	0.0100519	0.0553664	0	0	0	0.944634
19	0.00155203	0.0256394	0	0	0	0.974361
20	0.000114348	0.0142309	0	0	0	0.985769
21	4.69302e-06	0.0106167	0	0	0	0.989383
22	1.43797e-07	0.0093935	0	0	0	0.990607
23	3.883e-09	0.00781657	0	0	0	0.992183
24	9.2e-11	0.0108696	0	0	0	0.98913
25	3e-12	0	0	0	0	1
26	0

## Sheet: 0.2 fitness - R2 only
Generations	Population Size	Total W	Total R1	Total R2	Total R3	Total D
0		0.95	0	0	0	0.05
1	1	0.938084	0	0.00106482	0	0.0608514
2	0.924	0.925123	0	0.00234216	0	0.0725351
3	0.896457	0.909771	0	0.00388307	0	0.0863461
4	0.874624	0.891667	0	0.00574206	0	0.102591
5	0.850823	0.870405	0	0.0079855	0	0.121609
6	0.823351	0.845552	0	0.0106941	0	0.143754
7	0.791525	0.816672	0	0.0139663	0	0.169362
8	0.754871	0.783354	0	0.0179216	0	0.198724
9	0.71303	0.745257	0	0.0227063	0	0.232037
10	0.665788	0.702174	0	0.0284964	0	0.26933
11	0.613175	0.654118	0	0.0355044	0	0.310377
12	0.555555	0.601446	0	0.0439777	0	0.354577
13	0.493752	0.544993	0	0.054195	0	0.400812
14	0.429119	0.486243	0	0.0664387	0	0.447318
15	0.363597	0.427444	0	0.0809467	0	0.491609
16	0.299637	0.371613	0	0.0978255	0	0.530561
17	0.239965	0.322251	0	0.116939	0	0.56081
18	0.187214	0.282628	0	0.137815	0	0.579557
19	0.143412	0.254816	0	0.159675	0	0.585509
20	0.109541	0.239035	0	0.18154	0	0.579425
21	0.0853651	0.233791	0	0.202426	0	0.563783
22	0.0696889	0.236754	0	0.221485	0	0.541761
23	0.0609701	0.245542	0	0.238092	0	0.516366
24	0.0579407	0.258187	0	0.251871	0	0.489941
25	0.0599318	0.273198	0	0.262698	0	0.464105
26	0.066917	0.289475	0	0.270659	0	0.439867
27	0.0793385	0.306236		0.276002		0.417762
28	0.0977086	0.322899		0.279075		0.398026
29	0.121998	0.339053		0.280256		0.38069
30	0.151045	0.354411		0.279928		0.36566
31	0.182525	0.368764		0.278448		0.352788
32	0.21373	0.381986		0.27613		0.341885
33	0.242559	0.394003		0.273238		0.332759
34	0.267964	0.404784		0.269995		0.325221
35	0.289759	0.414333		0.266575		0.319093
36	0.308195	0.42268		0.263114		0.314207
37	0.323653	0.42987		0.259715		0.310415
38	0.336503	0.435964		0.256455		0.30758
39	0.347067	0.441034		0.253389		0.305576
40	0.355616	0.445152		0.250556		0.304292
41	0.362388	0.448399		0.247979		0.303623
42	0.367596	0.450853		0.245669		0.303478
43	0.371428	0.452598		0.243632		0.303771
44	0.374061	0.453712		0.241864		0.304424
45	0.375655	0.454276		0.24036		0.305365
46	0.376363	0.454362		0.239107		0.306531
47	0.376317	0.454048		0.238092		0.30786
48	0.375652	0.453404		0.237292		0.309304
49	0.374483	0.452494		0.236696		0.31081
50	0.372915	0.451377		0.236282		0.312341
51	0.371049	0.450114		0.23603		0.313856
52	0.368972	0.448754		0.235919		0.315327
53	0.366761	0.447343		0.235931		0.316726
54	0.364489	0.445919		0.236046		0.318035
55	0.362213	0.44452		0.236245		0.319234
56	0.359986	0.443172		0.236512		0.320317
57	0.35785	0.441898		0.236826		0.321276
58	0.35584	0.440715		0.237177		0.322108
59	0.353977	0.439637		0.237551		0.322813
60	0.352281	0.438672		0.237935		0.323393
61	0.35077	0.437827		0.238317		0.323856
62	0.349447	0.437102		0.23869		0.324208
63	0.348311	0.436493		0.239047		0.32446
64	0.347362	0.435995		0.239382		0.324623
65	0.346587	0.435603		0.239689		0.324708
66	0.345982	0.435309		0.23997		0.324721
67	0.34553	0.435106		0.240217		0.324676
68	0.345218	0.43498		0.240434		0.324586
69	0.345034	0.434923		0.240617		0.324459
70	0.344955	0.434925		0.240771		0.324305
71	0.34497	0.434976		0.240896		0.324129
72	0.345061	0.435069		0.240992		0.32394
73	0.345218	0.435192		0.241062		0.323746
74	0.345422	0.435339		0.24111		0.323551
75	0.345663	0.435501		0.241138		0.323361
76	0.345928	0.435673		0.241148		0.323179
77	0.346206	0.435849		0.241143		0.323008
78	0.34649	0.436024		0.241127		0.32285
79	0.346772	0.436196		0.241099		0.322705
80	0.347045	0.436359		0.241064		0.322577
81	0.347307	0.43651		0.241024		0.322465
82	0.34755	0.43665		0.240979		0.322371
83	0.347774	0.436775		0.240934		0.322291
84	0.347976	0.436886		0.240887		0.322227
85	0.348151	0.436982		0.240841		0.322176
86	0.348304	0.437065		0.240797		0.322138
87	0.348433	0.437133		0.240755		0.322113
88	0.348541	0.437188		0.240715		0.322097
89	0.348626	0.43723		0.24068		0.32209
90	0.348691	0.437263		0.240647		0.32209
91	0.348738	0.437284		0.240618		0.322098
92	0.348772	0.437294		0.240594		0.322112
93	0.34879	0.437298		0.240573		0.322129
94	0.348793	0.437295		0.240555		0.32215
95	0.348787	0.437286		0.240543		0.322171
96	0.34877	0.437274		0.240532		0.322194
97	0.348749	0.437258		0.240524		0.322217
98	0.348722	0.43724		0.240519		0.322241
99	0.348692	0.43722		0.240516		0.322264
100	0.34866	0.437198		0.240517		0.322285
101	0.348623	0.437177		0.240519		0.322304
102	0.348591	0.437157		0.240522		0.322322
103	0.348557	0.437138		0.240525		0.322337
104	0.348525	0.437118		0.240529		0.322353
105	0.348499	0.4371		0.240533		0.322367
106	0.348469	0.437085		0.240538		0.322378
107	0.348441	0.437068		0.240544		0.322388
108	0.34842	0.437056		0.240548		0.322395
109	0.348397	0.437044		0.240554		0.322401
110	0.348381	0.437034		0.24056		0.322406
111	0.348366	0.437026		0.240564		0.322409
112	0.348352	0.437019		0.240569		0.322412
113	0.348342	0.437014		0.240574		0.322413
114	0.348332	0.43701		0.240577		0.322413
115	0.348325	0.437008		0.240582		0.32241
116	0.348323	0.437008		0.240584		0.322408
117	0.348322	0.437009		0.240587		0.322405
118	0.348323	0.437009		0.240589		0.322402
119	0.348325	0.437011		0.24059		0.322398
120	0.348326	0.437012		0.240592		0.322395
121	0.34833	0.437015		0.240592		0.322393
122	0.348334	0.437017		0.240592		0.322391
123	0.34834	0.437018		0.240594		0.322388
124	0.348343	0.437022		0.240593		0.322385
125	0.348346	0.437024		0.240593		0.322383
126	0.34835	0.437027		0.240594		0.322379
127	0.348354	0.43703		0.240594		0.322375
128	0.348358	0.437033		0.240593		0.322374
129	0.348364	0.437035		0.240593		0.322372
130	0.348368	0.437037		0.240593		0.32237
131	0.348371	0.43704		0.240592		0.322368
132	0.348375	0.437042		0.240591		0.322367
133	0.348379	0.437045		0.240589		0.322366
134	0.348382	0.437045		0.240589		0.322366
135	0.348385	0.437048		0.240588		0.322365
136	0.348386	0.437049		0.240586		0.322365
137	0.34839	0.437049		0.240586		0.322365
138	0.34839	0.437049		0.240586		0.322365
139	0.348389	0.43705		0.240585		0.322365
140	0.34839	0.43705		0.240584		0.322366
141	0.348391	0.437048		0.240584		0.322368
142	0.34839	0.437048		0.240583		0.322369
143	0.348388	0.437047		0.240582		0.322371
144	0.348387	0.437045		0.240583		0.322372
145	0.348385	0.437045		0.240582		0.322373
146	0.348383	0.437044		0.240582		0.322375
147	0.348381	0.437042		0.240583		0.322375
148	0.348379	0.43704		0.240584		0.322376
149	0.348377	0.43704		0.240584		0.322376
150	0.348375	0.437041		0.240584		0.322375
151	0.348376	0.437039		0.240586		0.322375
152	0.348376	0.437038		0.240587		0.322374
153	0.348375	0.437039		0.240587		0.322374
154	0.348374	0.43704		0.240586		0.322373
155	0.348374	0.43704		0.240587		0.322373
156	0.348377	0.43704		0.240587		0.322373
157	0.348377	0.437041		0.240587		0.322372
158	0.348377	0.437043		0.240585		0.322372
159	0.348378	0.437041		0.240587		0.322373
160	0.34838	0.437042		0.240587		0.322371
161	0.348379	0.437042		0.240587		0.322371
162	0.34838	0.437042		0.240587		0.322371
163	0.348378	0.437044		0.240586		0.32237
164	0.34838	0.437045		0.240586		0.322369
165	0.348382	0.437046		0.240585		0.322368
166	0.348384	0.437047		0.240584		0.322369
167	0.348385	0.437047		0.240584		0.322369
168	0.348384	0.437047		0.240584		0.32237
169	0.348386	0.437047		0.240585		0.322368
170	0.348386	0.437047		0.240586		0.322367
171	0.348385	0.437046		0.240586		0.322368
172	0.348386	0.437047		0.240586		0.322367
173	0.348385	0.437046		0.240586		0.322368
174	0.348387	0.437046		0.240585		0.322369
175	0.348387	0.437047		0.240584		0.322369
176	0.348385	0.437048		0.240583		0.322369
177	0.348386	0.437046		0.240583		0.322371
178	0.348386	0.437045		0.240584		0.322371
179	0.348384	0.437046		0.240584		0.32237
180	0.348383	0.437045		0.240583		0.322372
181	0.348382	0.437044		0.240582		0.322373
182	0.348381	0.437044		0.240583		0.322373
183	0.34838	0.437043		0.240584		0.322373
184	0.34838	0.437043		0.240583		0.322374
185	0.348378	0.437042		0.240583		0.322375
186	0.348379	0.437041		0.240583		0.322376
187	0.348378	0.437041		0.240584		0.322376
188	0.348377	0.437039		0.240586		0.322375
189	0.348373	0.437039		0.240586		0.322375
190	0.348373	0.437039		0.240586		0.322374
191	0.348373	0.437038		0.240587		0.322375
192	0.348376	0.437037		0.240587		0.322375
193	0.348374	0.437038		0.240587		0.322375
194	0.348374	0.43704		0.240587		0.322374
195	0.348374	0.43704		0.240586		0.322374
196	0.348377	0.43704		0.240586		0.322374
197	0.348377	0.437042		0.240584		0.322373
198	0.348377	0.437042		0.240585		0.322373
199	0.348378	0.437043		0.240585		0.322372
200	0.348379	0.437042		0.240586		0.322372
201	0.34838	0.437042		0.240586		0.322372
202	0.348381	0.437043		0.240585		0.322372
203	0.348379	0.437042		0.240586		0.322372
204	0.34838	0.437044		0.240586		0.32237
205	0.34838	0.437045		0.240585		0.32237
206	0.348382	0.437047		0.240583		0.32237
207	0.348382	0.437046		0.240583		0.322371
208	0.348383	0.437045		0.240583		0.322372
209	0.348382	0.437044		0.240584		0.322372
210	0.348382	0.437043		0.240585		0.322372
211	0.348381	0.437045		0.240585		0.322371
212	0.348381	0.437044		0.240585		0.32237
213	0.348382	0.437044		0.240587		0.322369
214	0.348382	0.437044		0.240587		0.322369
215	0.348382	0.437044		0.240587		0.32237
216	0.348383	0.437043		0.240586		0.322371
217	0.348383	0.437042		0.240587		0.322371
218	0.348381	0.437042		0.240587		0.32237
219	0.34838	0.437044		0.240586		0.32237
220	0.348381	0.437044		0.240586		0.32237
221	0.348382	0.437043		0.240586		0.322371
222	0.348383	0.437044		0.240584		0.322372
223	0.348381	0.437044		0.240584		0.322372
224	0.348381	0.437044		0.240584		0.322372
225	0.348382	0.437044		0.240583		0.322373
226	0.348381	0.437042		0.240584		0.322374
227	0.34838	0.437042		0.240583		0.322374
228	0.348377	0.437043		0.240582		0.322375
229	0.348375	0.437041		0.240583		0.322376
230	0.348377	0.437039		0.240584		0.322377
231	0.348376	0.437039		0.240584		0.322377
232	0.348373	0.437039		0.240584		0.322377
233	0.348372	0.437039		0.240584		0.322377
234	0.348373	0.437039		0.240584		0.322377
235	0.348373	0.437038		0.240584		0.322378
236	0.348373	0.437037		0.240583		0.322379
237	0.348372	0.437037		0.240584		0.32238
238	0.348372	0.437035		0.240586		0.32238
239	0.34837	0.437035		0.240586		0.322379
240	0.348368	0.437036		0.240586		0.322378
241	0.348368	0.437034		0.240587		0.322379
242	0.34837	0.437034		0.240589		0.322378
243	0.348368	0.437036		0.240589		0.322375
244	0.348368	0.437039		0.240588		0.322373
245	0.34837	0.437039		0.240588		0.322373
246	0.348373	0.437039		0.240589		0.322373
247	0.348375	0.437039		0.240589		0.322372
248	0.348376	0.437039		0.240588		0.322372
249	0.348377	0.43704		0.240588		0.322372
250	0.348376	0.43704		0.240588		0.322371
251	0.348378	0.437041		0.240589		0.322371
252	0.348378	0.437043		0.240587		0.322371
253	0.34838	0.437042		0.240587		0.322371
254	0.348382	0.437042		0.240586		0.322372
255	0.348381	0.437042		0.240587		0.322371
256	0.34838	0.437044		0.240586		0.32237
257	0.348379	0.437044		0.240586		0.32237
258	0.348382	0.437043		0.240586		0.322371
259	0.348382	0.437044		0.240585		0.322371
260	0.348382	0.437045		0.240585		0.32237
261	0.348382	0.437045		0.240585		0.32237
262	0.348382	0.437045		0.240585		0.32237
263	0.348383	0.437043		0.240586		0.322371
264	0.348383	0.437044		0.240586		0.32237
265	0.348383	0.437046		0.240586		0.322369
266	0.348383	0.437047		0.240584		0.322369
267	0.348385	0.437045		0.240585		0.32237
268	0.348385	0.437044		0.240586		0.322369
269	0.348385	0.437045		0.240586		0.322369
270	0.348384	0.437046		0.240586		0.322369
271	0.348384	0.437047		0.240585		0.322368
272	0.348385	0.437046		0.240585		0.322369
273	0.348385	0.437044		0.240585		0.322371
274	0.348384	0.437043		0.240586		0.322371
275	0.348383	0.437042		0.240586		0.322372
276	0.348382	0.437043		0.240585		0.322372
277	0.348382	0.437043		0.240584		0.322373
278	0.348381	0.437043		0.240583		0.322375
279	0.348379	0.437041		0.240582		0.322377
280	0.348377	0.437041		0.240584		0.322375
281	0.348376	0.437041		0.240584		0.322375
282	0.348375	0.437041		0.240585		0.322374
283	0.348376	0.437041		0.240585		0.322374
284	0.348377	0.437041		0.240585		0.322373
285	0.348378	0.437043		0.240584		0.322373
286	0.348379	0.437043		0.240583		0.322374
287	0.34838	0.437042		0.240584		0.322374
288	0.34838	0.437042		0.240585		0.322373
289	0.348378	0.437042		0.240586		0.322372
290	0.348377	0.437042		0.240586		0.322372
291	0.348378	0.437043		0.240585		0.322372
292	0.348378	0.437044		0.240584		0.322372
293	0.348379	0.437044		0.240583		0.322373
294	0.348379	0.437044		0.240584		0.322372
295	0.348379	0.437044		0.240583		0.322373
296	0.348379	0.437043		0.240584		0.322373
297	0.34838	0.437043		0.240584		0.322373
298	0.348379	0.437043		0.240584		0.322373
299	0.34838	0.437041		0.240585		0.322374
300	0.348379	0.437041		0.240585		0.322374
	0.348379
	0
	0
	0
	0
	0
	0
	0
	0
	0
	0
	0
	0
	0
	0
	0
	0
	0
	0
	0
	0
	0
	0
	0
	0
	0
	0
	0
	0
	0
	0
	0
	0
	0
	0
	0
	0
	0
	0
	0
	0
	0
	0
	0
	0
	0
	0
	0
	0
	0

## Sheet: 0.2 fitness - R1+R2
Generations	Population Size	Total W	Total R1	Total R2	Total R3	Total D
0	1	0.95	0	0	0	0.05
1	0.924	0.938084	1.06317e-06	0.00106371	0	0.0608517
2	0.896454	0.925122	2.36643e-06	0.0023398	0	0.0725357
3	0.874623	0.90977	3.99189e-06	0.00387915	0	0.0863467
4	0.850824	0.891667	6.04041e-06	0.00573626	0	0.102591
5	0.823353	0.870404	8.64105e-06	0.00797748	0	0.12161
6	0.791526	0.845549	1.20053e-05	0.0106835	0	0.143756
7	0.754873	0.816667	1.64479e-05	0.0139524	0	0.169365
8	0.713028	0.783346	2.24511e-05	0.0179035	0	0.198728
9	0.665792	0.745243	3.08083e-05	0.0226836	0	0.232042
10	0.613181	0.702151	4.29115e-05	0.028468	0	0.269338
11	0.555572	0.654082	6.12958e-05	0.0354689	0	0.310388
12	0.49378	0.601386	9.08945e-05	0.0439336	0	0.35459
13	0.429173	0.544896	0.000141921	0.0541385	0	0.400824
14	0.363699	0.486078	0.000237148	0.066363	0	0.447322
15	0.299831	0.427153	0.000431565	0.0808361	0	0.49158
16	0.240364	0.371059	0.000869117	0.0976347	0	0.530437
17	0.188051	0.321078	0.0019555	0.116534	0	0.560432
18	0.145249	0.279836	0.00489909	0.136774	0	0.57849
19	0.113795	0.247463	0.0133234	0.156614	0	0.582599
20	0.0957085	0.21892	0.0369564	0.172294	0	0.571829
21	0.0956911	0.183466	0.093483	0.177345	0	0.545706
22	0.126245	0.137209	0.190529	0.167665	0	0.504597
23	0.211011	0.0945146	0.304905	0.148819	0	0.451762
24	0.3634	0.065134	0.410907	0.12862	0	0.395339
25	0.540864	0.0465428	0.499474	0.110644	0	0.34334
26	0.68155	0.0345988	0.570744	0.0956867	0	0.29897
27	0.773588	0.026635	0.627615	0.0835083	0	0.262242
28	0.832563	0.0211178	0.673193	0.0736172	0	0.232072
29	0.872001	0.0171608	0.710081	0.0655355	0	0.207222
30	0.899575	0.0142349	0.740292	0.0588702	0	0.186603
31	0.919522	0.0120143	0.765334	0.0533154	0	0.169336
32	0.934338	0.0102896	0.786338	0.0486361	0	0.154736
33	0.94559	0.00892412	0.804147	0.0446546	0	0.142274
34	0.954298	0.00782417	0.819402	0.0412337	0	0.13154
35	0.961149	0.00692461	0.832588	0.0382698	0	0.122218
36	0.966621	0.00617909	0.844081	0.0356808	0	0.114059
37	0.971053	0.00555413	0.854176	0.0334026	0	0.106867
38	0.974682	0.00502435	0.863104	0.0313846	0	0.100487
39	0.977688	0.00457145	0.87105	0.0295856	0	0.0947933
40	0.980206	0.00418086	0.878161	0.0279735	0	0.0896847
41	0.982331	0.00384136	0.884559	0.0265213	0	0.085078
42	0.98414	0.00354438	0.890344	0.0252071	0	0.0809042
43	0.985691	0.00328281	0.895597	0.0240128	0	0.0771077
44	0.987029	0.00305119	0.900386	0.0229224	0	0.07364
45	0.988193	0.00284495	0.90477	0.0219242	0	0.0704612
46	0.989209	0.00266043	0.908795	0.0210063	0	0.0675381
47	0.990105	0.00249462	0.912505	0.0201599	0	0.0648404
48	0.990894	0.00234498	0.915933	0.0193773	0	0.0623443
49	0.991592	0.00220957	0.91911	0.0186518	0	0.0600288
50	0.992216	0.00208638	0.922062	0.0179772	0	0.0578746
51	0.992776	0.00197399	0.924811	0.0173484	0	0.0558665
52	0.993275	0.00187122	0.927379	0.016761	0	0.0539892
53	0.993726	0.00177693	0.92978	0.0162112	0	0.0522318
54	0.994134	0.00169018	0.932032	0.0156955	0	0.0505823
55	0.994504	0.00161014	0.934147	0.015211	0	0.0490321
56	0.994841	0.0015361	0.936137	0.0147549	0	0.047572
57	0.99515	0.00146749	0.938013	0.0143247	0	0.0461947
58	0.995431	0.00140374	0.939784	0.0139185	0	0.0448939
59	0.995686	0.00134443	0.941459	0.0135342	0	0.0436628
60	0.995924	0.00128919	0.943045	0.0131701	0	0.0424961
61	0.996141	0.00123752	0.944548	0.012825	0	0.0413891
62	0.996341	0.00118919	0.945977	0.0124971	0	0.0403371
63	0.996528	0.00114391	0.947335	0.012185	0	0.0393366
64	0.996699	0.00110137	0.948627	0.0118879	0	0.0383836
65	0.996858	0.00106141	0.949858	0.0116051	0	0.037475
66	0.997011	0.00102373	0.951033	0.0113351	0	0.0366079
67	0.997145	0.000988178	0.952155	0.011077	0	0.0357796
68	0.997278	0.000954644	0.953228	0.0108304	0	0.0349873
69	0.997395	0.000922906	0.954254	0.0105942	0	0.0342289
70	0.99751	0.000892869	0.955237	0.010368	0	0.0335022
71	0.997613	0.000864468	0.956179	0.010151	0	0.0328053
72	0.997713	0.000837513	0.957083	0.0099428	0	0.0321365
73	0.99781	0.000811901	0.957951	0.00974292	0	0.0314938
74	0.997897	0.000787523	0.958786	0.00955075	0	0.0308761
75	0.997979	0.000764377	0.959588	0.00936601	0	0.0302818
76	0.998056	0.000742304	0.96036	0.00918805	0	0.0297098
77	0.998128	0.00072135	0.961103	0.00901665	0	0.0291587
78	0.998199	0.000701258	0.96182	0.00885145	0	0.0286272
79	0.998267	0.000682075	0.962511	0.0086922	0	0.0281145
80	0.998326	0.000663765	0.963178	0.00853836	0	0.0276197
81	0.998386	0.000646232	0.963822	0.00839012	0	0.0271419
82	0.998442	0.000629443	0.964443	0.00824662	0	0.0266805
83	0.998494	0.000613384	0.965045	0.0081079	0	0.0262342
84	0.998546	0.000597982	0.965626	0.00797372	0	0.0258023
85	0.998595	0.000583198	0.966189	0.00784389	0	0.0253844
86	0.998639	0.000569042	0.966733	0.00771823	0	0.0249795
87	0.998681	0.000555434	0.967261	0.00759652	0	0.024587
88	0.998726	0.000542333	0.967773	0.00747844	0	0.0242067
89	0.998764	0.000529745	0.968269	0.00736381	0	0.0238377
90	0.998804	0.000517616	0.96875	0.00725268	0	0.02348
91	0.998835	0.000505996	0.969217	0.00714491	0	0.0231323
92	0.998871	0.000494776	0.96967	0.00704033	0	0.0227948
93	0.998905	0.000483961	0.97011	0.00693866	0	0.0224672
94	0.998935	0.000473523	0.970538	0.00683992	0	0.022149
95	0.998969	0.000463468	0.970954	0.0067439	0	0.0218391
96	0.998995	0.000453727	0.971358	0.00665042	0	0.0215379
97	0.999021	0.000444366	0.971751	0.00655954	0	0.0212448
98	0.999049	0.000435286	0.972134	0.00647118	0	0.0209596
99	0.999075	0.000426526	0.972507	0.00638508	0	0.0206818
100	0.999099	0.000418055	0.97287	0.00630117	0	0.0204112
101	0.999121	0.000409874	0.973223	0.00621953	0	0.0201475
102	0.999148	0.000401914	0.973568	0.00613976	0	0.0198904
103	0.999169	0.000394204	0.973904	0.00606212	0	0.01964
104	0.999189	0.000386734	0.974232	0.00598631	0	0.0193954
105	0.999209	0.000379516	0.974551	0.00591248	0	0.0191571
106	0.999228	0.000372492	0.974862	0.0058404	0	0.0189247
107	0.999246	0.000365714	0.975167	0.00577003	0	0.0186977
108	0.999264	0.000359145	0.975463	0.00570143	0	0.0184761
109	0.999284	0.000352769	0.975754	0.00563429	0	0.0182594
110	0.999299	0.000346562	0.976037	0.00556858	0	0.0180477
111	0.999315	0.000340531	0.976314	0.00550451	0	0.0178408
112	0.999331	0.000334669	0.976585	0.00544186	0	0.0176386
113	0.999347	0.000328977	0.976849	0.00538073	0	0.017441
114	0.999361	0.000323474	0.977108	0.00532087	0	0.0172475
115	0.999376	0.000318112	0.977361	0.00526224	0	0.0170585
116	0.99939	0.000312866	0.977609	0.00520479	0	0.0168735
117	0.999404	0.000307795	0.977851	0.00514879	0	0.0166922
118	0.999416	0.000302852	0.978088	0.00509387	0	0.016515
119	0.999429	0.000298037	0.978321	0.00504018	0	0.0163411
120	0.999442	0.00029335	0.978548	0.00498752	0	0.016171
121	0.999452	0.000288749	0.978771	0.00493615	0	0.0160045
122	0.999464	0.000284274	0.978989	0.00488557	0	0.0158414
123	0.999473	0.000279933	0.979202	0.00483606	0	0.0156815
124	0.999483	0.000275681	0.979412	0.00478769	0	0.0155249
125	0.999495	0.000271573	0.979617	0.00474023	0	0.0153712
126	0.999506	0.000267541	0.979818	0.00469364	0	0.0152206
127	0.999515	0.000263576	0.980016	0.00464794	0	0.0150729
128	0.999524	0.000259721	0.980209	0.00460314	0	0.014928
129	0.999534	0.000255981	0.980399	0.00455917	0	0.0147858
130	0.999545	0.000252324	0.980585	0.00451586	0	0.0146464
131	0.999551	0.000248736	0.980768	0.00447365	0	0.0145095
132	0.999558	0.000245231	0.980948	0.00443194	0	0.014375
133	0.999565	0.000241819	0.981124	0.00439103	0	0.0142433
134	0.999574	0.000238528	0.981297	0.00435105	0	0.0141138
135	0.999582	0.000235258	0.981466	0.00431185	0	0.0139864
136	0.999591	0.000232091	0.981633	0.00427326	0	0.0138614
137	0.999597	0.000228985	0.981797	0.00423526	0	0.0137385
138	0.999604	0.000225952	0.981958	0.00419793	0	0.013618
139	0.999611	0.000222986	0.982116	0.00416132	0	0.0134993
140	0.999619	0.000220059	0.982272	0.00412535	0	0.0133828
141	0.999624	0.000217214	0.982425	0.00408994	0	0.0132681
142	0.99963	0.000214413	0.982575	0.00405517	0	0.0131554
143	0.999639	0.000211691	0.982723	0.004021	0	0.0130446
144	0.999645	0.000209043	0.982868	0.00398727	0	0.0129357
145	0.999651	0.000206439	0.983011	0.0039543	0	0.0128284
146	0.999655	0.000203876	0.983151	0.00392169	0	0.0127231
147	0.999665	0.000201381	0.98329	0.00388964	0	0.0126195
148	0.999668	0.000198946	0.983425	0.00385814	0	0.0125177
149	0.999672	0.000196539	0.983559	0.00382713	0	0.0124173
150	0.999678	0.000194152	0.983691	0.0037966	0	0.0123185
151	0.999682	0.000191825	0.98382	0.00376651	0	0.0122214
152	0.999688	0.00018956	0.983948	0.00373691	0	0.0121258
153	0.999694	0.00018731	0.984073	0.00370773	0	0.0120315
154	0.999698	0.000185128	0.984197	0.00367905	0	0.0119386
155	0.999702	0.000182967	0.984319	0.0036508	0	0.0118473
156	0.999708	0.000180883	0.984439	0.00362283	0	0.0117573
157	0.999712	0.000178831	0.984557	0.00359551	0	0.0116687
158	0.999716	0.000176808	0.984673	0.00356859	0	0.0115814
159	0.999718	0.000174803	0.984788	0.00354211	0	0.0114953
160	0.999724	0.000172851	0.984901	0.00351591	0	0.0114104
161	0.999728	0.000170946	0.985012	0.00349002	0	0.0113269
162	0.999735	0.000169058	0.985122	0.00346464	0	0.0112448
163	0.999735	0.000167211	0.985229	0.00343958	0	0.0111637
164	0.99974	0.000165399	0.985336	0.00341487	0	0.0110837
165	0.999744	0.000163612	0.985441	0.00339053	0	0.0110049
166	0.999745	0.000161864	0.985544	0.00336643	0	0.0109274
167	0.999753	0.000160161	0.985646	0.00334273	0	0.0108508
168	0.999755	0.000158466	0.985747	0.0033194	0	0.0107753
169	0.999757	0.000156808	0.985846	0.00329635	0	0.0107005
170	0.99976	0.000155169	0.985944	0.00327361	0	0.010627
171	0.999765	0.000153574	0.986041	0.00325114	0	0.0105546
172	0.999766	0.000151999	0.986136	0.00322905	0	0.010483
173	0.999769	0.000150435	0.98623	0.00320724	0	0.0104124
174	0.999775	0.000148934	0.986323	0.00318569	0	0.0103428
175	0.999777	0.000147429	0.986414	0.00316456	0	0.0102742
176	0.999779	0.000145946	0.986504	0.00314366	0	0.0102065
177	0.999783	0.00014449	0.986593	0.00312296	0	0.0101394
178	0.999785	0.000143064	0.986681	0.00310245	0	0.0100734
179	0.999787	0.000141658	0.986768	0.00308233	0	0.0100081
180	0.99979	0.000140281	0.986854	0.0030624	0	0.00994381
181	0.999794	0.000138907	0.986938	0.00304273	0	0.00988024
182	0.999798	0.000137579	0.987022	0.00302324	0	0.00981761
183	0.999802	0.000136261	0.987104	0.00300413	0	0.0097556
184	0.9998	0.000134968	0.987186	0.00298522	0	0.0096943
185	0.999806	0.00013371	0.987266	0.00296665	0	0.0096339
186	0.999808	0.000132466	0.987345	0.00294812	0	0.00957428
187	0.999811	0.000131233	0.987424	0.00292988	0	0.00951528
188	0.999811	0.000130026	0.987501	0.00291197	0	0.00945713
189	0.999815	0.000128823	0.987577	0.00289425	0	0.00939952
190	0.999815	0.000127642	0.987653	0.00287677	0	0.0093428
191	0.999819	0.000126501	0.987727	0.00285941	0	0.00928666
192	0.99982	0.000125373	0.987801	0.00284229	0	0.00923112
193	0.999822	0.000124249	0.987874	0.00282546	0	0.00917642
194	0.999825	0.00012313	0.987946	0.00280872	0	0.00912224
195	0.999826	0.000122049	0.988017	0.00279217	0	0.00906855
196	0.999827	0.000120961	0.988088	0.00277586	0	0.00901565
197	0.99983	0.000119909	0.988157	0.00275974	0	0.00896342
198	0.999831	0.00011886	0.988225	0.00274386	0	0.00891179
199	0.999833	0.000117821	0.988293	0.00272808	0	0.00886064
200	0.999839	0.000116817	0.988361	0.0027125	0	0.00880997
201	0.999838	0.000115825	0.988427	0.00269702	0	0.00876005
202	0.999839	0.000114831	0.988493	0.00268172	0	0.00871073
203	0.999845	0.000113863	0.988558	0.00266666	0	0.00866178
204	0.999844	0.000112909	0.988622	0.00265176	0	0.0086136
205	0.999847	0.000111965	0.988685	0.00263702	0	0.00856565
206	0.99985	0.00011103	0.988748	0.0026224	0	0.00851829
207	0.999849	0.000110101	0.98881	0.00260797	0	0.00847152
208	0.999847	0.000109213	0.988872	0.00259372	0	0.00842525
209	0.999853	0.000108331	0.988932	0.00257957	0	0.00837961
210	0.999854	0.000107447	0.988993	0.00256567	0	0.00833423
211	0.999856	0.000106587	0.989052	0.00255173	0	0.00828958
212	0.999858	0.000105745	0.989111	0.00253807	0	0.00824535
213	0.999858	0.000104893	0.989169	0.00252458	0	0.00820162
214	0.999857	0.000104066	0.989226	0.00251121	0	0.00815829
215	0.999861	0.000103238	0.989283	0.00249805	0	0.00811542
216	0.999862	0.00010242	0.98934	0.00248497	0	0.00807292
217	0.999867	0.000101616	0.989395	0.00247205	0	0.00803099
218	0.999864	0.000100823	0.98945	0.00245928	0	0.0079894
219	0.999866	0.00010005	0.989505	0.00244655	0	0.00794829
220	0.999867	9.92646e-05	0.989559	0.00243401	0	0.0079076
221	0.999869	9.84971e-05	0.989613	0.00242148	0	0.00786724
222	0.99987	9.7735e-05	0.989666	0.00240909	0	0.00782731
223	0.999871	9.69958e-05	0.989718	0.0023968	0	0.00778785
224	0.999873	9.62688e-05	0.98977	0.00238471	0	0.00774875
225	0.999874	9.55412e-05	0.989822	0.00237276	0	0.00770994
226	0.999875	9.48212e-05	0.989873	0.00236095	0	0.0076716
227	0.999878	9.41186e-05	0.989923	0.00234929	0	0.00763369
228	0.999879	9.34081e-05	0.989973	0.00233769	0	0.00759613
229	0.999881	9.27198e-05	0.990022	0.00232625	0	0.00755887
230	0.999882	9.20509e-05	0.990071	0.00231489	0	0.00752198
231	0.999881	9.13923e-05	0.99012	0.00230364	0	0.0074854
232	0.999884	9.07334e-05	0.990167	0.00229255	0	0.0074493
233	0.999884	9.00639e-05	0.990215	0.00228154	0	0.00741348
234	0.99989	8.93992e-05	0.990262	0.00227059	0	0.00737802
235	0.999888	8.87611e-05	0.990309	0.00225976	0	0.00734289
236	0.999889	8.81339e-05	0.990355	0.00224904	0	0.00730812
237	0.999891	8.75001e-05	0.990401	0.00223831	0	0.00727368
238	0.99989	8.68853e-05	0.990446	0.00222778	0	0.00723957
239	0.999892	8.62624e-05	0.990491	0.00221727	0	0.00720583
240	0.999892	8.5644e-05	0.990535	0.00220689	0	0.0071723
241	0.999897	8.50411e-05	0.990579	0.00219664	0	0.00713912
242	0.999898	8.44448e-05	0.990623	0.00218646	0	0.00710612
243	0.999896	8.38574e-05	0.990666	0.00217647	0	0.00707352
244	0.999896	8.32738e-05	0.990709	0.00216648	0	0.00704113
245	0.999897	8.27002e-05	0.990752	0.00215663	0	0.00700894
246	0.999896	8.21491e-05	0.990794	0.00214679	0	0.00697718
247	0.9999	8.15743e-05	0.990836	0.00213705	0	0.00694579
248	0.9999	8.10216e-05	0.990877	0.0021275	0	0.00691453
249	0.999902	8.04901e-05	0.990918	0.0021179	0	0.00688367
250	0.9999	7.99521e-05	0.990958	0.00210846	0	0.00685316
251	0.999902	7.94322e-05	0.990999	0.00209916	0	0.00682285
252	0.999902	7.88986e-05	0.991038	0.00208989	0	0.00679279
253	0.999905	7.83646e-05	0.991078	0.00208073	0	0.00676307
254	0.999905	7.78403e-05	0.991117	0.0020716	0	0.00673351
255	0.999906	7.7347e-05	0.991156	0.00206263	0	0.00670414
256	0.999908	7.68412e-05	0.991194	0.00205374	0	0.00667502
257	0.999908	7.63352e-05	0.991232	0.00204493	0	0.00664624
258	0.999908	7.58498e-05	0.99127	0.00203612	0	0.00661786
259	0.999908	7.53489e-05	0.991308	0.00202739	0	0.00658965
260	0.99991	7.48605e-05	0.991345	0.00201871	0	0.00656166
261	0.999909	7.43864e-05	0.991382	0.00201012	0	0.00653387
262	0.999909	7.39041e-05	0.991418	0.00200162	0	0.00650622
263	0.999913	7.34277e-05	0.991455	0.00199317	0	0.0064789
264	0.999913	7.29737e-05	0.99149	0.00198485	0	0.00645171
265	0.999911	7.25106e-05	0.991526	0.00197656	0	0.00642485
266	0.999913	7.2046e-05	0.991561	0.0019684	0	0.00639826
267	0.999913	7.16047e-05	0.991596	0.00196027	0	0.00637181
268	0.999919	7.11546e-05	0.991631	0.00195216	0	0.00634554
269	0.999916	7.07081e-05	0.991666	0.00194409	0	0.00631944
270	0.999918	7.02731e-05	0.9917	0.00193619	0	0.00629366
271	0.99992	6.98406e-05	0.991734	0.00192828	0	0.00626789
272	0.999919	6.9421e-05	0.991768	0.00192045	0	0.00624238
273	0.999917	6.89992e-05	0.991801	0.00191271	0	0.00621725
274	0.999918	6.85741e-05	0.991834	0.00190502	0	0.00619229
275	0.999919	6.81658e-05	0.991867	0.00189732	0	0.00616767
276	0.999921	6.77633e-05	0.991899	0.00188971	0	0.00614313
277	0.999921	6.73562e-05	0.991932	0.00188217	0	0.00611879
278	0.999922	6.69461e-05	0.991964	0.00187462	0	0.00609461
279	0.999921	6.65519e-05	0.991996	0.00186723	0	0.00607057
280	0.999922	6.61613e-05	0.992027	0.00185989	0	0.00604674
281	0.999922	6.57753e-05	0.992059	0.00185262	0	0.00602304
282	0.999922	6.53989e-05	0.99209	0.00184537	0	0.00599935
283	0.999927	6.50088e-05	0.992121	0.0018383	0	0.00597605
284	0.999928	6.4629e-05	0.992151	0.00183126	0	0.00595282
285	0.999927	6.42525e-05	0.992182	0.00182427	0	0.00592975
286	0.999929	6.38908e-05	0.992212	0.00181724	0	0.0059069
287	0.999929	6.35155e-05	0.992242	0.0018103	0	0.00588442
288	0.999926	6.31573e-05	0.992271	0.00180337	0	0.00586213
289	0.999928	6.28045e-05	0.992301	0.00179653	0	0.00583986
290	0.999929	6.24371e-05	0.99233	0.00178974	0	0.00581771
291	0.999928	6.20838e-05	0.992359	0.001783	0	0.0057959
292	0.999929	6.17397e-05	0.992388	0.00177626	0	0.00577419
293	0.999933	6.13764e-05	0.992416	0.0017697	0	0.00575262
294	0.999934	6.10315e-05	0.992445	0.00176308	0	0.00573115
295	0.999934	6.06981e-05	0.992473	0.00175658	0	0.00571
296	0.999933	6.0352e-05	0.992501	0.00175012	0	0.00568895
297	0.999932	6.00111e-05	0.992528	0.00174363	0	0.00566806
298	0.999934	5.96726e-05	0.992556	0.00173725	0	0.00564723
299	0.999934	5.93461e-05	0.992583	0.00173088	0	0.00562664
300	0.999933	5.90206e-05	0.99261	0.00172454	0	0.00560601

## Sheet: 0.2 fitness - R2+R3
Generations	Population Size	Total W	Total R1	Total R2	Total R3	Total D
0	1	0.95	0	0	0	0.05
1	0.924	0.938084	0	0.00106155	3.19364e-06	0.0608512
2	0.896457	0.925123	0	0.00233512	7.02686e-06	0.0725349
3	0.874624	0.909771	0	0.00387133	1.16644e-05	0.0863461
4	0.850824	0.891667	0	0.00572482	1.72931e-05	0.102591
5	0.823354	0.870403	0	0.00796146	2.41264e-05	0.121612
6	0.791528	0.845545	0	0.0106621	3.24704e-05	0.14376
7	0.754872	0.816661	0	0.0139246	4.26909e-05	0.169372
8	0.713024	0.783335	0	0.0178685	5.53283e-05	0.198741
9	0.665779	0.745227	0	0.0226393	7.10988e-05	0.232063
10	0.613167	0.702125	0	0.0284134	9.10652e-05	0.269371
11	0.555543	0.654042	0	0.0354018	0.000116846	0.31044
12	0.493736	0.601327	0	0.0438531	0.000151071	0.354669
13	0.429101	0.544816	0	0.0540426	0.000198061	0.400943
14	0.363583	0.48598	0	0.0662522	0.000265634	0.447502
15	0.299634	0.427056	0	0.0807165	0.000368291	0.491859
16	0.240001	0.371048	0	0.0975318	0.000534655	0.530886
17	0.187329	0.321417	0	0.116541	0.000822946	0.561218
18	0.143673	0.281345	0	0.137234	0.00135462	0.580067
19	0.110062	0.252717	0	0.158722	0.00238125	0.586179
20	0.0863357	0.235353	0	0.179825	0.00440059	0.580422
21	0.0714447	0.226998	0	0.199194	0.00831472	0.565493
22	0.0641197	0.224069	0	0.215412	0.0155454	0.544974
23	0.0636056	0.222535	0	0.227162	0.0279428	0.52236
24	0.0701641	0.218739	0	0.233447	0.0473256	0.500489
25	0.0852763	0.210178	0	0.233882	0.0747297	0.48121
26	0.111347	0.195978	0	0.228828	0.109784	0.46541
27	0.150341	0.176838	0	0.21927	0.150645	0.453247
28	0.201232	0.154473	0	0.206502	0.194544	0.444481
29	0.258487	0.130898	0	0.191817	0.238541	0.438744
30	0.314417	0.107895	0	0.1763	0.280138	0.435667
31	0.363418	0.0867434	0	0.160764	0.317574	0.434919
32	0.403501	0.0681812	0	0.145754	0.349852	0.436214
33	0.43499	0.0524974	0	0.131599	0.376612	0.439291
34	0.459006	0.039656	0	0.118474	0.397963	0.443907
35	0.47672	0.0294211	0	0.106442	0.414301	0.449837
36	0.489157	0.0214549	0	0.095496	0.426188	0.456861
37	0.497206	0.0153873	0	0.0855946	0.434249	0.464769
38	0.501617	0.0108576	0	0.07667	0.439114	0.473359
39	0.503063	0.00753952	0	0.0686443	0.441376	0.48244
40	0.502117	0.00515342	0	0.061439	0.441571	0.491837
41	0.499282	0.00346798	0	0.0549762	0.440169	0.501387
42	0.494996	0.00229808	0	0.0491837	0.437575	0.510943
43	0.489633	0.00150017	0	0.0439942	0.434127	0.520379
44	0.483507	0.000964726	0	0.0393461	0.430109	0.52958
45	0.476895	0.000611494	0	0.0351831	0.425743	0.538463
46	0.470014	0.000382155	0	0.0314558	0.421211	0.546951
47	0.463055	0.000235649	0	0.0281188	0.416653	0.554993
48	0.456156	0.000143444	0	0.0251319	0.412172	0.562552
49	0.449434	8.62609e-05	0	0.0224586	0.407848	0.569607
50	0.442974	5.12253e-05	0	0.020066	0.403731	0.576152
51	0.436838	3.00944e-05	0	0.0179262	0.39986	0.582184
52	0.431063	1.75036e-05	0	0.0160119	0.396251	0.58772
53	0.425673	1.00869e-05	0	0.0142995	0.392913	0.592777
54	0.42068	5.75564e-06	0	0.0127692	0.389846	0.597379
55	0.41608	3.26076e-06	0	0.0114012	0.387045	0.60155
56	0.411869	1.83304e-06	0	0.0101786	0.384498	0.605321
57	0.408026	1.02187e-06	0	0.00908581	0.382192	0.608721
58	0.404536	5.66093e-07	0	0.00810974	0.380109	0.611781
59	0.401375	3.1344e-07	0	0.00723813	0.378235	0.614526
60	0.398526	1.72558e-07	0	0.00645975	0.376552	0.616988
61	0.39596	9.37317e-08	0	0.00576463	0.375044	0.619191
62	0.393652	5.073e-08	0	0.00514381	0.373694	0.621163
63	0.391585	2.74066e-08	0	0.00458966	0.372486	0.622924
64	0.389732	1.50668e-08	0	0.00409487	0.371408	0.624497
65	0.388074	8.02166e-09	0	0.00365318	0.370447	0.625899
66	0.386594	4.03007e-09	0	0.00325916	0.369591	0.62715
67	0.385271	2.15432e-09	0	0.00290756	0.368828	0.628264
68	0.384093	1.14816e-09	0	0.00259385	0.368149	0.629257
69	0.383042	6.18731e-10	0	0.0023138	0.367545	0.630141
70	0.382106	3.14049e-10	0	0.00206398	0.367006	0.63093
71	0.381272	1.52123e-10	0	0.00184106	0.366527	0.631632
72	0.380527	7.09542e-11	0	0.00164227	0.366101	0.632256
73	0.379865	3.15902e-11	0	0.00146485	0.365722	0.632813
74	0.379276	2.37294e-11	0	0.00130651	0.365385	0.633309
75	0.37875	2.11221e-11	0	0.00116531	0.365084	0.633751
76	0.378283	7.93058e-12	0	0.00103943	0.364817	0.634143
77	0.377867	2.64643e-12	0	0.000927071	0.364579	0.634494
78	0.377497	0	0	0.000826846	0.364369	0.634804
79	0.377169	0	0	0.00073745	0.364182	0.635081
80	0.376879	0	0	0.000657754	0.364014	0.635328
81	0.376617	0	0	0.00058661	0.363865	0.635548
82	0.376384	0	0	0.000523186	0.363734	0.635743
83	0.376177	0	0	0.000466684	0.363617	0.635917
84	0.375996	0	0	0.000416182	0.36351	0.636074
85	0.375829	0	0	0.000371234	0.363416	0.636213
86	0.375681	0	0	0.000331166	0.363333	0.636335
87	0.375554	0	0	0.000295357	0.363259	0.636445
88	0.375439	0	0	0.00026345	0.363195	0.636541
89	0.375337	0	0	0.000234962	0.363136	0.636629
90	0.375245	0	0	0.000209571	0.363085	0.636706
91	0.375164	0	0	0.000186914	0.363037	0.636776
92	0.37509	0	0	0.000166685	0.362995	0.636838
93	0.375023	0	0	0.000148654	0.362958	0.636893
94	0.374965	0	0	0.000132577	0.362926	0.636941
95	0.374915	0	0	0.00011824	0.362897	0.636985
96	0.374869	0	0	0.000105446	0.362869	0.637026
97	0.374829	0	0	9.40354e-05	0.362846	0.63706
98	0.374793	0	0	8.38537e-05	0.362825	0.637091
99	0.374758	0	0	7.47741e-05	0.362808	0.637117
100	0.37473	0	0	6.66825e-05	0.362792	0.637141
101	0.374705	0	0	5.94784e-05	0.362778	0.637163
102	0.374684	0	0	5.30521e-05	0.362764	0.637183
103	0.374663	0	0	4.73117e-05	0.362753	0.637199
104	0.374645	0	0	4.22067e-05	0.362743	0.637214
105	0.374629	0	0	3.7638e-05	0.362734	0.637228
106	0.374615	0	0	3.35635e-05	0.362727	0.63724
107	0.374603	0	0	2.99334e-05	0.362719	0.637252
108	0.374592	0	0	2.66961e-05	0.362712	0.637261
109	0.374581	0	0	2.38189e-05	0.362705	0.637271
110	0.374571	0	0	2.12383e-05	0.3627	0.637278
111	0.374563	0	0	1.89457e-05	0.362694	0.637287
112	0.374554	0	0	1.68991e-05	0.362691	0.637292
113	0.374548	0	0	1.50755e-05	0.362687	0.637298
114	0.37454	0	0	1.34317e-05	0.362684	0.637303
115	0.374537	0	0	1.1977e-05	0.362681	0.637307
116	0.374533	0	0	1.06778e-05	0.362679	0.63731
117	0.374529	0	0	9.52189e-06	0.362677	0.637313
118	0.374525	0	0	8.48595e-06	0.362674	0.637317
119	0.374523	0	0	7.57401e-06	0.362672	0.63732
120	0.374519	0	0	6.75391e-06	0.362669	0.637324
121	0.374515	0	0	6.02262e-06	0.362668	0.637326
122	0.374513	0	0	5.36671e-06	0.362667	0.637327
123	0.374512	0	0	4.79032e-06	0.362667	0.637328
124	0.374509	0	0	4.27015e-06	0.362665	0.63733
125	0.374507	0	0	3.80702e-06	0.362664	0.637332
126	0.374505	0	0	3.39584e-06	0.362663	0.637333
127	0.374505	0	0	3.02884e-06	0.362662	0.637334
128	0.374504	0	0	2.70077e-06	0.362661	0.637336
129	0.374503	0	0	2.40667e-06	0.36266	0.637338
130	0.3745	0	0	2.14536e-06	0.362658	0.63734
131	0.374499	0	0	1.91468e-06	0.362658	0.63734
132	0.374498	0	0	1.71026e-06	0.362658	0.63734
133	0.374497	0	0	1.52494e-06	0.362658	0.637341
134	0.374497	0	0	1.35708e-06	0.362656	0.637343
135	0.374496	0	0	1.20626e-06	0.362654	0.637345
136	0.374492	0	0	1.07525e-06	0.362655	0.637344
137	0.374493	0	0	9.59841e-07	0.362654	0.637345
138	0.374492	0	0	8.5484e-07	0.362656	0.637343
139	0.374492	0	0	7.63233e-07	0.362656	0.637343
140	0.374493	0	0	6.80246e-07	0.362655	0.637345
141	0.374491	0	0	6.05242e-07	0.362654	0.637345
142	0.374491	0	0	5.38723e-07	0.362655	0.637344
143	0.374492	0	0	4.80184e-07	0.362655	0.637345
144	0.374491	0	0	4.271e-07	0.362655	0.637345
145	0.374492	0	0	3.81124e-07	0.362653	0.637346
146	0.374492	0	0	3.40456e-07	0.362655	0.637345
147	0.374493	0	0	3.02211e-07	0.362655	0.637345
148	0.374493	0	0	2.69209e-07	0.362654	0.637346
149	0.374492	0	0	2.40863e-07	0.362655	0.637345
150	0.374492	0	0	2.13147e-07	0.362655	0.637345
151	0.374493	0	0	1.89125e-07	0.362655	0.637344
152	0.374492	0	0	1.68599e-07	0.362655	0.637345
153	0.374492	0	0	1.50246e-07	0.362654	0.637346
154	0.374491	0	0	1.33907e-07	0.362655	0.637345
155	0.37449	0	0	1.19437e-07	0.362655	0.637345
156	0.374492	0	0	1.064e-07	0.362656	0.637344
157	0.374493	0	0	9.48883e-08	0.362655	0.637345
158	0.374492	0	0	8.42581e-08	0.362654	0.637346
159	0.374493	0	0	7.50535e-08	0.362654	0.637346
160	0.374494	0	0	6.70826e-08	0.362655	0.637345
161	0.374493	0	0	6.02414e-08	0.362654	0.637345
162	0.374491	0	0	5.34725e-08	0.362655	0.637345
163	0.374491	0	0	4.7654e-08	0.362655	0.637345
164	0.374493	0	0	4.22838e-08	0.362657	0.637343
165	0.374492	0	0	3.71863e-08	0.362657	0.637343
166	0.374494	0	0	3.36667e-08	0.362656	0.637344
167	0.374495	0	0	2.98989e-08	0.362656	0.637344
168	0.374494	0	0	2.65959e-08	0.362656	0.637344
169	0.374493	0	0	2.36587e-08	0.362656	0.637344
170	0.374494	0	0	2.10444e-08	0.362654	0.637346
171	0.374491	0	0	1.85852e-08	0.362655	0.637345
172	0.374492	0	0	1.65344e-08	0.362655	0.637345
173	0.374492	0	0	1.45664e-08	0.362655	0.637345
174	0.374492	0	0	1.29295e-08	0.362654	0.637346
175	0.374491	0	0	1.16024e-08	0.362655	0.637345
176	0.374493	0	0	1.01871e-08	0.362654	0.637346
177	0.374492	0	0	9.08964e-09	0.362654	0.637346
178	0.374492	0	0	8.1684e-09	0.362653	0.637347
179	0.37449	0	0	7.15106e-09	0.362654	0.637346
180	0.374491	0	0	6.22712e-09	0.362654	0.637346
181	0.374491	0	0	5.55954e-09	0.362654	0.637346
182	0.374491	0	0	4.95873e-09	0.362654	0.637346
183	0.37449	0	0	4.48877e-09	0.362655	0.637345
184	0.374493	0	0	3.87724e-09	0.362654	0.637346
185	0.374492	0	0	3.25508e-09	0.362654	0.637346
186	0.374492	0	0	2.87056e-09	0.362655	0.637345
187	0.374492	0	0	2.65693e-09	0.362655	0.637345
188	0.374493	0	0	2.28042e-09	0.362656	0.637344
189	0.374494	0	0	2.14957e-09	0.362656	0.637344
190	0.374492	0	0	2.01072e-09	0.362656	0.637344
191	0.374493	0	0	1.73568e-09	0.362657	0.637343
192	0.374495	0	0	1.45796e-09	0.362657	0.637343
193	0.374495	0	0	1.22832e-09	0.362655	0.637345
194	0.374494	0	0	1.11884e-09	0.362655	0.637345
195	0.374492	0	0	9.5596e-10	0.362655	0.637345
196	0.374493	0	0	8.625e-10	0.362655	0.637345
197	0.374492	0	0	8.43809e-10	0.362654	0.637346
198	0.374493	0	0	8.03754e-10	0.362655	0.637345
199	0.374492	0	0	6.72911e-10	0.362656	0.637344
200	0.374493	0	0	6.22173e-10	0.362655	0.637345
201	0.374491	0	0	4.94004e-10	0.362654	0.637346
202	0.374492	0	0	4.27246e-10	0.362654	0.637346
203	0.374492	0	0	3.52478e-10	0.362655	0.637345
204	0.374492	0	0	3.12424e-10	0.362654	0.637346
205	0.374491	0	0	3.28445e-10	0.362655	0.637345
206	0.374491	0	0	2.99073e-10	0.362654	0.637346
207	0.374492	0	0	2.42996e-10	0.362655	0.637345
208	0.374491	0	0	2.59018e-10	0.362655	0.637345
209	0.374491	0	0	1.76239e-10	0.362655	0.637345
210	0.374493	0	0	1.44195e-10	0.362655	0.637345
211	0.374491	0	0	1.38855e-10	0.362654	0.637346
212	0.374492	0	0	1.04141e-10	0.362654	0.637346
213	0.374491	0	0	9.07899e-11	0.362655	0.637345
214	0.374493	0	0	7.74381e-11	0.362655	0.637345
215	0.374492	0	0	6.14166e-11	0.362656	0.637344
216	0.374492	0	0	6.94273e-11	0.362654	0.637346
217	0.374492	0	0	6.14165e-11	0.362655	0.637345
218	0.374493	0	0	4.00541e-11	0.362655	0.637345
219	0.374493	0	0	2.13623e-11	0.362654	0.637346
220	0.37449	0	0	8.01089e-12	0.362655	0.637345
221	0.37449	0	0	5.3406e-12	0.362655	0.637345
222	0.374492	0	0	5.34057e-12	0.362655	0.637345
223	0.374492	0	0	8.01085e-12	0.362656	0.637344
224	0.374492	0	0	5.34057e-12	0.362655	0.637345
225	0.374491	0	0	2.67029e-12	0.362654	0.637346
226	0.374492	0	0	2.67028e-12	0.362655	0.637345
227	0.374493	0	0	2.67028e-12	0.362654	0.637346
228	0.374493	0	0	2.67028e-12	0.362655	0.637345
229	0.374492	0	0	2.67029e-12	0.362656	0.637344
230	0.374493	0	0	2.67028e-12	0.362655	0.637345
231	0.374493	0	0	1.06811e-11	0.362655	0.637345
232	0.37449	0	0	8.01089e-12	0.362656	0.637344
233	0.374491	0	0	1.33515e-11	0.362656	0.637344
234	0.374493	0	0	1.60217e-11	0.362655	0.637345
235	0.374493	0	0	8.01083e-12	0.362655	0.637345
236	0.374493	0	0	1.06811e-11	0.362655	0.637345
237	0.374492	0	0	2.67028e-12	0.362654	0.637346
238	0.37449	0	0	0	0.362654	0.637346
239	0.374492	0	0	0	0.362655	0.637345
240	0.374494	0	0	0	0.362655	0.637345
241	0.374493	0	0	0	0.362656	0.637344
242	0.374493	0	0	0	0.362655	0.637345
243	0.374492	0	0	0	0.362654	0.637346
244	0.37449	0	0	0	0.362654	0.637346
245	0.374491	0	0	0	0.362656	0.637344
246	0.374493	0	0	0	0.362656	0.637344
247	0.374494	0	0	0	0.362656	0.637344
248	0.374492	0	0	0	0.362656	0.637344
249	0.374494	0	0	0	0.362657	0.637343
250	0.374494	0	0	0	0.362656	0.637344
251	0.374494	0	0	0	0.362655	0.637345
252	0.374495	0	0	0	0.362657	0.637343
253	0.374497	0	0	0	0.362656	0.637344
254	0.374495	0	0	0	0.362655	0.637345
255	0.374494	0	0	0	0.362656	0.637344
256	0.374495	0	0	0	0.362657	0.637343
257	0.374494	0	0	0	0.362657	0.637343
258	0.374493	0	0	0	0.362656	0.637344
259	0.374493	0	0	0	0.362657	0.637343
260	0.374492	0	0	0	0.362656	0.637344
261	0.374493	0	0	0	0.362656	0.637344
262	0.374495	0	0	0	0.362655	0.637345
263	0.374493	0	0	0	0.362655	0.637345
264	0.374493	0	0	0	0.362656	0.637344
265	0.374493	0	0	0	0.362655	0.637345
266	0.374492	0	0	0	0.362655	0.637345
267	0.374493	0	0	0	0.362656	0.637344
268	0.374493	0	0	0	0.362654	0.637346
269	0.374493	0	0	0	0.362655	0.637345
270	0.374491	0	0	0	0.362655	0.637345
271	0.374493	0	0	0	0.362656	0.637344
272	0.374494	0	0	0	0.362657	0.637343
273	0.374494	0	0	0	0.362655	0.637345
274	0.374493	0	0	0	0.362655	0.637345
275	0.374492	0	0	0	0.362655	0.637345
276	0.374491	0	0	0	0.362656	0.637344
277	0.374493	0	0	0	0.362658	0.637342
278	0.374495	0	0	0	0.362657	0.637343
279	0.374494	0	0	0	0.362657	0.637343
280	0.374494	0	0	0	0.362658	0.637342
281	0.374494	0	0	0	0.362657	0.637343
282	0.374496	0	0	0	0.362657	0.637343
283	0.374496	0	0	0	0.362657	0.637343
284	0.374494	0	0	0	0.362655	0.637345
285	0.374491	0	0	0	0.362655	0.637345
286	0.374491	0	0	0	0.362655	0.637345
287	0.374492	0	0	0	0.362654	0.637346
288	0.374491	0	0	0	0.362655	0.637345
289	0.374492	0	0	0	0.362656	0.637344
290	0.374492	0	0	0	0.362655	0.637345
291	0.374493	0	0	0	0.362654	0.637346
292	0.374493	0	0	0	0.362655	0.637345
293	0.374492	0	0	0	0.362655	0.637345
294	0.374493	0	0	0	0.362655	0.637345
295	0.374494	0	0	0	0.362655	0.637345
296	0.374493	0	0	0	0.362655	0.637345
297	0.374492	0	0	0	0.362654	0.637346
298	0.374492	0	0	0	0.362653	0.637347
299	0.374489	0	0	0	0.362654	0.637346
300	0.374492	0	0	0	0.362654	0.637346

## Sheet: 0.2 fitness R1+R2+R3
Generations	Population Size	Total W	Total R1	Total R2	Total R3	Total D
0	1	0.95	0	0	0	0.05
1	0.924001	0.938084	1.06492e-06	0.00106053	3.19453e-06	0.0608513
2	0.896458	0.925122	2.36575e-06	0.00233279	7.03232e-06	0.0725358
3	0.874624	0.90977	3.98861e-06	0.00386744	1.1669e-05	0.0863469
4	0.850824	0.891666	6.02954e-06	0.005719	1.72926e-05	0.102592
5	0.823352	0.8704	8.62705e-06	0.00795361	2.41239e-05	0.121613
6	0.791526	0.845542	1.19919e-05	0.0106516	3.24612e-05	0.143762
7	0.754871	0.816655	1.64266e-05	0.013911	4.26882e-05	0.169375
8	0.713025	0.783326	2.24296e-05	0.017851	5.53369e-05	0.198745
9	0.665783	0.745212	3.07982e-05	0.0226173	7.11152e-05	0.232069
10	0.613173	0.702102	4.29053e-05	0.0283855	9.10958e-05	0.269379
11	0.555559	0.654004	6.12874e-05	0.035367	0.000116858	0.310451
12	0.493762	0.601267	9.08562e-05	0.0438088	0.000151018	0.354683
13	0.429151	0.544717	0.000141842	0.0539855	0.000197992	0.400958
14	0.363679	0.485814	0.000237059	0.0661759	0.000265532	0.447508
15	0.299828	0.426766	0.000431486	0.0806053	0.000368065	0.491829
16	0.240398	0.370493	0.000868941	0.0973417	0.000533905	0.530763
17	0.188161	0.320245	0.00195418	0.116142	0.000819758	0.560839
18	0.145507	0.278573	0.00489057	0.136202	0.00133933	0.578995
19	0.114309	0.245478	0.0132627	0.155704	0.00230144	0.583254
20	0.0966446	0.215854	0.0365829	0.170821	0.00397918	0.572763
21	0.0972776	0.179458	0.0918061	0.175248	0.00632936	0.547158
22	0.128616	0.133406	0.186052	0.165376	0.00842515	0.506741
23	0.213613	0.0916166	0.297562	0.14676	0.00937682	0.454685
24	0.364386	0.0629431	0.40183	0.12687	0.00939412	0.398962
25	0.539035	0.0448059	0.489692	0.109149	0.00896827	0.347385
26	0.678061	0.0331695	0.560897	0.0943787	0.0083893	0.303165
27	0.769814	0.0254282	0.618041	0.0823352	0.00779044	0.266405
28	0.829096	0.0200791	0.664047	0.0725442	0.00722586	0.236103
29	0.86898	0.0162532	0.701418	0.0645394	0.00671379	0.211075
30	0.896978	0.0134325	0.732114	0.057935	0.00625663	0.190261
31	0.917298	0.0112972	0.757621	0.0524301	0.00585109	0.1728
32	0.932429	0.00964411	0.779058	0.0477936	0.00549135	0.158013
33	0.943941	0.0083384	0.797268	0.0438481	0.00517146	0.145374
34	0.952863	0.0072891	0.812886	0.0404599	0.00488633	0.134478
35	0.959898	0.00643311	0.826404	0.0375245	0.00463119	0.125007
36	0.965522	0.00572531	0.8382	0.0349613	0.00440154	0.116712
37	0.970081	0.00513329	0.848571	0.0327069	0.00419423	0.109395
38	0.97382	0.00463247	0.857751	0.0307106	0.00400614	0.1029
39	0.976916	0.00420524	0.865927	0.0289318	0.00383499	0.0971009
40	0.979513	0.00383736	0.87325	0.0273388	0.0036785	0.0918952
41	0.981703	0.00351826	0.879843	0.0259042	0.00353492	0.0871997
42	0.98357	0.00323958	0.885807	0.0246063	0.00340286	0.082944
43	0.985171	0.00299464	0.891226	0.023427	0.00328089	0.0790714
44	0.986553	0.00277814	0.896169	0.0223513	0.00316798	0.0755331
45	0.987756	0.00258567	0.900695	0.0213666	0.00306299	0.0722893
46	0.988807	0.00241377	0.904854	0.0204619	0.00296538	0.0693047
47	0.989732	0.0022595	0.908688	0.0196278	0.00287421	0.0665509
48	0.990547	0.00212055	0.912232	0.0188567	0.0027889	0.0640018
49	0.991273	0.0019948	0.915518	0.018142	0.00270887	0.0616362
50	0.991916	0.00188063	0.918572	0.0174778	0.00263376	0.0594357
51	0.992496	0.00177669	0.921418	0.0168589	0.00256293	0.0573835
52	0.993014	0.00168168	0.924076	0.0162809	0.00249622	0.0554654
53	0.99348	0.00159461	0.926563	0.0157404	0.00243318	0.053669
54	0.993903	0.00151462	0.928896	0.0152334	0.00237355	0.0519829
55	0.994288	0.00144094	0.931087	0.0147571	0.00231696	0.0503977
56	0.994637	0.0013729	0.93315	0.0143089	0.00226331	0.0489047
57	0.994952	0.00130983	0.935096	0.0138863	0.00221228	0.047496
58	0.995246	0.00125136	0.936932	0.0134876	0.00216371	0.0461652
59	0.99551	0.001197	0.938669	0.0131104	0.00211749	0.0449057
60	0.995755	0.00114638	0.940315	0.0127532	0.00207337	0.0437122
61	0.995983	0.00109906	0.941875	0.0124146	0.00203118	0.0425798
62	0.996193	0.00105491	0.943358	0.0120929	0.00199082	0.0415035
63	0.996384	0.00101357	0.944768	0.011787	0.00195228	0.0404794
64	0.996565	0.000974799	0.94611	0.0114958	0.00191528	0.039504
65	0.996731	0.000938387	0.947389	0.0112185	0.00187979	0.0385739
66	0.996886	0.000904115	0.94861	0.0109539	0.00184572	0.0376861
67	0.997028	0.000871837	0.949776	0.0107012	0.00181299	0.0368374
68	0.997163	0.000841309	0.950892	0.0104596	0.0017816	0.036026
69	0.997287	0.000812556	0.951958	0.0102283	0.00175139	0.0352494
70	0.997407	0.000785307	0.952981	0.0100069	0.00172223	0.0345049
71	0.997514	0.000759581	0.953961	0.00979465	0.00169401	0.0337907
72	0.997618	0.000735191	0.954901	0.00959111	0.00166688	0.0331056
73	0.997715	0.00071203	0.955804	0.00939573	0.00164067	0.0324474
74	0.997804	0.00069006	0.956672	0.00920799	0.00161539	0.0318145
75	0.997891	0.000669184	0.957507	0.00902723	0.00159097	0.0312055
76	0.997975	0.000649272	0.95831	0.00885348	0.00156739	0.0306194
77	0.99805	0.000630342	0.959085	0.00868605	0.0015445	0.0300544
78	0.998125	0.000612267	0.959831	0.00852481	0.00152235	0.0295095
79	0.998192	0.000595078	0.96055	0.00836924	0.00150095	0.0289845
80	0.998253	0.000578586	0.961245	0.00821909	0.00148015	0.0284775
81	0.998316	0.000562849	0.961915	0.00807436	0.00145993	0.0279877
82	0.998373	0.000547796	0.962563	0.00793437	0.00144038	0.0275145
83	0.998428	0.000533386	0.963189	0.00779904	0.00142147	0.0270569
84	0.998483	0.000519568	0.963795	0.00766824	0.00140301	0.0266141
85	0.998535	0.000506352	0.964381	0.00754162	0.00138507	0.0261855
86	0.998578	0.000493668	0.964949	0.00741894	0.00136765	0.0257706
87	0.998624	0.000481487	0.965499	0.00730029	0.00135073	0.0253681
88	0.998669	0.000469738	0.966033	0.00718512	0.00133427	0.0249781
89	0.998709	0.000458479	0.96655	0.00707372	0.00131824	0.0246
90	0.998749	0.000447663	0.967051	0.00696544	0.00130266	0.024233
91	0.998788	0.000437268	0.967538	0.00686038	0.00128748	0.0238767
92	0.998821	0.000427229	0.968011	0.00675833	0.00127268	0.0235308
93	0.998857	0.000417606	0.968471	0.00665928	0.00125819	0.0231943
94	0.998888	0.000408324	0.968917	0.00656306	0.00124408	0.0228678
95	0.998919	0.000399383	0.969351	0.00646952	0.0012304	0.0225499
96	0.998949	0.000390684	0.969773	0.00637853	0.00121698	0.0222409
97	0.998979	0.000382363	0.970184	0.00628997	0.00120384	0.0219401
98	0.999004	0.000374335	0.970583	0.00620404	0.00119104	0.0216473
99	0.999033	0.000366523	0.970972	0.00612039	0.00117851	0.0213624
100	0.999058	0.000358975	0.971352	0.00603874	0.00116626	0.0210845
101	0.999085	0.000351708	0.971721	0.00595933	0.00115434	0.020814
102	0.999105	0.000344645	0.97208	0.00588207	0.0011427	0.0205504
103	0.999129	0.000337835	0.972431	0.00580652	0.00113128	0.0202933
104	0.999153	0.000331237	0.972773	0.00573303	0.00112007	0.0200425
105	0.99917	0.000324844	0.973107	0.00566134	0.00110925	0.0197976
106	0.999194	0.000318665	0.973433	0.00559131	0.0010986	0.0195586
107	0.999213	0.000312684	0.973751	0.00552288	0.00108816	0.0193253
108	0.999229	0.000306834	0.974062	0.00545617	0.00107797	0.0190975
109	0.99925	0.000301195	0.974365	0.00539102	0.00106793	0.0188749
110	0.999268	0.000295716	0.974661	0.00532742	0.00105813	0.0186574
111	0.999282	0.000290395	0.974951	0.00526526	0.00104851	0.0184449
112	0.9993	0.000285231	0.975234	0.00520447	0.00103909	0.018237
113	0.999315	0.000280213	0.975511	0.0051452	0.00102988	0.0180341
114	0.999334	0.000275339	0.975781	0.00508719	0.00102082	0.0178354
115	0.999346	0.000270593	0.976046	0.00503037	0.00101194	0.0176411
116	0.999361	0.000266012	0.976305	0.00497476	0.00100321	0.0174512
117	0.999375	0.00026152	0.976558	0.0049204	0.00099466	0.0172653
118	0.99939	0.000257175	0.976806	0.00486708	0.000986288	0.017083
119	0.999401	0.000252927	0.977049	0.00481499	0.000978016	0.0169048
120	0.999414	0.000248785	0.977287	0.00476401	0.000969942	0.0167302
121	0.999426	0.000244775	0.97752	0.00471405	0.000962019	0.0165592
122	0.999437	0.000240897	0.977748	0.0046652	0.000954237	0.0163916
123	0.99945	0.000237122	0.977972	0.00461717	0.000946608	0.0162273
124	0.99946	0.000233414	0.978191	0.00457009	0.000939066	0.0160664
125	0.999472	0.000229793	0.978406	0.00452405	0.000931709	0.0159084
126	0.999484	0.00022625	0.978617	0.00447883	0.000924476	0.0157536
127	0.999493	0.000222822	0.978823	0.00443459	0.000917372	0.0156017
128	0.999502	0.000219474	0.979026	0.00439109	0.000910353	0.0154526
129	0.999511	0.000216207	0.979225	0.0043484	0.000903521	0.0153065
130	0.99952	0.000212983	0.979421	0.00430654	0.000896738	0.0151629
131	0.999528	0.000209877	0.979612	0.00426563	0.000890076	0.0150223
132	0.999538	0.000206826	0.9798	0.00422534	0.00088348	0.014884
133	0.999548	0.000203869	0.979985	0.0041858	0.000876971	0.0147483
134	0.999555	0.000200971	0.980167	0.00414694	0.000870611	0.0146149
135	0.999562	0.000198122	0.980345	0.00410876	0.000864324	0.014484
136	0.999569	0.000195374	0.98052	0.00407131	0.000858208	0.0143554
137	0.99958	0.000192671	0.980692	0.0040346	0.00085217	0.014229
138	0.999585	0.000190012	0.98086	0.00399855	0.000846265	0.0141049
139	0.999591	0.00018745	0.981026	0.00396303	0.000840359	0.0139829
140	0.9996	0.000184909	0.981189	0.00392814	0.000834621	0.0138632
141	0.999608	0.000182419	0.98135	0.00389384	0.000828972	0.0137452
142	0.999614	0.000180005	0.981507	0.00386029	0.000823433	0.0136292
143	0.99962	0.000177633	0.981662	0.00382722	0.000817927	0.0135154
144	0.999626	0.000175327	0.981814	0.00379463	0.000812531	0.0134033
145	0.999634	0.000173061	0.981964	0.00376269	0.000807184	0.0132933
146	0.999638	0.000170835	0.982111	0.00373125	0.0008019	0.0131849
147	0.999645	0.000168676	0.982256	0.00370024	0.000796719	0.0130784
148	0.999648	0.000166537	0.982399	0.00366975	0.00079157	0.0129736
149	0.999654	0.000164445	0.982539	0.0036397	0.00078654	0.0128706
150	0.999661	0.000162391	0.982677	0.00361015	0.000781534	0.0127689
151	0.999667	0.000160377	0.982813	0.00358118	0.000776617	0.0126688
152	0.999674	0.000158424	0.982947	0.00355265	0.0007718	0.0125702
153	0.999678	0.000156501	0.983079	0.00352455	0.000767019	0.0124733
154	0.999682	0.000154608	0.983208	0.0034969	0.000762349	0.0123778
155	0.999688	0.000152768	0.983336	0.00346955	0.000757645	0.0122839
156	0.999692	0.00015094	0.983462	0.00344271	0.000753043	0.0121916
157	0.999694	0.000149156	0.983586	0.00341636	0.000748541	0.0121004
158	0.999698	0.000147397	0.983708	0.00339039	0.000744045	0.0120105
159	0.999708	0.000145688	0.983828	0.00336477	0.000739691	0.011922
160	0.999708	0.000143993	0.983947	0.00333947	0.000735358	0.0118346
161	0.999713	0.000142348	0.984063	0.00331458	0.000731057	0.0117487
162	0.999717	0.000140713	0.984179	0.00328998	0.000726846	0.011664
163	0.999724	0.000139126	0.984292	0.0032658	0.000722654	0.0115802
164	0.999726	0.000137568	0.984404	0.00324199	0.000718517	0.0114977
165	0.999729	0.000136035	0.984515	0.00321845	0.000714418	0.0114165
166	0.999735	0.00013453	0.984623	0.00319542	0.000710381	0.0113364
167	0.999738	0.000133075	0.98473	0.00317259	0.000706432	0.0112575
168	0.999741	0.000131616	0.984836	0.00315001	0.00070252	0.0111796
169	0.999746	0.000130187	0.984941	0.00312788	0.000698617	0.0111028
170	0.999748	0.000128771	0.985043	0.00310591	0.000694794	0.0110271
171	0.999752	0.000127419	0.985145	0.00308441	0.00069103	0.0109524
172	0.999755	0.000126076	0.985245	0.00306299	0.000687325	0.010879
173	0.999758	0.000124751	0.985343	0.00304197	0.000683673	0.0108063
174	0.999762	0.000123437	0.985441	0.00302125	0.000680052	0.0107348
175	0.999766	0.000122154	0.985536	0.00300084	0.000676426	0.0106641
176	0.999766	0.000120898	0.985632	0.00298066	0.000672861	0.0105941
177	0.999773	0.000119656	0.985725	0.00296077	0.000669337	0.0105251
178	0.999774	0.000118434	0.985817	0.00294122	0.000665852	0.0104571
179	0.999781	0.000117231	0.985909	0.00292174	0.000662409	0.01039
180	0.99978	0.000116069	0.985999	0.00290258	0.00065905	0.0103238
181	0.999783	0.000114905	0.986087	0.00288373	0.000655677	0.0102584
182	0.999784	0.000113757	0.986175	0.00286507	0.000652361	0.0101938
183	0.999789	0.000112632	0.986262	0.0028466	0.000649093	0.0101301
184	0.999793	0.000111517	0.986347	0.00282845	0.000645883	0.0100672
185	0.999792	0.000110424	0.986432	0.0028105	0.000642636	0.0100049
186	0.999796	0.000109345	0.986515	0.00279269	0.000639429	0.00994329
187	0.9998	0.000108288	0.986598	0.00277518	0.000636337	0.00988259
188	0.999802	0.000107261	0.986679	0.00275786	0.000633184	0.00982265
189	0.999803	0.000106229	0.98676	0.00274073	0.000630149	0.00976334
190	0.999805	0.000105218	0.986839	0.00272379	0.000627163	0.00970497
191	0.999807	0.000104204	0.986917	0.00270712	0.000624147	0.00964723
192	0.999812	0.000103232	0.986995	0.00269062	0.000621208	0.00959012
193	0.999815	0.000102257	0.987072	0.00267431	0.000618289	0.00953344
194	0.999817	0.000101303	0.987147	0.00265827	0.00061533	0.00947765
195	0.999816	0.000100388	0.987222	0.00264235	0.000612476	0.00942248
196	0.999821	9.946e-05	0.987296	0.00262663	0.000609568	0.00936796
197	0.99982	9.85597e-05	0.98737	0.00261106	0.000606747	0.00931407
198	0.999823	9.76655e-05	0.987442	0.00259574	0.000603929	0.00926067
199	0.999827	9.6785e-05	0.987513	0.00258051	0.000601185	0.00920803
200	0.999828	9.59214e-05	0.987584	0.00256546	0.00059846	0.00915583
201	0.999832	9.50838e-05	0.987654	0.0025507	0.000595766	0.00910448
202	0.999831	9.42404e-05	0.987723	0.00253603	0.000593071	0.0090536
203	0.999833	9.33915e-05	0.987792	0.00252147	0.00059041	0.00900321
204	0.999836	9.25824e-05	0.987859	0.00250718	0.000587782	0.00895339
205	0.999839	9.17744e-05	0.987926	0.00249307	0.000585171	0.00890428
206	0.999838	9.09732e-05	0.987992	0.00247909	0.000582598	0.00885559
207	0.999841	9.01955e-05	0.988057	0.00246523	0.000580017	0.0088074
208	0.999839	8.9422e-05	0.988122	0.00245153	0.000577498	0.00875974
209	0.999844	8.86648e-05	0.988186	0.00243796	0.000575022	0.00871258
210	0.999846	8.79275e-05	0.988249	0.00242459	0.000572518	0.0086658
211	0.999847	8.71824e-05	0.988312	0.00241142	0.000570053	0.00861956
212	0.999845	8.64503e-05	0.988374	0.00239829	0.000567602	0.00857403
213	0.999849	8.57126e-05	0.988435	0.00238535	0.000565153	0.008529
214	0.999853	8.49897e-05	0.988496	0.00237245	0.00056274	0.00848428
215	0.999854	8.42964e-05	0.988556	0.00235968	0.000560418	0.00844002
216	0.999855	8.35977e-05	0.988615	0.00234711	0.000558059	0.0083962
217	0.999859	8.29064e-05	0.988674	0.0023346	0.000555739	0.00835306
218	0.99986	8.22425e-05	0.988732	0.00232225	0.00055342	0.00831025
219	0.99986	8.15639e-05	0.98879	0.00231003	0.000551185	0.00826761
220	0.999858	8.08978e-05	0.988847	0.00229793	0.000548929	0.00822566
221	0.999861	8.02556e-05	0.988903	0.00228601	0.000546717	0.0081843
222	0.999863	7.96122e-05	0.988959	0.00227417	0.000544485	0.0081432
223	0.999864	7.8971e-05	0.989014	0.00226244	0.000542274	0.00810237
224	0.999868	7.83523e-05	0.989069	0.00225095	0.000540118	0.00806187
225	0.999868	7.77466e-05	0.989123	0.00223949	0.000537961	0.00802187
226	0.99987	7.71531e-05	0.989177	0.00222809	0.00053583	0.0079824
227	0.99987	7.65631e-05	0.98923	0.00221687	0.000533733	0.00794321
228	0.999875	7.59516e-05	0.989282	0.00220577	0.000531616	0.00790429
229	0.999875	7.53643e-05	0.989334	0.00219475	0.000529523	0.00786586
230	0.999873	7.47817e-05	0.989386	0.00218386	0.00052744	0.00782777
231	0.999875	7.42067e-05	0.989437	0.00217311	0.000525407	0.00779008
232	0.999878	7.36229e-05	0.989488	0.00216243	0.000523365	0.00775267
233	0.999879	7.30701e-05	0.989538	0.00215182	0.000521335	0.00771589
234	0.999878	7.25095e-05	0.989588	0.00214128	0.000519352	0.00767925
235	0.999881	7.1964e-05	0.989637	0.00213089	0.000517327	0.00764309
236	0.999882	7.1429e-05	0.989685	0.00212066	0.000515379	0.00760726
237	0.999882	7.09004e-05	0.989734	0.0021104	0.000513438	0.00757154
238	0.999883	7.03836e-05	0.989782	0.00210022	0.000511481	0.00753621
239	0.999884	6.9865e-05	0.989829	0.00209025	0.000509599	0.00750127
240	0.999885	6.93558e-05	0.989876	0.0020803	0.000507687	0.00746666
241	0.999886	6.88662e-05	0.989922	0.00207048	0.000505835	0.0074324
242	0.999887	6.83581e-05	0.989969	0.0020607	0.000503972	0.00739844
243	0.999888	6.78566e-05	0.990014	0.00205113	0.000502112	0.00736488
244	0.999892	6.73666e-05	0.990059	0.0020416	0.000500301	0.00733143
245	0.999893	6.68959e-05	0.990104	0.00203211	0.000498472	0.00729853
246	0.99989	6.6426e-05	0.990148	0.00202267	0.000496656	0.00726593
247	0.999891	6.59656e-05	0.990192	0.00201337	0.000494838	0.00723339
248	0.999894	6.55004e-05	0.990236	0.0020042	0.000493067	0.00720122
249	0.999897	6.50489e-05	0.990279	0.00199504	0.000491303	0.00716938
250	0.999896	6.45742e-05	0.990322	0.00198599	0.000489575	0.00713773
251	0.999898	6.41385e-05	0.990365	0.00197703	0.000487817	0.00710638
252	0.999898	6.36905e-05	0.990407	0.00196806	0.000486116	0.00707544
253	0.999897	6.32486e-05	0.990448	0.00195932	0.000484368	0.00704488
254	0.999898	6.28044e-05	0.990489	0.00195065	0.000482678	0.00701443
255	0.999902	6.23676e-05	0.990531	0.00194197	0.000481003	0.0069841
256	0.999898	6.19349e-05	0.990571	0.00193332	0.000479343	0.00695427
257	0.999901	6.15139e-05	0.990611	0.00192489	0.00047768	0.00692463
258	0.999901	6.11029e-05	0.990651	0.00191646	0.000476048	0.00689527
259	0.999903	6.0702e-05	0.990691	0.00190807	0.000474405	0.00686596
260	0.999903	6.02826e-05	0.99073	0.00189981	0.000472767	0.00683698
261	0.999905	5.98929e-05	0.990769	0.00189161	0.000471179	0.00680815
262	0.999905	5.94953e-05	0.990808	0.00188341	0.000469579	0.00677969
263	0.999906	5.91102e-05	0.990846	0.00187527	0.000467992	0.00675146
264	0.999909	5.8727e-05	0.990884	0.00186728	0.000466386	0.00672346
265	0.999906	5.83469e-05	0.990922	0.00185932	0.00046483	0.00669558
266	0.999907	5.79556e-05	0.990959	0.00185148	0.000463284	0.006668
267	0.999908	5.75788e-05	0.990996	0.00184374	0.000461749	0.00664077
268	0.999911	5.72147e-05	0.991033	0.00183598	0.000460234	0.00661365
269	0.999913	5.68457e-05	0.991069	0.00182826	0.000458698	0.00658685
270	0.999914	5.64738e-05	0.991105	0.00182066	0.000457221	0.00656038
271	0.999913	5.61123e-05	0.991141	0.0018131	0.000455706	0.00653389
272	0.999913	5.5774e-05	0.991177	0.00180556	0.000454253	0.00650755
273	0.999915	5.54351e-05	0.991212	0.00179811	0.000452784	0.00648155
274	0.999915	5.50799e-05	0.991247	0.00179077	0.000451357	0.00645577
275	0.999918	5.47333e-05	0.991282	0.0017834	0.000449903	0.00643012
276	0.999917	5.44049e-05	0.991316	0.00177617	0.000448475	0.00640473
277	0.999917	5.40729e-05	0.99135	0.00176904	0.00044705	0.00637938
278	0.999917	5.37313e-05	0.991384	0.0017619	0.000445643	0.0063544
279	0.999916	5.34009e-05	0.991418	0.00175483	0.000444215	0.00632968
280	0.99992	5.30695e-05	0.991451	0.0017478	0.000442834	0.00630507
281	0.999921	5.27557e-05	0.991484	0.00174085	0.000441462	0.00628071
282	0.999919	5.2428e-05	0.991517	0.00173395	0.000440076	0.00625662
283	0.999921	5.20982e-05	0.991549	0.00172716	0.000438701	0.00623259
284	0.999922	5.1787e-05	0.991582	0.00172043	0.000437324	0.00620888
285	0.999923	5.14772e-05	0.991614	0.00171368	0.000435951	0.00618517
286	0.999923	5.11801e-05	0.991645	0.00170695	0.000434631	0.00616178
287	0.999926	5.08807e-05	0.991677	0.00170025	0.000433274	0.00613826
288	0.999928	5.05687e-05	0.991709	0.00169366	0.000431966	0.00611511
289	0.999926	5.0278e-05	0.99174	0.00168708	0.000430669	0.00609213
290	0.999925	4.99803e-05	0.991771	0.00168057	0.00042935	0.00606935
291	0.999927	4.96856e-05	0.991801	0.00167413	0.000428059	0.00604683
292	0.999927	4.94009e-05	0.991832	0.00166772	0.000426812	0.00602419
293	0.999928	4.91114e-05	0.991862	0.00166132	0.000425546	0.00600184
294	0.999928	4.88249e-05	0.991892	0.0016551	0.000424329	0.00597972
295	0.999928	4.85582e-05	0.991922	0.00164877	0.000423019	0.00595768
296	0.99993	4.82744e-05	0.991951	0.00164262	0.000421748	0.00593587
297	0.999928	4.79961e-05	0.991981	0.00163645	0.000420491	0.00591432
298	0.999928	4.7707e-05	0.99201	0.0016303	0.000419267	0.00589279
299	0.99993	4.74382e-05	0.992039	0.00162421	0.000418016	0.00587141
300	0.999931	4.71582e-05	0.992068	0.0016182	0.000416828	0.00585016

## Sheet: 0.8 fitness - no R
Generations	Population Size	Total W	Total R1	Total R2	Total R3	Total D
0	1	0.95				0.05
1	0.980002	0.910728				0.0892721
2	0.956306	0.849358				0.150642
3	0.919304	0.753859				0.246141
4	0.853192	0.617622				0.382378
5	0.739271	0.447617				0.552383
6	0.564921	0.272832				0.727168
7	0.349716	0.133921				0.866079
8	0.156859	0.0529502				0.94705
9	0.0441706	0.0197695				0.980231
10	0.00685055	0.0107984				0.989202
11	0.000686259	0.00915517				0.990845
12	6.00986e-05	0.00889244				0.991108
13	5.12802e-06	0.00890959				0.99109
14	4.37675e-07	0.00915797				0.990842
15	3.8574e-08	0.00923716				0.990763
16	3.395e-09	0.00883427				0.991166
17	2.81e-10	0.00986842				0.990132
18	3.6e-11	0				1
19	0
20
21
22
23
24
25
26

## Sheet: 0.8 fitness - R2 only
Generations	Population size	Total W	Total R1	Total R2	Total R3	Total D
0	1	0.95	0	0	0	0.05
1	0.980001	0.910728	0	0.00153526	0	0.0877369
2	0.956863	0.85049	0	0.00397516	0	0.145534
3	0.921387	0.758405	0	0.00771566	0	0.233879
4	0.858936	0.628996	0	0.0130002	0	0.358004
5	0.752781	0.468772	0	0.019613	0	0.511615
6	0.591599	0.302907	0	0.0266085	0	0.670484
7	0.390763	0.16673	0	0.0326125	0	0.800657
8	0.202239	0.0814281	0	0.0367359	0	0.881836
9	0.0777548	0.0413962	0	0.0390947	0	0.919509
10	0.0223224	0.0274679	0	0.0403685	0	0.932164
11	0.00533493	0.0237869	0	0.0411571	0	0.935056
12	0.00119697	0.0230431	0	0.041737	0	0.93522
13	0.000265629	0.0229944	0	0.0422043	0	0.934801
14	5.91037e-05	0.0231581	0	0.0426054	0	0.934237
15	1.32602e-05	0.023305	0	0.0428667	0	0.933828
16	2.99629e-06	0.0233867	0	0.0432095	0	0.933404
17	6.78381e-07	0.0236103	0	0.04333	0	0.93306
18	1.55301e-07	0.023937	0	0.0436315	0	0.932432
19	3.5922e-08	0.0232097	0	0.0437942	0	0.932996
20	8.098e-09	0.0237008	0	0.0484173	0	0.927882
21	1.812e-09	0.0234838	0	0.0485467	0	0.92797
22	4.54e-10	0.0280095	0	0.0421799	0	0.929811
23	1.3e-10	0.016129	0	0.0455408	0	0.93833
24	1.6e-11	0	0	0.166667	0	0.833333
25	0

## Sheet: 0.8 fitness - R1+R2
Generations	Population Size	Total W	Total R1	Total R2	Total R3	Total D
0	1	0.95	0	0	0	0.05
1	0.979999	0.910728	1.53422e-06	0.00153371	0	0.0877368
2	0.956863	0.85049	4.04103e-06	0.00397127	0	0.145534
3	0.921389	0.758404	8.10804e-06	0.0077079	0	0.23388
4	0.858938	0.628993	1.44823e-05	0.0129872	0	0.358006
5	0.752792	0.468767	2.4413e-05	0.0195933	0	0.511615
6	0.591622	0.302897	4.11489e-05	0.0265814	0	0.67048
7	0.390811	0.166715	7.7772e-05	0.0325786	0	0.800628
8	0.202337	0.0814038	0.00020111	0.036692	0	0.881703
9	0.0779815	0.0413164	0.000887739	0.0390203	0	0.918776
10	0.0229157	0.0269079	0.00697336	0.0400392	0	0.92608
11	0.00706059	0.018663	0.0644056	0.0384212	0	0.87851
12	0.00645203	0.00581629	0.236444	0.0317193	0	0.72602
13	0.0170596	0.00166358	0.378108	0.0259477	0	0.594281
14	0.0599001	0.00080455	0.486716	0.0214371	0	0.491042
15	0.207159	0.000471348	0.568254	0.0180392	0	0.413235
16	0.501004	0.000307796	0.630378	0.0154469	0	0.353867
17	0.743934	0.000215818	0.678551	0.0134357	0	0.307798
18	0.850323	0.000159191	0.716623	0.0118457	0	0.271372
19	0.894965	0.000122025	0.747264	0.0105656	0	0.242048
20	0.919133	9.63718e-05	0.772337	0.00951804	0	0.218048
21	0.93512	7.79865e-05	0.793162	0.00864767	0	0.198112
22	0.946732	6.43578e-05	0.810689	0.00791522	0	0.181332
23	0.955527	5.39982e-05	0.825613	0.00729135	0	0.167041
24	0.962362	4.59425e-05	0.838456	0.00675457	0	0.154743
25	0.967771	3.95587e-05	0.849611	0.00628838	0	0.144061
26	0.972124	3.44254e-05	0.859381	0.00588004	0	0.134704
27	0.975668	3.02166e-05	0.868003	0.0055197	0	0.126447
28	0.978593	2.67393e-05	0.875663	0.00519946	0	0.119111
29	0.98103	2.38395e-05	0.882509	0.00491315	0	0.112554
30	0.983078	2.13833e-05	0.888662	0.00465584	0	0.106661
31	0.984819	1.92968e-05	0.89422	0.00442356	0	0.101337
32	0.986309	1.74974e-05	0.899264	0.00421266	0	0.0965062
33	0.987597	1.59407e-05	0.903861	0.00402047	0	0.092103
34	0.988713	1.45868e-05	0.908066	0.00384463	0	0.0880747
35	0.989685	1.33966e-05	0.911927	0.00368315	0	0.0843766
36	0.990538	1.23499e-05	0.915484	0.00353444	0	0.0809694
37	0.991294	1.14226e-05	0.91877	0.00339711	0	0.0778218
38	0.991962	1.05973e-05	0.921815	0.00326976	0	0.074905
39	0.992557	9.85962e-06	0.924645	0.00315137	0	0.0721939
40	0.993088	9.19893e-06	0.927281	0.00304123	0	0.0696685
41	0.993565	8.60283e-06	0.929742	0.00293834	0	0.067311
42	0.993996	8.05838e-06	0.932045	0.002842	0	0.0651048
43	0.994387	7.57217e-06	0.934204	0.00275178	0	0.0630363
44	0.994739	7.12503e-06	0.936232	0.00266703	0	0.0610938
45	0.995059	6.71534e-06	0.938141	0.00258719	0	0.0592654
46	0.995351	6.33555e-06	0.93994	0.00251195	0	0.0575416
47	0.995622	5.99085e-06	0.94164	0.00244089	0	0.0559136
48	0.995867	5.67671e-06	0.943247	0.00237369	0	0.0543738
49	0.996093	5.38721e-06	0.94477	0.00230997	0	0.0529151
50	0.996303	5.11757e-06	0.946214	0.00224956	0	0.0515316
51	0.996493	4.86819e-06	0.947585	0.00219223	0	0.0502176
52	0.996673	4.63761e-06	0.948889	0.00213768	0	0.0489683
53	0.99684	4.42622e-06	0.950131	0.0020857	0	0.0477786
54	0.996989	4.22697e-06	0.951315	0.00203622	0	0.0466446
55	0.99713	4.0392e-06	0.952444	0.00198895	0	0.0455626
56	0.997263	3.8642e-06	0.953523	0.00194388	0	0.0445292
57	0.997386	3.70259e-06	0.954554	0.00190073	0	0.0435411
58	0.997502	3.54968e-06	0.955542	0.00185944	0	0.0425954
59	0.997609	3.40641e-06	0.956487	0.0018199	0	0.0416896
60	0.997707	3.27289e-06	0.957394	0.00178193	0	0.0408208
61	0.997802	3.14708e-06	0.958264	0.00174562	0	0.0399875
62	0.997895	3.02874e-06	0.959099	0.00171061	0	0.0391869
63	0.997978	2.91727e-06	0.959903	0.00167704	0	0.0384175
64	0.998056	2.81163e-06	0.960675	0.00164477	0	0.0376772
65	0.998131	2.71155e-06	0.961419	0.00161368	0	0.0369646
66	0.998199	2.61433e-06	0.962135	0.0015837	0	0.0362782
67	0.998267	2.52342e-06	0.962826	0.00155479	0	0.0356167
68	0.998331	2.43554e-06	0.963492	0.00152693	0	0.0349791
69	0.998389	2.35706e-06	0.964134	0.00150006	0	0.0343632
70	0.998445	2.27808e-06	0.964755	0.00147405	0	0.0337688
71	0.998498	2.20241e-06	0.965354	0.00144897	0	0.0331944
72	0.998548	2.13127e-06	0.965934	0.00142473	0	0.032639
73	0.9986	2.06431e-06	0.966495	0.00140125	0	0.0321019
74	0.998644	2.00146e-06	0.967038	0.00137859	0	0.0315817
75	0.998688	1.94095e-06	0.967563	0.00135662	0	0.0310781
76	0.998729	1.88211e-06	0.968073	0.00133537	0	0.0305899
77	0.998768	1.82469e-06	0.968567	0.00131465	0	0.0301167
78	0.99881	1.77231e-06	0.969045	0.00129459	0	0.0296582
79	0.998846	1.72237e-06	0.96951	0.00127518	0	0.0292133
80	0.998882	1.67617e-06	0.969961	0.00125626	0	0.0287811
81	0.998912	1.62902e-06	0.970399	0.00123798	0	0.0283616
82	0.998944	1.58369e-06	0.970824	0.00122017	0	0.027954
83	0.998975	1.54191e-06	0.971238	0.00120288	0	0.0275577
84	0.999005	1.50066e-06	0.97164	0.00118604	0	0.0271723
85	0.999032	1.45988e-06	0.972031	0.0011697	0	0.0267977
86	0.999058	1.42303e-06	0.972412	0.00115372	0	0.0264331
87	0.999084	1.38442e-06	0.972782	0.00113824	0	0.0260782
88	0.999106	1.34969e-06	0.973143	0.00112313	0	0.0257328
89	0.999128	1.3158e-06	0.973494	0.00110841	0	0.0253962
90	0.999153	1.28348e-06	0.973836	0.00109408	0	0.0250684
91	0.999176	1.25342e-06	0.974169	0.00108014	0	0.0247492
92	0.999197	1.22452e-06	0.974495	0.00106654	0	0.0244377
93	0.999217	1.19603e-06	0.974812	0.00105325	0	0.0241339
94	0.999235	1.16735e-06	0.975121	0.00104034	0	0.0238375
95	0.999253	1.14232e-06	0.975423	0.00102768	0	0.0235485
96	0.999273	1.11738e-06	0.975717	0.00101535	0	0.0232664
97	0.99929	1.09145e-06	0.976005	0.00100331	0	0.0229906
98	0.999307	1.06504e-06	0.976286	0.000991559	0	0.0227215
99	0.999322	1.04398e-06	0.97656	0.000980109	0	0.0224587
100	0.999337	1.02119e-06	0.976829	0.000968884	0	0.0222015
101	0.999354	1.00109e-06	0.977091	0.000957909	0	0.0219504
102	0.999367	9.79162e-07	0.977347	0.00094718	0	0.0217046
103	0.999381	9.59882e-07	0.977598	0.000936694	0	0.0214642
104	0.999394	9.38086e-07	0.977843	0.000926454	0	0.0212291
105	0.999409	9.16703e-07	0.978084	0.000916398	0	0.0209989
106	0.99942	8.99526e-07	0.978319	0.000906559	0	0.0207737
107	0.999434	8.80818e-07	0.978549	0.000896892	0	0.0205532
108	0.999448	8.64119e-07	0.978774	0.000887486	0	0.0203375
109	0.999458	8.46587e-07	0.978995	0.000878268	0	0.0201261
110	0.999468	8.30172e-07	0.979211	0.000869234	0	0.019919
111	0.999478	8.15077e-07	0.979422	0.000860378	0	0.0197164
112	0.999488	8.00119e-07	0.97963	0.000851688	0	0.0195177
113	0.9995	7.84921e-07	0.979833	0.000843187	0	0.0193229
114	0.999511	7.70886e-07	0.980032	0.000834894	0	0.019132
115	0.999519	7.55404e-07	0.980228	0.000826696	0	0.0189447
116	0.999531	7.42738e-07	0.98042	0.000818688	0	0.018761
117	0.99954	7.28813e-07	0.980607	0.000810833	0	0.018581
118	0.999546	7.16279e-07	0.980792	0.000803144	0	0.0184044
119	0.999555	7.03635e-07	0.980973	0.000795597	0	0.0182311
120	0.999564	6.88994e-07	0.98115	0.000788166	0	0.0180611
121	0.999571	6.75766e-07	0.981325	0.000780876	0	0.0178939
122	0.999579	6.64666e-07	0.981496	0.000773717	0	0.0177297
123	0.999585	6.51897e-07	0.981664	0.000766689	0	0.0175692
124	0.999592	6.40344e-07	0.981828	0.000759797	0	0.0174111
125	0.999601	6.30357e-07	0.981991	0.000753053	0	0.0172556
126	0.999609	6.19428e-07	0.98215	0.000746398	0	0.0171029
127	0.999617	6.09375e-07	0.982307	0.000739849	0	0.0169528
128	0.999622	5.99639e-07	0.98246	0.000733405	0	0.0168056
129	0.999628	5.89661e-07	0.982611	0.000727091	0	0.0166609
130	0.999636	5.80562e-07	0.98276	0.00072089	0	0.0165185
131	0.999641	5.71242e-07	0.982906	0.000714771	0	0.0163785
132	0.99965	5.63107e-07	0.98305	0.000708774	0	0.016241
133	0.999657	5.54331e-07	0.983191	0.000702881	0	0.0161056
134	0.999659	5.45761e-07	0.98333	0.000697109	0	0.0159723
135	0.999665	5.36146e-07	0.983467	0.000691421	0	0.0158414
136	0.999673	5.28374e-07	0.983601	0.000685788	0	0.0157125
137	0.999679	5.20512e-07	0.983734	0.000680271	0	0.0155855
138	0.999682	5.12129e-07	0.983864	0.00067481	0	0.0154608
139	0.999689	5.04636e-07	0.983992	0.000669446	0	0.0153381
140	0.999694	4.97983e-07	0.984118	0.00066413	0	0.0152173
141	0.999697	4.91033e-07	0.984242	0.000658949	0	0.0150982
142	0.999701	4.84254e-07	0.984365	0.000653855	0	0.014981
143	0.999703	4.78047e-07	0.984485	0.000648825	0	0.0148657
144	0.999711	4.70375e-07	0.984604	0.00064386	0	0.0147521
145	0.999716	4.63869e-07	0.98472	0.000638944	0	0.0146402
146	0.99972	4.57771e-07	0.984836	0.000634144	0	0.0145299
147	0.999723	4.52211e-07	0.984949	0.000629388	0	0.0144215
148	0.999727	4.46441e-07	0.98506	0.000624719	0	0.0143146
149	0.999731	4.40213e-07	0.98517	0.00062011	0	0.0142091
150	0.999735	4.33442e-07	0.985279	0.000615592	0	0.0141055
151	0.999738	4.28062e-07	0.985385	0.00061112	0	0.0140033
152	0.999742	4.22135e-07	0.98549	0.000606726	0	0.0139024
153	0.999744	4.15908e-07	0.985594	0.000602414	0	0.013803
154	0.999749	4.10212e-07	0.985697	0.000598158	0	0.0137049
155	0.999753	4.04712e-07	0.985797	0.000593991	0	0.0136084
156	0.999759	3.99046e-07	0.985897	0.00058983	0	0.0135129
157	0.999761	3.93283e-07	0.985995	0.000585756	0	0.0134191
158	0.999763	3.8872e-07	0.986091	0.000581735	0	0.0133265
159	0.999765	3.84658e-07	0.986187	0.000577748	0	0.0132351
160	0.999766	3.79611e-07	0.986281	0.000573794	0	0.013145
161	0.999773	3.74172e-07	0.986374	0.000569904	0	0.0130562
162	0.999778	3.6894e-07	0.986465	0.000566015	0	0.0129686
163	0.999783	3.64006e-07	0.986556	0.000562196	0	0.0128819
164	0.999785	3.59563e-07	0.986645	0.000558501	0	0.0127966
165	0.999785	3.55551e-07	0.986733	0.000554808	0	0.0127123
166	0.999786	3.51572e-07	0.986819	0.000551139	0	0.0126292
167	0.99979	3.48244e-07	0.986905	0.000547554	0	0.0125472
168	0.999795	3.43922e-07	0.986989	0.000544039	0	0.0124662
169	0.999797	3.39469e-07	0.987073	0.000540554	0	0.0123862
170	0.9998	3.35226e-07	0.987155	0.000537106	0	0.0123071
171	0.999802	3.30326e-07	0.987237	0.000533687	0	0.0122291
172	0.999805	3.25787e-07	0.987317	0.000530336	0	0.0121521
173	0.999808	3.22845e-07	0.987397	0.00052698	0	0.012076
174	0.99981	3.18787e-07	0.987475	0.000523676	0	0.0120009
175	0.999813	3.14521e-07	0.987553	0.000520447	0	0.0119267
176	0.999814	3.11568e-07	0.987629	0.000517244	0	0.0118535
177	0.999818	3.08072e-07	0.987705	0.000514069	0	0.0117811
178	0.999817	3.05169e-07	0.987779	0.00051096	0	0.0117097
179	0.999819	3.01809e-07	0.987853	0.000507876	0	0.0116392
180	0.999823	2.99219e-07	0.987926	0.000504856	0	0.0115693
181	0.999823	2.96308e-07	0.987998	0.000501835	0	0.0115003
182	0.999823	2.92794e-07	0.988069	0.000498818	0	0.0114321
183	0.999826	2.9039e-07	0.988139	0.000495876	0	0.0113647
184	0.999828	2.86457e-07	0.988209	0.000492963	0	0.0112981
185	0.99983	2.83695e-07	0.988277	0.000490126	0	0.0112324
186	0.999835	2.79998e-07	0.988345	0.000487292	0	0.0111673
187	0.999838	2.77689e-07	0.988412	0.000484496	0	0.011103
188	0.999836	2.75113e-07	0.988479	0.000481737	0	0.0110395
189	0.999838	2.72114e-07	0.988544	0.000479014	0	0.0109766
190	0.99984	2.69951e-07	0.988609	0.000476295	0	0.0109145
191	0.99984	2.66316e-07	0.988673	0.000473589	0	0.0108529
192	0.999845	2.64046e-07	0.988737	0.000470953	0	0.0107923
193	0.999846	2.61431e-07	0.988799	0.000468315	0	0.0107321
194	0.999851	2.58358e-07	0.988861	0.000465753	0	0.0106728
195	0.999853	2.55915e-07	0.988923	0.000463195	0	0.010614
196	0.999851	2.52417e-07	0.988983	0.000460652	0	0.0105558
197	0.999853	2.50156e-07	0.989043	0.000458117	0	0.0104982
198	0.999853	2.47957e-07	0.989103	0.000455632	0	0.0104413
199	0.999855	2.44918e-07	0.989162	0.000453186	0	0.010385
200	0.999859	2.42882e-07	0.989219	0.000450764	0	0.0103297
201	0.99986	2.41138e-07	0.989277	0.000448366	0	0.0102747
202	0.999864	2.38373e-07	0.989334	0.000445974	0	0.0102202
203	0.999867	2.3564e-07	0.98939	0.000443611	0	0.0101662
204	0.999865	2.33706e-07	0.989446	0.000441303	0	0.0101127
205	0.999863	2.30581e-07	0.989501	0.000438975	0	0.01006
206	0.999865	2.2826e-07	0.989555	0.000436731	0	0.0100076
207	0.999869	2.2649e-07	0.989609	0.000434458	0	0.00995604
208	0.999871	2.25155e-07	0.989663	0.000432244	0	0.00990489
209	0.999874	2.22388e-07	0.989715	0.000430019	0	0.00985433
210	0.999872	2.20919e-07	0.989768	0.000427822	0	0.00980417
211	0.999875	2.19406e-07	0.98982	0.000425679	0	0.00975449
212	0.999878	2.17834e-07	0.989871	0.000423512	0	0.0097055
213	0.999878	2.16046e-07	0.989922	0.000421403	0	0.00965677
214	0.999878	2.13082e-07	0.989972	0.000419325	0	0.0096087
215	0.999878	2.10481e-07	0.990022	0.000417249	0	0.00956098
216	0.999878	2.08109e-07	0.990071	0.000415175	0	0.00951369
217	0.999878	2.05927e-07	0.99012	0.000413122	0	0.00946698
218	0.999883	2.04574e-07	0.990168	0.000411076	0	0.00942067
219	0.999883	2.02716e-07	0.990216	0.000409053	0	0.00937481
220	0.999884	2.0102e-07	0.990263	0.000407068	0	0.00932946
221	0.999883	1.98967e-07	0.99031	0.000405153	0	0.0092846
222	0.999885	1.97073e-07	0.990357	0.000403218	0	0.00924007
223	0.999887	1.95494e-07	0.990403	0.000401311	0	0.00919591
224	0.999887	1.93552e-07	0.990448	0.000399404	0	0.00915218
225	0.99989	1.91681e-07	0.990494	0.000397502	0	0.00910875
226	0.999888	1.90253e-07	0.990538	0.00039561	0	0.0090658
227	0.999889	1.88886e-07	0.990583	0.000393727	0	0.00902329
228	0.999895	1.87307e-07	0.990627	0.000391893	0	0.00898116
229	0.999897	1.85536e-07	0.99067	0.000390065	0	0.00893944
230	0.999899	1.83357e-07	0.990713	0.000388283	0	0.00889819
231	0.999899	1.82462e-07	0.990756	0.000386507	0	0.00885707
232	0.999899	1.8045e-07	0.990798	0.000384729	0	0.00881675
233	0.999899	1.79438e-07	0.99084	0.000382952	0	0.00877669
234	0.999899	1.77844e-07	0.990882	0.000381235	0	0.00873684
235	0.9999	1.76697e-07	0.990923	0.00037954	0	0.00869733
236	0.999901	1.74969e-07	0.990964	0.000377805	0	0.00865801
237	0.9999	1.7374e-07	0.991004	0.000376126	0	0.00861924
238	0.999903	1.71901e-07	0.991045	0.000374455	0	0.00858071
239	0.999903	1.70422e-07	0.991084	0.000372789	0	0.0085426
240	0.999904	1.68923e-07	0.991124	0.000371131	0	0.00850464
241	0.999904	1.67488e-07	0.991163	0.000369484	0	0.00846721
242	0.999908	1.65867e-07	0.991202	0.000367872	0	0.00843021
243	0.999909	1.64049e-07	0.99124	0.000366262	0	0.00839356
244	0.999909	1.6218e-07	0.991278	0.00036465	0	0.0083571
245	0.999908	1.61072e-07	0.991316	0.000363065	0	0.00832106
246	0.999909	1.59502e-07	0.991353	0.000361524	0	0.00828517
247	0.999908	1.58562e-07	0.99139	0.000359995	0	0.00824959
248	0.999911	1.57302e-07	0.991427	0.000358497	0	0.00821437
249	0.99991	1.55299e-07	0.991463	0.000356996	0	0.00817942
250	0.999911	1.54241e-07	0.991499	0.00035549	0	0.00814486
251	0.999915	1.52696e-07	0.991535	0.000354018	0	0.00811036
252	0.999915	1.51513e-07	0.991571	0.000352559	0	0.00807617
253	0.999914	1.5122e-07	0.991606	0.000351063	0	0.00804254
254	0.999912	1.4975e-07	0.991641	0.000349583	0	0.00800923
255	0.999913	1.47899e-07	0.991676	0.000348101	0	0.00797604
256	0.999915	1.4681e-07	0.99171	0.000346686	0	0.00794317
257	0.999915	1.45849e-07	0.991744	0.000345281	0	0.0079106
258	0.999916	1.43921e-07	0.991778	0.000343898	0	0.00787811
259	0.999918	1.43013e-07	0.991811	0.000342488	0	0.00784603
260	0.999922	1.41664e-07	0.991845	0.000341108	0	0.00781413
261	0.999922	1.40326e-07	0.991878	0.000339721	0	0.00778247
262	0.999921	1.39012e-07	0.991911	0.000338357	0	0.00775098
263	0.999918	1.37772e-07	0.991943	0.000336995	0	0.00771982
264	0.999922	1.37276e-07	0.991975	0.000335642	0	0.00768895
265	0.999923	1.36039e-07	0.992007	0.000334342	0	0.00765846
266	0.999924	1.34653e-07	0.992039	0.000333015	0	0.00762804
267	0.999922	1.33451e-07	0.99207	0.000331696	0	0.00759781
268	0.999925	1.32752e-07	0.992101	0.000330394	0	0.00756807
269	0.999925	1.31978e-07	0.992133	0.000329044	0	0.00753825
270	0.999926	1.31104e-07	0.992163	0.000327773	0	0.00750884
271	0.999928	1.29522e-07	0.992194	0.000326518	0	0.00747948
272	0.999929	1.28408e-07	0.992224	0.000325244	0	0.00745038
273	0.999929	1.27767e-07	0.992254	0.000323989	0	0.00742162
274	0.999928	1.26417e-07	0.992284	0.000322761	0	0.00739318
275	0.999932	1.25475e-07	0.992313	0.000321519	0	0.00736496
276	0.999929	1.24513e-07	0.992343	0.000320274	0	0.00733687
277	0.999932	1.2362e-07	0.992372	0.000319064	0	0.007309
278	0.999932	1.2283e-07	0.992401	0.000317837	0	0.0072814
279	0.999931	1.21823e-07	0.992429	0.000316661	0	0.00725387
280	0.999934	1.21341e-07	0.992458	0.000315497	0	0.00722665
281	0.999934	1.20158e-07	0.992486	0.000314314	0	0.00719947
282	0.999933	1.19602e-07	0.992514	0.000313156	0	0.00717267
283	0.999934	1.19151e-07	0.992542	0.000311978	0	0.0071461
284	0.999934	1.18408e-07	0.992569	0.000310832	0	0.00711963
285	0.999932	1.17768e-07	0.992597	0.000309666	0	0.00709327
286	0.999932	1.16585e-07	0.992624	0.000308536	0	0.00706718
287	0.999934	1.1592e-07	0.992651	0.00030739	0	0.00704124
288	0.999934	1.15451e-07	0.992678	0.000306275	0	0.00701546
289	0.999933	1.1483e-07	0.992705	0.000305173	0	0.00698993
290	0.999936	1.13736e-07	0.992731	0.000304052	0	0.00696463
291	0.999937	1.12981e-07	0.992757	0.000302963	0	0.00693961
292	0.999938	1.12249e-07	0.992783	0.000301884	0	0.00691466
293	0.999934	1.11681e-07	0.992809	0.000300824	0	0.00688984
294	0.999935	1.11389e-07	0.992835	0.000299733	0	0.00686503
295	0.999937	1.10487e-07	0.992861	0.000298666	0	0.00684052
296	0.999937	1.09687e-07	0.992886	0.000297627	0	0.00681627
297	0.999941	1.09301e-07	0.992911	0.000296564	0	0.00679214
298	0.999941	1.08687e-07	0.992936	0.000295535	0	0.00676817
299	0.999941	1.07492e-07	0.992961	0.000294493	0	0.00674444
300	0.99994	1.06844e-07	0.992986	0.000293478	0	0.0067207
	0
	0
	0
	0
	0
	0
	0
	0
	0
	0
	0
	0
	0
	0
	0
	0
	0
	0
	0
	0
	0
	0
	0
	0
	0
	0
	0
	0
	0
	0
	0
	0
	0
	0
	0
	0
	0
	0
	0
	0
	0
	0
	0
	0
	0
	0
	0
	0
	0

## Sheet: 0.8 fitness - R2+R3
Generations	Population Size	Total W	Total R1	Total R2	Total R3	Total D
0	1	0.95	0	0	0	0.05
1	0.98	0.910728	0	0.00153064	4.60525e-06	0.0877373
2	0.956864	0.850489	0	0.00396338	1.19354e-05	0.145536
3	0.921391	0.7584	0	0.00769277	2.32333e-05	0.233884
4	0.858938	0.628986	0	0.0129618	3.94295e-05	0.358013
5	0.7528	0.468754	0	0.0195548	6.06455e-05	0.511631
6	0.591635	0.302877	0	0.0265288	8.67836e-05	0.670508
7	0.390826	0.166686	0	0.0325135	0.000123319	0.800677
8	0.202334	0.0813712	0	0.0366195	0.000202916	0.881806
9	0.0779061	0.0413055	0	0.038954	0.000488298	0.919252
10	0.0225662	0.0271925	0	0.0401385	0.00195053	0.930718
11	0.00571464	0.0223706	0	0.0404267	0.0106427	0.92656
12	0.0017747	0.0162458	0	0.0386705	0.0514823	0.893601
13	0.00114889	0.00676894	0	0.0342102	0.130752	0.828269
14	0.00149027	0.0022415	0	0.0296194	0.193098	0.775041
15	0.00266308	0.000875695	0	0.0254802	0.237189	0.736455
16	0.00563415	0.000380443	0	0.0219351	0.268432	0.709252
17	0.0130437	0.000175992	0	0.0189156	0.29085	0.690058
18	0.0311739	8.4586e-05	0	0.0163417	0.307062	0.676512
19	0.0718205	4.16905e-05	0	0.0141388	0.318834	0.666985
20	0.145141	2.08831e-05	0	0.0122493	0.327386	0.660344
21	0.236033	1.0578e-05	0	0.010623	0.33358	0.655786
22	0.308462	5.39141e-06	0	0.00921995	0.338036	0.652739
23	0.349375	2.76341e-06	0	0.0080071	0.341204	0.650786
24	0.368955	1.41661e-06	0	0.00695723	0.343421	0.64962
25	0.378124	7.27221e-07	0	0.00604701	0.344935	0.649018
26	0.382657	3.73452e-07	0	0.00525717	0.345932	0.64881
27	0.385057	1.91803e-07	0	0.00457152	0.346553	0.648875
28	0.386372	9.93965e-08	0	0.00397574	0.346901	0.649123
29	0.387068	5.04149e-08	0	0.00345786	0.347056	0.649486
30	0.387386	2.64542e-08	0	0.0030078	0.347074	0.649918
31	0.387458	1.36479e-08	0	0.00261642	0.347002	0.650381
32	0.387366	6.79202e-09	0	0.00227601	0.346871	0.650853
33	0.387173	3.34475e-09	0	0.00198003	0.346702	0.651318
34	0.386915	1.69805e-09	0	0.00172234	0.346514	0.651764
35	0.386621	9.80289e-10	0	0.00149831	0.346318	0.652184
36	0.386313	5.04772e-10	0	0.00130339	0.346124	0.652573
37	0.386004	2.46111e-10	0	0.00113387	0.345934	0.652932
38	0.385703	1.5556e-10	0	0.000986375	0.345755	0.653259
39	0.385417	7.26485e-11	0	0.000858043	0.345587	0.653555
40	0.385149	2.33676e-11	0	0.000746406	0.345432	0.653822
41	0.384899	1.03923e-11	0	0.000649314	0.345289	0.654061
42	0.384672	1.03985e-11	0	0.00056479	0.345162	0.654273
43	0.384465	5.20204e-12	0	0.000491291	0.345048	0.654461
44	0.384279	0	0	0.000427319	0.344944	0.654629
45	0.384114	0	0	0.00037175	0.34485	0.654778
46	0.383963	0	0	0.000323402	0.344767	0.65491
47	0.383829	0	0	0.000281293	0.344694	0.655025
48	0.383711	0	0	0.00024468	0.344628	0.655128
49	0.383606	0	0	0.000212821	0.34457	0.655217
50	0.383512	0	0	0.000185116	0.344519	0.655295
51	0.383429	0	0	0.000161041	0.344475	0.655364
52	0.383356	0	0	0.000140061	0.344435	0.655425
53	0.383291	0	0	0.000121838	0.344403	0.655475
54	0.383238	0	0	0.000105971	0.344373	0.655521
55	0.383191	0	0	9.2187e-05	0.344346	0.655562
56	0.383148	0	0	8.02025e-05	0.344323	0.655597
57	0.383109	0	0	6.97289e-05	0.344303	0.655627
58	0.383078	0	0	6.06591e-05	0.344287	0.655652
59	0.38305	0	0	5.27664e-05	0.344271	0.655676
60	0.383025	0	0	4.59107e-05	0.344256	0.655698
61	0.383002	0	0	3.99382e-05	0.344245	0.655715
62	0.382983	0	0	3.47602e-05	0.344235	0.65573
63	0.382967	0	0	3.0234e-05	0.344227	0.655743
64	0.382953	0	0	2.6289e-05	0.344219	0.655755
65	0.38294	0	0	2.28678e-05	0.344213	0.655764
66	0.38293	0	0	1.98989e-05	0.344207	0.655773
67	0.382921	0	0	1.73036e-05	0.344201	0.655782
68	0.382912	0	0	1.50476e-05	0.344198	0.655787
69	0.382906	0	0	1.30954e-05	0.344194	0.655793
70	0.382902	0	0	1.13916e-05	0.34419	0.655799
71	0.382893	0	0	9.91161e-06	0.344186	0.655804
72	0.382889	0	0	8.62629e-06	0.344183	0.655808
73	0.382883	0	0	7.49885e-06	0.344181	0.655811
74	0.382879	0	0	6.53187e-06	0.344178	0.655816
75	0.382873	0	0	5.68162e-06	0.344177	0.655817
76	0.382873	0	0	4.94393e-06	0.344176	0.655819
77	0.382871	0	0	4.30215e-06	0.344174	0.655822
78	0.382868	0	0	3.74406e-06	0.344173	0.655823
79	0.382866	0	0	3.26135e-06	0.344171	0.655825
80	0.382864	0	0	2.83253e-06	0.34417	0.655827
81	0.382863	0	0	2.46103e-06	0.344169	0.655828
82	0.382859	0	0	2.14281e-06	0.344168	0.655829
83	0.382859	0	0	1.86417e-06	0.344169	0.655829
84	0.38286	0	0	1.62444e-06	0.344169	0.655829
85	0.382859	0	0	1.41285e-06	0.344167	0.655831
86	0.382858	0	0	1.22814e-06	0.344168	0.65583
87	0.382858	0	0	1.0657e-06	0.344169	0.65583
88	0.382858	0	0	9.26804e-07	0.344168	0.655831
89	0.382859	0	0	8.0471e-07	0.344168	0.655832
90	0.382858	0	0	6.99316e-07	0.344168	0.655831
91	0.382859	0	0	6.06116e-07	0.344167	0.655832
92	0.382858	0	0	5.25955e-07	0.344167	0.655832
93	0.382856	0	0	4.59259e-07	0.344167	0.655832
94	0.382858	0	0	4.00752e-07	0.344167	0.655833
95	0.382856	0	0	3.49635e-07	0.344167	0.655833
96	0.382856	0	0	3.05499e-07	0.344167	0.655832
97	0.382856	0	0	2.65034e-07	0.344168	0.655832
98	0.382856	0	0	2.29969e-07	0.344167	0.655832
99	0.382857	0	0	1.99641e-07	0.344166	0.655834
100	0.382858	0	0	1.73879e-07	0.344166	0.655834
101	0.382855	0	0	1.52016e-07	0.344167	0.655833
102	0.382858	0	0	1.3354e-07	0.344167	0.655832
103	0.382859	0	0	1.16638e-07	0.344166	0.655834
104	0.382858	0	0	1.02623e-07	0.344167	0.655833
105	0.382857	0	0	8.94408e-08	0.344166	0.655834
106	0.382856	0	0	7.78674e-08	0.344165	0.655834
107	0.382855	0	0	6.77045e-08	0.344167	0.655833
108	0.382855	0	0	5.93907e-08	0.344167	0.655833
109	0.382857	0	0	5.18836e-08	0.344165	0.655835
110	0.382855	0	0	4.52443e-08	0.344165	0.655835
111	0.382854	0	0	3.89575e-08	0.344165	0.655835
112	0.382854	0	0	3.37231e-08	0.344167	0.655833
113	0.382856	0	0	2.91598e-08	0.344166	0.655834
114	0.382856	0	0	2.55658e-08	0.344166	0.655834
115	0.382854	0	0	2.23897e-08	0.344166	0.655834
116	0.382851	0	0	1.95037e-08	0.344165	0.655835
117	0.382852	0	0	1.68081e-08	0.344164	0.655836
118	0.382853	0	0	1.47367e-08	0.344165	0.655835
119	0.382853	0	0	1.3227e-08	0.344164	0.655836
120	0.382852	0	0	1.13986e-08	0.344165	0.655835
121	0.382853	0	0	1.00822e-08	0.344165	0.655835
122	0.382851	0	0	8.62737e-09	0.344166	0.655834
123	0.382855	0	0	7.79931e-09	0.344165	0.655835
124	0.382853	0	0	6.53514e-09	0.344165	0.655835
125	0.382856	0	0	5.47987e-09	0.344164	0.655836
126	0.382854	0	0	4.82429e-09	0.344163	0.655837
127	0.382851	0	0	4.16872e-09	0.344163	0.655837
128	0.382851	0	0	3.7064e-09	0.344164	0.655836
129	0.382851	0	0	3.17617e-09	0.344164	0.655836
130	0.382852	0	0	2.84444e-09	0.344165	0.655835
131	0.382854	0	0	2.36644e-09	0.344165	0.655835
132	0.382854	0	0	2.12092e-09	0.344166	0.655834
133	0.382855	0	0	1.74218e-09	0.344165	0.655835
134	0.382854	0	0	1.41307e-09	0.344166	0.655834
135	0.382855	0	0	1.22501e-09	0.344166	0.655834
136	0.382855	0	0	1.0918e-09	0.344166	0.655834
137	0.382855	0	0	9.27244e-10	0.344166	0.655834
138	0.382855	0	0	7.60078e-10	0.344166	0.655834
139	0.382854	0	0	5.90303e-10	0.344167	0.655833
140	0.382855	0	0	5.35451e-10	0.344167	0.655833
141	0.382856	0	0	4.83211e-10	0.344166	0.655834
142	0.382854	0	0	4.3881e-10	0.344166	0.655834
143	0.382856	0	0	3.81344e-10	0.344166	0.655834
144	0.382856	0	0	3.47389e-10	0.344167	0.655833
145	0.382857	0	0	2.6903e-10	0.344167	0.655833
146	0.382855	0	0	2.92539e-10	0.344168	0.655832
147	0.382856	0	0	2.45523e-10	0.344167	0.655833
148	0.382856	0	0	2.03732e-10	0.344167	0.655833
149	0.382856	0	0	1.46269e-10	0.344167	0.655833
150	0.382857	0	0	1.27985e-10	0.344169	0.655831
151	0.382858	0	0	1.07089e-10	0.344167	0.655833
152	0.382858	0	0	9.14177e-11	0.344168	0.655832
153	0.382858	0	0	6.26864e-11	0.344168	0.655832
154	0.382858	0	0	5.48506e-11	0.344167	0.655833
155	0.382858	0	0	4.70148e-11	0.344168	0.655832
156	0.382858	0	0	4.44029e-11	0.344168	0.655832
157	0.382856	0	0	3.39553e-11	0.344167	0.655833
158	0.382857	0	0	7.83583e-12	0.344167	0.655833
159	0.382856	0	0	5.2239e-12	0.344167	0.655833
160	0.382854	0	0	5.22393e-12	0.344166	0.655834
161	0.382856	0	0	5.22389e-12	0.344166	0.655834
162	0.382855	0	0	0	0.344165	0.655835
163	0.382854	0	0	0	0.344165	0.655835
164	0.382854	0	0	0	0.344165	0.655835
165	0.382854	0	0	0	0.344166	0.655834
166	0.382854	0	0	0	0.344166	0.655834
167	0.382855	0	0	0	0.344166	0.655834
168	0.382856	0	0	0	0.344166	0.655834
169	0.382855	0	0	0	0.344166	0.655834
170	0.382856	0	0	0	0.344166	0.655834
171	0.382856	0	0	0	0.344165	0.655835
172	0.382856	0	0	0	0.344165	0.655835
173	0.382854	0	0	0	0.344164	0.655836
174	0.382853	0	0	0	0.344165	0.655835
175	0.382854	0	0	0	0.344166	0.655834
176	0.382854	0	0	0	0.344167	0.655833
177	0.382855	0	0	0	0.344167	0.655833
178	0.382855	0	0	0	0.344167	0.655833
179	0.382855	0	0	0	0.344165	0.655835
180	0.382854	0	0	0	0.344165	0.655835
181	0.382853	0	0	0	0.344165	0.655835
182	0.382853	0	0	0	0.344166	0.655834
183	0.382854	0	0	0	0.344167	0.655833
184	0.382855	0	0	0	0.344167	0.655833
185	0.382855	0	0	0	0.344166	0.655834
186	0.382855	0	0	0	0.344166	0.655834
187	0.382854	0	0	0	0.344167	0.655833
188	0.382855	0	0	0	0.344167	0.655833
189	0.382854	0	0	0	0.344166	0.655834
190	0.382855	0	0	0	0.344165	0.655835
191	0.382855	0	0	0	0.344166	0.655834
192	0.382856	0	0	0	0.344167	0.655833
193	0.382856	0	0	0	0.344167	0.655833
194	0.382856	0	0	0	0.344166	0.655834
195	0.382856	0	0	0	0.344167	0.655833
196	0.382856	0	0	0	0.344166	0.655834
197	0.382855	0	0	0	0.344167	0.655833
198	0.382855	0	0	0	0.344167	0.655833
199	0.382857	0	0	0	0.344166	0.655834
200	0.382856	0	0	0	0.344167	0.655833
201	0.382856	0	0	0	0.344165	0.655835
202	0.382854	0	0	0	0.344167	0.655833
203	0.382855	0	0	0	0.344167	0.655833
204	0.382857	0	0	0	0.344167	0.655833
205	0.382857	0	0	0	0.344167	0.655833
206	0.382858	0	0	0	0.344167	0.655833
207	0.382857	0	0	0	0.344167	0.655833
208	0.382856	0	0	0	0.344165	0.655835
209	0.382855	0	0	0	0.344165	0.655835
210	0.382853	0	0	0	0.344167	0.655833
211	0.382855	0	0	0	0.344166	0.655834
212	0.382856	0	0	0	0.344166	0.655834
213	0.382855	0	0	0	0.344166	0.655834
214	0.382854	0	0	0	0.344165	0.655835
215	0.382852	0	0	0	0.344165	0.655835
216	0.382852	0	0	0	0.344165	0.655835
217	0.382853	0	0	0	0.344166	0.655834
218	0.382854	0	0	0	0.344167	0.655833
219	0.382856	0	0	0	0.344168	0.655832
220	0.382856	0	0	0	0.344168	0.655832
221	0.382858	0	0	0	0.344167	0.655833
222	0.382857	0	0	0	0.344166	0.655834
223	0.382855	0	0	0	0.344167	0.655833
224	0.382854	0	0	0	0.344166	0.655834
225	0.382854	0	0	0	0.344166	0.655834
226	0.382855	0	0	0	0.344167	0.655833
227	0.382856	0	0	0	0.344166	0.655834
228	0.382857	0	0	0	0.344166	0.655834
229	0.382854	0	0	0	0.344167	0.655833
230	0.382855	0	0	0	0.344167	0.655833
231	0.382855	0	0	0	0.344167	0.655833
232	0.382856	0	0	0	0.344167	0.655833
233	0.382857	0	0	0	0.344168	0.655832
234	0.382856	0	0	0	0.344169	0.655831
235	0.382858	0	0	0	0.344169	0.655831
236	0.382858	0	0	0	0.344168	0.655832
237	0.382856	0	0	0	0.344168	0.655832
238	0.382857	0	0	0	0.344168	0.655832
239	0.382855	0	0	0	0.344169	0.655831
240	0.382857	0	0	0	0.344169	0.655831
241	0.382858	0	0	0	0.344166	0.655834
242	0.382856	0	0	0	0.344169	0.655831
243	0.382859	0	0	0	0.344167	0.655833
244	0.382858	0	0	0	0.344167	0.655833
245	0.382856	0	0	0	0.344167	0.655833
246	0.382857	0	0	0	0.344167	0.655833
247	0.382856	0	0	0	0.344167	0.655833
248	0.382857	0	0	0	0.344168	0.655832
249	0.382857	0	0	0	0.344168	0.655832
250	0.382858	0	0	0	0.344168	0.655832
251	0.382856	0	0	0	0.344169	0.655831
252	0.382859	0	0	0	0.344169	0.655831
253	0.382861	0	0	0	0.344169	0.655831
254	0.382859	0	0	0	0.34417	0.65583
255	0.382861	0	0	0	0.344169	0.655831
256	0.382859	0	0	0	0.344166	0.655834
257	0.382856	0	0	0	0.344166	0.655834
258	0.382854	0	0	0	0.344166	0.655834
259	0.382854	0	0	0	0.344166	0.655834
260	0.382854	0	0	0	0.344167	0.655833
261	0.382856	0	0	0	0.344165	0.655835
262	0.382853	0	0	0	0.344165	0.655835
263	0.382853	0	0	0	0.344165	0.655835
264	0.382853	0	0	0	0.344166	0.655834
265	0.382852	0	0	0	0.344166	0.655834
266	0.382854	0	0	0	0.344167	0.655833
267	0.382857	0	0	0	0.344167	0.655833
268	0.382857	0	0	0	0.344167	0.655833
269	0.382857	0	0	0	0.344168	0.655832
270	0.382857	0	0	0	0.344168	0.655832
271	0.382856	0	0	0	0.34417	0.65583
272	0.382859	0	0	0	0.344169	0.655831
273	0.382859	0	0	0	0.344169	0.655831
274	0.382859	0	0	0	0.34417	0.65583
275	0.38286	0	0	0	0.344169	0.655831
276	0.382859	0	0	0	0.344169	0.655831
277	0.382858	0	0	0	0.344166	0.655834
278	0.382857	0	0	0	0.344167	0.655833
279	0.382857	0	0	0	0.344166	0.655834
280	0.382855	0	0	0	0.344167	0.655833
281	0.382856	0	0	0	0.344169	0.655831
282	0.382857	0	0	0	0.344168	0.655832
283	0.382857	0	0	0	0.344168	0.655832
284	0.382857	0	0	0	0.344167	0.655833
285	0.382857	0	0	0	0.344167	0.655833
286	0.382857	0	0	0	0.344166	0.655834
287	0.382856	0	0	0	0.344165	0.655835
288	0.382856	0	0	0	0.344164	0.655836
289	0.382855	0	0	0	0.344164	0.655836
290	0.382854	0	0	0	0.344165	0.655835
291	0.382855	0	0	0	0.344164	0.655836
292	0.382855	0	0	0	0.344164	0.655836
293	0.382852	0	0	0	0.344165	0.655835
294	0.382854	0	0	0	0.344165	0.655835
295	0.382855	0	0	0	0.344165	0.655835
296	0.382856	0	0	0	0.344165	0.655835
297	0.382854	0	0	0	0.344166	0.655834
298	0.382855	0	0	0	0.344167	0.655833
299	0.382855	0	0	0	0.344165	0.655835
300	0.382854	0	0	0	0.344167	0.655833
	0
	0
	0
	0
	0
	0
	0
	0
	0
	0
	0
	0
	0
	0
	0
	0
	0
	0
	0
	0
	0
	0
	0
	0
	0
	0
	0
	0
	0
	0
	0
	0
	0
	0
	0
	0
	0
	0
	0
	0
	0
	0
	0
	0
	0
	0
	0
	0
	0

## Sheet: 0.8 fitness - R1+R2+R3
Generations	Population Size	Total W	Total R1	Total R2	Total R3	Total D
0	1	0.95	0	0	0	0.05
1	0.980001	0.910727	1.53759e-06	0.00152906	4.60486e-06	0.0877375
2	0.956862	0.850489	4.04748e-06	0.00395937	1.19382e-05	0.145536
3	0.921393	0.758402	8.1084e-06	0.00768486	2.32395e-05	0.233882
4	0.858945	0.628986	1.44869e-05	0.0129485	3.94316e-05	0.358012
5	0.752809	0.468751	2.44128e-05	0.019535	6.06575e-05	0.511629
6	0.591657	0.302869	4.11551e-05	0.0265021	8.67771e-05	0.670501
7	0.390873	0.166673	7.77559e-05	0.0324795	0.00012331	0.800647
8	0.202434	0.0813469	0.000200975	0.0365766	0.000202842	0.881673
9	0.0781327	0.0412251	0.000885856	0.0388806	0.00048702	0.918521
10	0.0231575	0.0266432	0.00689836	0.0398183	0.00190423	0.924736
11	0.00743588	0.0178321	0.0612187	0.0379641	0.00831173	0.874673
12	0.00702113	0.00548832	0.218146	0.0314476	0.0149859	0.729932
13	0.0180123	0.00160975	0.355517	0.0257892	0.0140245	0.603059
14	0.0615478	0.000767899	0.464107	0.0213124	0.0124104	0.501403
15	0.207935	0.000443709	0.547195	0.0179177	0.010868	0.423576
16	0.495604	0.000286254	0.611271	0.0153181	0.00956018	0.363565
17	0.734594	0.000198608	0.661357	0.0132976	0.00847944	0.316668
18	0.841875	0.000145187	0.701158	0.0116991	0.00758861	0.279409
19	0.888192	0.0001104	0.73331	0.0104129	0.00684979	0.249317
20	0.913719	8.65848e-05	0.759687	0.00936116	0.0062314	0.224634
21	0.930731	6.96061e-05	0.781632	0.00848833	0.00570897	0.204101
22	0.94312	5.71152e-05	0.800125	0.0077546	0.00526304	0.1868
23	0.952519	4.76786e-05	0.815887	0.00713081	0.00487873	0.172056
24	0.959827	4.03645e-05	0.829459	0.00659457	0.00454481	0.159362
25	0.965615	3.45968e-05	0.841251	0.0061296	0.00425225	0.148333
26	0.970269	2.99786e-05	0.851582	0.00572294	0.00399412	0.138671
27	0.974061	2.6227e-05	0.860701	0.0053645	0.00376489	0.130144
28	0.977188	2.31329e-05	0.868802	0.00504648	0.00356006	0.122569
29	0.979793	2.05548e-05	0.876043	0.00476247	0.0033761	0.115798
30	0.981987	1.83829e-05	0.88255	0.00450774	0.00320989	0.109714
31	0.98385	1.65322e-05	0.888428	0.00427776	0.00305916	0.104219
32	0.985436	1.49508e-05	0.893762	0.00406915	0.00292172	0.099232
33	0.986809	1.35848e-05	0.898623	0.0038794	0.00279616	0.0946883
34	0.987998	1.23953e-05	0.903069	0.00370602	0.00268084	0.0905321
35	0.989038	1.13616e-05	0.90715	0.00354707	0.00257461	0.0867172
36	0.989953	1.04445e-05	0.910909	0.00340071	0.00247651	0.0832034
37	0.990755	9.63667e-06	0.914383	0.00326559	0.0023855	0.0799565
38	0.991468	8.91864e-06	0.917601	0.00314057	0.00230098	0.0769484
39	0.992102	8.27831e-06	0.920591	0.00302451	0.00222227	0.0741538
40	0.992667	7.70483e-06	0.923376	0.00291644	0.00214881	0.0715511
41	0.993177	7.18744e-06	0.925976	0.00281557	0.00208	0.0691211
42	0.993637	6.72168e-06	0.928408	0.00272131	0.00201559	0.0668484
43	0.994051	6.30231e-06	0.930688	0.00263309	0.00195494	0.0647177
44	0.994425	5.91974e-06	0.93283	0.00255022	0.00189789	0.0627162
45	0.994768	5.56946e-06	0.934845	0.00247214	0.00184408	0.0608328
46	0.99508	5.25177e-06	0.936745	0.00239873	0.00179328	0.0590576
47	0.995365	4.96295e-06	0.938539	0.00232946	0.00174523	0.0573812
48	0.995626	4.69521e-06	0.940236	0.00226394	0.00169968	0.0557957
49	0.995863	4.45006e-06	0.941843	0.00220191	0.00165642	0.0542945
50	0.996083	4.22431e-06	0.943366	0.00214309	0.0016154	0.0528708
51	0.996287	4.01475e-06	0.944813	0.00208727	0.00157641	0.051519
52	0.996475	3.82222e-06	0.946189	0.0020342	0.00153921	0.0502338
53	0.996652	3.6391e-06	0.947498	0.00198378	0.00150382	0.0490103
54	0.996811	3.4685e-06	0.948747	0.00193577	0.00146997	0.047844
55	0.996963	3.31334e-06	0.949938	0.00188998	0.00143769	0.0467313
56	0.997104	3.16507e-06	0.951075	0.00184629	0.0014067	0.0456684
57	0.997236	3.02959e-06	0.952163	0.00180443	0.00137711	0.0446526
58	0.997358	2.90383e-06	0.953204	0.00176444	0.00134873	0.0436801
59	0.997467	2.78325e-06	0.954201	0.0017261	0.00132152	0.0427486
60	0.99758	2.67019e-06	0.955157	0.00168946	0.00129546	0.0418558
61	0.997681	2.56611e-06	0.956074	0.0016542	0.00127036	0.0409992
62	0.997773	2.46799e-06	0.956955	0.00162035	0.00124624	0.0401764
63	0.997861	2.37611e-06	0.957801	0.00158791	0.00122302	0.0393854
64	0.997949	2.28695e-06	0.958616	0.00155667	0.00120065	0.0386249
65	0.998026	2.20403e-06	0.959399	0.00152666	0.00117912	0.037893
66	0.998101	2.12545e-06	0.960154	0.00149772	0.00115836	0.037188
67	0.998169	2.05297e-06	0.960882	0.00146986	0.00113832	0.036508
68	0.998233	1.98026e-06	0.961584	0.00144302	0.00111893	0.0358524
69	0.998297	1.91061e-06	0.962261	0.001417	0.00110025	0.0352199
70	0.998358	1.84635e-06	0.962915	0.00139198	0.00108218	0.0346093
71	0.998416	1.78453e-06	0.963547	0.00136776	0.00106473	0.0340192
72	0.998469	1.72807e-06	0.964157	0.00134436	0.00104785	0.0334486
73	0.998522	1.67176e-06	0.964748	0.00132178	0.00103151	0.0328969
74	0.998566	1.61919e-06	0.96532	0.00129998	0.00101556	0.0323627
75	0.998616	1.5695e-06	0.965874	0.00127887	0.0010002	0.0318454
76	0.998659	1.52253e-06	0.96641	0.0012584	0.000985279	0.0313443
77	0.998702	1.47808e-06	0.96693	0.00123851	0.000970774	0.0308591
78	0.998741	1.43372e-06	0.967434	0.0012192	0.000956697	0.0303882
79	0.998779	1.39202e-06	0.967923	0.00120059	0.000943098	0.0299315
80	0.998817	1.35308e-06	0.968398	0.00118247	0.000929885	0.0294879
81	0.99885	1.31239e-06	0.96886	0.00116489	0.000916976	0.029057
82	0.998885	1.27754e-06	0.969308	0.00114778	0.000904465	0.0286385
83	0.998919	1.24228e-06	0.969743	0.00113121	0.000892313	0.0282322
84	0.998948	1.20934e-06	0.970166	0.00111505	0.000880453	0.0278368
85	0.998977	1.17851e-06	0.970578	0.00109936	0.000868891	0.0274526
86	0.999004	1.14664e-06	0.970978	0.00108422	0.000857688	0.0270787
87	0.999034	1.11698e-06	0.971368	0.0010694	0.00084678	0.0267148
88	0.999057	1.08971e-06	0.971747	0.00105493	0.000836145	0.0263603
89	0.999078	1.06225e-06	0.972117	0.00104091	0.000825757	0.0260151
90	0.999105	1.03562e-06	0.972477	0.00102717	0.000815578	0.0256788
91	0.999132	1.01077e-06	0.972829	0.00101388	0.000805638	0.0253509
92	0.999153	9.85927e-07	0.973171	0.00100087	0.000796014	0.0250314
93	0.999172	9.64869e-07	0.973505	0.000988222	0.000786633	0.0247196
94	0.999191	9.39914e-07	0.97383	0.000975862	0.000777459	0.0244153
95	0.999213	9.19323e-07	0.974148	0.000963851	0.00076853	0.0241186
96	0.99923	8.96607e-07	0.974458	0.000952006	0.00075984	0.023829
97	0.99925	8.75425e-07	0.974761	0.000940513	0.000751235	0.0235461
98	0.999267	8.57035e-07	0.975057	0.000929215	0.000742853	0.0232699
99	0.999284	8.36006e-07	0.975346	0.000918213	0.000734711	0.0230003
100	0.999302	8.16956e-07	0.975628	0.000907496	0.000726713	0.0227365
101	0.999319	7.97534e-07	0.975904	0.000897025	0.000718878	0.0224788
102	0.999334	7.81027e-07	0.976174	0.00088674	0.000711162	0.022227
103	0.999347	7.64778e-07	0.976439	0.000876749	0.000703685	0.0219803
104	0.999363	7.487e-07	0.976696	0.000866889	0.000696337	0.0217395
105	0.999376	7.34638e-07	0.976949	0.000857275	0.000689189	0.0215036
106	0.999391	7.19202e-07	0.977196	0.000847907	0.000682168	0.0212728
107	0.999404	7.04413e-07	0.977439	0.000838714	0.000675311	0.0210467
108	0.999414	6.90179e-07	0.977676	0.000829713	0.000668567	0.0208254
109	0.999428	6.76112e-07	0.977908	0.000820945	0.000661938	0.0206088
110	0.999437	6.62662e-07	0.978135	0.000812287	0.000655469	0.0203962
111	0.99945	6.50091e-07	0.978358	0.00080383	0.000649145	0.0201881
112	0.999463	6.3845e-07	0.978577	0.000795581	0.00064293	0.0199842
113	0.999473	6.27174e-07	0.97879	0.000787466	0.000636833	0.0197847
114	0.999482	6.13965e-07	0.979	0.000779577	0.000630861	0.0195889
115	0.999493	6.02607e-07	0.979205	0.000771845	0.000625	0.0193972
116	0.999501	5.91317e-07	0.979407	0.000764236	0.000619257	0.0192091
117	0.999516	5.80016e-07	0.979604	0.000756748	0.000613589	0.0190246
118	0.999523	5.69407e-07	0.979798	0.000749427	0.000608055	0.0188437
119	0.999532	5.58269e-07	0.979989	0.00074224	0.000602618	0.0186659
120	0.999541	5.48814e-07	0.980175	0.000735154	0.000597293	0.0184916
121	0.999551	5.39864e-07	0.980359	0.000728233	0.000592024	0.0183205
122	0.999559	5.30241e-07	0.980539	0.000721396	0.000586873	0.0181523
123	0.999569	5.19978e-07	0.980716	0.000714719	0.000581775	0.0179873
124	0.999576	5.11718e-07	0.980889	0.000708139	0.000576807	0.0178255
125	0.999584	5.04024e-07	0.981059	0.000701714	0.000571967	0.0176664
126	0.99959	4.95119e-07	0.981227	0.000695395	0.000567175	0.0175099
127	0.999594	4.86093e-07	0.981392	0.000689185	0.00056247	0.0173563
128	0.999602	4.7792e-07	0.981553	0.000683097	0.000557855	0.0172053
129	0.999611	4.69659e-07	0.981712	0.000677066	0.000553278	0.0170568
130	0.999618	4.61972e-07	0.981869	0.000671148	0.00054878	0.0169109
131	0.999623	4.55486e-07	0.982022	0.000665348	0.000544394	0.0167675
132	0.999633	4.4733e-07	0.982173	0.000659679	0.000540047	0.0166265
133	0.999634	4.41234e-07	0.982322	0.000654064	0.000535796	0.0164876
134	0.999642	4.33923e-07	0.982468	0.000648508	0.000531603	0.0163511
135	0.999648	4.27603e-07	0.982612	0.000643088	0.000527464	0.016217
136	0.999655	4.21088e-07	0.982754	0.000637732	0.000523352	0.016085
137	0.99966	4.14455e-07	0.982893	0.000632505	0.000519327	0.015955
138	0.999664	4.0766e-07	0.98303	0.000627343	0.00051544	0.0158271
139	0.999669	4.01529e-07	0.983164	0.000622269	0.000511573	0.0157014
140	0.999678	3.95737e-07	0.983297	0.000617253	0.00050774	0.0155776
141	0.999681	3.90548e-07	0.983428	0.000612347	0.000503947	0.0154558
142	0.999687	3.84069e-07	0.983556	0.000607497	0.000500245	0.0153357
143	0.99969	3.78975e-07	0.983683	0.000602684	0.000496551	0.0152175
144	0.999697	3.74797e-07	0.983808	0.000598022	0.000492945	0.015101
145	0.999701	3.69865e-07	0.983931	0.000593407	0.000489383	0.0149863
146	0.999706	3.64798e-07	0.984051	0.000588862	0.000485907	0.0148735
147	0.99971	3.5846e-07	0.98417	0.000584355	0.000482512	0.0147624
148	0.999714	3.52716e-07	0.984288	0.000579928	0.000479119	0.0146529
149	0.999717	3.46569e-07	0.984403	0.00057559	0.000475741	0.0145449
150	0.999724	3.41411e-07	0.984517	0.000571347	0.000472419	0.0144386
151	0.999726	3.36169e-07	0.984629	0.000567157	0.000469166	0.0143339
152	0.99973	3.30521e-07	0.98474	0.000562985	0.000465958	0.0142305
153	0.999734	3.26222e-07	0.984849	0.000558855	0.000462823	0.0141286
154	0.999736	3.21858e-07	0.984957	0.00055481	0.0004597	0.0140284
155	0.99974	3.17063e-07	0.985063	0.000550809	0.000456614	0.0139296
156	0.999743	3.12992e-07	0.985167	0.000546926	0.00045359	0.0138321
157	0.99975	3.08691e-07	0.98527	0.000543044	0.000450584	0.0137358
158	0.999753	3.04682e-07	0.985372	0.00053921	0.000447666	0.0136409
159	0.999756	3.00322e-07	0.985472	0.000535422	0.000444779	0.0135473
160	0.999759	2.96684e-07	0.985571	0.000531709	0.000441894	0.013455
161	0.999764	2.92257e-07	0.985669	0.000528041	0.000439078	0.0133638
162	0.99977	2.87358e-07	0.985765	0.000524422	0.000436241	0.0132739
163	0.999769	2.83895e-07	0.98586	0.000520823	0.000433482	0.0131853
164	0.999771	2.80317e-07	0.985954	0.000517296	0.000430779	0.0130977
165	0.999774	2.77136e-07	0.986047	0.00051384	0.000428095	0.0130111
166	0.999778	2.7327e-07	0.986138	0.000510408	0.000425412	0.0129258
167	0.999779	2.69188e-07	0.986228	0.000507011	0.000422796	0.0128416
168	0.999782	2.65498e-07	0.986317	0.000503702	0.000420204	0.0127586
169	0.999785	2.62845e-07	0.986405	0.000500405	0.000417609	0.0126765
170	0.999791	2.59433e-07	0.986492	0.000497176	0.000415085	0.0125957
171	0.999791	2.54926e-07	0.986577	0.00049395	0.000412592	0.0125157
172	0.999795	2.51864e-07	0.986662	0.000490816	0.00041012	0.0124369
173	0.999798	2.48613e-07	0.986745	0.000487696	0.00040772	0.012359
174	0.999799	2.46156e-07	0.986828	0.000484633	0.0004053	0.012282
175	0.999803	2.43286e-07	0.986909	0.000481567	0.000402917	0.0122061
176	0.999804	2.40662e-07	0.98699	0.000478555	0.000400609	0.012131
177	0.999807	2.37401e-07	0.987069	0.000475577	0.000398276	0.0120568
178	0.999809	2.35329e-07	0.987148	0.000472649	0.000395926	0.0119836
179	0.999814	2.32734e-07	0.987225	0.000469754	0.000393683	0.0119114
180	0.999816	2.30117e-07	0.987302	0.000466936	0.000391445	0.0118399
181	0.999817	2.27824e-07	0.987377	0.000464082	0.000389218	0.0117695
182	0.999819	2.24914e-07	0.987452	0.000461272	0.000387028	0.0116995
183	0.999819	2.22002e-07	0.987526	0.000458509	0.000384859	0.0116306
184	0.999821	2.20085e-07	0.987599	0.000455758	0.000382726	0.0115623
185	0.999825	2.17951e-07	0.987671	0.000453055	0.000380623	0.0114951
186	0.999828	2.14846e-07	0.987742	0.000450377	0.000378537	0.0114285
187	0.999827	2.11853e-07	0.987813	0.000447683	0.000376427	0.0113629
188	0.999828	2.09274e-07	0.987883	0.000445091	0.000374351	0.0112978
189	0.999833	2.06704e-07	0.987951	0.00044246	0.000372315	0.0112336
190	0.999835	2.03781e-07	0.98802	0.000439903	0.000370299	0.01117
191	0.999835	2.01824e-07	0.988087	0.000437397	0.000368306	0.0111071
192	0.999836	1.99667e-07	0.988154	0.000434921	0.000366367	0.0110448
193	0.999838	1.97954e-07	0.98822	0.000432467	0.00036441	0.0109833
194	0.999841	1.96048e-07	0.988285	0.000430032	0.000362493	0.0109223
195	0.999842	1.94269e-07	0.988349	0.000427641	0.000360631	0.0108621
196	0.999845	1.9195e-07	0.988413	0.000425251	0.000358732	0.0108023
197	0.999847	1.89938e-07	0.988477	0.000422893	0.000356877	0.0107435
198	0.999847	1.88159e-07	0.988539	0.000420555	0.00035506	0.0106853
199	0.999848	1.86777e-07	0.988601	0.000418226	0.000353242	0.0106278
200	0.99985	1.84526e-07	0.988662	0.000415918	0.000351438	0.0105708
201	0.999852	1.82895e-07	0.988722	0.000413667	0.000349657	0.0105145
202	0.999852	1.81285e-07	0.988782	0.000411395	0.000347885	0.0104588
203	0.999856	1.79343e-07	0.988841	0.000409205	0.000346107	0.0104037
204	0.999857	1.77072e-07	0.988899	0.000407003	0.000344392	0.0103491
205	0.999858	1.7503e-07	0.988957	0.000404827	0.000342689	0.0102952
206	0.999862	1.73086e-07	0.989014	0.000402681	0.000340993	0.0102417
207	0.999864	1.71725e-07	0.989071	0.000400548	0.000339338	0.0101888
208	0.999867	1.6982e-07	0.989127	0.000398482	0.000337673	0.0101363
209	0.999867	1.68073e-07	0.989183	0.000396417	0.000336004	0.0100845
210	0.999866	1.66117e-07	0.989238	0.00039436	0.000334389	0.0100333
211	0.999868	1.64095e-07	0.989292	0.000392321	0.00033282	0.00998248
212	0.999868	1.62047e-07	0.989346	0.000390309	0.000331261	0.00993221
213	0.99987	1.61157e-07	0.989399	0.000388276	0.000329666	0.00988241
214	0.999873	1.59494e-07	0.989452	0.000386328	0.000328098	0.00983303
215	0.999875	1.5776e-07	0.989505	0.000384396	0.000326544	0.00978421
216	0.999876	1.56688e-07	0.989557	0.000382432	0.000324994	0.00973579
217	0.999876	1.54901e-07	0.989608	0.000380512	0.000323457	0.00968785
218	0.999876	1.53619e-07	0.989659	0.000378642	0.000321973	0.00964039
219	0.999878	1.51896e-07	0.989709	0.000376775	0.000320477	0.00959358
220	0.999881	1.49708e-07	0.989759	0.000374886	0.000319007	0.00954714
221	0.99988	1.48372e-07	0.989808	0.000373067	0.000317552	0.00950103
222	0.999882	1.46361e-07	0.989857	0.00037123	0.000316106	0.0094554
223	0.999884	1.45249e-07	0.989905	0.000369421	0.000314664	0.00941031
224	0.999885	1.4385e-07	0.989953	0.00036764	0.000313248	0.00936567
225	0.999885	1.42323e-07	0.990001	0.000365901	0.000311855	0.00932138
226	0.999887	1.41851e-07	0.990048	0.000364136	0.000310483	0.00927751
227	0.999887	1.41025e-07	0.990094	0.000362425	0.000309123	0.00923411
228	0.999889	1.39547e-07	0.99014	0.000360683	0.000307705	0.00919118
229	0.999888	1.38164e-07	0.990186	0.000358937	0.000306342	0.00914851
230	0.99989	1.36966e-07	0.990231	0.00035727	0.000305015	0.0091064
231	0.999892	1.36414e-07	0.990276	0.000355624	0.000303689	0.00906447
232	0.999894	1.35078e-07	0.990321	0.000353961	0.000302395	0.00902279
233	0.999894	1.34336e-07	0.990365	0.000352357	0.000301093	0.00898177
234	0.999896	1.3329e-07	0.990408	0.000350767	0.000299786	0.00894106
235	0.999896	1.3268e-07	0.990452	0.000349164	0.000298486	0.00890064
236	0.999898	1.31218e-07	0.990494	0.00034754	0.00029719	0.00886066
237	0.999897	1.2982e-07	0.990537	0.000345931	0.000295944	0.00882088
238	0.9999	1.28403e-07	0.990579	0.000344395	0.000294684	0.00878162
239	0.999902	1.27559e-07	0.990621	0.000342857	0.00029346	0.00874271
240	0.9999	1.26826e-07	0.990662	0.000341317	0.000292224	0.00870416
241	0.999901	1.25789e-07	0.990703	0.000339805	0.000290996	0.0086658
242	0.999902	1.24426e-07	0.990744	0.000338301	0.000289786	0.00862786
243	0.999902	1.23127e-07	0.990784	0.000336784	0.000288607	0.00859015
244	0.999903	1.22167e-07	0.990824	0.000335317	0.000287401	0.00855274
245	0.999904	1.21087e-07	0.990864	0.000333807	0.000286226	0.00851585
246	0.999903	1.19798e-07	0.990903	0.000332329	0.000285088	0.00847925
247	0.999905	1.18725e-07	0.990942	0.000330884	0.000283952	0.00844282
248	0.999907	1.18477e-07	0.990981	0.000329451	0.000282822	0.00840671
249	0.999906	1.17041e-07	0.991019	0.000328004	0.000281687	0.00837109
250	0.999909	1.16073e-07	0.991057	0.000326588	0.000280575	0.00833563
251	0.999908	1.15329e-07	0.991095	0.000325186	0.000279432	0.00830056
252	0.999909	1.14083e-07	0.991132	0.000323774	0.000278334	0.00826579
253	0.999909	1.13374e-07	0.991169	0.000322403	0.000277203	0.00823131
254	0.999912	1.12442e-07	0.991206	0.00032104	0.000276097	0.00819707
255	0.999911	1.11693e-07	0.991242	0.000319717	0.000274997	0.00816323
256	0.999913	1.11251e-07	0.991278	0.000318365	0.000273905	0.00812952
257	0.999914	1.10443e-07	0.991314	0.000317004	0.000272846	0.00809613
258	0.999912	1.0939e-07	0.99135	0.000315699	0.000271778	0.00806286
259	0.999914	1.09167e-07	0.991385	0.000314417	0.000270722	0.00803001
260	0.999916	1.08513e-07	0.99142	0.000313144	0.000269664	0.00799727
261	0.999914	1.07722e-07	0.991454	0.000311843	0.000268617	0.00796496
262	0.999914	1.06843e-07	0.991489	0.000310562	0.000267588	0.00793285
263	0.999918	1.0586e-07	0.991523	0.000309294	0.000266555	0.00790105
264	0.999918	1.05127e-07	0.991557	0.000308034	0.000265513	0.00786935
265	0.999918	1.03894e-07	0.991591	0.000306798	0.000264502	0.00783809
266	0.999917	1.0276e-07	0.991624	0.000305568	0.00026352	0.00780695
267	0.99992	1.02084e-07	0.991657	0.000304316	0.000262539	0.00777597
268	0.99992	1.01791e-07	0.99169	0.000303089	0.000261525	0.00774554
269	0.999924	1.00729e-07	0.991722	0.000301862	0.00026055	0.00771518
270	0.999921	1.0047e-07	0.991755	0.000300632	0.000259571	0.00768512
271	0.999924	9.90615e-08	0.991787	0.000299444	0.000258611	0.00765533
272	0.999926	9.87403e-08	0.991818	0.000298263	0.000257655	0.00762568
273	0.999926	9.83443e-08	0.99185	0.000297097	0.000256708	0.00759636
274	0.999922	9.73896e-08	0.991881	0.000295936	0.000255772	0.00756713
275	0.999926	9.68752e-08	0.991912	0.000294791	0.000254812	0.00753816
276	0.999923	9.61724e-08	0.991943	0.000293637	0.00025389	0.00750942
277	0.999927	9.54249e-08	0.991974	0.000292525	0.000252953	0.00748078
278	0.999924	9.40282e-08	0.992004	0.000291415	0.000252033	0.00745237
279	0.999926	9.36009e-08	0.992034	0.000290288	0.000251117	0.00742441
280	0.999929	9.28046e-08	0.992064	0.00028918	0.000250185	0.00739653
281	0.999928	9.24097e-08	0.992094	0.00028808	0.000249319	0.00736886
282	0.999929	9.18945e-08	0.992123	0.000286986	0.000248468	0.00734148
283	0.999928	9.15626e-08	0.992152	0.000285887	0.000247616	0.00731421
284	0.999929	9.13825e-08	0.992181	0.000284794	0.000246723	0.00728703
285	0.999932	9.10882e-08	0.99221	0.000283735	0.000245863	0.00726012
286	0.999931	9.03122e-08	0.992239	0.000282668	0.000244989	0.00723337
287	0.99993	8.97583e-08	0.992267	0.000281621	0.000244134	0.00720685
288	0.99993	8.87662e-08	0.992295	0.000280575	0.000243268	0.00718057
289	0.999931	8.80611e-08	0.992324	0.000279513	0.000242427	0.00715445
290	0.999932	8.71489e-08	0.992351	0.000278489	0.000241587	0.00712862
291	0.999934	8.66348e-08	0.992379	0.000277464	0.000240745	0.00710298
292	0.999933	8.63848e-08	0.992406	0.000276432	0.000239927	0.00707755
293	0.999934	8.54966e-08	0.992433	0.00027539	0.000239107	0.00705233
294	0.999934	8.48716e-08	0.99246	0.000274395	0.000238299	0.00702722
295	0.999934	8.46496e-08	0.992487	0.000273409	0.000237493	0.00700224
296	0.999937	8.40633e-08	0.992513	0.000272443	0.000236725	0.00697753
297	0.999935	8.37254e-08	0.99254	0.000271482	0.000235923	0.00695289
298	0.999935	8.31384e-08	0.992566	0.000270508	0.000235131	0.00692846
299	0.999939	8.2721e-08	0.992592	0.000269548	0.000234352	0.00690406
300	0.999938	8.22891e-08	0.992618	0.000268596	0.000233567	0.0068799
	0
	0
	0
	0
	0
	0
	0
	0
	0
	0
	0
	0
	0
	0
	0
	0
	0
	0
	0
	0
	0
	0
	0
	0
	0
	0
	0
	0
	0
	0
	0
	0
	0
	0
	0
	0
	0
	0
	0
	0
	0
	0
	0
	0
	0
	0
	0
	0
	0
