# Supplementary material for: Engineering resilient gene drives for sustainable malaria control by predicting, testing and overcoming target site resistance in Anopheles gambiae
Source: PLoS Biol. 2026 Jul 6;24(7):e3003879. doi: 10.1371/journal.pbio.3003879 (PMC13395382; doi:10.1371/journal.pbio.3003879)
Supplement: S7 Data — (XLSX) [file pbio.3003879.s027.xlsx]

## Sheet: Fig 2C-SNP relative fertility
	Fertility relative to average larval output of wild-type (1=full fertility)
	G->A relative fertility			C->T relative fertility			G->T relative fertility
	Wild-type control (wt/wt)	SNP homozygotes (G->A/G->A)		Wild-type control (wt/wt)	SNP homozygotes (C->T/C->T)		Wild-type control (wt/wt)	SNP homozygotes (G->T/G->T
	0.830601	1.30055		0.896266	0.746888		1.01038	1.04123
	1.22404	1.02732		0.746888	1.07054		0.377929	1.2032
	0.972678	1.18033		0.995851	0.174274		0.023139	1.28805
	0.983607	0		0	0.846473		0.933254	0.609315
	1.39891	1.67213		0.970954	0.672199		0.563038	1.10294
	1.38798	1.49727		1.40664	0.896266		1.48087	1.33432
	1.28962	1.0929		0	1.50622		1.07208	0.401068
	1.1694	0.896175		0.821577	1.74274		1.45773	0.570751
	1.14754	0.699454		0.697095	0.634855		0.979531	0.964106
	1.27869	0.786885		0.672199	1.02075		1.08751	1.0181
	0.480874	1.65027		0.771784	1.81743		0.89469	1.12607
	0	0.928962		0.460581	0.473029		0.300801	1.14921
	0.928962	1.30055		0.622407	1.38174		0.316227	0.62474
	1.63934	1.12568		1.25726	0.53527		0.971818	1.13379
	0.852459	0.852459		1.58091	1.48133		0.848413	1.38831
	0.819672	1.38798		1.24481	0.522822		1.68911	1.01038
	1.08197	1.36612		1.59336	1.13278		1.16464	1.04123
	0.251366	0.163934		1.38174			1.25719	1.04895
	1.35519	0.699454		1.20747			0.987244	0.933254
	0.415301	1.25683		1.56846			1.46544
	1.45355	1.13661		1.05809			1.04895
	1.15847	1.18033		1.41909			1.54257
	1.31147	0.644809		1.46888			1.30347
	0.644809	1.54098		1.45643			1.3189
	1.48634	1.33333		0.224066			1.12607
	0.437158			1.12033			0.778997
				1.35685
Mean	1	1.06885		0.986275	0.979741		1	0.999422
S.E.M.	0.0821	0.08303		0.0896	0.1152		0.08155	0.0617
Calculated in Graphpad Prism 10

## Sheet: Fig 2D-Ag(QFS)1_SNP homing
	% Gene Drive transmission in the offspring
Gene drive heterozygotes crossed to WT:	Ag(QFS)1/WT		Ag(QFS)1/G->A		Ag(QFS)1/C->T		Ag(QFS)1/G->T
Identity of gene drive carriers	M->F	M->M	M->F	M->M	M->F	M->M	M->F	M->M
	100	99.3	100	95.6522	76.1538	74.6667	52.7778	40.9091
	100	100	100	92	76	69.3069	55.9633	43.4783
	100	100	100	97.8723	100	76.25	52.8	51.1628
	100	100	100	100	90.2778	63.8298	52	44.1176
	100	100	100	100	63.2353	64.2857	57.5758	59.0909
	100	100	100	100	91.1765	68.75	51.5151	55.5556
	100	100	100	98.1132	75	58.8235	56.5574	35
	100	72.2	100	96.0784	65.7895	57	44.5652	43.3333
	100	100	100	95.9184	82.7586	71.2329	59.2233	65
	100	100	100	100	71.1538	55.3333	52.2522	60
		100	100	100	93.9394	64.1667	50	58.3333
		100	100	100		65.5172	55.1402	49.5868
		87.6	100	95.5556			53
		100	100	98			49.3671
		95.8	100	90.1961			41.7476
		100		96.1539			49.5798
		100		100			51
		98.5		96			65.1515
		100		96			50
		94.7					58
		100
		99.4
		100
		100
		95.4
		94.9
		99.2
		100
		100
		85.5
		100
		98.7
		100
		97.7
		100
		100
		100
		98.2
		97.2
		100
		99.2
		88.9
		100
		100
Mean	100	97.7818	100	97.2389	80.4986	65.7636	52.9108	50.464
S.E.M.	0	0.7826	0	0.6508	3.627	1.913	1.155	2.663
Calculated in Graphpad Prism 10

## Sheet: Fig2E-Ag(QFS)1_SNP rel fert
Fertility relative to average larval output of wild-type (1=full fertility)
Note that row A,B correspond to WT control in row C, and row D corresponds to WT control in row E.
	Ag(QFS1)/WT	Ag(QFS1)/C->T	Wild-type control	Ag(QFS1)/G->T	Wild-type control
	M->F	M->F		M->F
	0.522694	1.33236	0.348463	1.1026	0.969883
	0.102489	1.02489	1.02489	1.11281	0.510465
	0	0.830161	0	1.27616	0.0612557
	0	0.737921	1.57833	1.03114	1.5416
	0	1.4041	0.871157	1.34763	1.44972
	0	1.39385	1.26061	0	0.806534
	0	1.15813	1.18887	1.01072	1.45993
	0	1.16837	1.09663	1.25574	1.30679
	0	1.18887	1.14788	0.939255	0.0510465
	0	0.532943	1.31186	1.08218	0.877999
	0.0102489	0	0.973646	1.13323	1.04135
	0	0	1.03514	0.449209	0
	0	0	1.15813	1.09239	1.1026
	0	0	1.00439	1.16386	0.990301
	0	0		0.86779	1.29658
	0	0		1.06177	1.00051
	0	0		1.21491	1.36804
	0	0		1.07198	1.60286
	1.09663	0.0512445		0.673813	1.51097
		0.338214		1.24553	1.05156
Mean	0.0911613	0.558053	1	1.00664	1
S.E.M.	0.06233	0.1284	0.1057	0.07057	0.1117
Calculated in Graphpad Prism 10

## Sheet: Ag(QFS)1-SNP_fert
Larval output
Wild-type control	M->F Ag(QFS)1/WT	M->F Ag(QFS1)/C->T	Wild-type control	M->F Ag(QFS1)/G->T
34	51	130	50	108
100	10	100	6	109
0	0	81	5	125
154	0	72	0	100
85	0	137	127	132
123	0	136	98	0
116	0	113	134	99
107	0	114	157	123
112	0	116	148	92
128	0	52	103	106
95	1	0	95	111
101	0	0	151	44
113	0	0	142	107
98	0	0	79	114
	0	0	143	79
	0	0	128	103
	0	0	86	119
	0	0	102	102
	107	5	108	66
		33	97	122
				100
Note that row B,C correspond to WT control in row A, and row E corresponds to WT control in row D.

## Sheet: S7A-7B Fig - G>A SNP fertility
	Wild-type control (wt/wt)			SNP homozygotes (G->A/G->A)
	Eggs	Larvae	Hatching Rate	Eggs	Larvae	Hatching Rate
	0	0		134	119	0.88806
	0	0		109	94	0.862385
	78	76	0.974359	118	108	0.915254
	112	112	1	17	0	0
	0	0		157	153	0.974522
	0	0		141	137	0.971631
	101	89	0.881188	157	100	0.636943
	90	90	1	107	82	0.766355
	135	128	0.948148	103	64	0.621359
	131	127	0.969466	82	72	0.878049
	118	118	1	165	151	0.915152
	122	107	0.877049	94	85	0.904255
	112	105	0.9375	128	119	0.929688
	123	117	0.95122	121	103	0.85124
	50	44	0.88	84	78	0.928571
	1	0	0	135	127	0.940741
	0	0		147	125	0.85034
	120	85	0.708333	29	15	0.517241
	157	150	0.955414	114	64	0.561404
	87	78	0.896552	125	115	0.92
	114	75	0.657895	116	104	0.896552
	110	99	0.9	114	108	0.947368
	28	23	0.821429	59	59	1
	127	124	0.976378	141	141	1
	42	38	0.904762	139	122	0.877698
	133	133	1	0	0
	0	0		0	0
	106	106	1	0	0
	127	120	0.944882	0	0
	0	0		0	0
	0	0
	0	0		0	0
	64	59	0.921875	0	0
	137	136	0.992701	0	0
	87	40	0.45977
Mean	74.6286	67.9714	0.867651	85.9394	74.0909	0.822192
S.E.M.	9.269	8.824	0.04068	10.25	9.364	0.04338

## Sheet: S7C-7D Fig - C>T SNP fertility
	Wild-type control (wt/wt)			SNP heterozygotes (C->T/wt)			SNP homozygotes (C->T/C->T)
	Eggs	Larvae	Hatching Rate	Eggs	Larvae	Hatching Rate	Eggs	Larvae	Hatching Rate
	75	0	0	68	50	0.735294	76	68	0.894737
	106	0	0	135	98	0.725926	100	72	0.72
	88	0	0	92	79	0.858696	87	54	0.62069
	55	0	0	103	0	0	0	0
	95	78	0.821053	137	0	0		60
	139	113	0.81295	108	38	0.351852		86
	66	0	0	0	0			14
	8	0	0	0	0		83	38	0.457831
	196	119	0.607143	0	0		135	111	0.822222
	154	107	0.694805	151	110	0.728477	48	43	0.895833
	120	92	0.766667	115	72	0.626087	144	119	0.826389
	146	97	0.664384	118	89	0.754237	84	42	0.5
	172	137	0.796512	170	60	0.352941	94	91	0.968085
	3	0	0	93	47	0.505376	124	121	0.975806
	75	62	0.826667	145	117	0.806897	143	140	0.979021
	68	54	0.794118	139	104	0.748201	69	51	0.73913
	82	56	0.682927	140	64	0.457143	134	82	0.61194
	106	66	0.622642	126	66	0.52381	157	146	0.929936
	0	0		130	115	0.884615
	0	0		111	62	0.558559
	0	0		116	86	0.741379
	78	37	0.474359	110	5	0.0454546
	65	50	0.769231	71	9	0.126761
	101	101	1	112	1	0.00892857
	129	127	0.984496	115	75	0.652174
	102	100	0.980392	118	72	0.610169
	131	128	0.977099	88	63	0.715909
	123	111	0.902439	91	51	0.56044
	97	97	1	97	53	0.546392
	130	126	0.969231	44	36	0.818182
	103	85	0.825243	64	55	0.859375
	122	114	0.934426	131	106	0.80916
	118	118	1	55	33	0.6
	124	117	0.943548	90	48	0.533333
	94	18	0.191489	116	82	0.706897
	90	90	1	127	90	0.708661
	113	109	0.964602	88	62	0.704545
	153	143	0.934641	62	50	0.806452
	170	165	0.970588	86	71	0.825581
				93	67	0.72043
				54	28	0.518519
				77	57	0.74026
				56	6	0.107143
				106	83	0.783019
				173	155	0.895954
				143	90	0.629371
				114	109	0.95614
				129	0	0
				45	9	0.2
				74	56	0.756757
				181	181	1
				156	148	0.948718
				88	29	0.329545
				133	36	0.270677
				130	103	0.792308
				141	114
Mean	97.359	72.2308	0.664212	102.768	62.3214	0.58936	98.5333	74.3333	0.781544
S.E.M.	7.764	8.291	0.06184	5.429	5.677	0.0386	10.9	9.762	0.04731

## Sheet: S7E-7F Fig G>T SNP fertility
	Wild-type control (wt/wt)			SNP heterozygotes (G->T/wt)			SNP homozygotes (G->T/G->T
	eggs	larvae	hatching rate	eggs	larvae	hatching rate	eggs	larvae	hatching rate
	194	131	0.675258	211	N/A		135	135	1
	87	49	0.563218	133	N/A		156	156	1
	166	163	0.981928	152	N/A		172	167	0.97093
	144	3	0.0208333	159	136	0.855346	97	79	0.814433
	158	121	0.765823	188	184	0.978723	150	143	0.953333
	96	73	0.760417	166	117	0.704819	174	173	0.994253
	194	192	0.989691	183	0	0	57	52	0.912281
	162	139	0.858025	155	151	0.974194	74	74	1
	189	189	1	188	130	0.691489	133	125	0.93985
	136	127	0.933824	102	84	0.823529	137	132	0.963504
	190	141	0.742105	149	148	0.993289	176	146	0.829545
	120	116	0.966667	158	121	0.765823	157	149	0.949045
	39	39	1	163	117	0.717791	121	81	0.669421
	45	41	0.911111	152	N/A		148	147	0.993243
	130	126	0.969231	151	114	0.754967	183	180	0.983607
	153	110	0.718954	164	122	0.743902	133	131	0.984962
	220	219	0.995455	168	N/A		180	135	0.75
	161	151	0.937888	189	N/A		177	136	0.768362
	170	163	0.958824	165	N/A		122	121	0.991803
	149	128	0.85906	167	N/A
	190	190	1	124	123	0.991935
	146	136	0.931507	168	N/A
	209	200	0.956938	177	131	0.740113
	169	169	1	179	N/A
	182	171	0.93956	171	N/A
	146	146	1	184	N/A
	134	101	0.753731	208	N/A
				97	N/A
				172	N/A
				174	127	0.729885
				175	N/A
				161	133	0.826087
				153	147	0.960784
				189	185	0.978836
				152	144	0.947368
				144	139	0.965278
				137	136	0.992701
				0	0
				0	0
				0	0
				0	N/A
				0	N/A
				0	N/A
Mean	151.074	130.889	0.858891	140.186	112.042	0.816041	141.158	129.579	0.919399
S.E.M.	8.555	10.25	0.0397	9.359	11.27	0.04785	8.181	7.999	0.02322
