# Supplementary material for: Engineering resilient gene drives for sustainable malaria control by predicting, testing and overcoming target site resistance in Anopheles gambiae
Source: PLoS Biol. 2026 Jul 6;24(7):e3003879. doi: 10.1371/journal.pbio.3003879 (PMC13395382; doi:10.1371/journal.pbio.3003879)
Supplement: S8 Data — (XLSX) [file pbio.3003879.s028.xlsx]

## Sheet: Fig 6A 6B 6E - Ag(QFS)1-2 TRs
	Ag(QFS)1					Ag(QFS)2					Ag(QFS)3
	G3 transmission rates (%)					G2, G3, G9 transmission rates (%)					G3 transmission rates (%)
	F->F	F->M	M->F	M->M		F->F	F->M	M->F	M->M		F->F	F->M	M->F	M->M
	83.3	100	100	99.3		100	100	100	100		100	100	100	98.5507
	100	97.6	100	100		100	100	100	100		100	100	100	98.1308
	100	100	100	100		100	100	100	100		100	100	100	95.1219
	100	98.2	100	100		100	100	100	100		100	100	100	100
	100	95.9	100	100		100	100	100	100		100	100	100	100
	100	100	100	100		100	98.7805	100	100		100	100	100	97.561
	100	94.1	100	100		100	97.4359	100	100		100	100	100	100
	98.2	100	100	72.2		100	100	100	100		100	100	100	100
	100	100	100	100		100	100	100	100		100	100	100	100
	100	100	100	100		100	100	100	100		100	100	100	97.6744
	100	98.3		100		96.5909	100	100	100		97.2973	100	100	98.6842
	100	100		100		100	98.3051	100	100		100	100	100	100
	100	100		87.6		100	100	100	95.5752		100	100	100	89.1566
	100	94.6		100		100	100	100	100		100	100	100	100
	100	78.3		95.8		100	100	100	100		100	98.8095	100	100
	100	100		100		100	100	100	100		100	87.013	100	100
	100	100		100		100	75.9494	100	100		100	100	100	100
	100	100		98.5		100	95.8333	100	100		100	100		100
	100	54.8		100		100	99.1304	100	100		100	100		100
	100	100		94.7		100	100	100	100		100	100		100
	100	99.2		100		100	100	100	100
	100	100		99.4		100	93.5484	100	100
	100	99.2		100		100	99	100	100
	100	54.1		100		100	92.6829	100	100
	100	98.3		95.4		100	77.5	100	100
		100		94.9		100	100	100	100
		100		99.2		100	100	100	100
		100		100		100	100	100	100
		98.2		100		100	94.1176	100	100
		77.9		85.5		100	100	100	100
		100		100		100	100	100	100
		56.1		98.7		100	100	100	100
		100		100		100	100	100	100
		100		97.7		100	100	100	100
		100		100		100	89.4737	100	100
		100		100		100	100	100	100
		49.6		100		100	100	100	97.2727
		99		98.2		100	100	100	100
		100		97.2		95.9596	100	100	100
		98.8		100		100	100	100	100
		100		99.2		100	91.3462		100
		100		88.9		100			100
		98.9		100		100			100
		100		100		100			100
						100			100
						100			100
						100			100
						100			100
						100			100
						100			100
						100			100
						100			100
						98.0392			100
						100			98.1308
						100			100
						100			100
						100			100
						100			100
						100			100
									100
									100
									100
									100
									100
									100
									100
									100
									100
									100
									100
									100
									100
									100
									100
Mean	99.26	94.1159	100	97.7818		99.8405	97.6367	100	99.8781		99.8649	99.2911	100	98.744
S.E.M.	0.6689	2.076	0	0.7826		0.09408	0.8558	0	0.07379		0.1351	0.6489	0	0.5815
Calculated in Graphpad Prism 10

## Sheet: Fig 6C - Ag(QFS)2 dsxF(GFP) TRs
M->M, N=18						F->M, N=13
dsRed+ GFP–	dsRed– GFP+	dsRed– GFP–	dsRed+ GFP+	Total screened	%	dsRed+ GFP–	dsRed– GFP+	dsRed– GFP–	dsRed+ GFP+	Total screened	%
100	0	0	0	100	100	97	0	0	0	97	100
100	0	0	0	100	100	69	0	0	0	69	100
100	0	0	0	100	100	46	0	1	0	47	97.8723
100	0	0	0	100	100	88	0	0	0	88	100
87	0	0	0	87	100	69	0	0	0	69	100
100	0	0	0	100	100	100	0	0	0	100	100
100	0	0	0	100	100	83	3	0	0	86	96.5116
76	1	0	0	77	98.7013	100	0	0	0	100	100
82	0	0	0	82	100	43	1	0	0	44	97.7273
95	0	0	0	95	100	100	0	0	0	100	100
100	0	0	0	100	100	100	0	0	0	100	100
55	0	0	0	55	100	85	0	2	0	87	97.7011
100	0	0	0	100	100	63	3	0	0	66	95.4545
100	0	0	0	100	100					Mean	98.8667
100	0	0	0	100	100					S.E.M.	0.4466	Calculated in Graphpad Prism 10
46	0	0	0	46	100	*only screened up to 100 individual offspring per cup
98	0	0	0	98	100
67	0	0	0	67	100
				Mean	99.9278
				S.E.M.	0.07215	Calculated in Graphpad Prism 10
*only screened up to 100 individual offspring per cup

## Sheet: Fig 6D Ag(QFS)2 R1 TRs
		Ag(QFS)2/G->T (R1) x WT
M->M			M->F
dsRed+	dsRed-	Transmission (%)	dsRed+	dsRed-	Transmission (%)
50	0	100	50	0	100
50	0	100	50	0	100
50	0	100	50	0	100
50	0	100	50	0	100
50	0	100	50	0	100
50	0	100	50	0	100
50	0	100	50	0	100
50	0	100	50	0	100
50	0	100	50	0	100
50	0	100	50	0	100
50	0	100	50	0	100
50	0	100	50	0	100
50	0	100	50	0	100
50	0	100	50	0	100
50	0	100	50	0	100
50	0	100	50	0	100
45	5	90	50	0	100
42	8	84	50	0	100
	Mean	98.5556		Mean	100
	S.E.M.	1.02		S.E.M.	0
	Calculated in Graphpad Prism 10			Calculated in Graphpad Prism 10
*only screened up to 50 individual offspring per cup

## Sheet: Ag(QFS)2 G2 Transmission
Ag(QFS)2 G2 Transmission
F->F
Cup No.	dsRed+	dsRed-	Total screened	Transmission Rate
19	95	0	95	1
9	127	0	127	1
36	114	0	114	1
30	111	0	111	1
12	99	0	99	1
20	154	0	154	1
11	105	0	105	1
32	72	0	72	1
22	82	0	82	1
6	117	0	117	1
13	85	3	88	0.965909
26	57	0	57	1
39	75	0	75	1
M->M
Cup No.	dsRed+	dsRed-	Total screened	Transmission Rate
63	165	0	165	1
60	75	0	75	1
65	132	0	132	1
66	72	0	72	1
74	114	0	114	1
58	134	0	134	1
55	155	0	155	1
73	127	0	127	1
57	119	0	119	1
75	122	0	122	1
52	141	0	141	1
56	104	0	104	1
59	108	5	113	0.955752
72	92	0	92	1
68	131	0	131	1
44	97	0	97	1
61	157	0	157	1
90	86	0	86	1
69	111	0	111	1
91	41	0	41	1
82	121	0	121	1
77	114	0	114	1
81	138	0	138	1
79	119	0	119	1
93	105	0	105	1
80	139	0	139	1
89	116	0	116	1
85	67	0	67	1
92	175	0	175	1

## Sheet: Ag(QFS)2 G3 Transmission
Ag(QFS)2 G3 Transmission
F->F
Cup No.	dsRed+	dsRed-	Total screened	Transmission Rate
1	87	0	87	1
3	107	0	107	1
6	24	0	24	1
7	55	0	55	1
8	64	0	64	1
9	75	0	75	1
10	114	0	114	1
11	55	0	55	1
12	105	0	105	1
14	59	0	59	1
17	65	0	65	1
21	112	0	112	1
22	65	0	65	1
24	86	0	86	1
25	74	0	74	1
26	64	0	64	1
27	47	0	47	1
29	58	0	58	1
32	107	0	107	1
35	93	0	93	1
38	115	0	115	1
43	122	0	122	1
45	59	0	59	1
46	25	0	25	1
47	132	0	132	1
48	95	4	99	0.959596
49	99	0	99	1
52	75	0	75	1
53	91	0	91	1
55	68	0	68	1
56	58	0	58	1
59	48	0	48	1
F->M
Cup No.	dsRed+	dsRed-	Total screened	Transmission Rate
61	80	0	80	1
62	119	0	119	1
65	67	0	67	1
66	65	0	65	1
67	90	0	90	1
68	81	1	82	0.987805
69	76	2	78	0.974359
70	67	0	67	1
71	76	0	76	1
72	77	0	77	1
73	87	0	87	1
74	58	1	59	0.983051
77	34	0	34	1
78	79	0	79	1
79	78	0	78	1
81	66	0	66	1
84	60	19	79	0.759494
86	46	2	48	0.958333
87	114	1	115	0.991304
88	88	0	88	1
89	40	0	40	1
90	58	4	62	0.935484
91	99	1	100	0.99
92	38	3	41	0.926829
93	62	18	80	0.775
94	96	0	96	1
95	69	0	69	1
96	38	0	38	1
97	64	4	68	0.941176
98	64	0	64	1
99	81	0	81	1
100	88	0	88	1
101	63	0	63	1
103	55	0	55	1
104	85	10	95	0.894737
105	82	0	82	1
106	62	0	62	1
107	53	0	53	1
108	76	0	76	1
109	87	0	87	1
110	95	9	104	0.913462
M->F
Cup No.	dsRed+	dsRed-	Total screened	Transmission Rate
114	96	0	96	1
116	77	0	77	1
118	29	0	29	1
121	38	0	38	1
122	52	0	52	1
126	86	0	86	1
127	74	0	74	1
131	61	0	61	1
134	61	0	61	1
135	63	0	63	1
137	76	0	76	1
139	59	0	59	1
147	35	0	35	1
M->M
Cup No.	dsRed+	dsRed-	Total screened	Transmission Rate
151	82	0	82	1
152	81	0	81	1
154	80	0	80	1
155	95	0	95	1
157	81	0	81	1
158	134	0	134	1
159	86	0	86	1
160	107	3	110	0.972727
161	100	0	100	1
162	92	0	92	1
163	107	0	107	1
165	76	0	76	1
166	84	0	84	1
167	96	0	96	1
168	75	0	75	1
169	80	0	80	1
170	115	0	115	1
171	110	0	110	1
172	125	0	125	1
173	108	0	108	1
174	62	0	62	1
175	106	0	106	1
176	125	0	125	1
178	50	0	50	1
179	105	2	107	0.981308
180	107	0	107	1
183	74	0	74	1
184	84	0	84	1
187	87	0	87	1
189	95	0	95	1
190	104	0	104	1
192	61	0	61	1
193	96	0	96	1
195	112	0	112	1
196	21	0	21	1
197	129	0	129	1
199	79	0	79	1
201	102	0	102	1
202	116	0	116	1
204	98	0	98	1
205	119	0	119	1
206	100	0	100	1
207	97	0	97	1
208	95	0	95	1
209	110	0	110	1

## Sheet: Ag(QFS)2 G9 Transmission
Ag(QFS)2 G9 Transmission
F->F
Cup No.	dsRed+	dsRed-	Total screened	Transmission Rate
112	28	0	28	1
114	75	0	75	1
116	46	0	46	1
118	103	0	103	1
119	56	0	56	1
130	81	0	81	1
132	44	0	44	1
135	50	1	51	0.980392
153	83	0	83	1
158	77	0	77	1
159	36	0	36	1
161	85	0	85	1
162	93	0	93	1
164	103	0	103	1
M->F
Cup No.	dsRed+	dsRed-	Total screened	Transmission Rate
243	99	0	99	1
244	125	0	125	1
248	75	0	75	1
249	74	0	74	1
251	87	0	87	1
253	57	0	57	1
254	69	0	69	1
255	106	0	106	1
256	48	0	48	1
258	141	0	141	1
260	117	0	117	1
263	6	0	6	1
264	72	0	72	1
266	29	0	29	1
267	96	0	96	1
268	125	0	125	1
270	67	0	67	1
271	124	0	124	1
272	107	0	107	1
273	60	0	60	1
280	85	0	85	1
283	86	0	86	1
284	61	0	61	1
286	89	0	89	1
287	62	0	62	1
288	23	0	23	1
289	107	0	107	1

## Sheet: Ag(QFS)3 Transmission
F->F
ID	DsRed+	DsRed-	Total	Transmission rates
1	71	0	71	1
3	68	0	68	1
5	68	0	68	1
6	67	0	67	1
7	104	0	104	1
11	101	0	101	1
16	71	0	71	1
18	100	0	100	1
19	118	0	118	1
20	76	0	76	1
31	36	1	37	0.972973
32	86	0	86	1
33	46	0	46	1
35	120	0	120	1
36	15	0	15	1
39	53	0	53	1
42	113	0	113	1
47	113	0	113	1
49	55	0	55	1
50	97	0	97	1
F->M
ID	DsRed+	DsRed-	Total	Transmission rates
51	104	0	104	1
53	25	0	25	1
55	56	0	56	1
58	79	0	79	1
60	112	0	112	1
61	95	0	95	1
63	76	0	76	1
64	64	0	64	1
65	98	0	98	1
67	92	0	92	1
68	51	0	51	1
69	76	0	76	1
70	59	0	59	1
75	94	0	94	1
82	83	1	84	0.988095
87	67	10	77	0.87013
89	109	0	109	1
90	50	0	50	1
93	113	0	113	1
100	72	0	72	1
M->F
ID	DsRed+	DsRed-	Total	Transmission rates
103	52	0	52	1
104	42	0	42	1
106	42	0	42	1
114	34	0	34	1
117	35	0	35	1
119	61	0	61	1
123	76	0	76	1
124	21	0	21	1
126	122	0	122	1
129	118	0	118	1
131	113	0	113	1
139	70	0	70	1
140	55	0	55	1
141	32	0	32	1
142	79	0	79	1
145	49	0	49	1
148	110	0	110	1
M->M
ID	DsRed+	DsRed-	Total	Transmission rates
153	68	1	69	0.985507
154	105	2	107	0.981308
157	78	4	82	0.95122
158	80	0	80	1
159	125	0	125	1
160	120	3	123	0.97561
161	104	0	104	1
163	93	0	93	1
164	104	0	104	1
165	84	2	86	0.976744
168	75	1	76	0.986842
171	71	0	71	1
172	74	9	83	0.891566
175	37	0	37	1
176	113	0	113	1
178	99	0	99	1
179	49	0	49	1
197	55	0	55	1
198	129	0	129	1
199	36	0	36	1

## Sheet: S13A-13C Fig - Ag(QFS)2 Fert
	G3 larval output of mated females*					*Larval output of mated WT females in the case where the progeny of gene drive males are assessed (F->M + M->M)	G3 egg output of mated females*					*Egg output of mated WT females in the case where the progeny of gene drive males are assessed (F->M + M->M)	G3 Hatching Rate of mated females*					*Hatching rate of the offspring of WT females in the case where the progeny of gene drive males are assessed (F->M + M->M)	G3 Females* that died 3-4 days PBM					*WT females in the case where the progeny of gene drive males are assessed (F->M + M->M)
	F->F	F->M	M->F	M->M	WT		F->F	F->M	M->F	M->M	WT		F->F	F->M	M->F	M->M	WT		F->F	F->M	M->F	M->M	WT
	90	80	39	113	55		93	85	71	118	62		0.967742	0.941176	0.549296	0.957627	0.887097		0.107143	0	0.333333	0.127273	0.0816327
		128		101	83			136		103	90			0.941176		0.980583	0.922222		N=56	N=48	N=33	N=55	N=49
	109	0			70		118	0			74		0.923729				0.945946
	0	0	97	86	92		17	0	105	86	95		0		0.92381	1	0.968421		G3 Females* unmated from those that remained alive
	25	75		104	41		87	90		108	41		0.287356	0.833333		0.962963	1		0.160714	0.0208333	0.121212	0.0363636	0
	56	66	77		3		65	67	85		97		0.861538	0.985075	0.905882		0.0309278		N=56	N=48	N=33	N=55	N=49
	80	97		83	0		82	97		87	0		0.97561	1		0.954023				WT females*		WT females*	WT females*
	80	83	32	139	96		92	106	43	139	98		0.869565	0.783019	0.744186	1	0.979592
	114	83		90	80		118	85		107	86		0.966102	0.976471		0.841121	0.930233
	71	69	38	123	37		101	69	52	128	38		0.70297	1	0.730769	0.960938	0.973684
	112	79	62	105	86		127	84	64	115	87		0.88189	0.940476	0.96875	0.913043	0.988506
		114		102	90			114		102	91			1		1	0.989011
	69	92		108	103		108	96		111	105		0.638889	0.958333		0.972973	0.980952
	1	69	2				48	89	41				0.0208333	0.775281	0.0487805
	66	0		88	0		71	0		88	14		0.929577			1	0
		0	91	90	92			0	93	90	92				0.978495	1	1
	117	44	77	106	82		118	50	82	119	95		0.991525	0.88	0.939024	0.890756	0.863158
	69	83		124	85		100	84		126	85		0.69	0.988095		0.984127	1
		80		83	0			82		91	0			0.97561		0.912088
	93	11		117	107		95	66		122	114		0.978947	0.166667		0.959016	0.938596
	76	70	63	119	66		80	71	63	135	91		0.95	0.985915	1	0.881481	0.725275
	69			126	93		72			129	93		0.958333			0.976744	1
	49		14	117	93		50		15	117	94		0.98		0.933333	1	0.989362
	0	81	66	62	2		0	83	72	64	73			0.975904	0.916667	0.96875	0.0273973
	58	0	69	112	76		110	0	75	117	80		0.527273		0.92	0.957265	0.95
	107	51		132	27		115	64		135	44		0.930435	0.796875		0.977778	0.613636
	56	120	77		68		89	120	77		74		0.629213	1	1		0.918919
	101	88		69	0		102	97		75	35		0.990196	0.907216		0.92	0
	7	44	74	109	99		61	54	77	116	102		0.114754	0.814815	0.961039	0.939655	0.970588
		67		111	65			68		114	70			0.985294		0.973684	0.928571
	118	99			44		121	109			48		0.975207	0.908257			0.916667
		48		87	64			70		91	68			0.685714		0.956044	0.941176
	0	91		77	75		0	93		83	79			0.978495		0.927711	0.949367
		98		89	83			101		116	88			0.970297		0.767241	0.943182
	3	71		0	82		93	72		0	92		0.0322581	0.986111			0.891304
	123	42			66		123	43			68		1	0.976744			0.970588
	61	69	35	90			86	80	53	90			0.709302	0.8625	0.660377	1
	33	68	0		50		69	71	0		53		0.478261	0.957746			0.943396
	140	85		100	81		143	92		100	86		0.979021	0.923913		1	0.94186
	104	98		106	0		105	100		106	0		0.990476	0.98		1
	108	73			73		108	81			81		1	0.901235			0.901235
	0			76	68		0			84	80					0.904762	0.85
		70		97	61			73		97	64			0.958904		1	0.953125
	75	96		59	72		86	102		66	76		0.872093	0.941176		0.893939	0.947368
	93	87		114	74		101	91		117	74		0.920792	0.956044		0.974359	1
	0	66			124		0	70		39	129			0.942857		0	0.96124
	73	54		140	121		121	58		143	123		0.603306	0.931034		0.979021	0.98374
	66	77			54		78	83			74		0.846154	0.927711			0.72973
		105		83	64			109		86	79			0.963303		0.965116	0.810127
		107			55			111			60			0.963964			0.916667
	51			106			66			109			0.772727			0.972477
				121						125						0.968
				6						8						0.75
				105						109						0.963303
				126						128						0.984375
				103						105						0.980952
				99						102						0.970588
				99						107						0.925234
				114						124						0.919355
				0
Mean	66.4146	69.7447	53.7059	96.2449	64.625		83.3902	75.8723	62.8235	101.571	73.7917		0.755299	0.912541	0.823776	0.930981	0.846064
S.E.M.	6.351	4.723	7.451	4.339	4.77		5.78	4.716	6.15	4.142	4.233		0.05259	0.02129	0.06135	0.008055	0.04083
Calculated in Graphpad Prism 10

## Sheet: S13D-13F Fig - Ag(QFS)3 Fert
	G3 larval output of mated and unmated females*					*Larval output of mated WT females in the case where the progeny of gene drive males are assessed (F->M + M->M)	G3 egg output of mated and unmated females*					*Egg output of mated WT females in the case where the progeny of gene drive males are assessed (F->M + M->M)	G3 Hatching Rate of mated and unmated females*					*Hatching rate of the offspring of WT females in the case where the progeny of gene drive males are assessed (F->M + M->M)
	F->F	F->M	M->F	M->M	WT		F->F	F->M	M->F	M->M	WT		F->F	F->M	M->F	M->M	WT
	89	107	0	0	0		98	122	0	0	0		0.908163	0.877049	0
	0	0	0	0	0		0	0	98	0	0				0.95122	0.974359
	77	26	117	76	0		83	28	123	78	0		0.927711	0.928571	0.855932	1	0.806723
	0	0	101	112	96		0	0	118	112	119
	72	68		0	0		99	77	118	0	0		0.727273	0.883117	0.885714
	142	0	93	0	0		157	0	105	0	0		0.904459		0.028777	0.881188
	113	141	4	89	0		125	146	139	101	0		0.904	0.965753	0	1
	131	80	0	90	0		140	92	55	90	0		0.935714	0.869565		0.948148	0.958333
	101	0	0	128	46		114	0	0	135	48		0.885965			0.969466	0.6875
	112	112	0	127	22		127	128	0	131	32		0.88189	0.875		1	0.910256
	114	111	0	118	71		122	111	0	118	78		0.934426	1	0.890909	0.877049
	99	0	98	107	0		121	0	110	122	0		0.818182		0	0.9375	0
	79	79	0	105	0		91	79	1	112	84		0.868132	1	1	0.95122	1
	0	73	85	117	75		0	73	85	123	75			1		0.88	1
	0	131	0	44	97		0	141	0	50	97			0.929078		0	0.880952
	95	64	0	0	37		117	66	0	1	42		0.811966	0.969697	0.912		0.09375
	0	102	114	0	3		0	102	125	0	32			1		0.708333	0.663366
	112	85	0	85	67		118	100	0	120	101		0.949153	0.85	0.918367	0.955414	0.977011
	118	108	90	150	85		120	112	98	157	87		0.983333	0.964286		0.896552	0.969697
	80	67	0	78	96		127	69	0	87	99		0.629921	0.971014	0	0.657895	0.397849
	85	19	0	75	37		93	31	85	114	93		0.913978	0.612903		0.9	0.89899
	0	79	0	99	89		0	88	0	110	99			0.897727	0.97619	0.821429	0.872881
	140	94	82	23	103		140	101	84	28	118		1	0.930693	0.37931	0.976378
	0	0	22	124	0		0	0	58	127	0					0.904762
	119	115	0	38	0		123	116	0	42	0		0.96748	0.991379	0.922535	1	0.367089
	4	117	131	133	29		28	125	142	133	79		0.142857	0.936	0.0232558
	0	64	2	0	0		0	68	86	0	0			0.941176	0.166667	1
	63	0	3	106	0		138	0	18	106	0		0.456522		0.992188	0.944882	0.893443
	83	0	127	120	109		106	0	128	127	122		0.783019				0.898148
	0	145	0	0	97		0	163	0	0	108			0.889571	0.912
	39	0	114		0		39	0	125		0		1		0		0.9375
	91	105	0		60		102	110	125		64		0.892157	0.954545	0.25
	54	0	8				168	4	32				0.321429	0	0.48		1
		78	12		65			82	25		65			0.95122
	120	93	0		0		127	148	0		0		0.944882	0.628378			0.921569
	19	0	0		94		38	0	0		102		0.5				0
	0	81	0		0		126	92	0		91		0	0.880435
	0	112	0		0		0	112	0		0			1	0.972973
	58	129	108		0		138	149	111		0		0.42029	0.865772	0.75		0.971831
	0	53	60		69		0	53	80		71			1	0.76087		1
	128	48	35	0	51		132	52	46	0	51		0.969697	0.923077	0.954023		0.942857
	131	0	83		33		143	0	87		35		0.916084
	0	125	0		0		0	147	0		0			0.85034			0.988095
	0	95	0	0	83		0	110	0	0	84			0.863636	0.647619
	8	0	68		0		109	0	105		0		0.0733945
	107	64	0		0		119	69	0		0		0.89916	0.927536		0.921875	0.944444
	125	0	0	59	51		130	0	0	64	54		0.961538		0.940171	0.992701	0.977528
	0	78	110	136	87		0	99	117	137	89			0.787879		0.45977	0
	78	142	0	40	0		94	146	0	87	2		0.829787	0.972603	0
	110	101	0		0		118	103	113		0		0.932203	0.980583
Mean	63.1837	65.82	34.0204	67.9714	35.7551		81.0204	72.28	54.84	74.6286	45.3265		0.771279	0.88834	0.571404	0.867651	0.757235
S.E.M.	7.399	6.916	6.763	8.824	5.675		8.254	7.592	7.582	9.269	6.331		0.0467	0.02867	0.07696	0.04236	0.06292
Calculated in Graphpad Prism 10

## Sheet: Fig 7A 7B - Ag(QFS)1vs2 Fert
	Figure 7A						Figure 7B
	Larval output of mated and unmated females relative to wild-type control (excluding those that died)						Females* that died 3-4 days PBM
	F->F Ag(QFS)1	F->F Ag(QFS)2	M->F Ag(QFS)1	M->F Ag(QFS)2	WT		M->F Ag(QFS)1	M->F Ag(QFS)2	F->F Ag(QFS)1	F->F Ag(QFS)2	WT
	0	1.21033	0	0	1.46467		0.57	0.22	0.46	0.15	0.05
	0.920903	0.596394	0	1.43836	1.37697		N=56	N=46	N=53	N=54	N=54
	0	1.14017	0	1.18402	0.903362
	0	1.33312	0	0	1.37697		G3 Females* unmated from those that remained alive
	0.912133	1.14017	0	0	1.54361		0.21	0.11	0.13	0.13	0.05
	0.149099	1.02615	0.00877051	1.07877	1.29803		N=56	N=46	N=53	N=54	N=54
	0	0.219263	0	0.69287	1.25418
	0	1.38574	0	0.035082	1.49976
	1.32435	1.21033	0	1.06123	0.631476			Mated	Unmated	Died	Total
	0	0	0	0	0.0789346		M->F Ag(QFS)1	12	12	32	56
	0	0.622706	0.631476	1.41205	0.640247		M->F Ag(QFS)2	31	5	10	46
	1.07	0.114017	0	0.789345	0.280656		F->F Ag(QFS)1	25	7	21	53
	0	1.28049	0.00877051	1.07	1.19279		F->F Ag(QFS)2	39	7	8	54
	0	0	0	0.605165	1.37697		WT	48	3	3	54
	0.780575	0	0	0	1.02615
	0	0.535001	0	0.333279	1.49976
	0	0.885821	0	1.32435	0
	0	1.42959	0	0	0.00877051
	1.41205	1.07877	0	0.149099	1.71025
	0.0789346	1.06123	0	1.14017	1.14894
	0	0	0	0.271886	1.3682
	1.07	1.22787	0	0.973526	1.28926
	0.877051	1.56115	0	1.31558	0.745493
	1.2191	1.41205	0.412214	0	1.47344
	0	0.841968	0.00877051	0.640247	1.46467
	1.21033	0.149099	0	1.11385	0.912133
	0.806886	0.052623		1.01738	1.42959
	1.22787	1.25418		1.47344	0.973526
	0	1.25418		0	1.28049
	1.35066	0		0.999838	1.35943
	0	1.2191		0	0.727952
	0.035082	1.42082		0.920903	1.01738
	0	0.438525		1.10508	0.763034
	0	1.15771		1.34189	0.903362
	0.236804	1.1314		1.33312	0
		0.403443		0.657788	1.30681
		1.33312		1.6664	0.964756
		0		1.23664	1.21033
		0			1.23664
		1.23664			1.18402
		0.780575			0.0438525
		0.973526			0.552542
		1.49099			1.21033
		0.798116			0.999838
		0.271886			1.1314
		0.833198			0
		1.04369			1.01738
		0.377132			1.14017
		1.32435			1.1314
					1.14894
					0
					1.20156																																												average
					0.798116																																												n=
					1.70148
Mean	0.419481	0.821564	0.0411539	0.746878	1																																												died PBM
S.E.M.	0.09147	0.07386	0.02842	0.08987	0.06497																																												total n =
Calculated in Graphpad Prism 10
	#VALUE!

[truncated: 4 more sheets: S14 Fig - Cohort Survival, S15 Fig - Male Competitiveness, S16 Fig  - Ag(QFS)1vs2 Fert, S17B Fig - Ag(QFS)1,2,3 mosaics]
